# Supplementary material for: Transcriptome analysis in calorie-restricted rats implicates epigenetic and post-translational mechanisms in neuroprotection and aging
Source: Genome Biol. 2015 Dec 22;16:285. doi: 10.1186/s13059-015-0847-2 (PMC4699360; doi:10.1186/s13059-015-0847-2)
Supplement: Additional file 1: Table S1. — All the DAVID enrichments for each comparison. (XLSX 2288 kb) [file 13059_2015_847_MOESM1_ESM.xlsx]

## Sheet: Sheet1
12 AL vs 12 CR
Annotation Cluster 1	Enrichment Score: 5.759347568788185
Category	Term	Count	%	PValue	Genes	List Total	Pop Hits	Pop Total	Fold Enrichment	Bonferroni	Benjamini	FDR
GOTERM_CC_FAT	GO:0043005~neuron projection	31	8.98551	4.98904e-09	SYT1, CPLX1, LZTS1, CCK, SNCB, SLC6A1, SYT5, CABP1, SNCA, KCNJ12, ANK1, KNDC1, CAMK2A, ARC, MYO6, SLC12A5, NFASC, PSD2, BASP1, SOD1, HOMER1, SHANK1, GRM1, CAMK2N1, PPP1R9A, LRP1, RELN, ERC2, TNK2, GAP43, HTR2A	222	436	10776	3.45128	1.63142e-06	1.63142e-06	6.75443e-06
GOTERM_CC_FAT	GO:0030425~dendrite	19	5.50725	1.45182e-06	ARC, LZTS1, CPLX1, CCK, CABP1, PSD2, KCNJ12, SHANK1, HOMER1, SOD1, GRM1, CAMK2N1, PPP1R9A, LRP1, RELN, TNK2, KNDC1, CAMK2A, HTR2A	222	234	10776	3.94133	0.000474633	0.000158236	0.00196553
GOTERM_CC_FAT	GO:0042995~cell projection	36	10.4348	1.76946e-06	SYT1, CCK, CPLX1, LZTS1, SLC6A1, SNCB, SYT5, CABP1, SNCA, KCNJ12, MCF2L, ANK1, FAT1, PKD1, KNDC1, CAMK2A, ARC, MYO6, BAIAP2, SLC12A5, NFASC, PSD2, BASP1, SOD1, SHANK1, HOMER1, GRM1, CAMK2N1, NME2, PPP1R9A, LRP1, RELN, ERC2, TNK2, GAP43, HTR2A	222	727	10776	2.40366	0.000578445	0.000144643	0.00239555
GOTERM_CC_FAT	GO:0043025~cell soma	15	4.34783	0.00071588	CCK, MYO6, CPLX1, SYT5, SLC12A5, CABP1, PSD2, KCNJ12, HOMER1, SOD1, CAMK2N1, LRP1, PDE1C, TNK2, KNDC1	222	253	10776	2.8779	0.208778	0.0210638	0.964857
Annotation Cluster 2	Enrichment Score: 4.222184736233669
Category	Term	Count	%	PValue	Genes	List Total	Pop Hits	Pop Total	Fold Enrichment	Bonferroni	Benjamini	FDR
GOTERM_BP_FAT	GO:0044057~regulation of system process	21	6.08696	1.38428e-05	ARC, LZTS1, EGR2, CCK, MYO6, SLC6A1, CCKBR, CABP1, SNCA, HSPA1B, SOD1, GRM1, DMPK, PTPN11, YWHAG, NISCH, HSPB6, GRIN2C, PBX3, CAMK2A, HTR2A	256	319	12092	3.10947	0.0262282	0.0262282	0.0236841
GOTERM_BP_FAT	GO:0031644~regulation of neurological system process	15	4.34783	4.46405e-05	ARC, LZTS1, EGR2, CCK, MYO6, SLC6A1, CCKBR, SNCA, CABP1, GRM1, YWHAG, NISCH, GRIN2C, CAMK2A, HTR2A	256	188	12092	3.7687	0.0821412	0.0419505	0.0763581
GOTERM_BP_FAT	GO:0050804~regulation of synaptic transmission	14	4.05797	4.636e-05	ARC, LZTS1, MYO6, EGR2, SLC6A1, CCKBR, SNCA, CABP1, GRM1, YWHAG, NISCH, GRIN2C, CAMK2A, HTR2A	256	165	12092	4.00777	0.0851666	0.0220075	0.0792982
GOTERM_BP_FAT	GO:0051969~regulation of transmission of nerve impulse	14	4.05797	9.05786e-05	ARC, LZTS1, MYO6, EGR2, SLC6A1, CCKBR, SNCA, CABP1, GRM1, YWHAG, NISCH, GRIN2C, CAMK2A, HTR2A	256	176	12092	3.75728	0.159635	0.0285704	0.154878
GOTERM_BP_FAT	GO:0048167~regulation of synaptic plasticity	9	2.6087	0.000298507	YWHAG, ARC, LZTS1, EGR2, MYO6, GRIN2C, SNCA, CABP1, CAMK2A	256	81	12092	5.24826	0.436292	0.0431358	0.509557
Annotation Cluster 3	Enrichment Score: 3.5552939592828516
Category	Term	Count	%	PValue	Genes	List Total	Pop Hits	Pop Total	Fold Enrichment	Bonferroni	Benjamini	FDR
GOTERM_CC_FAT	GO:0045202~synapse	23	6.66667	1.05226e-05	SYT1, ARC, LZTS1, CPLX1, SYT5, SYT2, SNCA, CABP1, TANC1, BSN, SHANK1, HOMER1, GRM1, CAMK2N1, ITPR1, CBLN1, PPP1R9A, GRIN2C, CAMK2D, ERC2, VAMP1, CAMK2A, GAP43	222	379	10776	2.94573	0.00343501	0.000573323	0.0142452
SP_PIR_KEYWORDS	synapse	16	4.63768	3.2557e-05	SYT1, ARC, LZTS1, SYT5, SYT2, TANC1, SHANK1, HOMER1, CAMK2N1, CBLN1, PPP1R9A, GRIN2C, ERC2, VAMP1, CAMK2A, GAP43	213	186	8979	3.62623	0.00923597	0.00308818	0.0431569
GOTERM_CC_FAT	GO:0030054~cell junction	24	6.95652	3.26251e-05	PARD6A, SYT1, ARC, LZTS1, SYT5, SYT2, TANC1, BSN, CLDN11, SHANK1, HOMER1, CAMK2N1, PXN, CBLN1, SORBS3, PPP1R9A, GRIN2C, FAT1, SLC2A1, ERC2, DLG5, VAMP1, CAMK2A, GAP43	222	438	10776	2.65976	0.0106119	0.00152292	0.0441606
GOTERM_CC_FAT	GO:0014069~postsynaptic density	10	2.89855	4.80557e-05	ARC, LZTS1, GRIN2C, CABP1, TANC1, SHANK1, HOMER1, GRM1, CAMK2N1, ITPR1	222	83	10776	5.84826	0.0155918	0.0019624	0.0650407
SP_PIR_KEYWORDS	cell junction	19	5.50725	0.000107679	PARD6A, SYT1, ARC, LZTS1, SYT5, SYT2, TANC1, CLDN11, SHANK1, HOMER1, CAMK2N1, PXN, CBLN1, PPP1R9A, GRIN2C, ERC2, VAMP1, CAMK2A, GAP43	213	280	8979	2.86051	0.030224	0.00611924	0.142672
GOTERM_CC_FAT	GO:0044456~synapse part	16	4.63768	0.000285757	SYT1, ARC, LZTS1, SYT5, SYT2, SNCA, CABP1, TANC1, SHANK1, HOMER1, GRM1, ITPR1, CAMK2N1, GRIN2C, ERC2, CAMK2A	222	259	10776	2.99864	0.0892217	0.0103302	0.38618
SP_PIR_KEYWORDS	postsynaptic cell membrane	7	2.02899	0.0348273	ARC, LZTS1, GRIN2C, TANC1, SHANK1, HOMER1, CAMK2N1	213	103	8979	2.8649	0.999959	0.429512	37.499
GOTERM_CC_FAT	GO:0045211~postsynaptic membrane	7	2.02899	0.0627386	ARC, LZTS1, GRIN2C, TANC1, SHANK1, HOMER1, CAMK2N1	222	137	10776	2.48017	1	0.310444	58.4055
Annotation Cluster 4	Enrichment Score: 2.723353531366539
Category	Term	Count	%	PValue	Genes	List Total	Pop Hits	Pop Total	Fold Enrichment	Bonferroni	Benjamini	FDR
KEGG_PATHWAY	rno03010:Ribosome	12	3.47826	2.73782e-06	RPL35, RPL26, RPL27A, RPL24, RPL22L1, RGD1566136, LOC690468, RPS29, RPL41, RPL34, FAU, RPS11, LOC685963	131	83	5590	6.16941	0.000301116	0.000150569	0.00309322
SP_PIR_KEYWORDS	ribosomal protein	14	4.05797	9.50203e-06	RGD1359290, MRPL3, RPL35, RPL27A, RPL26, RPL24, RPL22L1, RGD1566136, LOC690468, RPL41, RPS29, RPL34, FAU, RPS11, LOC685963	213	128	8979	4.6107	0.00270443	0.00135313	0.0125975
GOTERM_CC_FAT	GO:0033279~ribosomal subunit	10	2.89855	4.80557e-05	RGD1359290, MRPL3, RPL41, RPS29, RPL26, FAU, RPL24, RGD1566136, RPS11, MRPL32	222	83	10776	5.84826	0.0155918	0.0019624	0.0650407
SP_PIR_KEYWORDS	ribosome	10	2.89855	6.25934e-05	LOC690468, MRPL3, RPS29, RPL34, RPL35, RPL27A, RPL26, FAU, RGD1566136, RPS11, LOC685963	213	75	8979	5.62066	0.0176815	0.00444999	0.0829574
SP_PIR_KEYWORDS	ribonucleoprotein	13	3.76812	0.000245388	RGD1359290, MRPL3, RPL35, RPL26, RPL27A, RPL24, RGD1566136, LOC690468, RPL41, RPS29, RPL34, FAU, RPS11, LOC685963	213	152	8979	3.60536	0.067554	0.0115897	0.324857
GOTERM_CC_FAT	GO:0015934~large ribosomal subunit	6	1.73913	0.000778374	RGD1359290, MRPL3, RPL41, RPL26, RPL24, MRPL32	222	36	10776	8.09009	0.224795	0.0209954	1.04868
GOTERM_BP_FAT	GO:0006414~translational elongation	9	2.6087	0.000876098	LOC690468, RPL41, RPS29, RPL35, RPL26, FAU, RPL24, RGD1566136, RPS11, LOC685963	256	95	12092	4.47484	0.814156	0.0736406	1.48858
GOTERM_CC_FAT	GO:0022626~cytosolic ribosome	6	1.73913	0.00378289	RPL41, RPS29, FAU, RPL24, RGD1566136, RPS11	222	51	10776	5.71065	0.710428	0.0547768	5.00176
GOTERM_MF_FAT	GO:0003735~structural constituent of ribosome	14	4.05797	0.0062512	RGD1359290, MRPL3, RPL35, RPL27A, RPL26, RPL24, RPL22L1, RGD1566136, LOC690468, RPL41, RPS29, RPL34, FAU, RPS11, LOC685963	237	298	11963	2.37139	0.962594	0.421694	8.68888
SP_PIR_KEYWORDS	protein biosynthesis	10	2.89855	0.00669692	LOC690468, MRPL3, RPS29, RPL34, RPL35, RPL27A, RPL26, FAU, RGD1566136, RPS11, LOC685963	213	143	8979	2.9479	0.852664	0.174284	8.52362
GOTERM_CC_FAT	GO:0005840~ribosome	15	4.34783	0.00849226	RGD1359290, MRPL3, RPL35, RPL27A, RPL26, RPL24, RPL22L1, RGD1566136, LOC690468, RPL41, RPS29, RPL34, FAU, RPS11, MRPL32, LOC685963	222	332	10776	2.1931	0.938507	0.0860342	10.9047
GOTERM_BP_FAT	GO:0006412~translation	17	4.92754	0.0193281	SLC22A17, RGD1359290, MRPL3, RBM3, RPL35, RPL27A, RPL26, RPL24, RPL22L1, RGD1566136, LOC690468, RPS29, RPL41, RPL34, FAU, EIF1, RPS11, LOC685963	256	428	12092	1.87613	1	0.389252	28.3922
GOTERM_MF_FAT	GO:0005198~structural molecule activity	20	5.7971	0.0203654	RGD1359290, GFAP, MRPL3, RPL35, RPL27A, RPL26, RPL24, RPL22L1, RGD1566136, CLDN11, SHANK1, LDLRAP1, LOC690468, POM121, RPS29, RPL41, RPL34, EPB4.1, FAU, RPS11, LOC685963	237	578	11963	1.7466	0.999979	0.512651	25.7884
GOTERM_CC_FAT	GO:0044445~cytosolic part	7	2.02899	0.0245454	RPL41, RPS29, PRDX5, FAU, RPL24, RGD1566136, RPS11	222	109	10776	3.11728	0.999704	0.168641	28.5702
GOTERM_CC_FAT	GO:0022627~cytosolic small ribosomal subunit	4	1.15942	0.0396592	RPS29, FAU, RGD1566136, RPS11	222	37	10776	5.24763	0.999998	0.224677	42.1816
GOTERM_CC_FAT	GO:0015935~small ribosomal subunit	4	1.15942	0.0751206	RPS29, FAU, RGD1566136, RPS11	222	48	10776	4.04505	1	0.351319	65.259
GOTERM_CC_FAT	GO:0030529~ribonucleoprotein complex	16	4.63768	0.0995542	RGD1359290, MRPL3, RPL35, RPL27A, RPL26, RPL24, RPL22L1, RGD1566136, LOC690468, RPL41, RPS29, RPL34, FAU, PABPC1, RPS11, MRPL32, LOC685963	222	508	10776	1.52884	1	0.424824	75.8218
Annotation Cluster 5	Enrichment Score: 2.5528028123297126
Category	Term	Count	%	PValue	Genes	List Total	Pop Hits	Pop Total	Fold Enrichment	Bonferroni	Benjamini	FDR
GOTERM_BP_FAT	GO:0048666~neuron development	21	6.08696	4.6217e-05	FGFR1, RET, EGR2, CCK, MYO6, NFASC, CYTH2, RPL24, SOD1, PTPN11, SLITRK2, HES1, NREP, NOTCH1, PPP1R9A, UNC5B, DGKG, RELN, VCAN, PBX3, GAP43	256	347	12092	2.85856	0.0849154	0.0291464	0.0790536
GOTERM_BP_FAT	GO:0030030~cell projection organization	20	5.7971	0.000233684	FGFR1, EGR2, CCK, MYO6, BAIAP2, NFASC, CYTH2, RPL24, MTSS1L, SOD1, LPIN1, PTPN11, SLITRK2, NREP, NOTCH1, PPP1R9A, UNC5B, RELN, VCAN, GAP43	256	361	12092	2.61686	0.361559	0.0399725	0.399111
GOTERM_BP_FAT	GO:0048667~cell morphogenesis involved in neuron differentiation	14	4.05797	0.000447905	CCK, EGR2, NFASC, RPL24, SOD1, PTPN11, SLITRK2, HES1, NOTCH1, NREP, UNC5B, RELN, VCAN, GAP43	256	207	12092	3.1946	0.57691	0.0523411	0.763662
GOTERM_BP_FAT	GO:0000904~cell morphogenesis involved in differentiation	15	4.34783	0.000621843	CCK, EGR2, NFASC, RPL24, SOD1, PROX1, PTPN11, SLITRK2, HES1, NREP, NOTCH1, UNC5B, RELN, VCAN, GAP43	256	242	12092	2.92775	0.697087	0.0678425	1.05874
GOTERM_BP_FAT	GO:0030182~neuron differentiation	22	6.37681	0.000683299	FGFR1, RET, EGR2, CCK, MYO6, NFASC, CYTH2, RPL24, SOD1, PTPN11, SLITRK2, HES1, NREP, NOTCH1, PPP1R9A, UNC5B, DGKG, RELN, VCAN, PBX3, KNDC1, GAP43	256	457	12092	2.27386	0.730822	0.0667412	1.1628
GOTERM_BP_FAT	GO:0031175~neuron projection development	16	4.63768	0.000685818	FGFR1, CCK, MYO6, EGR2, NFASC, RPL24, CYTH2, PTPN11, SLITRK2, NREP, NOTCH1, PPP1R9A, UNC5B, RELN, VCAN, GAP43	256	273	12092	2.76832	0.732122	0.0637391	1.16706
GOTERM_BP_FAT	GO:0007409~axonogenesis	12	3.47826	0.00196941	SLITRK2, NREP, NOTCH1, EGR2, CCK, UNC5B, NFASC, RELN, VCAN, RPL24, GAP43, PTPN11	256	186	12092	3.04738	0.977291	0.135477	3.31697
GOTERM_BP_FAT	GO:0000902~cell morphogenesis	16	4.63768	0.0056741	CCK, EGR2, NFASC, RPL24, SOD1, PROX1, PTPN11, SLITRK2, HES1, NREP, NOTCH1, UNC5B, FAT1, RELN, VCAN, GAP43	256	340	12092	2.22279	0.999982	0.233922	9.27774
GOTERM_BP_FAT	GO:0048812~neuron projection morphogenesis	12	3.47826	0.00594553	SLITRK2, NREP, NOTCH1, EGR2, CCK, UNC5B, NFASC, RELN, VCAN, RPL24, GAP43, PTPN11	256	215	12092	2.63634	0.999989	0.238608	9.70058
GOTERM_BP_FAT	GO:0048858~cell projection morphogenesis	12	3.47826	0.0122097	SLITRK2, NREP, NOTCH1, EGR2, CCK, UNC5B, NFASC, RELN, VCAN, RPL24, GAP43, PTPN11	256	238	12092	2.38157	1	0.338871	18.9586
GOTERM_BP_FAT	GO:0032989~cellular component morphogenesis	16	4.63768	0.0134981	CCK, EGR2, NFASC, RPL24, SOD1, PROX1, PTPN11, SLITRK2, HES1, NREP, NOTCH1, UNC5B, FAT1, RELN, VCAN, GAP43	256	376	12092	2.00997	1	0.352658	20.7484
GOTERM_BP_FAT	GO:0032990~cell part morphogenesis	12	3.47826	0.0162382	SLITRK2, NREP, NOTCH1, EGR2, CCK, UNC5B, NFASC, RELN, VCAN, RPL24, GAP43, PTPN11	256	248	12092	2.28553	1	0.374469	24.432
GOTERM_BP_FAT	GO:0007411~axon guidance	6	1.73913	0.0711105	EGR2, UNC5B, NFASC, RELN, RPL24, GAP43	256	105	12092	2.69911	1	0.611009	71.6975
GOTERM_BP_FAT	GO:0006928~cell motion	14	4.05797	0.102274	RET, SATB2, CCK, EGR2, FUT8, IL16, NFASC, RPL24, SIRPA, UNC5B, RELN, VCAN, SELPLG, GAP43	256	416	12092	1.58962	1	0.667749	84.2156
Annotation Cluster 6	Enrichment Score: 2.496327602883714
Category	Term	Count	%	PValue	Genes	List Total	Pop Hits	Pop Total	Fold Enrichment	Bonferroni	Benjamini	FDR
GOTERM_BP_FAT	GO:0043009~chordate embryonic development	18	5.21739	0.00257282	FGFR1, SOX10, SATB2, LMO4, ICMT, ZEB1, HES1, RGMA, NOTCH1, CHD7, SMARCB1, RSPO3, ZMIZ1, ANKRD11, PKD1, PTCH1, NCOR2, APBA1	256	376	12092	2.26122	0.99289	0.139193	4.31235
GOTERM_BP_FAT	GO:0009792~embryonic development ending in birth or egg hatching	18	5.21739	0.00296446	FGFR1, SOX10, SATB2, LMO4, ICMT, ZEB1, HES1, RGMA, NOTCH1, CHD7, SMARCB1, RSPO3, ZMIZ1, ANKRD11, PKD1, PTCH1, NCOR2, APBA1	256	381	12092	2.23155	0.996655	0.154353	4.95322
GOTERM_BP_FAT	GO:0048598~embryonic morphogenesis	16	4.63768	0.00345215	FGFR1, RET, SATB2, MYO6, LMO4, ZEB1, SOD1, PROX1, HES1, RGMA, NOTCH1, CHD7, RSPO3, INSIG1, NEUROD1, PTCH1	256	322	12092	2.34705	0.998692	0.172795	5.74561
GOTERM_BP_FAT	GO:0001701~in utero embryonic development	13	3.76812	0.00392865	HES1, FGFR1, SOX10, NOTCH1, CHD7, SMARCB1, ZMIZ1, RSPO3, ANKRD11, PKD1, ICMT, APBA1, NCOR2	256	233	12092	2.63539	0.999478	0.184755	6.51381
Annotation Cluster 7	Enrichment Score: 2.144325437963435
Category	Term	Count	%	PValue	Genes	List Total	Pop Hits	Pop Total	Fold Enrichment	Bonferroni	Benjamini	FDR
GOTERM_MF_FAT	GO:0005543~phospholipid binding	10	2.89855	0.00172601	SYT1, NISCH, TIAM1, EPB4.1, SYT2, SNCA, MCF2L, ZCCHC14, APBA1, ITPR1	237	139	11963	3.63142	0.595543	0.595543	2.47297
GOTERM_MF_FAT	GO:0008289~lipid binding	15	4.34783	0.0132324	SYT1, SYT2, SNCA, ITPR1, MCF2L, ZCCHC14, NISCH, TIAM1, FNBP1L, ALB, DGKG, EPB4.1, FABP5, APBA1, AP2M1	237	364	11963	2.08009	0.99907	0.441037	17.5591
GOTERM_MF_FAT	GO:0035091~phosphoinositide binding	6	1.73913	0.0161563	NISCH, EPB4.1, MCF2L, ZCCHC14, APBA1, ITPR1	237	75	11963	4.03814	0.999804	0.481358	21.0301
Annotation Cluster 8	Enrichment Score: 2.058891115738855
Category	Term	Count	%	PValue	Genes	List Total	Pop Hits	Pop Total	Fold Enrichment	Bonferroni	Benjamini	FDR
GOTERM_CC_FAT	GO:0030666~endocytic vesicle membrane	6	1.73913	0.00059395	SYT1, SYT2, CAMK2D, LDLRAP1, CAMK2A, AP2M1	222	34	10776	8.56598	0.176572	0.0192404	0.801134
GOTERM_CC_FAT	GO:0016023~cytoplasmic membrane-bounded vesicle	23	6.66667	0.0010093	SYT1, A2M, ARC, MYO6, SYT5, SYT2, SNCA, PTPN23, ABCA2, LDLRAP1, ITPR1, LAMP1, VWF, NOTCH1, LRP1, FNBP1L, ALB, TPP1, SLC2A1, CAMK2D, TMSB4X, CAMK2A, AP2M1	222	520	10776	2.14699	0.281226	0.0233103	1.35783
GOTERM_CC_FAT	GO:0031410~cytoplasmic vesicle	25	7.24638	0.00115465	SYT1, A2M, ARC, MYO6, SYT5, SYT2, SNCA, PTPN23, ABCA2, SOD1, LDLRAP1, ITPR1, LAMP1, VWF, NOTCH1, LRP1, TPP1, FNBP1L, ALB, SLC2A1, CAMK2D, TMSB4X, VAMP1, CAMK2A, AP2M1	222	595	10776	2.03952	0.314624	0.0248713	1.55195
GOTERM_CC_FAT	GO:0030139~endocytic vesicle	7	2.02899	0.00150716	SYT1, MYO6, SYT2, CAMK2D, LDLRAP1, CAMK2A, AP2M1	222	61	10776	5.57023	0.389339	0.0285957	2.0213
GOTERM_CC_FAT	GO:0031988~membrane-bounded vesicle	23	6.66667	0.0017558	SYT1, A2M, ARC, MYO6, SYT5, SYT2, SNCA, PTPN23, ABCA2, LDLRAP1, ITPR1, LAMP1, VWF, NOTCH1, LRP1, FNBP1L, ALB, TPP1, SLC2A1, CAMK2D, TMSB4X, CAMK2A, AP2M1	222	543	10776	2.05604	0.437098	0.0297919	2.3511
GOTERM_CC_FAT	GO:0031982~vesicle	25	7.24638	0.00252551	SYT1, A2M, ARC, MYO6, SYT5, SYT2, SNCA, PTPN23, ABCA2, SOD1, LDLRAP1, ITPR1, LAMP1, VWF, NOTCH1, LRP1, TPP1, FNBP1L, ALB, SLC2A1, CAMK2D, TMSB4X, VAMP1, CAMK2A, AP2M1	222	631	10776	1.92316	0.56259	0.0405012	3.36555
GOTERM_CC_FAT	GO:0044433~cytoplasmic vesicle part	11	3.18841	0.0027382	SYT1, A2M, ALB, SYT2, SNCA, CAMK2D, TMSB4X, LDLRAP1, CAMK2A, ITPR1, AP2M1	222	171	10776	3.12249	0.592054	0.0417975	3.64414
GOTERM_CC_FAT	GO:0030136~clathrin-coated vesicle	9	2.6087	0.00396163	SYT1, VWF, MYO6, LRP1, SYT5, SYT2, SNCA, LDLRAP1, AP2M1	222	124	10776	3.5231	0.72693	0.054873	5.23226
GOTERM_CC_FAT	GO:0012506~vesicle membrane	9	2.6087	0.00749155	SYT1, MYO6, SYT2, SNCA, CAMK2D, LDLRAP1, CAMK2A, ITPR1, AP2M1	222	138	10776	3.16569	0.914476	0.0840742	9.67955
GOTERM_CC_FAT	GO:0030135~coated vesicle	9	2.6087	0.00957707	SYT1, VWF, MYO6, LRP1, SYT5, SYT2, SNCA, LDLRAP1, AP2M1	222	144	10776	3.03378	0.95701	0.0909521	12.2154
GOTERM_CC_FAT	GO:0030659~cytoplasmic vesicle membrane	8	2.31884	0.0132648	SYT1, SYT2, SNCA, CAMK2D, LDLRAP1, CAMK2A, ITPR1, AP2M1	222	123	10776	3.15711	0.987306	0.120525	16.5388
SP_PIR_KEYWORDS	calmodulin binding	3	0.869565	0.0535831	SYT1, CAMK2D, CAMK2A	213	16	8979	7.90405	1	0.466247	51.8173
GOTERM_CC_FAT	GO:0030665~clathrin coated vesicle membrane	4	1.15942	0.0678837	SYT1, SYT2, LDLRAP1, AP2M1	222	46	10776	4.22092	1	0.327218	61.3926
GOTERM_CC_FAT	GO:0030662~coated vesicle membrane	4	1.15942	0.120397	SYT1, SYT2, LDLRAP1, AP2M1	222	59	10776	3.29088	1	0.475533	82.3915
GOTERM_CC_FAT	GO:0012505~endomembrane system	18	5.21739	0.163292	LAPTM4B, SYT1, MYO6, FUT8, RRBP1, SYT2, SNCA, LDLRAP1, ITPR1, POM121, LOC681458, RYR3, HIPK2, SEC16A, CAMK2D, CAMK2A, EXT2, AP2M1	222	639	10776	1.36734	1	0.550039	91.0511
GOTERM_CC_FAT	GO:0030133~transport vesicle	3	0.869565	0.334443	SYT1, LDLRAP1, AP2M1	222	58	10776	2.51072	1	0.779721	99.5962
Annotation Cluster 9	Enrichment Score: 2.0382785837872364
Category	Term	Count	%	PValue	Genes	List Total	Pop Hits	Pop Total	Fold Enrichment	Bonferroni	Benjamini	FDR
GOTERM_CC_FAT	GO:0005856~cytoskeleton	32	9.27536	0.00547816	GFAP, LZTS1, CABP1, SNCA, AKAP12, ABCA2, PXN, ANK1, GRIN2C, CDK5RAP2, ARC, MYO6, NIN, TANC1, BSN, HOMER1, SHANK1, GRM1, CAMK2N1, ITPR1, KIF1C, NME2, PPP1R9A, HIPK1, RPS6KA1, NME1, FNBP1L, EPB4.1, HIPK2, MAP4, TMSB4X, ERC2	222	940	10776	1.65244	0.834085	0.0721128	7.16718
GOTERM_CC_FAT	GO:0043232~intracellular non-membrane-bounded organelle	53	15.3623	0.00677817	GFAP, LZTS1, SNCA, RPL22L1, ANK1, GRIN2C, FAU, CDK5RAP2, MRPL32, LOC685963, RGD1359290, ARC, MRPL3, MYO6, TANC1, BSN, RGD1566136, GRM1, KIF1C, LOC690468, NME2, HIPK1, RPL41, FNBP1L, NME1, ZMIZ2, HIPK2, TMSB4X, ERC2, RPS11, EP400, CABP1, RPL35, AKAP12, RPL27A, ABCA2, PXN, RPS29, SMARCB1, RPL34, NIN, CREBBP, RPL26, RPL24, HOMER1, SHANK1, ITPR1, CAMK2N1, PPP1R9A, RPS6KA1, EPB4.1, MAP4, H3F3B, NCOR2	222	1823	10776	1.41122	0.891825	0.0790695	8.79667
GOTERM_CC_FAT	GO:0043228~non-membrane-bounded organelle	53	15.3623	0.00677817	GFAP, LZTS1, SNCA, RPL22L1, ANK1, GRIN2C, FAU, CDK5RAP2, MRPL32, LOC685963, RGD1359290, ARC, MRPL3, MYO6, TANC1, BSN, RGD1566136, GRM1, KIF1C, LOC690468, NME2, HIPK1, RPL41, FNBP1L, NME1, ZMIZ2, HIPK2, TMSB4X, ERC2, RPS11, EP400, CABP1, RPL35, AKAP12, RPL27A, ABCA2, PXN, RPS29, SMARCB1, RPL34, NIN, CREBBP, RPL26, RPL24, HOMER1, SHANK1, ITPR1, CAMK2N1, PPP1R9A, RPS6KA1, EPB4.1, MAP4, H3F3B, NCOR2	222	1823	10776	1.41122	0.891825	0.0790695	8.79667
GOTERM_CC_FAT	GO:0044430~cytoskeletal part	23	6.66667	0.0279271	GFAP, ARC, LZTS1, MYO6, NIN, CABP1, TANC1, ABCA2, SHANK1, HOMER1, GRM1, CAMK2N1, ITPR1, KIF1C, PPP1R9A, NME2, RPS6KA1, HIPK1, NME1, GRIN2C, HIPK2, MAP4, CDK5RAP2	222	695	10776	1.60638	0.999905	0.182374	31.8509
Annotation Cluster 10	Enrichment Score: 1.937883002210097
Category	Term	Count	%	PValue	Genes	List Total	Pop Hits	Pop Total	Fold Enrichment	Bonferroni	Benjamini	FDR
GOTERM_CC_FAT	GO:0005624~membrane fraction	26	7.53623	0.00623529	GFAP, SLC6A1, SNCB, SYT2, SNCA, NISCH, ANK1, LOC681458, PKD1, CERK, PLCB1, CCKBR, WNK1, BSN, ICMT, SHANK1, HOMER1, GRM1, ITPR1, CAMK2N1, PPP1R9A, LRP1, NME1, RGS4, ERC2, VAMP1	222	716	10776	1.76265	0.870662	0.0785557	8.11945
GOTERM_CC_FAT	GO:0005626~insoluble fraction	27	7.82609	0.0063285	GFAP, SLC6A1, SNCB, SYT2, SNCA, NISCH, ANK1, LOC681458, PKD1, PRKACB, CERK, PLCB1, CCKBR, WNK1, BSN, ICMT, SHANK1, HOMER1, GRM1, ITPR1, CAMK2N1, PPP1R9A, LRP1, NME1, RGS4, ERC2, VAMP1	222	755	10776	1.73589	0.874568	0.0767415	8.23606
GOTERM_CC_FAT	GO:0000267~cell fraction	29	8.4058	0.0389219	GFAP, SNCB, SLC6A1, SYT2, SNCA, ANK1, NISCH, LOC681458, TPP1, PKD1, PRKACB, CERK, PLCB1, CCKBR, WNK1, BSN, ICMT, HOMER1, SHANK1, GRM1, CAMK2N1, ITPR1, PTPN11, PPP1R9A, LRP1, NME1, RGS4, ERC2, VAMP1	222	967	10776	1.45571	0.999998	0.22473	41.5777
Annotation Cluster 11	Enrichment Score: 1.9173261950263025
Category	Term	Count	%	PValue	Genes	List Total	Pop Hits	Pop Total	Fold Enrichment	Bonferroni	Benjamini	FDR
GOTERM_BP_FAT	GO:0019226~transmission of nerve impulse	17	4.92754	0.000332351	SYT1, EGR2, CPLX1, MYO6, SYT2, SLC12A5, SNCA, CLDN11, SOD1, GRM1, MEGF10, CAMK2N1, DMPK, NPY, GRIN2C, ERC2, APBA1	256	283	12092	2.8374	0.471768	0.0445637	0.567174
GOTERM_BP_FAT	GO:0007268~synaptic transmission	13	3.76812	0.00237235	SYT1, CPLX1, MYO6, NPY, GRIN2C, SYT2, SNCA, SLC12A5, ERC2, GRM1, CAMK2N1, APBA1, DMPK	256	219	12092	2.80387	0.989541	0.136799	3.98273
GOTERM_BP_FAT	GO:0007267~cell-cell signaling	16	4.63768	0.00434127	SYT1, FGFR1, CPLX1, MYO6, SYT2, SLC12A5, SNCA, FZD1, GRM1, CAMK2N1, DMPK, NPY, GRIN2C, SALL1, ERC2, APBA1	256	330	12092	2.29015	0.999764	0.197341	7.17426
GOTERM_BP_FAT	GO:0003001~generation of a signal involved in cell-cell signaling	6	1.73913	0.0757566	SYT1, CPLX1, MYO6, SYT2, ERC2, APBA1	256	107	12092	2.64866	1	0.618415	74.0246
GOTERM_BP_FAT	GO:0050877~neurological system process	24	6.95652	0.998978	SYT1, EGR2, CPLX1, MYO6, SLC6A1, SYT2, SLC12A5, SNCA, CLDN11, SOD1, GRM1, MEGF10, CAMK2N1, DMPK, CHD7, NPY, PDE1C, GRIN2C, TPP1, ERC2, PBX3, PLCB1, APBA1, HTR2A	256	1849	12092	0.613102	1	1	100
Annotation Cluster 12	Enrichment Score: 1.8479655685983545
Category	Term	Count	%	PValue	Genes	List Total	Pop Hits	Pop Total	Fold Enrichment	Bonferroni	Benjamini	FDR
GOTERM_BP_FAT	GO:0045664~regulation of neuron differentiation	14	4.05797	5.25472e-05	LZTS1, PLXNB1, PLXNB2, HES1, NREP, NOTCH1, YWHAG, TIAM1, SEC16A, NEUROD1, CDK5RAP2, SEMA4D, KNDC1, ZFHX3	256	167	12092	3.95977	0.0959706	0.0199764	0.0898768
GOTERM_BP_FAT	GO:0060284~regulation of cell development	15	4.34783	0.000444863	LZTS1, PLXNB1, PLXNB2, PROX1, HES1, NREP, NOTCH1, YWHAG, TIAM1, SEC16A, NEUROD1, CDK5RAP2, SEMA4D, KNDC1, ZFHX3	256	234	12092	3.02784	0.574431	0.0553636	0.758495
GOTERM_BP_FAT	GO:0050767~regulation of neurogenesis	14	4.05797	0.000447905	LZTS1, PLXNB1, PLXNB2, HES1, NREP, NOTCH1, YWHAG, TIAM1, SEC16A, NEUROD1, CDK5RAP2, SEMA4D, KNDC1, ZFHX3	256	207	12092	3.1946	0.57691	0.0523411	0.763662
GOTERM_BP_FAT	GO:0051960~regulation of nervous system development	14	4.05797	0.00110451	LZTS1, PLXNB1, PLXNB2, HES1, NREP, NOTCH1, YWHAG, TIAM1, SEC16A, NEUROD1, CDK5RAP2, SEMA4D, KNDC1, ZFHX3	256	228	12092	2.90036	0.880188	0.088126	1.87323
GOTERM_BP_FAT	GO:0010975~regulation of neuron projection development	7	2.02899	0.013741	LZTS1, PLXNB1, TIAM1, PLXNB2, SEC16A, SEMA4D, KNDC1	256	93	12092	3.55528	1	0.353061	21.0817
GOTERM_BP_FAT	GO:0051094~positive regulation of developmental process	14	4.05797	0.0147448	FGFR1, NME2, NOTCH1, PLXNB1, TIAM1, PLXNB2, SMAD5, NEUROD1, ITPKB, SEMA4D, RT1-BA, PROX1, CD74, AP3B1	256	311	12092	2.12631	1	0.368724	22.4448
GOTERM_BP_FAT	GO:0045597~positive regulation of cell differentiation	12	3.47826	0.018092	NME2, NOTCH1, PLXNB1, TIAM1, PLXNB2, SMAD5, NEUROD1, ITPKB, SEMA4D, RT1-BA, CD74, AP3B1	256	252	12092	2.24926	1	0.389654	26.832
GOTERM_BP_FAT	GO:0050772~positive regulation of axonogenesis	4	1.15942	0.0293098	PLXNB1, TIAM1, PLXNB2, SEMA4D	256	32	12092	5.9043	1	0.477456	39.8918
GOTERM_BP_FAT	GO:0031344~regulation of cell projection organization	7	2.02899	0.0323118	LZTS1, PLXNB1, TIAM1, PLXNB2, SEC16A, SEMA4D, KNDC1	256	113	12092	2.92602	1	0.481548	42.9947
GOTERM_BP_FAT	GO:0031346~positive regulation of cell projection organization	5	1.44928	0.0415946	PLXNB1, TIAM1, PLXNB2, SEC16A, SEMA4D	256	62	12092	3.80922	1	0.514152	51.6625
GOTERM_BP_FAT	GO:0010769~regulation of cell morphogenesis involved in differentiation	6	1.73913	0.0503287	LZTS1, PLXNB1, TIAM1, PLXNB2, SEMA4D, KNDC1	256	95	12092	2.98322	1	0.547596	58.6713
GOTERM_BP_FAT	GO:0022604~regulation of cell morphogenesis	7	2.02899	0.0554108	LZTS1, PLXNB1, TIAM1, PLXNB2, ITGA7, SEMA4D, KNDC1	256	129	12092	2.56311	1	0.571922	62.297
GOTERM_BP_FAT	GO:0050769~positive regulation of neurogenesis	5	1.44928	0.0854423	NOTCH1, PLXNB1, TIAM1, PLXNB2, SEMA4D	256	79	12092	2.98952	1	0.631016	78.3093
GOTERM_BP_FAT	GO:0010720~positive regulation of cell development	5	1.44928	0.11508	NOTCH1, PLXNB1, TIAM1, PLXNB2, SEMA4D	256	88	12092	2.68377	1	0.699939	87.6558
GOTERM_BP_FAT	GO:0050770~regulation of axonogenesis	4	1.15942	0.172872	PLXNB1, TIAM1, PLXNB2, SEMA4D	256	68	12092	2.77849	1	0.782318	96.1134
KEGG_PATHWAY	rno04360:Axon guidance	5	1.44928	0.342023	UNC5B, PLXNB1, PLXNB2, SEMA4D, SRGAP2	131	127	5590	1.67999	1	0.741858	99.1167
Annotation Cluster 13	Enrichment Score: 1.781002664706018
Category	Term	Count	%	PValue	Genes	List Total	Pop Hits	Pop Total	Fold Enrichment	Bonferroni	Benjamini	FDR
SP_PIR_KEYWORDS	sh3 domain	9	2.6087	0.00547611	SLC22A17, SORBS3, FUT8, FNBP1L, BAIAP2, FDPS, TNK2, SHANK1, SRGAP2	213	114	8979	3.32802	0.790908	0.177677	7.02172
INTERPRO	IPR001452:Src homology-3 domain	9	2.6087	0.0087467	SLC22A17, SORBS3, FUT8, FNBP1L, BAIAP2, FDPS, TNK2, SHANK1, SRGAP2	232	129	10240	3.07939	0.991743	0.797882	12.0213
SMART	SM00326:SH3	9	2.6087	0.016193	SLC22A17, SORBS3, FUT8, FNBP1L, BAIAP2, FDPS, TNK2, SHANK1, SRGAP2	130	129	5083	2.72791	0.859009	0.479528	17.0893
UP_SEQ_FEATURE	domain:SH3	5	1.44928	0.0969052	FUT8, FNBP1L, BAIAP2, TNK2, SHANK1	189	68	7317	2.84664	1	0.991258	78.7683
Annotation Cluster 14	Enrichment Score: 1.7218949699388062
Category	Term	Count	%	PValue	Genes	List Total	Pop Hits	Pop Total	Fold Enrichment	Bonferroni	Benjamini	FDR
KEGG_PATHWAY	rno05010:Alzheimer's disease	15	4.34783	0.000170909	COX7A2, UQCRC1, NDUFA6, SNCA, COX4I1, COX5B, UQCRQ, ITPR1, LRP1, LOC679739, GRIN2C, RYR3, LOC685596, PLCB1, UQCRB, LOC686442	131	197	5590	3.24912	0.018626	0.00624761	0.192928
KEGG_PATHWAY	rno05016:Huntington's disease	14	4.05797	0.000426968	COX7A2, UQCRC1, NDUFA6, CREBBP, COX4I1, SOD1, COX5B, UQCRQ, ITPR1, LOC679739, LOC685596, PLCB1, UQCRB, AP2M1, LOC686442	131	190	5590	3.14423	0.0458902	0.0116754	0.48134
GOTERM_CC_FAT	GO:0031090~organelle membrane	34	9.85507	0.00156204	SYT1, UQCRC1, FUT8, SYT2, SNCA, ABCA2, OGDH, UQCRQ, COX5B, TOMM7, LOC681458, SEC16A, CAMK2D, LOC685596, ATP5I, CAMK2A, AP2M1, COX7A2, MYO6, RRBP1, NDUFA6, COX4I1, LDLRAP1, APPL2, ITPR1, USMG5, SLC25A34, RYR3, HIPK2, ATPIF1, VAMP1, EXT2, UQCRB, SRGAP2, LOC686442	222	941	10776	1.75386	0.400217	0.0279998	2.09419
KEGG_PATHWAY	rno04260:Cardiac muscle contraction	8	2.31884	0.00209708	UQCRC1, COX7A2, ATP1B2, LOC685596, COX4I1, UQCRQ, COX5B, UQCRB, LOC686442	131	78	5590	4.37659	0.206198	0.0451339	2.34391
KEGG_PATHWAY	rno00190:Oxidative phosphorylation	10	2.89855	0.00439029	LOC679739, UQCRC1, COX7A2, NDUFA6, LOC685596, COX4I1, ATP5I, UQCRQ, COX5B, UQCRB, LOC686442	131	137	5590	3.11473	0.383684	0.066806	4.84964
GOTERM_MF_FAT	GO:0008121~ubiquinol-cytochrome-c reductase activity	3	0.869565	0.00551666	LOC685596, UQCRQ, UQCRB, LOC686442	237	6	11963	25.2384	0.944907	0.515522	7.70564
GOTERM_MF_FAT	GO:0016681~oxidoreductase activity, acting on diphenols and related substances as donors, cytochrome as acceptor	3	0.869565	0.00551666	LOC685596, UQCRQ, UQCRB, LOC686442	237	6	11963	25.2384	0.944907	0.515522	7.70564
KEGG_PATHWAY	rno05012:Parkinson's disease	10	2.89855	0.00555309	LOC679739, UQCRC1, COX7A2, NDUFA6, SNCA, LOC685596, COX4I1, UQCRQ, COX5B, UQCRB, LOC686442	131	142	5590	3.00505	0.458029	0.0737099	6.09768
GOTERM_CC_FAT	GO:0031966~mitochondrial membrane	16	4.63768	0.00752134	COX7A2, UQCRC1, NDUFA6, COX4I1, OGDH, COX5B, UQCRQ, USMG5, TOMM7, SLC25A34, LOC685596, ATPIF1, VAMP1, ATP5I, SRGAP2, UQCRB, LOC686442	222	362	10776	2.14544	0.915311	0.0816072	9.71624
GOTERM_MF_FAT	GO:0016679~oxidoreductase activity, acting on diphenols and related substances as donors	3	0.869565	0.00762323	LOC685596, UQCRQ, UQCRB, LOC686442	237	7	11963	21.6329	0.981864	0.394218	10.4994
GOTERM_CC_FAT	GO:0044455~mitochondrial membrane part	7	2.02899	0.00791718	UQCRC1, TOMM7, COX7A2, NDUFA6, LOC685596, ATPIF1, ATP5I, UQCRB	222	85	10776	3.99746	0.925668	0.0829934	10.2025
GOTERM_CC_FAT	GO:0019866~organelle inner membrane	14	4.05797	0.00915808	COX7A2, UQCRC1, NDUFA6, COX4I1, COX5B, UQCRQ, ITPR1, USMG5, SLC25A34, LOC685596, ATPIF1, ATP5I, SRGAP2, UQCRB, LOC686442	222	301	10776	2.2577	0.950634	0.0897312	11.7113
GOTERM_MF_FAT	GO:0015078~hydrogen ion transmembrane transporter activity	7	2.02899	0.00963085	COX7A2, LOC685596, COX4I1, ATP5I, UQCRQ, COX5B, UQCRB, LOC686442	237	92	11963	3.84063	0.993724	0.397762	13.0884
GOTERM_MF_FAT	GO:0015077~monovalent inorganic cation transmembrane transporter activity	7	2.02899	0.0123122	COX7A2, LOC685596, COX4I1, ATP5I, UQCRQ, COX5B, UQCRB, LOC686442	237	97	11963	3.64266	0.998484	0.445755	16.4376
SP_PIR_KEYWORDS	mitochondrion inner membrane	8	2.31884	0.0131939	UQCRC1, COX7A2, SLC25A34, COX4I1, COQ10B, ATP5I, UQCRQ, COX5B	213	107	8979	3.15177	0.977298	0.22303	16.1462
GOTERM_CC_FAT	GO:0005739~mitochondrion	38	11.0145	0.0134686	UQCRC1, SNCB, SNCA, PRDX5, HSPA1B, OGDH, UQCRQ, COX5B, FTH1, MCF2L, CKB, TOMM7, TPP1, LOC685596, CERK, ATP5I, MRPL32, HIGD1A, AP2M1, MRPL3, COX7A2, NDUFA6, FDPS, COX4I1, SOD1, PTPN11, NME2, TMEM160, USMG5, SLC25A34, DUSP26, NME1, COQ10B, ATPIF1, VAMP1, ZFHX3, UQCRB, SRGAP2, LOC686442	222	1250	10776	1.47563	0.988135	0.118993	16.7718
GOTERM_CC_FAT	GO:0005740~mitochondrial envelope	16	4.63768	0.0135349	COX7A2, UQCRC1, NDUFA6, COX4I1, OGDH, COX5B, UQCRQ, USMG5, TOMM7, SLC25A34, LOC685596, ATPIF1, VAMP1, ATP5I, SRGAP2, UQCRB, LOC686442	222	387	10776	2.00684	0.988393	0.116427	16.8475
GOTERM_CC_FAT	GO:0005743~mitochondrial inner membrane	13	3.76812	0.0137852	UQCRC1, COX7A2, NDUFA6, COX4I1, COX5B, UQCRQ, USMG5, SLC25A34, LOC685596, ATPIF1, ATP5I, UQCRB, LOC686442, SRGAP2	222	283	10776	2.22978	0.989317	0.115453	17.1327
GOTERM_CC_FAT	GO:0070469~respiratory chain	5	1.44928	0.0154224	UQCRC1, COX7A2, NDUFA6, LOC685596, UQCRQ, UQCRB	222	47	10776	5.16389	0.993795	0.12519	18.9759
GOTERM_CC_FAT	GO:0031967~organelle envelope	20	5.7971	0.0172038	COX7A2, MYO6, UQCRC1, NDUFA6, COX4I1, OGDH, COX5B, UQCRQ, ITPR1, USMG5, POM121, TOMM7, SLC25A34, HIPK2, LOC685596, ATPIF1, VAMP1, ATP5I, SRGAP2, UQCRB, LOC686442	222	547	10776	1.77479	0.996568	0.135413	20.9383
GOTERM_CC_FAT	GO:0031975~envelope	20	5.7971	0.0184242	COX7A2, MYO6, UQCRC1, NDUFA6, COX4I1, OGDH, COX5B, UQCRQ, ITPR1, USMG5, POM121, TOMM7, SLC25A34, HIPK2, LOC685596, ATPIF1, VAMP1, ATP5I, SRGAP2, UQCRB, LOC686442	222	551	10776	1.76191	0.997714	0.141031	22.2571
GOTERM_MF_FAT	GO:0022890~inorganic cation transmembrane transporter activity	8	2.31884	0.0216726	COX7A2, SNCA, LOC685596, COX4I1, ATP5I, UQCRQ, COX5B, UQCRB, LOC686442	237	141	11963	2.86393	0.99999	0.512069	27.211
GOTERM_CC_FAT	GO:0005746~mitochondrial respiratory chain	4	1.15942	0.0272624	UQCRC1, COX7A2, NDUFA6, LOC685596, UQCRB	222	32	10776	6.06757	0.999881	0.181971	31.2172
GOTERM_CC_FAT	GO:0044429~mitochondrial part	18	5.21739	0.0359599	COX7A2, UQCRC1, MRPL3, NDUFA6, COX4I1, OGDH, COX5B, UQCRQ, USMG5, TOMM7, SLC25A34, LOC685596, ATPIF1, VAMP1, ATP5I, MRPL32, SRGAP2, UQCRB, LOC686442	222	515	10776	1.69656	0.999994	0.216824	39.0924
SP_PIR_KEYWORDS	respiratory chain	4	1.15942	0.0389472	UQCRC1, COX4I1, UQCRQ, COX5B	213	32	8979	5.26937	0.999988	0.416749	40.9452
GOTERM_BP_FAT	GO:0022900~electron transport chain	5	1.44928	0.0653766	UQCRC1, SNCA, LOC685596, UQCRQ, UQCRB, LOC686442	256	72	12092	3.28016	1	0.596586	68.5546
SP_PIR_KEYWORDS	membrane-associated complex	3	0.869565	0.07294	COX7A2, COX4I1, COX5B	213	19	8979	6.65604	1	0.524939	63.3646
GOTERM_MF_FAT	GO:0015002~heme-copper terminal oxidase activity	3	0.869565	0.0805305	COX7A2, COX4I1, COX5B	237	24	11963	6.3096	1	0.705378	70.3884
GOTERM_MF_FAT	GO:0004129~cytochrome-c oxidase activity	3	0.869565	0.0805305	COX7A2, COX4I1, COX5B	237	24	11963	6.3096	1	0.705378	70.3884
GOTERM_MF_FAT	GO:0016675~oxidoreductase activity, acting on heme group of donors	3	0.869565	0.0805305	COX7A2, COX4I1, COX5B	237	24	11963	6.3096	1	0.705378	70.3884
GOTERM_MF_FAT	GO:0016676~oxidoreductase activity, acting on heme group of donors, oxygen as acceptor	3	0.869565	0.0805305	COX7A2, COX4I1, COX5B	237	24	11963	6.3096	1	0.705378	70.3884
SP_PIR_KEYWORDS	oxidative phosphorylation	3	0.869565	0.0868973	COX7A2, COX4I1, COX5B	213	21	8979	6.02213	1	0.566454	70.0393
SP_PIR_KEYWORDS	mitochondrion	14	4.05797	0.270529	COX7A2, UQCRC1, MRPL3, PRDX5, COX4I1, OGDH, COX5B, UQCRQ, USMG5, SLC25A34, COQ10B, ATPIF1, VAMP1, ATP5I	213	452	8979	1.30568	1	0.828424	98.4735
SP_PIR_KEYWORDS	transit peptide	8	2.31884	0.43816	UQCRC1, COX7A2, COX4I1, PRDX5, COQ10B, ATPIF1, OGDH, COX5B	213	267	8979	1.26307	1	0.923265	99.9521
UP_SEQ_FEATURE	transit peptide:Mitochondrion	8	2.31884	0.513081	UQCRC1, COX7A2, COX4I1, PRDX5, COQ10B, ATPIF1, OGDH, COX5B	189	262	7317	1.18212	1	0.999982	99.9982
SP_PIR_KEYWORDS	oxidoreductase	8	2.31884	0.826712	COX7A2, LOC681458, COX4I1, PRDX5, OGDH, SOD1, COX5B, FTH1	213	393	8979	0.858116	1	0.995079	100
Annotation Cluster 15	Enrichment Score: 1.6360256102308313
Category	Term	Count	%	PValue	Genes	List Total	Pop Hits	Pop Total	Fold Enrichment	Bonferroni	Benjamini	FDR
KEGG_PATHWAY	rno04720:Long-term potentiation	11	3.18841	2.63356e-06	ATF4, RPS6KA1, GRIN2C, PPP1R1A, CREBBP, CAMK2D, PRKACB, PLCB1, GRM1, CAMK2A, ITPR1	131	67	5590	7.00581	0.00028965	0.00028965	0.00297542
SP_PIR_KEYWORDS	serine/threonine-specific protein kinase	4	1.15942	0.0560485	RPS6KA1, CAMK2D, PRKACB, CAMK2A	213	37	8979	4.55729	1	0.468614	53.4552
KEGG_PATHWAY	rno04916:Melanogenesis	6	1.73913	0.0622867	CREBBP, FZD1, CAMK2D, PRKACB, PLCB1, CAMK2A	131	92	5590	2.78294	0.999153	0.310871	51.6451
KEGG_PATHWAY	rno04912:GnRH signaling pathway	6	1.73913	0.0670677	ATF4, CAMK2D, PRKACB, PLCB1, CAMK2A, ITPR1	131	94	5590	2.72373	0.999517	0.317385	54.3586
KEGG_PATHWAY	rno04310:Wnt signaling pathway	6	1.73913	0.247645	CREBBP, FZD1, CAMK2D, PRKACB, PLCB1, CAMK2A	131	145	5590	1.76573	1	0.647724	95.984
KEGG_PATHWAY	rno04740:Olfactory transduction	4	1.15942	1	PDE1C, CAMK2D, PRKACB, CAMK2A	131	982	5590	0.173816	1	1	100
Annotation Cluster 16	Enrichment Score: 1.5627551751503248
Category	Term	Count	%	PValue	Genes	List Total	Pop Hits	Pop Total	Fold Enrichment	Bonferroni	Benjamini	FDR
GOTERM_BP_FAT	GO:0019884~antigen processing and presentation of exogenous antigen	6	1.73913	0.0001508	RT1-DB1, RT1-BA, RT1-DA, CD74, AP3B1, RT1-BB	256	25	12092	11.3362	0.251405	0.031661	0.257724
GOTERM_BP_FAT	GO:0002495~antigen processing and presentation of peptide antigen via MHC class II	5	1.44928	0.000163687	RT1-DB1, RT1-BA, RT1-DA, CD74, RT1-BB	256	14	12092	16.8694	0.269704	0.0309418	0.279721
GOTERM_BP_FAT	GO:0019886~antigen processing and presentation of exogenous peptide antigen via MHC class II	5	1.44928	0.000163687	RT1-DB1, RT1-BA, RT1-DA, CD74, RT1-BB	256	14	12092	16.8694	0.269704	0.0309418	0.279721
GOTERM_BP_FAT	GO:0002504~antigen processing and presentation of peptide or polysaccharide antigen via MHC class II	5	1.44928	0.000287874	RT1-DB1, RT1-BA, RT1-DA, CD74, RT1-BB	256	16	12092	14.7607	0.424662	0.0450216	0.491448
INTERPRO	IPR014745:MHC class II, alpha/beta chain, N-terminal	4	1.15942	0.000583566	RT1-DB1, RT1-BA, RT1-DA, RT1-BB	232	8	10240	22.069	0.272921	0.272921	0.847391
GOTERM_BP_FAT	GO:0002478~antigen processing and presentation of exogenous peptide antigen	5	1.44928	0.000717107	RT1-DB1, RT1-BA, RT1-DA, CD74, RT1-BB	256	20	12092	11.8086	0.747751	0.063483	1.22
GOTERM_CC_FAT	GO:0042613~MHC class II protein complex	4	1.15942	0.000917976	RT1-DB1, RT1-BA, RT1-DA, RT1-BB	222	10	10776	19.4162	0.259416	0.0228364	1.23568
GOTERM_BP_FAT	GO:0048002~antigen processing and presentation of peptide antigen	6	1.73913	0.00128492	RT1-A2, RT1-A1, RT1-DB1, RT1-BA, RT1-DA, CD74, RT1-BB	256	39	12092	7.26683	0.9153	0.0977467	2.17605
SP_PIR_KEYWORDS	mhc ii	4	1.15942	0.00137753	RT1-DB1, RT1-BA, RT1-DA, RT1-BB	213	10	8979	16.862	0.324881	0.0545779	1.81105
PIR_SUPERFAMILY	PIRSF001991:class II histocompatibility antigen	4	1.15942	0.00181757	RT1-DB1, RT1-BA, RT1-DA, RT1-BB	115	10	4368	15.193	0.213481	0.213481	2.10193
GOTERM_BP_FAT	GO:0019882~antigen processing and presentation	7	2.02899	0.00808814	RT1-A2, RT1-A1, RT1-DB1, RT1-BA, RT1-DA, CD74, AP3B1, RT1-BB	256	83	12092	3.98362	1	0.277358	12.9738
INTERPRO	IPR003597:Immunoglobulin C1-set	6	1.73913	0.0144978	RT1-A2, RT1-A1, RT1-DB1, RT1-BA, SIRPA, RT1-DA, RT1-BB	232	64	10240	4.13793	0.999656	0.797039	19.1766
INTERPRO	IPR003006:Immunoglobulin/major histocompatibility complex, conserved site	6	1.73913	0.0144978	RT1-A2, RT1-A1, RT1-DB1, RT1-BA, SIRPA, RT1-DA, RT1-BB	232	64	10240	4.13793	0.999656	0.797039	19.1766
KEGG_PATHWAY	rno05310:Asthma	4	1.15942	0.0154916	RT1-DB1, RT1-BA, RT1-DA, RT1-BB	131	23	5590	7.42117	0.82047	0.173722	16.1716
KEGG_PATHWAY	rno04612:Antigen processing and presentation	7	2.02899	0.0161228	RT1-A2, RT1-A1, RT1-DB1, HSPA1B, RT1-BA, RT1-DA, CD74, RT1-BB	131	88	5590	3.39434	0.8327	0.163724	16.7768
KEGG_PATHWAY	rno04514:Cell adhesion molecules (CAMs)	9	2.6087	0.0214138	RT1-A2, RT1-A1, RT1-DB1, NFASC, VCAN, CLDN11, RT1-BA, SELPLG, RT1-DA, RT1-BB	131	148	5590	2.5949	0.907551	0.194638	21.6956
SMART	SM00407:IGc1	6	1.73913	0.0224921	RT1-A2, RT1-A1, RT1-DB1, RT1-BA, SIRPA, RT1-DA, RT1-BB	130	64	5083	3.66562	0.934772	0.494631	22.9828
GOTERM_CC_FAT	GO:0042611~MHC protein complex	5	1.44928	0.0244912	RT1-A2, RT1-A1, RT1-DB1, RT1-BA, RT1-DA, RT1-BB	222	54	10776	4.49449	0.999699	0.171854	28.5165
KEGG_PATHWAY	rno05332:Graft-versus-host disease	5	1.44928	0.0300768	RT1-A2, RT1-A1, RT1-DB1, RT1-BA, RT1-DA, RT1-BB	131	51	5590	4.18351	0.965238	0.227715	29.1801
KEGG_PATHWAY	rno05330:Allograft rejection	5	1.44928	0.0340243	RT1-A2, RT1-A1, RT1-DB1, RT1-BA, RT1-DA, RT1-BB	131	53	5590	4.02564	0.977804	0.238136	32.3692
INTERPRO	IPR007110:Immunoglobulin-like	12	3.47826	0.0461799	FGFR1, RT1-DB1, IGFBP7, NFASC, RT1-BA, SIRPA, RT1-DA, RT1-BB, RT1-A2, RT1-A1, UNC5B, VCAN, KIRREL3	232	274	10240	1.93305	1	0.974974	49.8061
KEGG_PATHWAY	rno04940:Type I diabetes mellitus	5	1.44928	0.050117	RT1-A2, RT1-A1, RT1-DB1, RT1-BA, RT1-DA, RT1-BB	131	60	5590	3.55598	0.996503	0.297765	44.0614
KEGG_PATHWAY	rno05320:Autoimmune thyroid disease	5	1.44928	0.0527051	RT1-A2, RT1-A1, RT1-DB1, RT1-BA, RT1-DA, RT1-BB	131	61	5590	3.49768	0.99741	0.295558	45.7595
KEGG_PATHWAY	rno05322:Systemic lupus erythematosus	6	1.73913	0.0577065	C3, RT1-DB1, H3F3B, RT1-BA, RT1-DA, RT1-BB	131	90	5590	2.84478	0.998553	0.304577	48.9084
INTERPRO	IPR013783:Immunoglobulin-like fold	12	3.47826	0.0665093	FGFR1, RT1-DB1, IGFBP7, NFASC, RT1-BA, SIRPA, RT1-DA, RT1-BB, RT1-A2, RT1-A1, UNC5B, VCAN, KIRREL3	232	292	10240	1.81389	1	0.967163	63.3353
GOTERM_BP_FAT	GO:0016064~immunoglobulin mediated immune response	4	1.15942	0.0802188	C3, RT1-BA, RT1-DA, CD74	256	48	12092	3.9362	1	0.626548	76.089
KEGG_PATHWAY	rno04672:Intestinal immune network for IgA production	4	1.15942	0.0861189	RT1-DB1, RT1-BA, RT1-DA, RT1-BB	131	45	5590	3.79304	0.99995	0.376069	63.8488
GOTERM_BP_FAT	GO:0019724~B cell mediated immunity	4	1.15942	0.0882225	C3, RT1-BA, RT1-DA, CD74	256	50	12092	3.77875	1	0.63489	79.4104
GOTERM_CC_FAT	GO:0000323~lytic vacuole	7	2.02899	0.116143	LAMP1, TPP1, NAGA, ABCA2, RT1-BA, RT1-DA, CD74	222	162	10776	2.09743	1	0.467835	81.2027
GOTERM_CC_FAT	GO:0005764~lysosome	7	2.02899	0.116143	LAMP1, TPP1, NAGA, ABCA2, RT1-BA, RT1-DA, CD74	222	162	10776	2.09743	1	0.467835	81.2027
KEGG_PATHWAY	rno04142:Lysosome	6	1.73913	0.135862	LAPTM4B, LAMP1, TPP1, NAGA, ABCA2, AP3B1	131	117	5590	2.1883	1	0.487918	80.7911
GOTERM_BP_FAT	GO:0002449~lymphocyte mediated immunity	4	1.15942	0.137579	C3, RT1-BA, RT1-DA, CD74	256	61	12092	3.09734	1	0.736629	92.0553
KEGG_PATHWAY	rno05416:Viral myocarditis	5	1.44928	0.143538	RT1-A2, RT1-A1, RT1-DB1, RT1-BA, RT1-DA, RT1-BB	131	87	5590	2.4524	1	0.494273	82.6332
GOTERM_BP_FAT	GO:0002250~adaptive immune response	4	1.15942	0.162533	C3, RT1-BA, RT1-DA, CD74	256	66	12092	2.86269	1	0.769595	95.1929
GOTERM_BP_FAT	GO:0002460~adaptive immune response based on somatic recombination of immune receptors built from immunoglobulin superfamily domains	4	1.15942	0.162533	C3, RT1-BA, RT1-DA, CD74	256	66	12092	2.86269	1	0.769595	95.1929
GOTERM_BP_FAT	GO:0002443~leukocyte mediated immunity	4	1.15942	0.210383	C3, RT1-BA, RT1-DA, CD74	256	75	12092	2.51917	1	0.826406	98.2434
GOTERM_CC_FAT	GO:0005773~vacuole	7	2.02899	0.218053	LAMP1, TPP1, NAGA, ABCA2, RT1-BA, RT1-DA, CD74	222	197	10776	1.72479	1	0.648156	96.4209
GOTERM_BP_FAT	GO:0002684~positive regulation of immune system process	8	2.31884	0.219994	RT1-A2, RT1-A1, C3, ITPKB, HSPA1B, RT1-BA, RT1-DA, CD74, AP3B1	256	232	12092	1.62877	1	0.836968	98.5755
GOTERM_CC_FAT	GO:0009897~external side of plasma membrane	6	1.73913	0.258359	LAMP1, VWF, RT1-BA, RT1-DA, CD74, RT1-BB	222	167	10776	1.74397	1	0.700796	98.2517
GOTERM_BP_FAT	GO:0050778~positive regulation of immune response	5	1.44928	0.346683	RT1-A2, RT1-A1, C3, HSPA1B, RT1-BA, RT1-DA	256	141	12092	1.67498	1	0.925946	99.9314
GOTERM_BP_FAT	GO:0006955~immune response	11	3.18841	0.376858	RT1-A2, RT1-A1, CXCL14, C3, RT1-DB1, SNCA, VTN, RT1-BA, RT1-DA, FTH1, CD74, RT1-BB	256	414	12092	1.25502	1	0.939887	99.9694
SP_PIR_KEYWORDS	immune response	4	1.15942	0.389878	RT1-A2, RT1-A1, C3, CD74, RT1-BB	213	95	8979	1.77494	1	0.90434	99.8571
GOTERM_BP_FAT	GO:0002252~immune effector process	4	1.15942	0.471551	C3, RT1-BA, RT1-DA, CD74	256	121	12092	1.56147	1	0.966682	99.9982
GOTERM_BP_FAT	GO:0006952~defense response	9	2.6087	0.608313	A2M, CCK, CCKBR, C3, SNCA, HSPA1B, RT1-BA, RT1-DA, CD74	256	399	12092	1.06544	1	0.988754	100
SP_PIR_KEYWORDS	lysosome	3	0.869565	0.619342	LAMP1, TPP1, NAGA	213	88	8979	1.4371	1	0.967963	99.9997
Annotation Cluster 17	Enrichment Score: 1.5611966371274684
Category	Term	Count	%	PValue	Genes	List Total	Pop Hits	Pop Total	Fold Enrichment	Bonferroni	Benjamini	FDR
GOTERM_BP_FAT	GO:0010001~glial cell differentiation	6	1.73913	0.00794853	SOX10, NOTCH1, EGR2, RELN, SOD1, GAP43	256	59	12092	4.8035	1	0.278197	12.764
GOTERM_BP_FAT	GO:0042063~gliogenesis	6	1.73913	0.0198606	SOX10, NOTCH1, EGR2, RELN, SOD1, GAP43	256	74	12092	3.82981	1	0.393596	29.0546
GOTERM_BP_FAT	GO:0007422~peripheral nervous system development	3	0.869565	0.13126	SOX10, EGR2, SOD1	256	30	12092	4.72344	1	0.723764	90.9982
Annotation Cluster 18	Enrichment Score: 1.5534234803559328
Category	Term	Count	%	PValue	Genes	List Total	Pop Hits	Pop Total	Fold Enrichment	Bonferroni	Benjamini	FDR
KEGG_PATHWAY	rno04260:Cardiac muscle contraction	8	2.31884	0.00209708	UQCRC1, COX7A2, ATP1B2, LOC685596, COX4I1, UQCRQ, COX5B, UQCRB, LOC686442	131	78	5590	4.37659	0.206198	0.0451339	2.34391
KEGG_PATHWAY	rno05012:Parkinson's disease	10	2.89855	0.00555309	LOC679739, UQCRC1, COX7A2, NDUFA6, SNCA, LOC685596, COX4I1, UQCRQ, COX5B, UQCRB, LOC686442	131	142	5590	3.00505	0.458029	0.0737099	6.09768
GOTERM_BP_FAT	GO:0006122~mitochondrial electron transport, ubiquinol to cytochrome c	3	0.869565	0.00628293	UQCRC1, LOC685596, UQCRB, LOC686442	256	6	12092	23.6172	0.999994	0.245292	10.2236
GOTERM_BP_FAT	GO:0042775~mitochondrial ATP synthesis coupled electron transport	4	1.15942	0.00699479	UQCRC1, SNCA, LOC685596, UQCRB, LOC686442	256	19	12092	9.94408	0.999999	0.263834	11.3177
GOTERM_BP_FAT	GO:0042773~ATP synthesis coupled electron transport	4	1.15942	0.0120169	UQCRC1, SNCA, LOC685596, UQCRB, LOC686442	256	23	12092	8.21467	1	0.344291	18.6874
GOTERM_MF_FAT	GO:0022890~inorganic cation transmembrane transporter activity	8	2.31884	0.0216726	COX7A2, SNCA, LOC685596, COX4I1, ATP5I, UQCRQ, COX5B, UQCRB, LOC686442	237	141	11963	2.86393	0.99999	0.512069	27.211
GOTERM_BP_FAT	GO:0022904~respiratory electron transport chain	4	1.15942	0.0342976	UQCRC1, SNCA, LOC685596, UQCRB, LOC686442	256	34	12092	5.55699	1	0.484922	44.9636
GOTERM_BP_FAT	GO:0045333~cellular respiration	5	1.44928	0.0458797	UQCRC1, SNCA, LOC685596, OGDH, UQCRB, LOC686442	256	64	12092	3.69019	1	0.531287	55.2303
GOTERM_BP_FAT	GO:0006119~oxidative phosphorylation	5	1.44928	0.0627356	UQCRC1, SNCA, LOC685596, ATP5I, UQCRB, LOC686442	256	71	12092	3.32636	1	0.594009	66.9991
GOTERM_BP_FAT	GO:0022900~electron transport chain	5	1.44928	0.0653766	UQCRC1, SNCA, LOC685596, UQCRQ, UQCRB, LOC686442	256	72	12092	3.28016	1	0.596586	68.5546
GOTERM_BP_FAT	GO:0015980~energy derivation by oxidation of organic compounds	6	1.73913	0.0757566	UQCRC1, PPP1R1A, SNCA, LOC685596, OGDH, UQCRB, LOC686442	256	107	12092	2.64866	1	0.618415	74.0246
GOTERM_BP_FAT	GO:0006091~generation of precursor metabolites and energy	9	2.6087	0.130826	UQCRC1, LEPR, PPP1R1A, SNCA, LOC685596, ATP5I, OGDH, UQCRQ, UQCRB, LOC686442	256	238	12092	1.78617	1	0.724197	90.9209
GOTERM_BP_FAT	GO:0055114~oxidation reduction	12	3.47826	0.749501	UQCRC1, LOC681458, SNCA, SEC16A, LOC685596, PRDX5, OGDH, SOD1, SLC14A1, UQCRQ, FTH1, UQCRB, LOC686442	256	612	12092	0.926164	1	0.997841	100
Annotation Cluster 19	Enrichment Score: 1.47413682484893
Category	Term	Count	%	PValue	Genes	List Total	Pop Hits	Pop Total	Fold Enrichment	Bonferroni	Benjamini	FDR
GOTERM_BP_FAT	GO:0042592~homeostatic process	32	9.27536	0.000102813	CCK, SNCA, PRDX5, ABCA2, HSPA1B, CLDN11, MEGF10, FTH1, DMPK, CKB, ANK1, TPP1, GRIN2C, LCAT, ANKRD11, CAMK2D, TGFA, HCN2, EGR2, CCKBR, SLC12A5, SMAD5, SOD1, GRM1, LDLRAP1, ITPR1, PTPN11, RYR3, NEUROD1, PTCH1, NCOR2, HTR2A	256	714	12092	2.11695	0.179147	0.0278076	0.17578
GOTERM_BP_FAT	GO:0048878~chemical homeostasis	25	7.24638	0.000116579	CCK, SNCA, ABCA2, CLDN11, MEGF10, FTH1, CKB, DMPK, GRIN2C, LCAT, CAMK2D, TGFA, HCN2, EGR2, CCKBR, SLC12A5, SOD1, GRM1, LDLRAP1, ITPR1, PTPN11, RYR3, NEUROD1, PTCH1, NCOR2	256	492	12092	2.40012	0.200561	0.0275928	0.199294
GOTERM_BP_FAT	GO:0006873~cellular ion homeostasis	18	5.21739	0.00219428	HCN2, EGR2, CCK, CCKBR, SLC12A5, SNCA, CLDN11, SOD1, GRM1, MEGF10, ITPR1, FTH1, DMPK, CKB, GRIN2C, RYR3, CAMK2D, TGFA	256	370	12092	2.29789	0.985267	0.135355	3.68904
GOTERM_BP_FAT	GO:0055082~cellular chemical homeostasis	18	5.21739	0.00252192	HCN2, EGR2, CCK, CCKBR, SLC12A5, SNCA, CLDN11, SOD1, GRM1, MEGF10, ITPR1, FTH1, DMPK, CKB, GRIN2C, RYR3, CAMK2D, TGFA	256	375	12092	2.26725	0.992158	0.140587	4.22875
GOTERM_BP_FAT	GO:0050801~ion homeostasis	18	5.21739	0.00504683	HCN2, EGR2, CCK, CCKBR, SLC12A5, SNCA, CLDN11, SOD1, GRM1, MEGF10, ITPR1, FTH1, DMPK, CKB, GRIN2C, RYR3, CAMK2D, TGFA	256	402	12092	2.11497	0.99994	0.220489	8.29344
GOTERM_BP_FAT	GO:0042391~regulation of membrane potential	10	2.89855	0.00512348	HCN2, EGR2, CCK, GRIN2C, SNCA, CLDN11, SOD1, GRM1, MEGF10, DMPK	256	153	12092	3.08721	0.999948	0.218515	8.41425
GOTERM_BP_FAT	GO:0019725~cellular homeostasis	19	5.50725	0.00752534	HCN2, EGR2, CCK, CCKBR, SLC12A5, SNCA, PRDX5, CLDN11, SOD1, GRM1, MEGF10, FTH1, ITPR1, DMPK, CKB, GRIN2C, RYR3, CAMK2D, TGFA	256	453	12092	1.98113	0.999999	0.270422	12.125
GOTERM_BP_FAT	GO:0030003~cellular cation homeostasis	9	2.6087	0.120663	CCKBR, RYR3, SLC12A5, CAMK2D, TGFA, SOD1, GRM1, FTH1, ITPR1	256	233	12092	1.8245	1	0.70721	88.9229
GOTERM_BP_FAT	GO:0055080~cation homeostasis	9	2.6087	0.189574	CCKBR, RYR3, SLC12A5, CAMK2D, TGFA, SOD1, GRM1, FTH1, ITPR1	256	262	12092	1.62255	1	0.80742	97.2586
GOTERM_BP_FAT	GO:0051480~cytosolic calcium ion homeostasis	5	1.44928	0.220164	CCKBR, RYR3, TGFA, GRM1, ITPR1	256	114	12092	2.07168	1	0.836104	98.5808
GOTERM_BP_FAT	GO:0030005~cellular di-, tri-valent inorganic cation homeostasis	7	2.02899	0.273218	CCKBR, RYR3, TGFA, SOD1, GRM1, FTH1, ITPR1	256	207	12092	1.5973	1	0.879988	99.5749
GOTERM_BP_FAT	GO:0055066~di-, tri-valent inorganic cation homeostasis	7	2.02899	0.313812	CCKBR, RYR3, TGFA, SOD1, GRM1, FTH1, ITPR1	256	218	12092	1.5167	1	0.907315	99.841
GOTERM_BP_FAT	GO:0006875~cellular metal ion homeostasis	6	1.73913	0.320455	CCKBR, RYR3, CAMK2D, TGFA, GRM1, ITPR1	256	178	12092	1.59217	1	0.910735	99.8654
GOTERM_BP_FAT	GO:0055065~metal ion homeostasis	6	1.73913	0.353084	CCKBR, RYR3, CAMK2D, TGFA, GRM1, ITPR1	256	185	12092	1.53193	1	0.928493	99.942
GOTERM_BP_FAT	GO:0006874~cellular calcium ion homeostasis	5	1.44928	0.456096	CCKBR, RYR3, TGFA, GRM1, ITPR1	256	164	12092	1.44007	1	0.963226	99.997
GOTERM_BP_FAT	GO:0055074~calcium ion homeostasis	5	1.44928	0.474613	CCKBR, RYR3, TGFA, GRM1, ITPR1	256	168	12092	1.40578	1	0.96739	99.9984
GOTERM_BP_FAT	GO:0007204~elevation of cytosolic calcium ion concentration	3	0.869565	0.637606	CCKBR, GRM1, ITPR1	256	102	12092	1.38925	1	0.991476	100
Annotation Cluster 20	Enrichment Score: 1.4575837204136537
Category	Term	Count	%	PValue	Genes	List Total	Pop Hits	Pop Total	Fold Enrichment	Bonferroni	Benjamini	FDR
GOTERM_BP_FAT	GO:0045860~positive regulation of protein kinase activity	11	3.18841	0.00732249	LRP1, CCK, DGKG, TGFA, RELN, PRKACB, SOD1, GRM1, CD74, HTR2A, PTPN11	256	191	12092	2.7203	0.999999	0.269171	11.8172
GOTERM_BP_FAT	GO:0033674~positive regulation of kinase activity	11	3.18841	0.00963758	LRP1, CCK, DGKG, TGFA, RELN, PRKACB, SOD1, GRM1, CD74, HTR2A, PTPN11	256	199	12092	2.61095	1	0.305516	15.2709
GOTERM_BP_FAT	GO:0051347~positive regulation of transferase activity	11	3.18841	0.0128739	LRP1, CCK, DGKG, TGFA, RELN, PRKACB, SOD1, GRM1, CD74, HTR2A, PTPN11	256	208	12092	2.49797	1	0.344047	19.8859
GOTERM_BP_FAT	GO:0043549~regulation of kinase activity	13	3.76812	0.0178413	LRP1, CCK, DGKG, WNK1, TGFA, MLLT1, RELN, PRKACB, SOD1, GRM1, CD74, PTPN11, HTR2A	256	285	12092	2.15455	1	0.389685	26.5117
GOTERM_BP_FAT	GO:0044093~positive regulation of molecular function	19	5.50725	0.021898	CCK, HOMER1, SOD1, GRM1, CD74, PTPN11, LRP1, NME1, SMARCB1, DGKG, EPB4.1, HIPK2, TGFA, RELN, PRKACB, BRD4, PSMD7, CAMK2A, HTR2A	256	507	12092	1.77012	1	0.416155	31.5363
GOTERM_BP_FAT	GO:0051338~regulation of transferase activity	13	3.76812	0.0247592	LRP1, CCK, DGKG, WNK1, TGFA, MLLT1, RELN, PRKACB, SOD1, GRM1, CD74, PTPN11, HTR2A	256	299	12092	2.05367	1	0.444021	34.8836
GOTERM_BP_FAT	GO:0007243~protein kinase cascade	12	3.47826	0.0262386	RET, RPS6KA1, CCKBR, WNK1, PKD1, TGFA, ITPKB, PRKACB, SOD1, GRM1, CD74, PTPN11	256	267	12092	2.12289	1	0.455425	36.5534
GOTERM_BP_FAT	GO:0045859~regulation of protein kinase activity	12	3.47826	0.0288047	LRP1, CCK, DGKG, MLLT1, TGFA, RELN, PRKACB, SOD1, GRM1, CD74, HTR2A, PTPN11	256	271	12092	2.09156	1	0.47535	39.3543
GOTERM_BP_FAT	GO:0043406~positive regulation of MAP kinase activity	6	1.73913	0.0294226	TGFA, SOD1, GRM1, CD74, HTR2A, PTPN11	256	82	12092	3.45617	1	0.474949	40.0112
GOTERM_BP_FAT	GO:0000165~MAPKKK cascade	8	2.31884	0.0318019	RET, CCKBR, TGFA, ITPKB, SOD1, GRM1, CD74, PTPN11	256	143	12092	2.64248	1	0.494338	42.4785
GOTERM_BP_FAT	GO:0000187~activation of MAPK activity	5	1.44928	0.037547	TGFA, SOD1, GRM1, CD74, PTPN11	256	60	12092	3.9362	1	0.506644	48.0479
GOTERM_BP_FAT	GO:0042325~regulation of phosphorylation	15	4.34783	0.0440676	LRP1, CCK, DGKG, SNCA, WNK1, TGFA, MLLT1, RELN, PRKACB, TNK2, SOD1, GRM1, CD74, PTPN11, HTR2A	256	399	12092	1.77573	1	0.522685	53.7529
GOTERM_BP_FAT	GO:0019220~regulation of phosphate metabolic process	15	4.34783	0.0566926	LRP1, CCK, DGKG, SNCA, WNK1, TGFA, MLLT1, RELN, PRKACB, TNK2, SOD1, GRM1, CD74, PTPN11, HTR2A	256	415	12092	1.70727	1	0.574886	63.1629
GOTERM_BP_FAT	GO:0051174~regulation of phosphorus metabolic process	15	4.34783	0.0566926	LRP1, CCK, DGKG, SNCA, WNK1, TGFA, MLLT1, RELN, PRKACB, TNK2, SOD1, GRM1, CD74, PTPN11, HTR2A	256	415	12092	1.70727	1	0.574886	63.1629
GOTERM_BP_FAT	GO:0043405~regulation of MAP kinase activity	6	1.73913	0.0959332	TGFA, SOD1, GRM1, CD74, HTR2A, PTPN11	256	115	12092	2.4644	1	0.661003	82.1952
GOTERM_BP_FAT	GO:0032147~activation of protein kinase activity	5	1.44928	0.156476	LRP1, CCK, DGKG, PRKACB, GRM1	256	99	12092	2.38557	1	0.759908	94.5621
GOTERM_BP_FAT	GO:0043085~positive regulation of catalytic activity	12	3.47826	0.335327	LRP1, CCK, DGKG, TGFA, RELN, PRKACB, SOD1, GRM1, PSMD7, CD74, HTR2A, PTPN11	256	444	12092	1.2766	1	0.919676	99.9078
Annotation Cluster 21	Enrichment Score: 1.4160647279764662
Category	Term	Count	%	PValue	Genes	List Total	Pop Hits	Pop Total	Fold Enrichment	Bonferroni	Benjamini	FDR
GOTERM_BP_FAT	GO:0007389~pattern specification process	12	3.47826	0.0153697	HES1, SATB2, ARC, NOTCH1, EGR2, HIPK1, HIPK2, SMAD5, NEUROD1, RELN, PTCH1, ZEB1	256	246	12092	2.30412	1	0.371658	23.2822
GOTERM_BP_FAT	GO:0007224~smoothened signaling pathway	4	1.15942	0.0186612	HES1, HIPK1, HIPK2, PTCH1	256	27	12092	6.99769	1	0.386611	27.5543
GOTERM_BP_FAT	GO:0003002~regionalization	9	2.6087	0.0471876	HES1, ARC, NOTCH1, EGR2, HIPK1, HIPK2, NEUROD1, RELN, PTCH1	256	189	12092	2.24926	1	0.535598	56.2689
GOTERM_BP_FAT	GO:0009952~anterior/posterior pattern formation	6	1.73913	0.16007	HES1, ARC, NOTCH1, HIPK1, HIPK2, NEUROD1	256	136	12092	2.08387	1	0.766872	94.9452
Annotation Cluster 22	Enrichment Score: 1.4105852149179234
Category	Term	Count	%	PValue	Genes	List Total	Pop Hits	Pop Total	Fold Enrichment	Bonferroni	Benjamini	FDR
GOTERM_MF_FAT	GO:0005516~calmodulin binding	8	2.31884	0.00446995	SYT1, PDE1C, CAMK2D, ITPKB, ATPIF1, BASP1, CAMK2A, GAP43	237	104	11963	3.88283	0.904393	0.690796	6.28751
SP_PIR_KEYWORDS	calmodulin-binding	6	1.73913	0.0461726	PDE1C, CAMK2D, ITPKB, BASP1, CAMK2A, GAP43	213	83	8979	3.04734	0.999999	0.429568	46.568
UP_SEQ_FEATURE	region of interest:Calmodulin-binding	3	0.869565	0.284156	CAMK2D, ITPKB, CAMK2A	189	41	7317	2.83275	1	0.999672	99.3795
Annotation Cluster 23	Enrichment Score: 1.405421802314101
Category	Term	Count	%	PValue	Genes	List Total	Pop Hits	Pop Total	Fold Enrichment	Bonferroni	Benjamini	FDR
SP_PIR_KEYWORDS	myristate	6	1.73913	0.00865837	LZTS1, HPCAL1, HPCA, BASP1, ARF5, PRKACB	213	54	8979	4.68388	0.916121	0.186599	10.8898
UP_SEQ_FEATURE	lipid moiety-binding region:N-myristoyl glycine	6	1.73913	0.0103847	LZTS1, HPCAL1, HPCA, BASP1, ARF5, PRKACB	189	52	7317	4.46703	0.999576	0.999576	14.6756
SP_PIR_KEYWORDS	myristylation	3	0.869565	0.109151	HPCAL1, HPCA, PRKACB	213	24	8979	5.26937	1	0.599486	78.3986
SP_PIR_KEYWORDS	blocked amino end	3	0.869565	0.243477	HPCAL1, HPCA, PRKACB	213	40	8979	3.16162	1	0.802672	97.5262
Annotation Cluster 24	Enrichment Score: 1.3540560610550247
Category	Term	Count	%	PValue	Genes	List Total	Pop Hits	Pop Total	Fold Enrichment	Bonferroni	Benjamini	FDR
GOTERM_BP_FAT	GO:0051899~membrane depolarization	5	1.44928	0.0125138	CCK, GRIN2C, SNCA, GRM1, DMPK	256	43	12092	5.49237	1	0.34089	19.3844
GOTERM_BP_FAT	GO:0060079~regulation of excitatory postsynaptic membrane potential	3	0.869565	0.0715369	GRIN2C, SNCA, DMPK	256	21	12092	6.74777	1	0.610847	71.919
GOTERM_BP_FAT	GO:0060078~regulation of postsynaptic membrane potential	3	0.869565	0.0968081	GRIN2C, SNCA, DMPK	256	25	12092	5.66812	1	0.658411	82.4878
Annotation Cluster 25	Enrichment Score: 1.351139546414033
Category	Term	Count	%	PValue	Genes	List Total	Pop Hits	Pop Total	Fold Enrichment	Bonferroni	Benjamini	FDR
GOTERM_MF_FAT	GO:0008134~transcription factor binding	14	4.05797	0.00843115	SORBS3, RPS6KA1, ZMIZ2, LMO4, HIPK2, MAML2, CREBBP, NEUROD1, ICMT, HSPA1B, ZEB1, CARM1, PROX1, NCOR2	237	309	11963	2.28697	0.988164	0.389185	11.5498
GOTERM_MF_FAT	GO:0003712~transcription cofactor activity	8	2.31884	0.0439037	ZMIZ2, HIPK2, MAML2, CREBBP, ICMT, CARM1, PROX1, NCOR2	237	164	11963	2.46228	1	0.609776	47.8367
GOTERM_MF_FAT	GO:0003713~transcription coactivator activity	5	1.44928	0.0990275	ZMIZ2, MAML2, CREBBP, ICMT, CARM1	237	89	11963	2.83577	1	0.744894	77.9439
GOTERM_MF_FAT	GO:0016563~transcription activator activity	10	2.89855	0.107473	ZFP423, ATF4, NOTCH1, ZMIZ2, MAML2, CREBBP, NEUROD1, ARID1A, ICMT, CARM1	237	282	11963	1.78996	1	0.749809	80.7583
Annotation Cluster 26	Enrichment Score: 1.3280580101728188
Category	Term	Count	%	PValue	Genes	List Total	Pop Hits	Pop Total	Fold Enrichment	Bonferroni	Benjamini	FDR
GOTERM_BP_FAT	GO:0007268~synaptic transmission	13	3.76812	0.00237235	SYT1, CPLX1, MYO6, NPY, GRIN2C, SYT2, SNCA, SLC12A5, ERC2, GRM1, CAMK2N1, APBA1, DMPK	256	219	12092	2.80387	0.989541	0.136799	3.98273
GOTERM_BP_FAT	GO:0048489~synaptic vesicle transport	5	1.44928	0.0106094	SYT1, CPLX1, SYT2, SNCA, APBA1	256	41	12092	5.76029	1	0.320498	16.6824
GOTERM_BP_FAT	GO:0016079~synaptic vesicle exocytosis	4	1.15942	0.0151323	SYT1, CPLX1, SYT2, APBA1	256	25	12092	7.5575	1	0.371677	22.9651
GOTERM_BP_FAT	GO:0007269~neurotransmitter secretion	5	1.44928	0.0237175	SYT1, CPLX1, SYT2, ERC2, APBA1	256	52	12092	4.54177	1	0.43389	33.6831
GOTERM_BP_FAT	GO:0006836~neurotransmitter transport	6	1.73913	0.0602068	SYT1, CPLX1, SLC6A1, SYT2, ERC2, APBA1	256	100	12092	2.83406	1	0.586516	65.442
GOTERM_BP_FAT	GO:0003001~generation of a signal involved in cell-cell signaling	6	1.73913	0.0757566	SYT1, CPLX1, MYO6, SYT2, ERC2, APBA1	256	107	12092	2.64866	1	0.618415	74.0246
SP_PIR_KEYWORDS	membrane trafficking	3	0.869565	0.0868973	SYT1, CPLX1, SYT2	213	21	8979	6.02213	1	0.566454	70.0393
GOTERM_BP_FAT	GO:0001505~regulation of neurotransmitter levels	5	1.44928	0.101399	SYT1, CPLX1, SYT2, ERC2, APBA1	256	84	12092	2.81157	1	0.66638	83.9503
GOTERM_BP_FAT	GO:0032940~secretion by cell	8	2.31884	0.145785	SYT1, CPLX1, MYO6, NISCH, SYT5, SYT2, ERC2, APBA1	256	206	12092	1.83434	1	0.745628	93.2543
GOTERM_BP_FAT	GO:0046903~secretion	9	2.6087	0.203044	SYT1, CPLX1, MYO6, NISCH, CCKBR, SYT5, SYT2, ERC2, APBA1	256	267	12092	1.59217	1	0.82014	97.9421
GOTERM_BP_FAT	GO:0006887~exocytosis	5	1.44928	0.229141	SYT1, CPLX1, SYT5, SYT2, APBA1	256	116	12092	2.03596	1	0.845023	98.8359
Annotation Cluster 27	Enrichment Score: 1.3177623293569178
Category	Term	Count	%	PValue	Genes	List Total	Pop Hits	Pop Total	Fold Enrichment	Bonferroni	Benjamini	FDR
GOTERM_BP_FAT	GO:0003013~circulatory system process	9	2.6087	0.0169483	VIP, CHD7, NISCH, NPY, ALB, SMAD5, CAMK2D, WNK1, SOD1	256	155	12092	2.74264	1	0.382848	25.3598
GOTERM_BP_FAT	GO:0008015~blood circulation	9	2.6087	0.0169483	VIP, CHD7, NISCH, NPY, ALB, SMAD5, CAMK2D, WNK1, SOD1	256	155	12092	2.74264	1	0.382848	25.3598
GOTERM_BP_FAT	GO:0008217~regulation of blood pressure	4	1.15942	0.387671	NISCH, NPY, WNK1, SOD1	256	106	12092	1.78243	1	0.942371	99.9774
Annotation Cluster 28	Enrichment Score: 1.2250562202178084
Category	Term	Count	%	PValue	Genes	List Total	Pop Hits	Pop Total	Fold Enrichment	Bonferroni	Benjamini	FDR
GOTERM_BP_FAT	GO:0051099~positive regulation of binding	6	1.73913	0.0159595	NME1, SMARCB1, EPB4.1, HIPK2, BRD4, CAMK2A	256	70	12092	4.04866	1	0.378252	24.0647
GOTERM_BP_FAT	GO:0051098~regulation of binding	8	2.31884	0.0278314	NME1, SMARCB1, EPB4.1, HIPK2, BRD4, LDLRAP1, CAMK2A, PROX1	256	139	12092	2.71853	1	0.471428	38.306
GOTERM_BP_FAT	GO:0043388~positive regulation of DNA binding	5	1.44928	0.0395411	NME1, SMARCB1, HIPK2, BRD4, CAMK2A	256	61	12092	3.87167	1	0.511897	49.8593
GOTERM_BP_FAT	GO:0051101~regulation of DNA binding	6	1.73913	0.0757566	NME1, SMARCB1, HIPK2, BRD4, CAMK2A, PROX1	256	107	12092	2.64866	1	0.618415	74.0246
GOTERM_BP_FAT	GO:0051090~regulation of transcription factor activity	3	0.869565	0.563243	SMARCB1, CAMK2A, PROX1	256	89	12092	1.59217	1	0.982164	99.9999
Annotation Cluster 29	Enrichment Score: 1.2207815163742348
Category	Term	Count	%	PValue	Genes	List Total	Pop Hits	Pop Total	Fold Enrichment	Bonferroni	Benjamini	FDR
GOTERM_BP_FAT	GO:0030036~actin cytoskeleton organization	9	2.6087	0.0321961	PPP1R9A, CAP2, NISCH, FAT1, EPB4.1, TMSB4X, SIRPA, LPIN1, PROX1	256	175	12092	2.4292	1	0.487494	42.8779
GOTERM_BP_FAT	GO:0030029~actin filament-based process	9	2.6087	0.0400302	PPP1R9A, CAP2, NISCH, FAT1, EPB4.1, TMSB4X, SIRPA, LPIN1, PROX1	256	183	12092	2.323	1	0.503586	50.2944
GOTERM_BP_FAT	GO:0007010~cytoskeleton organization	12	3.47826	0.0738125	PPP1R9A, CAP2, NISCH, FAT1, EPB4.1, BSN, TMSB4X, SHANK1, SOD1, SIRPA, LPIN1, PROX1	256	318	12092	1.78243	1	0.610829	73.0737
GOTERM_BP_FAT	GO:0007015~actin filament organization	4	1.15942	0.137579	PPP1R9A, FAT1, SIRPA, PROX1	256	61	12092	3.09734	1	0.736629	92.0553
Annotation Cluster 30	Enrichment Score: 1.1987220076414307
Category	Term	Count	%	PValue	Genes	List Total	Pop Hits	Pop Total	Fold Enrichment	Bonferroni	Benjamini	FDR
GOTERM_BP_FAT	GO:0006357~regulation of transcription from RNA polymerase II promoter	25	7.24638	0.00213969	ABCA2, ZEB1, SORBS3, SMARCB1, ZFP238, SOX10, SATB2, EGR2, MYO6, MAML2, CREBBP, SMAD5, MED12, PROX1, HES1, NOTCH1, ATF4, ZMIZ2, ZMIZ1, HIPK2, NEUROD1, ST18, ZFHX3, KDM6B, NCOR2	256	604	12092	1.95507	0.983635	0.136601	3.59884
GOTERM_BP_FAT	GO:0051172~negative regulation of nitrogen compound metabolic process	16	4.63768	0.0611853	ZFP423, SATB2, SNCA, FZD1, ZEB1, PROX1, FOXN3, HES1, SORBS3, HIPK2, ZFP238, ATPIF1, ST18, ZFHX3, KDM6B, NCOR2	256	458	12092	1.65011	1	0.589898	66.0525
GOTERM_BP_FAT	GO:0000122~negative regulation of transcription from RNA polymerase II promoter	10	2.89855	0.0652142	HES1, SATB2, SORBS3, HIPK2, ZFP238, ST18, ZEB1, ZFHX3, KDM6B, NCOR2	256	238	12092	1.98464	1	0.600804	68.461
GOTERM_BP_FAT	GO:0009890~negative regulation of biosynthetic process	17	4.92754	0.0653296	ZFP423, SATB2, FZD1, ZEB1, SOD1, PROX1, FOXN3, HES1, SORBS3, HIPK2, INSIG1, ZFP238, ST18, ZFHX3, KDM6B, NCOR2, IGFBP5	256	501	12092	1.60276	1	0.598884	68.5276
GOTERM_MF_FAT	GO:0016564~transcription repressor activity	9	2.6087	0.0809063	HES1, ZFP423, HIPK2, ZFP238, ST18, ZFHX3, PROX1, FOXN3, NCOR2	237	227	11963	2.00128	1	0.687571	70.5633
GOTERM_BP_FAT	GO:0045892~negative regulation of transcription, DNA-dependent	12	3.47826	0.0809114	HES1, SATB2, SORBS3, HIPK2, ZFP238, ST18, ZEB1, ZFHX3, PROX1, FOXN3, KDM6B, NCOR2	256	323	12092	1.75484	1	0.625361	76.3953
GOTERM_BP_FAT	GO:0010629~negative regulation of gene expression	15	4.34783	0.0841044	ZFP423, SATB2, RBM3, FZD1, ZEB1, PROX1, FOXN3, HES1, SORBS3, HIPK2, ZFP238, ST18, ZFHX3, KDM6B, NCOR2	256	441	12092	1.60661	1	0.629248	77.7599
GOTERM_BP_FAT	GO:0051253~negative regulation of RNA metabolic process	12	3.47826	0.0863418	HES1, SATB2, SORBS3, HIPK2, ZFP238, ST18, ZEB1, ZFHX3, PROX1, FOXN3, KDM6B, NCOR2	256	327	12092	1.73337	1	0.632914	78.6715
GOTERM_BP_FAT	GO:0010605~negative regulation of macromolecule metabolic process	20	5.7971	0.0865478	ZFP423, SATB2, A2M, RBM3, SNCA, FZD1, ZEB1, PROX1, FOXN3, HES1, SORBS3, GRIN2C, HIPK2, ZFP238, ST18, PSMD7, ZFHX3, NCOR2, KDM6B, IGFBP5	256	643	12092	1.46919	1	0.631711	78.7536
GOTERM_BP_FAT	GO:0016481~negative regulation of transcription	14	4.05797	0.0904386	ZFP423, SATB2, FZD1, ZEB1, PROX1, FOXN3, HES1, SORBS3, HIPK2, ZFP238, ST18, ZFHX3, KDM6B, NCOR2	256	407	12092	1.62477	1	0.6403	80.2501
GOTERM_BP_FAT	GO:0045934~negative regulation of nucleobase, nucleoside, nucleotide and nucleic acid metabolic process	15	4.34783	0.0962363	ZFP423, SATB2, FZD1, ZEB1, PROX1, FOXN3, HES1, SORBS3, HIPK2, ZFP238, ATPIF1, ST18, ZFHX3, KDM6B, NCOR2	256	451	12092	1.57099	1	0.660178	82.2971
GOTERM_BP_FAT	GO:0031327~negative regulation of cellular biosynthetic process	16	4.63768	0.0964849	ZFP423, SATB2, FZD1, ZEB1, PROX1, FOXN3, HES1, SORBS3, HIPK2, INSIG1, ZFP238, ST18, ZFHX3, KDM6B, NCOR2, IGFBP5	256	491	12092	1.53921	1	0.659141	82.3803
GOTERM_BP_FAT	GO:0010558~negative regulation of macromolecule biosynthetic process	15	4.34783	0.135433	ZFP423, SATB2, FZD1, ZEB1, PROX1, FOXN3, HES1, SORBS3, HIPK2, ZFP238, ST18, ZFHX3, KDM6B, NCOR2, IGFBP5	256	480	12092	1.47607	1	0.732324	91.7102
Annotation Cluster 31	Enrichment Score: 1.1515459953083003
Category	Term	Count	%	PValue	Genes	List Total	Pop Hits	Pop Total	Fold Enrichment	Bonferroni	Benjamini	FDR
GOTERM_MF_FAT	GO:0030955~potassium ion binding	8	2.31884	0.00577359	KCNJ16, HCN2, KCNC3, ATP1B2, SLC12A5, KCNH7, KCNJ12, KCNV1	237	109	11963	3.70472	0.951883	0.454922	8.05067
SP_PIR_KEYWORDS	potassium transport	8	2.31884	0.00668575	KCNJ16, HCN2, KCNC3, ATP1B2, SLC12A5, KCNH7, KCNJ12, KCNV1	213	94	8979	3.58765	0.852191	0.19138	8.50999
GOTERM_MF_FAT	GO:0005249~voltage-gated potassium channel activity	7	2.02899	0.00699691	KCNJ16, HCN2, KCNC3, KCNH7, KCTD3, KCNJ12, KCNV1	237	86	11963	4.10858	0.974759	0.408805	9.67709
GOTERM_BP_FAT	GO:0006813~potassium ion transport	9	2.6087	0.0104148	KCNJ16, HCN2, KCNC3, ATP1B2, SLC12A5, KCNH7, KCTD3, KCNJ12, KCNV1	256	142	12092	2.99373	1	0.320613	16.4016
SP_PIR_KEYWORDS	potassium	8	2.31884	0.0108432	KCNJ16, HCN2, KCNC3, ATP1B2, SLC12A5, KCNH7, KCNJ12, KCNV1	213	103	8979	3.27417	0.955273	0.199038	13.4588
GOTERM_MF_FAT	GO:0005261~cation channel activity	11	3.18841	0.0259112	KCNJ16, HCN2, KCNC3, GRIN2C, RYR3, PKD1, KCNH7, KCTD3, KCNJ12, ITPR1, KCNV1	237	249	11963	2.2299	0.999999	0.554788	31.651
GOTERM_MF_FAT	GO:0005267~potassium channel activity	7	2.02899	0.0314732	KCNJ16, HCN2, KCNC3, KCNH7, KCTD3, KCNJ12, KCNV1	237	120	11963	2.94448	1	0.60582	37.0952
GOTERM_BP_FAT	GO:0006812~cation transport	18	5.21739	0.0319236	KCNJ16, TRPM3, HCN2, KCNC3, ATP1B2, SLC12A5, KCTD3, KCNJ12, FTH1, ITPR1, KCNV1, ANK1, RYR3, CAMK2D, KCNH7, PKD1, ATP5I, CAMK2A	256	492	12092	1.72809	1	0.488198	42.6021
GOTERM_MF_FAT	GO:0046873~metal ion transmembrane transporter activity	12	3.47826	0.0321825	KCNJ16, HCN2, KCNC3, GRIN2C, RYR3, SNCA, PKD1, KCNH7, KCTD3, KCNJ12, ITPR1, KCNV1	237	295	11963	2.05329	1	0.594306	37.7597
UP_SEQ_FEATURE	short sequence motif:Selectivity filter	5	1.44928	0.0341213	KCNJ16, KCNC3, KCNH7, KCNJ12, KCNV1	189	48	7317	4.03274	1	0.975026	41.0114
GOTERM_MF_FAT	GO:0022838~substrate specific channel activity	13	3.76812	0.0417288	KCNJ16, HCN2, TRPM3, KCNC3, GRIN2C, RYR3, PKD1, KCNH7, AQP4, KCTD3, KCNJ12, KCNV1, ITPR1	237	346	11963	1.89653	1	0.637684	46.0901
GOTERM_MF_FAT	GO:0022843~voltage-gated cation channel activity	7	2.02899	0.0424684	KCNJ16, HCN2, KCNC3, KCNH7, KCTD3, KCNJ12, KCNV1	237	129	11963	2.73905	1	0.627935	46.6901
GOTERM_BP_FAT	GO:0030001~metal ion transport	15	4.34783	0.046449	KCNJ16, HCN2, KCNC3, ATP1B2, RYR3, SLC12A5, CAMK2D, PKD1, KCNH7, KCTD3, KCNJ12, CAMK2A, FTH1, KCNV1, ITPR1	256	403	12092	1.7581	1	0.5328	55.6852
GOTERM_MF_FAT	GO:0005242~inward rectifier potassium channel activity	3	0.869565	0.0481851	KCNJ16, KCNH7, KCNJ12	237	18	11963	8.4128	1	0.616505	51.1222
GOTERM_MF_FAT	GO:0022803~passive transmembrane transporter activity	13	3.76812	0.0524605	KCNJ16, HCN2, TRPM3, KCNC3, GRIN2C, RYR3, PKD1, KCNH7, AQP4, KCTD3, KCNJ12, KCNV1, ITPR1	237	359	11963	1.82785	1	0.635216	54.21
GOTERM_MF_FAT	GO:0015267~channel activity	13	3.76812	0.0524605	KCNJ16, HCN2, TRPM3, KCNC3, GRIN2C, RYR3, PKD1, KCNH7, AQP4, KCTD3, KCNJ12, KCNV1, ITPR1	237	359	11963	1.82785	1	0.635216	54.21
INTERPRO	IPR005821:Ion transport	6	1.73913	0.0567435	HCN2, KCNC3, RYR3, KCNH7, ITPR1, KCNV1	232	92	10240	2.87856	1	0.971102	57.3283
GOTERM_MF_FAT	GO:0022834~ligand-gated channel activity	6	1.73913	0.0644407	KCNJ16, GRIN2C, RYR3, KCNH7, KCNJ12, ITPR1	237	109	11963	2.77854	1	0.675652	61.9224
GOTERM_MF_FAT	GO:0015276~ligand-gated ion channel activity	6	1.73913	0.0644407	KCNJ16, GRIN2C, RYR3, KCNH7, KCNJ12, ITPR1	237	109	11963	2.77854	1	0.675652	61.9224
GOTERM_MF_FAT	GO:0005216~ion channel activity	12	3.47826	0.0690459	KCNJ16, HCN2, TRPM3, KCNC3, GRIN2C, RYR3, PKD1, KCNH7, KCTD3, KCNJ12, ITPR1, KCNV1	237	336	11963	1.80274	1	0.690115	64.5509
GOTERM_BP_FAT	GO:0006811~ion transport	21	6.08696	0.0733304	SLC22A17, KCNJ16, TRPM3, HCN2, KCNC3, ATP1B2, SLC12A5, WNK1, KCTD3, KCNJ12, FTH1, KCNV1, ITPR1, ANK1, GRIN2C, RYR3, CAMK2D, KCNH7, PKD1, ATP5I, CAMK2A	256	668	12092	1.48491	1	0.613067	72.8328
GOTERM_MF_FAT	GO:0031420~alkali metal ion binding	8	2.31884	0.0808067	KCNJ16, HCN2, KCNC3, ATP1B2, SLC12A5, KCNH7, KCNJ12, KCNV1	237	189	11963	2.13658	1	0.696777	70.5171
GOTERM_MF_FAT	GO:0022836~gated channel activity	10	2.89855	0.0855253	KCNJ16, HCN2, KCNC3, GRIN2C, RYR3, KCNH7, KCTD3, KCNJ12, ITPR1, KCNV1	237	269	11963	1.87646	1	0.69918	72.6365
GOTERM_BP_FAT	GO:0015672~monovalent inorganic cation transport	11	3.18841	0.0871081	KCNJ16, HCN2, ANK1, KCNC3, ATP1B2, SLC12A5, KCNH7, KCTD3, ATP5I, KCNJ12, KCNV1	256	290	12092	1.79165	1	0.632088	78.9755
GOTERM_MF_FAT	GO:0005244~voltage-gated ion channel activity	7	2.02899	0.12279	KCNJ16, HCN2, KCNC3, KCNH7, KCTD3, KCNJ12, KCNV1	237	171	11963	2.0663	1	0.767905	85.0283
GOTERM_MF_FAT	GO:0022832~voltage-gated channel activity	7	2.02899	0.12279	KCNJ16, HCN2, KCNC3, KCNH7, KCTD3, KCNJ12, KCNV1	237	171	11963	2.0663	1	0.767905	85.0283
SP_PIR_KEYWORDS	voltage-gated channel	6	1.73913	0.157823	KCNJ16, HCN2, KCNC3, KCNH7, KCNJ12, KCNV1	213	121	8979	2.09033	1	0.705898	89.7444
SP_PIR_KEYWORDS	potassium channel	4	1.15942	0.17415	HCN2, KCNC3, KCNH7, KCNV1	213	61	8979	2.76426	1	0.718662	92.0889
SP_PIR_KEYWORDS	ionic channel	9	2.6087	0.261653	KCNJ16, HCN2, KCNC3, GRIN2C, RYR3, KCNH7, KCNJ12, ITPR1, KCNV1	213	257	8979	1.47624	1	0.822547	98.208
GOTERM_CC_FAT	GO:0034705~potassium channel complex	3	0.869565	0.326908	KCNC3, KCTD3, KCNV1	222	57	10776	2.55477	1	0.778035	99.5297
GOTERM_CC_FAT	GO:0008076~voltage-gated potassium channel complex	3	0.869565	0.326908	KCNC3, KCTD3, KCNV1	222	57	10776	2.55477	1	0.778035	99.5297
SP_PIR_KEYWORDS	ion transport	13	3.76812	0.336797	KCNJ16, SLC22A17, HCN2, KCNC3, ATP1B2, SLC12A5, KCNJ12, ITPR1, KCNV1, GRIN2C, RYR3, KCNH7, ATP5I	213	437	8979	1.25404	1	0.876318	99.5682
SP_PIR_KEYWORDS	transport	27	7.82609	0.412855	SLC22A17, KCNJ16, KCNC3, CPLX1, UQCRC1, SLC6A1, ATP1B2, AQP4, ABCA2, ARF5, KCNJ12, UQCRQ, POM121, GRIN2C, SLC2A1, ATP5I, APBA1, AP2M1, LAPTM4B, HCN2, SLC12A5, KCNV1, ITPR1, SLC25A34, RYR3, KCNH7, FABP5	213	1042	8979	1.09231	1	0.913508	99.9141
GOTERM_CC_FAT	GO:0034703~cation channel complex	3	0.869565	0.577923	KCNC3, KCTD3, KCNV1	222	94	10776	1.54917	1	0.923017	99.9992
GOTERM_BP_FAT	GO:0006814~sodium ion transport	3	0.869565	0.673367	HCN2, ATP1B2, SLC12A5	256	109	12092	1.30003	1	0.994283	100
GOTERM_CC_FAT	GO:0034702~ion channel complex	3	0.869565	0.817045	KCNC3, KCTD3, KCNV1	222	150	10776	0.970811	1	0.986052	100
Annotation Cluster 32	Enrichment Score: 1.1297059904589901
Category	Term	Count	%	PValue	Genes	List Total	Pop Hits	Pop Total	Fold Enrichment	Bonferroni	Benjamini	FDR
GOTERM_BP_FAT	GO:0048598~embryonic morphogenesis	16	4.63768	0.00345215	FGFR1, RET, SATB2, MYO6, LMO4, ZEB1, SOD1, PROX1, HES1, RGMA, NOTCH1, CHD7, RSPO3, INSIG1, NEUROD1, PTCH1	256	322	12092	2.34705	0.998692	0.172795	5.74561
GOTERM_BP_FAT	GO:0048562~embryonic organ morphogenesis	9	2.6087	0.0121813	FGFR1, SATB2, CHD7, MYO6, INSIG1, NEUROD1, ZEB1, SOD1, PROX1	256	146	12092	2.91171	1	0.34309	18.9186
GOTERM_BP_FAT	GO:0042472~inner ear morphogenesis	5	1.44928	0.0395411	FGFR1, CHD7, MYO6, INSIG1, SOD1	256	61	12092	3.87167	1	0.511897	49.8593
GOTERM_BP_FAT	GO:0048568~embryonic organ development	10	2.89855	0.0397578	FGFR1, SATB2, CHD7, MYO6, RSPO3, INSIG1, NEUROD1, ZEB1, SOD1, PROX1	256	216	12092	2.18678	1	0.507433	50.0525
GOTERM_BP_FAT	GO:0048839~inner ear development	6	1.73913	0.03983	HES1, FGFR1, CHD7, MYO6, INSIG1, SOD1	256	89	12092	3.18434	1	0.504926	50.1168
GOTERM_BP_FAT	GO:0042471~ear morphogenesis	5	1.44928	0.057627	FGFR1, CHD7, MYO6, INSIG1, SOD1	256	69	12092	3.42278	1	0.578246	63.7824
GOTERM_BP_FAT	GO:0043583~ear development	6	1.73913	0.0666265	HES1, FGFR1, CHD7, MYO6, INSIG1, SOD1	256	103	12092	2.75152	1	0.598678	69.2665
GOTERM_BP_FAT	GO:0007423~sensory organ development	10	2.89855	0.0770623	HES1, FGFR1, CHD7, MYO6, INSIG1, NEUROD1, RPL24, ZEB1, SOD1, PROX1	256	246	12092	1.9201	1	0.620301	74.6455
GOTERM_BP_FAT	GO:0060041~retina development in camera-type eye	3	0.869565	0.153081	CHD7, RPL24, PROX1	256	33	12092	4.29403	1	0.754713	94.1752
GOTERM_BP_FAT	GO:0043010~camera-type eye development	5	1.44928	0.206885	CHD7, NEUROD1, RPL24, ZEB1, PROX1	256	111	12092	2.12767	1	0.824198	98.1054
GOTERM_BP_FAT	GO:0001654~eye development	5	1.44928	0.341881	CHD7, NEUROD1, RPL24, ZEB1, PROX1	256	140	12092	1.68694	1	0.923185	99.9222
GOTERM_BP_FAT	GO:0007605~sensory perception of sound	3	0.869565	0.464734	CHD7, MYO6, SOD1	256	74	12092	1.91491	1	0.964982	99.9977
GOTERM_BP_FAT	GO:0050954~sensory perception of mechanical stimulus	3	0.869565	0.525427	CHD7, MYO6, SOD1	256	83	12092	1.70727	1	0.975928	99.9997
Annotation Cluster 33	Enrichment Score: 1.1274297074048778
Category	Term	Count	%	PValue	Genes	List Total	Pop Hits	Pop Total	Fold Enrichment	Bonferroni	Benjamini	FDR
GOTERM_BP_FAT	GO:0019884~antigen processing and presentation of exogenous antigen	6	1.73913	0.0001508	RT1-DB1, RT1-BA, RT1-DA, CD74, AP3B1, RT1-BB	256	25	12092	11.3362	0.251405	0.031661	0.257724
GOTERM_BP_FAT	GO:0019882~antigen processing and presentation	7	2.02899	0.00808814	RT1-A2, RT1-A1, RT1-DB1, RT1-BA, RT1-DA, CD74, AP3B1, RT1-BB	256	83	12092	3.98362	1	0.277358	12.9738
GOTERM_BP_FAT	GO:0045580~regulation of T cell differentiation	5	1.44928	0.0181888	ITPKB, ZEB1, RT1-BA, CD74, AP3B1	256	48	12092	4.92025	1	0.382944	26.9553
GOTERM_BP_FAT	GO:0045619~regulation of lymphocyte differentiation	5	1.44928	0.0319204	ITPKB, ZEB1, RT1-BA, CD74, AP3B1	256	57	12092	4.14337	1	0.491875	42.5988
GOTERM_BP_FAT	GO:0045582~positive regulation of T cell differentiation	4	1.15942	0.0342976	ITPKB, RT1-BA, CD74, AP3B1	256	34	12092	5.55699	1	0.484922	44.9636
GOTERM_BP_FAT	GO:0045621~positive regulation of lymphocyte differentiation	4	1.15942	0.0396955	ITPKB, RT1-BA, CD74, AP3B1	256	36	12092	5.24826	1	0.510064	49.9971
GOTERM_BP_FAT	GO:0050870~positive regulation of T cell activation	4	1.15942	0.199478	ITPKB, RT1-BA, CD74, AP3B1	256	73	12092	2.58818	1	0.816432	97.7787
GOTERM_BP_FAT	GO:0050863~regulation of T cell activation	5	1.44928	0.211285	ITPKB, ZEB1, RT1-BA, CD74, AP3B1	256	112	12092	2.10868	1	0.826702	98.2774
GOTERM_BP_FAT	GO:0002684~positive regulation of immune system process	8	2.31884	0.219994	RT1-A2, RT1-A1, C3, ITPKB, HSPA1B, RT1-BA, RT1-DA, CD74, AP3B1	256	232	12092	1.62877	1	0.836968	98.5755
GOTERM_BP_FAT	GO:0002694~regulation of leukocyte activation	6	1.73913	0.252929	SNCA, ITPKB, ZEB1, RT1-BA, CD74, AP3B1	256	161	12092	1.76029	1	0.862665	99.3191
GOTERM_BP_FAT	GO:0050865~regulation of cell activation	6	1.73913	0.281083	SNCA, ITPKB, ZEB1, RT1-BA, CD74, AP3B1	256	168	12092	1.68694	1	0.885814	99.6471
GOTERM_BP_FAT	GO:0051251~positive regulation of lymphocyte activation	4	1.15942	0.335803	ITPKB, RT1-BA, CD74, AP3B1	256	97	12092	1.94781	1	0.91938	99.909
GOTERM_BP_FAT	GO:0051249~regulation of lymphocyte activation	5	1.44928	0.361092	ITPKB, ZEB1, RT1-BA, CD74, AP3B1	256	144	12092	1.64008	1	0.933122	99.9531
GOTERM_BP_FAT	GO:0002696~positive regulation of leukocyte activation	4	1.15942	0.387671	ITPKB, RT1-BA, CD74, AP3B1	256	106	12092	1.78243	1	0.942371	99.9774
GOTERM_BP_FAT	GO:0050867~positive regulation of cell activation	4	1.15942	0.410444	ITPKB, RT1-BA, CD74, AP3B1	256	110	12092	1.71761	1	0.949844	99.9882
Annotation Cluster 34	Enrichment Score: 1.1221133788074091
Category	Term	Count	%	PValue	Genes	List Total	Pop Hits	Pop Total	Fold Enrichment	Bonferroni	Benjamini	FDR
GOTERM_BP_FAT	GO:0048483~autonomic nervous system development	4	1.15942	0.00930783	HES1, SOX10, RET, EGR2	256	21	12092	8.99702	1	0.301692	14.7869
GOTERM_BP_FAT	GO:0021700~developmental maturation	5	1.44928	0.189565	HES1, FGFR1, SOX10, RET, NOTCH1	256	107	12092	2.20721	1	0.8087	97.2581
GOTERM_BP_FAT	GO:0048469~cell maturation	4	1.15942	0.243811	HES1, FGFR1, SOX10, RET	256	81	12092	2.33256	1	0.856883	99.1621
Annotation Cluster 35	Enrichment Score: 1.1161610404159021
Category	Term	Count	%	PValue	Genes	List Total	Pop Hits	Pop Total	Fold Enrichment	Bonferroni	Benjamini	FDR
GOTERM_BP_FAT	GO:0048839~inner ear development	6	1.73913	0.03983	HES1, FGFR1, CHD7, MYO6, INSIG1, SOD1	256	89	12092	3.18434	1	0.504926	50.1168
GOTERM_BP_FAT	GO:0042491~auditory receptor cell differentiation	3	0.869565	0.0656103	HES1, MYO6, SOD1	256	20	12092	7.08516	1	0.595386	68.6889
GOTERM_BP_FAT	GO:0043583~ear development	6	1.73913	0.0666265	HES1, FGFR1, CHD7, MYO6, INSIG1, SOD1	256	103	12092	2.75152	1	0.598678	69.2665
GOTERM_BP_FAT	GO:0060113~inner ear receptor cell differentiation	3	0.869565	0.103472	HES1, MYO6, SOD1	256	26	12092	5.45012	1	0.670306	84.572
GOTERM_BP_FAT	GO:0042490~mechanoreceptor differentiation	3	0.869565	0.145728	HES1, MYO6, SOD1	256	32	12092	4.42822	1	0.747058	93.2466
Annotation Cluster 36	Enrichment Score: 1.110922428635363
Category	Term	Count	%	PValue	Genes	List Total	Pop Hits	Pop Total	Fold Enrichment	Bonferroni	Benjamini	FDR
GOTERM_BP_FAT	GO:0006357~regulation of transcription from RNA polymerase II promoter	25	7.24638	0.00213969	ABCA2, ZEB1, SORBS3, SMARCB1, ZFP238, SOX10, SATB2, EGR2, MYO6, MAML2, CREBBP, SMAD5, MED12, PROX1, HES1, NOTCH1, ATF4, ZMIZ2, ZMIZ1, HIPK2, NEUROD1, ST18, ZFHX3, KDM6B, NCOR2	256	604	12092	1.95507	0.983635	0.136601	3.59884
GOTERM_BP_FAT	GO:0007389~pattern specification process	12	3.47826	0.0153697	HES1, SATB2, ARC, NOTCH1, EGR2, HIPK1, HIPK2, SMAD5, NEUROD1, RELN, PTCH1, ZEB1	256	246	12092	2.30412	1	0.371658	23.2822
GOTERM_BP_FAT	GO:0045944~positive regulation of transcription from RNA polymerase II promoter	16	4.63768	0.0161795	SOX10, SATB2, EGR2, MYO6, SMAD5, MAML2, CREBBP, ZEB1, HES1, NOTCH1, ATF4, SMARCB1, ZMIZ2, ZMIZ1, HIPK2, NEUROD1	256	384	12092	1.9681	1	0.37782	24.3547
GOTERM_BP_FAT	GO:0045941~positive regulation of transcription	20	5.7971	0.0181799	ZFP423, SOX10, SATB2, EGR2, MYO6, SMAD5, MAML2, CREBBP, ZEB1, PROX1, HES1, NOTCH1, ATF4, RPS6KA1, SMARCB1, ZMIZ2, ZMIZ1, HIPK2, NEUROD1, RNF10	256	534	12092	1.76908	1	0.386919	26.9439
GOTERM_BP_FAT	GO:0010628~positive regulation of gene expression	20	5.7971	0.0224244	ZFP423, SOX10, SATB2, EGR2, MYO6, SMAD5, MAML2, CREBBP, ZEB1, PROX1, HES1, NOTCH1, ATF4, RPS6KA1, SMARCB1, ZMIZ2, ZMIZ1, HIPK2, NEUROD1, RNF10	256	547	12092	1.72703	1	0.419759	32.164
GOTERM_BP_FAT	GO:0045893~positive regulation of transcription, DNA-dependent	17	4.92754	0.0322733	SOX10, SATB2, EGR2, MYO6, SMAD5, MAML2, CREBBP, ZEB1, PROX1, HES1, NOTCH1, ATF4, SMARCB1, ZMIZ2, ZMIZ1, HIPK2, NEUROD1	256	456	12092	1.76093	1	0.484706	42.9558
GOTERM_BP_FAT	GO:0045935~positive regulation of nucleobase, nucleoside, nucleotide and nucleic acid metabolic process	21	6.08696	0.0328719	ZFP423, SOX10, SATB2, EGR2, MYO6, SMAD5, CREBBP, MAML2, ZEB1, PROX1, HES1, NOTCH1, NME2, ATF4, RPS6KA1, SMARCB1, ZMIZ2, ZMIZ1, HIPK2, NEUROD1, RNF10	256	608	12092	1.63145	1	0.480476	43.5566
GOTERM_BP_FAT	GO:0051254~positive regulation of RNA metabolic process	17	4.92754	0.0344209	SOX10, SATB2, EGR2, MYO6, SMAD5, MAML2, CREBBP, ZEB1, PROX1, HES1, NOTCH1, ATF4, SMARCB1, ZMIZ2, ZMIZ1, HIPK2, NEUROD1	256	460	12092	1.74562	1	0.482806	45.0837
GOTERM_BP_FAT	GO:0006355~regulation of transcription, DNA-dependent	36	10.4348	0.0383336	ABCA2, ZEB1, CBFA2T3, MYT1, MAX, SORBS3, SMARCB1, ZFP238, GATAD2B, MLLT1, SOX10, SATB2, EGR2, MYO6, FOXJ2, MAML2, CREBBP, SMAD5, MED12, PROX1, FOXN3, HES1, ATF4, NOTCH1, KRBA1, ZMIZ2, ZMIZ1, HIPK2, NEUROD1, KCNH7, ST18, ZFHX2, CARM1, ZFHX3, NCOR2, KDM6B	256	1224	12092	1.38925	1	0.510683	48.7696
GOTERM_BP_FAT	GO:0051173~positive regulation of nitrogen compound metabolic process	21	6.08696	0.0424695	ZFP423, SOX10, SATB2, EGR2, MYO6, SMAD5, CREBBP, MAML2, ZEB1, PROX1, HES1, NOTCH1, NME2, ATF4, RPS6KA1, SMARCB1, ZMIZ2, ZMIZ1, HIPK2, NEUROD1, RNF10	256	626	12092	1.58454	1	0.515458	52.4119
GOTERM_BP_FAT	GO:0051252~regulation of RNA metabolic process	36	10.4348	0.0513405	ABCA2, ZEB1, CBFA2T3, MYT1, MAX, SORBS3, SMARCB1, ZFP238, GATAD2B, MLLT1, SOX10, SATB2, EGR2, MYO6, FOXJ2, MAML2, CREBBP, SMAD5, MED12, PROX1, FOXN3, HES1, ATF4, NOTCH1, KRBA1, ZMIZ2, ZMIZ1, HIPK2, NEUROD1, KCNH7, ST18, ZFHX2, CARM1, ZFHX3, NCOR2, KDM6B	256	1254	12092	1.35601	1	0.552075	59.4184
GOTERM_MF_FAT	GO:0030528~transcription regulator activity	29	8.4058	0.0625405	ZEB1, CBFA2T3, MYT1, MAX, ZFP238, GATAD2B, ZFP423, SOX10, EGR2, FOXJ2, SMAD5, CREBBP, MAML2, MED12, ARID1A, ICMT, PROX1, FOXN3, HES1, ATF4, NOTCH1, ZMIZ2, HIPK2, NEUROD1, ST18, ZFHX2, CARM1, ZFHX3, NCOR2	237	1051	11963	1.39279	1	0.676329	60.7858
GOTERM_BP_FAT	GO:0031328~positive regulation of cellular biosynthetic process	21	6.08696	0.0674967	ZFP423, SOX10, SATB2, EGR2, MYO6, SMAD5, CREBBP, MAML2, ZEB1, PROX1, HES1, NOTCH1, NME2, ATF4, RPS6KA1, SMARCB1, ZMIZ2, ZMIZ1, HIPK2, NEUROD1, RNF10	256	663	12092	1.49611	1	0.601084	69.7532
GOTERM_BP_FAT	GO:0010604~positive regulation of macromolecule metabolic process	25	7.24638	0.0676544	ZFP423, SOX10, SATB2, EGR2, CCK, MYO6, SMAD5, CREBBP, MAML2, SNCA, ZEB1, PROX1, HES1, ATF4, NOTCH1, RPS6KA1, SMARCB1, ZMIZ2, ZMIZ1, HIPK2, TGFA, NEUROD1, RNF10, TNK2, PSMD7	256	825	12092	1.43134	1	0.599468	69.8406
GOTERM_BP_FAT	GO:0010557~positive regulation of macromolecule biosynthetic process	20	5.7971	0.0720696	ZFP423, SOX10, SATB2, EGR2, MYO6, SMAD5, MAML2, CREBBP, ZEB1, PROX1, HES1, NOTCH1, ATF4, RPS6KA1, SMARCB1, ZMIZ2, ZMIZ1, HIPK2, NEUROD1, RNF10	256	628	12092	1.50428	1	0.611252	72.1934
GOTERM_BP_FAT	GO:0009891~positive regulation of biosynthetic process	21	6.08696	0.0771382	ZFP423, SOX10, SATB2, EGR2, MYO6, SMAD5, CREBBP, MAML2, ZEB1, PROX1, HES1, NOTCH1, NME2, ATF4, RPS6KA1, SMARCB1, ZMIZ2, ZMIZ1, HIPK2, NEUROD1, RNF10	256	675	12092	1.46951	1	0.618372	74.6811
GOTERM_MF_FAT	GO:0003677~DNA binding	34	9.85507	0.111715	ZEB1, CBFA2T3, MYT1, MAX, CHD7, ALB, ZFP238, GATAD2B, BRD4, ZFP423, SOX10, SATB2, EGR2, FOXJ2, CREBBP, SMAD5, MBD6, ARID1A, PROX1, MCM4, DOT1L, HES1, RPAP1, ATF4, NOTCH1, KDM2B, NEUROD1, H3F3B, ST18, ZFHX2, PBX3, ZFHX3, NCOR2, KDM6B	237	1348	11963	1.27315	1	0.748278	82.0423
GOTERM_MF_FAT	GO:0043565~sequence-specific DNA binding	15	4.34783	0.122392	SOX10, SATB2, FOXJ2, ZEB1, PROX1, MAX, NOTCH1, ATF4, GATAD2B, NEUROD1, PBX3, ZFHX2, ZFHX3, KDM6B, NCOR2	237	502	11963	1.50827	1	0.773995	84.9297
GOTERM_MF_FAT	GO:0003700~transcription factor activity	18	5.21739	0.135625	ZFP423, SOX10, EGR2, FOXJ2, SMAD5, CREBBP, ZEB1, CBFA2T3, MYT1, PROX1, MAX, NOTCH1, ATF4, GATAD2B, NEUROD1, ST18, ZFHX2, ZFHX3	237	644	11963	1.41084	1	0.789573	87.9085
GOTERM_BP_FAT	GO:0045449~regulation of transcription	41	11.8841	0.148945	ABCA2, ZEB1, MYT1, CBFA2T3, MAX, SORBS3, SMARCB1, ZFP238, GATAD2B, MLLT1, RNF10, CAMK2A, ZFP423, SOX10, SATB2, EGR2, MYO6, FOXJ2, MAML2, CREBBP, SMAD5, FZD1, MED12, PROX1, FOXN3, HES1, ATF4, NOTCH1, KRBA1, RPS6KA1, ZMIZ2, ZMIZ1, HIPK2, NEUROD1, KCNH7, ST18, ZFHX2, CARM1, ZFHX3, KDM6B, NCOR2	256	1608	12092	1.20436	1	0.747474	93.6687
SP_PIR_KEYWORDS	activator	7	2.02899	0.240676	ZFP423, MAX, ATF4, NOTCH1, EGR2, NEUROD1, ZEB1	213	176	8979	1.67662	1	0.805	97.402
GOTERM_BP_FAT	GO:0006350~transcription	15	4.34783	0.585575	HES1, ZFP423, MAX, SOX10, RPAP1, ATF4, NOTCH1, EGR2, LMO4, SMAD5, ZFP238, NEUROD1, ST18, ZEB1, CARM1	256	684	12092	1.03584	1	0.985879	100
SP_PIR_KEYWORDS	dna-binding	13	3.76812	0.680991	SOX10, ZFP423, EGR2, ZEB1, HES1, MAX, RPAP1, ATF4, ZFP238, NEUROD1, H3F3B, ST18, ZFHX2	213	561	8979	0.976852	1	0.979276	100
SP_PIR_KEYWORDS	Transcription	14	4.05797	0.685952	HES1, ZFP423, MAX, SOX10, RPAP1, ATF4, NOTCH1, EGR2, SMAD5, ZFP238, NEUROD1, ST18, ZEB1, CARM1	213	608	8979	0.970673	1	0.978469	100
SP_PIR_KEYWORDS	transcription regulation	13	3.76812	0.688081	HES1, ZFP423, MAX, SOX10, ATF4, NOTCH1, EGR2, SMAD5, ZFP238, NEUROD1, ST18, ZEB1, CARM1	213	564	8979	0.971656	1	0.977994	100
SP_PIR_KEYWORDS	nucleus	25	7.24638	0.993202	RBM3, ZEB1, MAX, PSMB7, POM121, SNRK, ZFP238, PRKACB, PABPC1, IP6K1, SOX10, ZFP423, EGR2, SMAD5, HES1, RPAP1, ATF4, NOTCH1, DUSP26, NME1, NEUROD1, H3F3B, ST18, ZFHX2, CARM1	213	1537	8979	0.685669	1	0.999998	100
Annotation Cluster 37	Enrichment Score: 1.078474921395018
Category	Term	Count	%	PValue	Genes	List Total	Pop Hits	Pop Total	Fold Enrichment	Bonferroni	Benjamini	FDR
GOTERM_BP_FAT	GO:0042391~regulation of membrane potential	10	2.89855	0.00512348	HCN2, EGR2, CCK, GRIN2C, SNCA, CLDN11, SOD1, GRM1, MEGF10, DMPK	256	153	12092	3.08721	0.999948	0.218515	8.41425
GOTERM_BP_FAT	GO:0008366~axon ensheathment	4	1.15942	0.0802188	EGR2, CLDN11, SOD1, MEGF10	256	48	12092	3.9362	1	0.626548	76.089
GOTERM_BP_FAT	GO:0007272~ensheathment of neurons	4	1.15942	0.0802188	EGR2, CLDN11, SOD1, MEGF10	256	48	12092	3.9362	1	0.626548	76.089
GOTERM_BP_FAT	GO:0019228~regulation of action potential in neuron	4	1.15942	0.167679	EGR2, CLDN11, SOD1, MEGF10	256	67	12092	2.81996	1	0.775343	95.6741
GOTERM_BP_FAT	GO:0042552~myelination	3	0.869565	0.245212	EGR2, SOD1, MEGF10	256	45	12092	3.14896	1	0.857717	99.1882
GOTERM_BP_FAT	GO:0001508~regulation of action potential	4	1.15942	0.249467	EGR2, CLDN11, SOD1, MEGF10	256	82	12092	2.30412	1	0.860237	99.2631
Annotation Cluster 38	Enrichment Score: 1.0757677486260089
Category	Term	Count	%	PValue	Genes	List Total	Pop Hits	Pop Total	Fold Enrichment	Bonferroni	Benjamini	FDR
INTERPRO	IPR001564:Nucleoside diphosphate kinase, core	3	0.869565	0.00987409	NME2, NME1, RBM3	232	7	10240	18.9163	0.995564	0.741927	13.4688
SMART	SM00562:NDK	3	0.869565	0.0123458	NME2, NME1, RBM3	130	7	5083	16.7571	0.77479	0.77479	13.2903
GOTERM_MF_FAT	GO:0004550~nucleoside diphosphate kinase activity	3	0.869565	0.0189547	NME2, NME1, RBM3	237	11	11963	13.7664	0.999956	0.511422	24.2242
GOTERM_BP_FAT	GO:0006228~UTP biosynthetic process	3	0.869565	0.0214903	NME2, NME1, RBM3	256	11	12092	12.8821	1	0.41419	31.0463
GOTERM_BP_FAT	GO:0046051~UTP metabolic process	3	0.869565	0.0214903	NME2, NME1, RBM3	256	11	12092	12.8821	1	0.41419	31.0463
GOTERM_BP_FAT	GO:0009209~pyrimidine ribonucleoside triphosphate biosynthetic process	3	0.869565	0.0254342	NME2, NME1, RBM3	256	12	12092	11.8086	1	0.448972	35.6506
GOTERM_BP_FAT	GO:0009208~pyrimidine ribonucleoside triphosphate metabolic process	3	0.869565	0.0254342	NME2, NME1, RBM3	256	12	12092	11.8086	1	0.448972	35.6506
GOTERM_BP_FAT	GO:0006241~CTP biosynthetic process	3	0.869565	0.0254342	NME2, NME1, RBM3	256	12	12092	11.8086	1	0.448972	35.6506
GOTERM_BP_FAT	GO:0006183~GTP biosynthetic process	3	0.869565	0.0254342	NME2, NME1, RBM3	256	12	12092	11.8086	1	0.448972	35.6506
GOTERM_BP_FAT	GO:0046036~CTP metabolic process	3	0.869565	0.0254342	NME2, NME1, RBM3	256	12	12092	11.8086	1	0.448972	35.6506
GOTERM_BP_FAT	GO:0009148~pyrimidine nucleoside triphosphate biosynthetic process	3	0.869565	0.0296466	NME2, NME1, RBM3	256	13	12092	10.9002	1	0.473774	40.2476
GOTERM_BP_FAT	GO:0009147~pyrimidine nucleoside triphosphate metabolic process	3	0.869565	0.0341143	NME2, NME1, RBM3	256	14	12092	10.1217	1	0.48646	44.7846
GOTERM_BP_FAT	GO:0009119~ribonucleoside metabolic process	5	1.44928	0.0356123	NME2, NME1, RBM3, SEC16A, ICMT	256	59	12092	4.00291	1	0.491326	46.2317
GOTERM_BP_FAT	GO:0009220~pyrimidine ribonucleotide biosynthetic process	3	0.869565	0.038825	NME2, NME1, RBM3	256	15	12092	9.44688	1	0.50863	49.2158
GOTERM_BP_FAT	GO:0046039~GTP metabolic process	3	0.869565	0.038825	NME2, NME1, RBM3	256	15	12092	9.44688	1	0.50863	49.2158
GOTERM_BP_FAT	GO:0009218~pyrimidine ribonucleotide metabolic process	3	0.869565	0.0437664	NME2, NME1, RBM3	256	16	12092	8.85645	1	0.523239	53.5029
GOTERM_BP_FAT	GO:0046131~pyrimidine ribonucleoside metabolic process	3	0.869565	0.0598595	NME2, NME1, RBM3	256	19	12092	7.45806	1	0.589788	65.2228
GOTERM_BP_FAT	GO:0009116~nucleoside metabolic process	5	1.44928	0.0627356	NME2, NME1, RBM3, SEC16A, ICMT	256	71	12092	3.32636	1	0.594009	66.9991
GOTERM_BP_FAT	GO:0009206~purine ribonucleoside triphosphate biosynthetic process	6	1.73913	0.0757566	NME2, ATP1B2, NME1, RBM3, ATP11A, ATP5I	256	107	12092	2.64866	1	0.618415	74.0246
GOTERM_BP_FAT	GO:0006221~pyrimidine nucleotide biosynthetic process	3	0.869565	0.0776293	NME2, NME1, RBM3	256	22	12092	6.44105	1	0.618511	74.9107
GOTERM_BP_FAT	GO:0009201~ribonucleoside triphosphate biosynthetic process	6	1.73913	0.0781401	NME2, ATP1B2, NME1, RBM3, ATP11A, ATP5I	256	108	12092	2.62413	1	0.618746	75.1473
GOTERM_BP_FAT	GO:0009145~purine nucleoside triphosphate biosynthetic process	6	1.73913	0.0781401	NME2, ATP1B2, NME1, RBM3, ATP11A, ATP5I	256	108	12092	2.62413	1	0.618746	75.1473
GOTERM_MF_FAT	GO:0016776~phosphotransferase activity, phosphate group as acceptor	3	0.869565	0.0805305	NME2, NME1, RBM3	237	24	11963	6.3096	1	0.705378	70.3884
GOTERM_BP_FAT	GO:0009142~nucleoside triphosphate biosynthetic process	6	1.73913	0.0830269	NME2, ATP1B2, NME1, RBM3, ATP11A, ATP5I	256	110	12092	2.57642	1	0.630841	77.3079
GOTERM_BP_FAT	GO:0006213~pyrimidine nucleoside metabolic process	3	0.869565	0.0838781	NME2, NME1, RBM3	256	23	12092	6.16101	1	0.630382	77.6657
GOTERM_BP_FAT	GO:0009152~purine ribonucleotide biosynthetic process	6	1.73913	0.121549	NME2, ATP1B2, NME1, RBM3, ATP11A, ATP5I	256	124	12092	2.28553	1	0.708233	89.1124
GOTERM_BP_FAT	GO:0006220~pyrimidine nucleotide metabolic process	3	0.869565	0.124158	NME2, NME1, RBM3	256	29	12092	4.88631	1	0.71284	89.6526
GOTERM_BP_FAT	GO:0009205~purine ribonucleoside triphosphate metabolic process	6	1.73913	0.124576	NME2, ATP1B2, NME1, RBM3, ATP11A, ATP5I	256	125	12092	2.26725	1	0.712376	89.7368
GOTERM_BP_FAT	GO:0009199~ribonucleoside triphosphate metabolic process	6	1.73913	0.127638	NME2, ATP1B2, NME1, RBM3, ATP11A, ATP5I	256	126	12092	2.24926	1	0.718201	90.334
GOTERM_BP_FAT	GO:0009260~ribonucleotide biosynthetic process	6	1.73913	0.133864	NME2, ATP1B2, NME1, RBM3, ATP11A, ATP5I	256	128	12092	2.21411	1	0.729566	91.449
GOTERM_BP_FAT	GO:0009144~purine nucleoside triphosphate metabolic process	6	1.73913	0.140224	NME2, ATP1B2, NME1, RBM3, ATP11A, ATP5I	256	130	12092	2.18005	1	0.737309	92.4621
GOTERM_MF_FAT	GO:0019205~nucleobase, nucleoside, nucleotide kinase activity	3	0.869565	0.151239	NME2, NME1, RBM3	237	35	11963	4.32658	1	0.808408	90.7163
GOTERM_BP_FAT	GO:0009141~nucleoside triphosphate metabolic process	6	1.73913	0.163484	NME2, ATP1B2, NME1, RBM3, ATP11A, ATP5I	256	137	12092	2.06866	1	0.768852	95.2855
GOTERM_BP_FAT	GO:0009150~purine ribonucleotide metabolic process	6	1.73913	0.191803	NME2, ATP1B2, NME1, RBM3, ATP11A, ATP5I	256	145	12092	1.95453	1	0.808969	97.3848
GOTERM_BP_FAT	GO:0009259~ribonucleotide metabolic process	6	1.73913	0.210329	NME2, ATP1B2, NME1, RBM3, ATP11A, ATP5I	256	150	12092	1.88938	1	0.827492	98.2414
GOTERM_BP_FAT	GO:0006164~purine nucleotide biosynthetic process	6	1.73913	0.241089	NME2, ATP1B2, NME1, RBM3, ATP11A, ATP5I	256	158	12092	1.79371	1	0.854282	99.1089
GOTERM_BP_FAT	GO:0006163~purine nucleotide metabolic process	7	2.02899	0.25182	NME2, ATP1B2, NME1, PDE1C, RBM3, ATP11A, ATP5I	256	201	12092	1.64498	1	0.862242	99.3016
GOTERM_BP_FAT	GO:0009165~nucleotide biosynthetic process	6	1.73913	0.386869	NME2, ATP1B2, NME1, RBM3, ATP11A, ATP5I	256	193	12092	1.46843	1	0.942431	99.9768
GOTERM_BP_FAT	GO:0044271~nitrogen compound biosynthetic process	9	2.6087	0.389978	NME2, ANK1, ATP1B2, NME1, RBM3, SNCA, ATP11A, PADI2, ATP5I	256	329	12092	1.29213	1	0.943131	99.9788
GOTERM_BP_FAT	GO:0034654~nucleobase, nucleoside, nucleotide and nucleic acid biosynthetic process	6	1.73913	0.417035	NME2, ATP1B2, NME1, RBM3, ATP11A, ATP5I	256	200	12092	1.41703	1	0.950801	99.9902
GOTERM_BP_FAT	GO:0034404~nucleobase, nucleoside and nucleotide biosynthetic process	6	1.73913	0.417035	NME2, ATP1B2, NME1, RBM3, ATP11A, ATP5I	256	200	12092	1.41703	1	0.950801	99.9902
GOTERM_BP_FAT	GO:0006754~ATP biosynthetic process	3	0.869565	0.598858	ATP1B2, ATP11A, ATP5I	256	95	12092	1.49161	1	0.987531	100
GOTERM_BP_FAT	GO:0046034~ATP metabolic process	3	0.869565	0.678236	ATP1B2, ATP11A, ATP5I	256	110	12092	1.28821	1	0.994598	100
GOTERM_MF_FAT	GO:0016887~ATPase activity	5	1.44928	0.781472	ATP1B2, DHX16, ATP11A, ABCA2, ATP5I	237	269	11963	0.93823	1	0.999654	100
Annotation Cluster 39	Enrichment Score: 1.0754415963912949
Category	Term	Count	%	PValue	Genes	List Total	Pop Hits	Pop Total	Fold Enrichment	Bonferroni	Benjamini	FDR
INTERPRO	IPR006210:EGF-like	9	2.6087	0.0079901	NOTCH1, SVEP1, LRP1, FAT1, RSPO3, TGFA, RELN, VCAN, MEGF10	232	127	10240	3.12788	0.987476	0.88809	11.0372
SMART	SM00181:EGF	9	2.6087	0.0148493	NOTCH1, SVEP1, LRP1, FAT1, RSPO3, TGFA, RELN, VCAN, MEGF10	130	127	5083	2.77087	0.833919	0.592469	15.78
INTERPRO	IPR000742:EGF-like, type 3	8	2.31884	0.0152023	NOTCH1, SVEP1, LRP1, FAT1, TGFA, RELN, VCAN, MEGF10	232	115	10240	3.07046	0.999767	0.751928	20.0149
INTERPRO	IPR013032:EGF-like region, conserved site	8	2.31884	0.0838337	NOTCH1, SVEP1, LRP1, FAT1, TGFA, RELN, VCAN, MEGF10	232	167	10240	2.11439	1	0.981386	72.0976
INTERPRO	IPR006209:EGF	5	1.44928	0.106481	NOTCH1, SVEP1, FAT1, TGFA, VCAN	232	80	10240	2.75862	1	0.98761	80.6283
INTERPRO	IPR001881:EGF-like calcium-binding	4	1.15942	0.15856	NOTCH1, SVEP1, FAT1, VCAN	232	61	10240	2.89429	1	0.994683	91.9286
INTERPRO	IPR018097:EGF-like calcium-binding, conserved site	4	1.15942	0.164031	NOTCH1, SVEP1, FAT1, VCAN	232	62	10240	2.84761	1	0.992487	92.6608
UP_SEQ_FEATURE	domain:EGF-like 1	4	1.15942	0.167236	NOTCH1, SVEP1, RELN, VCAN	189	55	7317	2.81558	1	0.997948	93.8106
INTERPRO	IPR000152:EGF-type aspartate/asparagine hydroxylation conserved site	4	1.15942	0.175137	NOTCH1, SVEP1, FAT1, VCAN	232	64	10240	2.75862	1	0.991591	93.961
SP_PIR_KEYWORDS	egf-like domain	6	1.73913	0.181226	NOTCH1, SVEP1, FAT1, TGFA, RELN, VCAN	213	127	8979	1.99157	1	0.726134	92.9419
SMART	SM00179:EGF_CA	4	1.15942	0.201068	NOTCH1, SVEP1, FAT1, VCAN	130	61	5083	2.56393	1	0.965514	92.3989
INTERPRO	IPR013091:EGF calcium-binding	3	0.869565	0.278261	NOTCH1, SVEP1, FAT1	232	46	10240	2.87856	1	0.999193	99.1382
Annotation Cluster 40	Enrichment Score: 1.0622531152972072
Category	Term	Count	%	PValue	Genes	List Total	Pop Hits	Pop Total	Fold Enrichment	Bonferroni	Benjamini	FDR
GOTERM_BP_FAT	GO:0007626~locomotory behavior	10	2.89855	0.0324243	CHD7, MYO6, IL16, HIPK2, SNCA, RELN, SOD1, PBX3, GRM1, APBA1	256	208	12092	2.27088	1	0.479224	43.1079
GOTERM_BP_FAT	GO:0030534~adult behavior	5	1.44928	0.140824	CHD7, NPY, HIPK2, SNCA, PBX3	256	95	12092	2.48602	1	0.737314	92.5517
GOTERM_BP_FAT	GO:0008344~adult locomotory behavior	4	1.15942	0.14246	CHD7, HIPK2, SNCA, PBX3	256	62	12092	3.04738	1	0.740084	92.7906
Annotation Cluster 41	Enrichment Score: 1.0520368017937065
Category	Term	Count	%	PValue	Genes	List Total	Pop Hits	Pop Total	Fold Enrichment	Bonferroni	Benjamini	FDR
INTERPRO	IPR001660:Sterile alpha motif SAM	4	1.15942	0.0571586	PPFIA4, PPP1R9A, SHANK1, PHC2	232	39	10240	4.52697	1	0.959789	57.6013
SMART	SM00454:SAM	4	1.15942	0.0753229	PPFIA4, PPP1R9A, SHANK1, PHC2	130	39	5083	4.01026	0.999917	0.847327	59.3005
INTERPRO	IPR013761:Sterile alpha motif-type	3	0.869565	0.162137	PPP1R9A, SHANK1, PHC2	232	32	10240	4.13793	1	0.993802	92.4146
Annotation Cluster 42	Enrichment Score: 0.9935903574475631
Category	Term	Count	%	PValue	Genes	List Total	Pop Hits	Pop Total	Fold Enrichment	Bonferroni	Benjamini	FDR
GOTERM_BP_FAT	GO:0003015~heart process	3	0.869565	0.0838781	SMAD5, CAMK2D, SOD1	256	23	12092	6.16101	1	0.630382	77.6657
GOTERM_BP_FAT	GO:0060047~heart contraction	3	0.869565	0.0838781	SMAD5, CAMK2D, SOD1	256	23	12092	6.16101	1	0.630382	77.6657
GOTERM_BP_FAT	GO:0003012~muscle system process	5	1.44928	0.14857	RYR3, SMAD5, CAMK2D, SOD1, HOMER1	256	97	12092	2.43476	1	0.748072	93.6209
Annotation Cluster 43	Enrichment Score: 0.9913273198320874
Category	Term	Count	%	PValue	Genes	List Total	Pop Hits	Pop Total	Fold Enrichment	Bonferroni	Benjamini	FDR
UP_SEQ_FEATURE	metal ion-binding site:Calcium 1; via carbonyl oxygen	4	1.15942	0.0281159	SYT1, SYT5, SYT2, CABP1	189	26	7317	5.95604	1	0.985644	35.1821
PIR_SUPERFAMILY	PIRSF500233:synaptotagmin	3	0.869565	0.0318426	SYT1, SYT5, SYT2	115	11	4368	10.3589	0.98604	0.759218	31.4686
UP_SEQ_FEATURE	metal ion-binding site:Calcium 2; via carbonyl oxygen	4	1.15942	0.0341335	SYT1, SYT5, SYT2, CABP1	189	28	7317	5.53061	1	0.960437	41.0227
INTERPRO	IPR001565:Synaptotagmin	3	0.869565	0.049399	SYT1, SYT5, SYT2	232	16	10240	8.27586	1	0.968495	52.2199
UP_SEQ_FEATURE	topological domain:Vesicular	4	1.15942	0.0518264	SYT1, SYT5, SYT2, VAMP1	189	33	7317	4.69264	1	0.972661	55.4742
PIR_SUPERFAMILY	PIRSF002385:B/K protein/synaptotagmin	3	0.869565	0.0568222	SYT1, SYT5, SYT2	115	15	4368	7.59652	0.999557	0.854927	49.4961
UP_SEQ_FEATURE	metal ion-binding site:Calcium 1	4	1.15942	0.0641823	SYT1, SYT5, SYT2, CABP1	189	36	7317	4.30159	1	0.983637	63.5244
UP_SEQ_FEATURE	metal ion-binding site:Calcium 2	4	1.15942	0.0924812	SYT1, SYT5, SYT2, CABP1	189	42	7317	3.68707	1	0.991878	77.1307
UP_SEQ_FEATURE	metal ion-binding site:Calcium 3	3	0.869565	0.108516	SYT1, SYT5, SYT2	189	22	7317	5.27922	1	0.993443	82.5602
SP_PIR_KEYWORDS	cytoplasmic vesicle	7	2.02899	0.140715	SYT1, ARC, SYT5, FNBP1L, SYT2, PTPN23, VAMP1	213	149	8979	1.98043	1	0.689057	86.6105
GOTERM_BP_FAT	GO:0032940~secretion by cell	8	2.31884	0.145785	SYT1, CPLX1, MYO6, NISCH, SYT5, SYT2, ERC2, APBA1	256	206	12092	1.83434	1	0.745628	93.2543
INTERPRO	IPR018029:C2 membrane targeting protein	4	1.15942	0.175137	SYT1, SYT5, SYT2, PLCB1	232	64	10240	2.75862	1	0.991591	93.961
UP_SEQ_FEATURE	domain:C2 1	3	0.869565	0.179469	SYT1, SYT5, SYT2	189	30	7317	3.87143	1	0.997224	95.0577
UP_SEQ_FEATURE	domain:C2 2	3	0.869565	0.179469	SYT1, SYT5, SYT2	189	30	7317	3.87143	1	0.997224	95.0577
GOTERM_CC_FAT	GO:0008021~synaptic vesicle	4	1.15942	0.220442	SYT1, SYT5, SYT2, SNCA	222	79	10776	2.45775	1	0.643274	96.5661
GOTERM_BP_FAT	GO:0006887~exocytosis	5	1.44928	0.229141	SYT1, CPLX1, SYT5, SYT2, APBA1	256	116	12092	2.03596	1	0.845023	98.8359
INTERPRO	IPR000008:C2 calcium-dependent membrane targeting	4	1.15942	0.263664	SYT1, SYT5, SYT2, PLCB1	232	79	10240	2.23483	1	0.999301	98.8461
SMART	SM00239:C2	4	1.15942	0.324608	SYT1, SYT5, SYT2, PLCB1	130	79	5083	1.97975	1	0.994662	98.8949
Annotation Cluster 44	Enrichment Score: 0.9193699129234109
Category	Term	Count	%	PValue	Genes	List Total	Pop Hits	Pop Total	Fold Enrichment	Bonferroni	Benjamini	FDR
GOTERM_BP_FAT	GO:0043524~negative regulation of neuron apoptosis	5	1.44928	0.0337367	SNCB, HIPK2, SNCA, TGFA, SOD1	256	58	12092	4.07193	1	0.486025	44.4141
GOTERM_BP_FAT	GO:0043066~negative regulation of apoptosis	13	3.76812	0.0501885	FGFR1, NME2, NOTCH1, SNCB, ALB, HIPK2, SNCA, NEUROD1, TGFA, PRDX5, HSPA1B, SOD1, CD74	256	333	12092	1.84398	1	0.549452	58.5668
GOTERM_BP_FAT	GO:0043069~negative regulation of programmed cell death	13	3.76812	0.0543718	FGFR1, NME2, NOTCH1, SNCB, ALB, HIPK2, SNCA, NEUROD1, TGFA, PRDX5, HSPA1B, SOD1, CD74	256	338	12092	1.81671	1	0.567679	61.581
GOTERM_BP_FAT	GO:0060548~negative regulation of cell death	13	3.76812	0.0559363	FGFR1, NME2, NOTCH1, SNCB, ALB, HIPK2, SNCA, NEUROD1, TGFA, PRDX5, HSPA1B, SOD1, CD74	256	339	12092	1.81135	1	0.572645	62.6543
GOTERM_BP_FAT	GO:0043523~regulation of neuron apoptosis	6	1.73913	0.0781401	SNRK, SNCB, HIPK2, SNCA, TGFA, SOD1	256	108	12092	2.62413	1	0.618746	75.1473
GOTERM_BP_FAT	GO:0042981~regulation of apoptosis	16	4.63768	0.468131	FGFR1, CCK, SNCB, SNCA, PRDX5, HSPA1B, SOD1, CD74, NOTCH1, NME2, SNRK, HIPK1, ALB, HIPK2, TGFA, NEUROD1	256	677	12092	1.11632	1	0.965838	99.998
GOTERM_BP_FAT	GO:0043067~regulation of programmed cell death	16	4.63768	0.481336	FGFR1, CCK, SNCB, SNCA, PRDX5, HSPA1B, SOD1, CD74, NOTCH1, NME2, SNRK, HIPK1, ALB, HIPK2, TGFA, NEUROD1	256	686	12092	1.10168	1	0.96866	99.9987
GOTERM_BP_FAT	GO:0010941~regulation of cell death	16	4.63768	0.487053	FGFR1, CCK, SNCB, SNCA, PRDX5, HSPA1B, SOD1, CD74, NOTCH1, NME2, SNRK, HIPK1, ALB, HIPK2, TGFA, NEUROD1	256	689	12092	1.09688	1	0.968995	99.9989
Annotation Cluster 45	Enrichment Score: 0.9186396052455075
Category	Term	Count	%	PValue	Genes	List Total	Pop Hits	Pop Total	Fold Enrichment	Bonferroni	Benjamini	FDR
PIR_SUPERFAMILY	PIRSF005770:regulator of G protein signaling, RGS4 type	3	0.869565	0.0170591	RGS2, RGS4, RGS8	115	8	4368	14.2435	0.896814	0.678775	18.2022
SP_PIR_KEYWORDS	Signal transduction inhibitor	3	0.869565	0.0941517	RGS2, RGS4, RGS8	213	22	8979	5.7484	1	0.574289	73.0461
UP_SEQ_FEATURE	domain:RGS	3	0.869565	0.125486	RGS2, RGS4, RGS8	189	24	7317	4.83929	1	0.996082	86.9791
INTERPRO	IPR000342:Regulator of G protein signalling	3	0.869565	0.130803	RGS2, RGS4, RGS8	232	28	10240	4.72906	1	0.991636	87.0452
SMART	SM00315:RGS	3	0.869565	0.157858	RGS2, RGS4, RGS8	130	28	5083	4.18929	1	0.967811	86.0853
GOTERM_BP_FAT	GO:0010648~negative regulation of cell communication	8	2.31884	0.213839	LRP1, RGS2, SLC6A1, RGS4, HIPK2, RGS8, IGFBP5, HTR2A	256	230	12092	1.64293	1	0.829647	98.3704
GOTERM_BP_FAT	GO:0009968~negative regulation of signal transduction	6	1.73913	0.417035	LRP1, RGS2, RGS4, HIPK2, RGS8, IGFBP5	256	200	12092	1.41703	1	0.950801	99.9902
Annotation Cluster 46	Enrichment Score: 0.902301895846116
Category	Term	Count	%	PValue	Genes	List Total	Pop Hits	Pop Total	Fold Enrichment	Bonferroni	Benjamini	FDR
GOTERM_BP_FAT	GO:0006941~striated muscle contraction	4	1.15942	0.0485465	RYR3, SMAD5, CAMK2D, HOMER1	256	39	12092	4.84455	1	0.543048	57.3239
GOTERM_BP_FAT	GO:0003012~muscle system process	5	1.44928	0.14857	RYR3, SMAD5, CAMK2D, SOD1, HOMER1	256	97	12092	2.43476	1	0.748072	93.6209
GOTERM_BP_FAT	GO:0006936~muscle contraction	4	1.15942	0.272273	RYR3, SMAD5, CAMK2D, HOMER1	256	86	12092	2.19695	1	0.879832	99.5654
Annotation Cluster 47	Enrichment Score: 0.8912682785956001
Category	Term	Count	%	PValue	Genes	List Total	Pop Hits	Pop Total	Fold Enrichment	Bonferroni	Benjamini	FDR
GOTERM_BP_FAT	GO:0010033~response to organic substance	27	7.82609	0.0832118	A2M, UQCRC1, SLC6A1, LEPR, IGFBP7, RBM3, SNCA, HMGCS1, TIMP4, ABCA2, HSPA1B, COX5B, ALB, LCAT, INSIG1, PRKACB, EGR2, CCKBR, SOD1, LPIN1, PTPN11, NME1, RYR3, NEUROD1, PTCH1, CARM1, NCOR2	256	928	12092	1.37428	1	0.6295	77.3861
GOTERM_BP_FAT	GO:0009719~response to endogenous stimulus	18	5.21739	0.0982153	A2M, EGR2, CCKBR, SLC6A1, LEPR, IGFBP7, HMGCS1, ABCA2, TIMP4, SOD1, LPIN1, COX5B, PTPN11, LCAT, INSIG1, PTCH1, PRKACB, NCOR2	256	573	12092	1.4838	1	0.659977	82.9488
GOTERM_BP_FAT	GO:0009725~response to hormone stimulus	16	4.63768	0.121575	A2M, EGR2, SLC6A1, CCKBR, LEPR, IGFBP7, ABCA2, TIMP4, LPIN1, COX5B, PTPN11, LCAT, INSIG1, PTCH1, PRKACB, NCOR2	256	510	12092	1.48186	1	0.706538	89.1178
GOTERM_BP_FAT	GO:0048545~response to steroid hormone stimulus	9	2.6087	0.273979	A2M, SLC6A1, IGFBP7, LEPR, LCAT, INSIG1, PTCH1, ABCA2, NCOR2	256	291	12092	1.46086	1	0.879943	99.5825
Annotation Cluster 48	Enrichment Score: 0.888749392045387
Category	Term	Count	%	PValue	Genes	List Total	Pop Hits	Pop Total	Fold Enrichment	Bonferroni	Benjamini	FDR
GOTERM_CC_FAT	GO:0005771~multivesicular body	3	0.869565	0.028145	LAMP1, CD74, RT1-BB	222	13	10776	11.2017	0.999912	0.180143	32.0573
GOTERM_CC_FAT	GO:0009897~external side of plasma membrane	6	1.73913	0.258359	LAMP1, VWF, RT1-BA, RT1-DA, CD74, RT1-BB	222	167	10776	1.74397	1	0.700796	98.2517
GOTERM_CC_FAT	GO:0005770~late endosome	3	0.869565	0.296571	LAMP1, CD74, RT1-BB	222	53	10776	2.74758	1	0.745756	99.1457
Annotation Cluster 49	Enrichment Score: 0.8637919582540206
Category	Term	Count	%	PValue	Genes	List Total	Pop Hits	Pop Total	Fold Enrichment	Bonferroni	Benjamini	FDR
GOTERM_BP_FAT	GO:0007179~transforming growth factor beta receptor signaling pathway	4	1.15942	0.0725507	FUT8, LTBP3, HIPK2, SMAD5	256	46	12092	4.10734	1	0.611381	72.4391
GOTERM_BP_FAT	GO:0007167~enzyme linked receptor protein signaling pathway	10	2.89855	0.13842	FGFR1, RET, FUT8, LTBP3, TIAM1, HIPK2, SMAD5, TGFA, GIGYF1, PTPN11	256	280	12092	1.68694	1	0.737291	92.1868
GOTERM_BP_FAT	GO:0007178~transmembrane receptor protein serine/threonine kinase signaling pathway	4	1.15942	0.255143	FUT8, LTBP3, HIPK2, SMAD5	256	83	12092	2.27636	1	0.86254	99.3528
Annotation Cluster 50	Enrichment Score: 0.8533839668629457
Category	Term	Count	%	PValue	Genes	List Total	Pop Hits	Pop Total	Fold Enrichment	Bonferroni	Benjamini	FDR
GOTERM_BP_FAT	GO:0001501~skeletal system development	11	3.18841	0.0534787	FGFR1, SATB2, CHD7, LTBP3, INSIG1, ANKRD11, SMAD5, PKD1, TMSB4X, ZEB1, IGFBP5	256	264	12092	1.9681	1	0.564351	60.9554
GOTERM_BP_FAT	GO:0001649~osteoblast differentiation	4	1.15942	0.0617077	SATB2, SMAD5, TMSB4X, IGFBP5	256	43	12092	4.3939	1	0.590428	66.3743
GOTERM_BP_FAT	GO:0060348~bone development	6	1.73913	0.121549	SATB2, INSIG1, ANKRD11, SMAD5, TMSB4X, IGFBP5	256	124	12092	2.28553	1	0.708233	89.1124
GOTERM_BP_FAT	GO:0051216~cartilage development	4	1.15942	0.199478	FGFR1, SATB2, PKD1, ZEB1	256	73	12092	2.58818	1	0.816432	97.7787
GOTERM_BP_FAT	GO:0048705~skeletal system morphogenesis	5	1.44928	0.224641	SATB2, INSIG1, ANKRD11, PKD1, ZEB1	256	115	12092	2.05367	1	0.840623	98.714
GOTERM_BP_FAT	GO:0001503~ossification	4	1.15942	0.421735	SATB2, SMAD5, TMSB4X, IGFBP5	256	112	12092	1.68694	1	0.952136	99.9915
Annotation Cluster 51	Enrichment Score: 0.837130952310913
Category	Term	Count	%	PValue	Genes	List Total	Pop Hits	Pop Total	Fold Enrichment	Bonferroni	Benjamini	FDR
INTERPRO	IPR011333:BTB/POZ fold	5	1.44928	0.129289	KCNC3, ENC1, BTBD10, ZFP238, KCNV1	232	86	10240	2.56616	1	0.993522	86.7123
INTERPRO	IPR000210:BTB/POZ-like	5	1.44928	0.133275	KCNC3, ENC1, BTBD10, ZFP238, KCNV1	232	87	10240	2.53666	1	0.989887	87.572
SMART	SM00225:BTB	5	1.44928	0.178771	KCNC3, ENC1, BTBD10, ZFP238, KCNV1	130	87	5083	2.24713	1	0.965828	89.5742
Annotation Cluster 52	Enrichment Score: 0.8222997293493418
Category	Term	Count	%	PValue	Genes	List Total	Pop Hits	Pop Total	Fold Enrichment	Bonferroni	Benjamini	FDR
KEGG_PATHWAY	rno04330:Notch signaling pathway	5	1.44928	0.0264153	HES1, NOTCH1, MAML2, CREBBP, NCOR2	131	49	5590	4.35426	0.947385	0.217605	26.1002
GOTERM_BP_FAT	GO:0032582~negative regulation of gene-specific transcription	4	1.15942	0.0763419	HES1, ZFP238, PROX1, NCOR2	256	47	12092	4.01995	1	0.619025	74.3047
GOTERM_BP_FAT	GO:0032583~regulation of gene-specific transcription	6	1.73913	0.118557	HES1, NOTCH1, SMARCB1, ZFP238, PROX1, NCOR2	256	123	12092	2.30412	1	0.705864	88.4601
GOTERM_BP_FAT	GO:0010551~regulation of specific transcription from RNA polymerase II promoter	5	1.44928	0.125843	HES1, NOTCH1, SMARCB1, ZFP238, NCOR2	256	91	12092	2.5953	1	0.714511	89.988
GOTERM_BP_FAT	GO:0010553~negative regulation of specific transcription from RNA polymerase II promoter	3	0.869565	0.206201	HES1, ZFP238, NCOR2	256	40	12092	3.54258	1	0.824257	98.0773
GOTERM_BP_FAT	GO:0043193~positive regulation of gene-specific transcription	4	1.15942	0.210383	HES1, NOTCH1, SMARCB1, PROX1	256	75	12092	2.51917	1	0.826406	98.2434
GOTERM_BP_FAT	GO:0010552~positive regulation of specific transcription from RNA polymerase II promoter	3	0.869565	0.292318	HES1, NOTCH1, SMARCB1	256	51	12092	2.77849	1	0.893032	99.7305
GOTERM_BP_FAT	GO:0030900~forebrain development	4	1.15942	0.691936	HES1, NOTCH1, RELN, NCOR2	256	168	12092	1.12463	1	0.995345	100
Annotation Cluster 53	Enrichment Score: 0.8147817323118005
Category	Term	Count	%	PValue	Genes	List Total	Pop Hits	Pop Total	Fold Enrichment	Bonferroni	Benjamini	FDR
GOTERM_BP_FAT	GO:0019884~antigen processing and presentation of exogenous antigen	6	1.73913	0.0001508	RT1-DB1, RT1-BA, RT1-DA, CD74, AP3B1, RT1-BB	256	25	12092	11.3362	0.251405	0.031661	0.257724
GOTERM_BP_FAT	GO:0048584~positive regulation of response to stimulus	9	2.6087	0.118567	RT1-A2, RT1-A1, IL16, NPY, ALB, C3, HIPK2, HSPA1B, RT1-BA, RT1-DA	256	232	12092	1.83237	1	0.704082	88.4623
GOTERM_BP_FAT	GO:0002697~regulation of immune effector process	5	1.44928	0.198167	RT1-A2, RT1-A1, A2M, C3, HSPA1B, AP2M1	256	109	12092	2.16671	1	0.817859	97.7157
GOTERM_BP_FAT	GO:0002824~positive regulation of adaptive immune response based on somatic recombination of immune receptors built from immunoglobulin superfamily domains	3	0.869565	0.198476	RT1-A2, RT1-A1, C3, HSPA1B	256	39	12092	3.63341	1	0.817157	97.7307
GOTERM_BP_FAT	GO:0002821~positive regulation of adaptive immune response	3	0.869565	0.198476	RT1-A2, RT1-A1, C3, HSPA1B	256	39	12092	3.63341	1	0.817157	97.7307
GOTERM_BP_FAT	GO:0002705~positive regulation of leukocyte mediated immunity	3	0.869565	0.213959	RT1-A2, RT1-A1, C3, HSPA1B	256	41	12092	3.45617	1	0.828684	98.3747
GOTERM_BP_FAT	GO:0002708~positive regulation of lymphocyte mediated immunity	3	0.869565	0.213959	RT1-A2, RT1-A1, C3, HSPA1B	256	41	12092	3.45617	1	0.828684	98.3747
GOTERM_BP_FAT	GO:0002684~positive regulation of immune system process	8	2.31884	0.219994	RT1-A2, RT1-A1, C3, ITPKB, HSPA1B, RT1-BA, RT1-DA, CD74, AP3B1	256	232	12092	1.62877	1	0.836968	98.5755
GOTERM_BP_FAT	GO:0002699~positive regulation of immune effector process	3	0.869565	0.292318	RT1-A2, RT1-A1, C3, HSPA1B	256	51	12092	2.77849	1	0.893032	99.7305
GOTERM_BP_FAT	GO:0050778~positive regulation of immune response	5	1.44928	0.346683	RT1-A2, RT1-A1, C3, HSPA1B, RT1-BA, RT1-DA	256	141	12092	1.67498	1	0.925946	99.9314
GOTERM_BP_FAT	GO:0002819~regulation of adaptive immune response	3	0.869565	0.384776	RT1-A2, RT1-A1, C3, HSPA1B	256	63	12092	2.24926	1	0.942284	99.9754
GOTERM_BP_FAT	GO:0002822~regulation of adaptive immune response based on somatic recombination of immune receptors built from immunoglobulin superfamily domains	3	0.869565	0.384776	RT1-A2, RT1-A1, C3, HSPA1B	256	63	12092	2.24926	1	0.942284	99.9754
GOTERM_BP_FAT	GO:0002706~regulation of lymphocyte mediated immunity	3	0.869565	0.399728	RT1-A2, RT1-A1, C3, HSPA1B	256	65	12092	2.18005	1	0.945872	99.9839
GOTERM_BP_FAT	GO:0002703~regulation of leukocyte mediated immunity	3	0.869565	0.464734	RT1-A2, RT1-A1, C3, HSPA1B	256	74	12092	1.91491	1	0.964982	99.9977
Annotation Cluster 54	Enrichment Score: 0.8045266341718054
Category	Term	Count	%	PValue	Genes	List Total	Pop Hits	Pop Total	Fold Enrichment	Bonferroni	Benjamini	FDR
GOTERM_BP_FAT	GO:0007610~behavior	19	5.50725	0.00386246	EGR2, CCK, MYO6, IL16, SLC6A1, CCKBR, LEPR, SNCA, SOD1, GRM1, CHD7, NPY, ALB, HIPK2, RELN, PLCB1, PBX3, APBA1, HTR2A	256	424	12092	2.11663	0.999407	0.18649	6.40746
GOTERM_BP_FAT	GO:0050877~neurological system process	24	6.95652	0.998978	SYT1, EGR2, CPLX1, MYO6, SLC6A1, SYT2, SLC12A5, SNCA, CLDN11, SOD1, GRM1, MEGF10, CAMK2N1, DMPK, CHD7, NPY, PDE1C, GRIN2C, TPP1, ERC2, PBX3, PLCB1, APBA1, HTR2A	256	1849	12092	0.613102	1	1	100
GOTERM_BP_FAT	GO:0050890~cognition	10	2.89855	1	EGR2, CHD7, MYO6, SLC6A1, NPY, PDE1C, PLCB1, SOD1, GRM1, HTR2A	256	1613	12092	0.292836	1	1	100
Annotation Cluster 55	Enrichment Score: 0.7925204006127031
Category	Term	Count	%	PValue	Genes	List Total	Pop Hits	Pop Total	Fold Enrichment	Bonferroni	Benjamini	FDR
GOTERM_BP_FAT	GO:0045807~positive regulation of endocytosis	4	1.15942	0.0396955	C3, SNCA, SIRPA, LDLRAP1	256	36	12092	5.24826	1	0.510064	49.9971
GOTERM_BP_FAT	GO:0030100~regulation of endocytosis	4	1.15942	0.147397	C3, SNCA, SIRPA, LDLRAP1	256	63	12092	2.99901	1	0.748202	93.4689
GOTERM_BP_FAT	GO:0060627~regulation of vesicle-mediated transport	5	1.44928	0.211285	SYT1, C3, SNCA, SIRPA, LDLRAP1	256	112	12092	2.10868	1	0.826702	98.2774
GOTERM_BP_FAT	GO:0051050~positive regulation of transport	6	1.73913	0.546787	C3, SNCA, HOMER1, SIRPA, LDLRAP1, PTPN11	256	232	12092	1.22158	1	0.979271	99.9999
Annotation Cluster 56	Enrichment Score: 0.7815848915383745
Category	Term	Count	%	PValue	Genes	List Total	Pop Hits	Pop Total	Fold Enrichment	Bonferroni	Benjamini	FDR
GOTERM_BP_FAT	GO:0006796~phosphate metabolic process	32	9.27536	0.00191262	FGFR1, UQCRC1, SNCA, PTPN23, CD74, DMPK, SNRK, CAMK2D, TGFA, LOC685596, PRKACB, BRD4, ATP5I, IP6K1, CAMK2A, RET, WNK1, SOD1, GRM1, PTPN11, PRAGMIN, NME2, RPS6KA1, PLK2, SBF1, DUSP26, NME1, HIPK2, RELN, TNK2, DUSP8, UQCRB, LOC686442	256	849	12092	1.78033	0.974669	0.136732	3.22278
GOTERM_BP_FAT	GO:0006793~phosphorus metabolic process	32	9.27536	0.00198375	FGFR1, UQCRC1, SNCA, PTPN23, CD74, DMPK, SNRK, CAMK2D, TGFA, LOC685596, PRKACB, BRD4, ATP5I, IP6K1, CAMK2A, RET, WNK1, SOD1, GRM1, PTPN11, PRAGMIN, NME2, RPS6KA1, PLK2, SBF1, DUSP26, NME1, HIPK2, RELN, TNK2, DUSP8, UQCRB, LOC686442	256	851	12092	1.77615	0.977909	0.13169	3.34074
GOTERM_BP_FAT	GO:0016310~phosphorylation	28	8.11594	0.00234044	FGFR1, UQCRC1, SNCA, CD74, DMPK, SNRK, CAMK2D, LOC685596, TGFA, PRKACB, BRD4, ATP5I, IP6K1, CAMK2A, RET, WNK1, SOD1, GRM1, PTPN11, PRAGMIN, NME2, RPS6KA1, PLK2, NME1, HIPK2, RELN, TNK2, UQCRB, LOC686442	256	715	12092	1.84974	0.988879	0.139261	3.93016
SP_PIR_KEYWORDS	phosphotransferase	8	2.31884	0.0097896	NME2, SNRK, RPS6KA1, NME1, CAMK2D, ITPKB, PRKACB, CAMK2A	213	101	8979	3.339	0.93942	0.194003	12.2286
UP_SEQ_FEATURE	binding site:ATP	13	3.76812	0.0440027	FGFR1, WNK1, ITPKB, CKB, NME2, SNRK, PLK2, RPS6KA1, NME1, CAMK2D, TNK2, PRKACB, CAMK2A	189	269	7317	1.87095	1	0.964846	49.549
SP_PIR_KEYWORDS	serine/threonine-specific protein kinase	4	1.15942	0.0560485	RPS6KA1, CAMK2D, PRKACB, CAMK2A	213	37	8979	4.55729	1	0.468614	53.4552
GOTERM_BP_FAT	GO:0006468~protein amino acid phosphorylation	20	5.7971	0.0635386	FGFR1, RET, WNK1, SOD1, GRM1, CD74, DMPK, PTPN11, PRAGMIN, RPS6KA1, PLK2, SNRK, HIPK2, CAMK2D, TGFA, RELN, PRKACB, TNK2, BRD4, CAMK2A	256	618	12092	1.52862	1	0.596177	67.4796
SP_PIR_KEYWORDS	ATP	8	2.31884	0.0664316	FGFR1, RET, SNRK, RPS6KA1, CAMK2D, PRKACB, HSPA1B, CAMK2A	213	151	8979	2.23337	1	0.503259	59.8039
SP_PIR_KEYWORDS	kinase	16	4.63768	0.0864854	FGFR1, RET, WNK1, ITPKB, CKB, NME2, RPS6KA1, PLK2, SNRK, NME1, DGKG, CAMK2D, PRKACB, TNK2, IP6K1, CAMK2A	213	432	8979	1.56129	1	0.576555	69.8597
SP_PIR_KEYWORDS	transferase	25	7.24638	0.102003	FGFR1, GAL3ST3, FUT8, HS3ST1, HMGCS1, ITPKB, CKB, SNRK, DGKG, LCAT, CAMK2D, PRKACB, IP6K1, CAMK2A, RET, FDPS, WNK1, ICMT, RPAP1, NME2, PLK2, RPS6KA1, NME1, TNK2, CARM1	213	775	8979	1.35984	1	0.583586	75.984
KEGG_PATHWAY	rno04114:Oocyte meiosis	6	1.73913	0.11558	YWHAG, RPS6KA1, CAMK2D, PRKACB, CAMK2A, ITPR1	131	111	5590	2.30658	0.999999	0.458882	75.0349
GOTERM_MF_FAT	GO:0000287~magnesium ion binding	10	2.89855	0.12954	NME2, SNRK, RPS6KA1, NME1, GRIN2C, WNK1, ATP11A, PRKACB, CERK, TNK2	237	295	11963	1.71108	1	0.780082	86.6142
GOTERM_MF_FAT	GO:0004672~protein kinase activity	16	4.63768	0.144949	FGFR1, RET, WNK1, DMPK, PRAGMIN, RPS6KA1, PLK2, SNRK, HIPK2, CAMK2D, TGFA, RELN, TNK2, PRKACB, KNDC1, CAMK2A	237	563	11963	1.43451	1	0.799899	89.6676
SP_PIR_KEYWORDS	autophosphorylation	3	0.869565	0.148984	FGFR1, CAMK2D, CAMK2A	213	29	8979	4.36085	1	0.701783	88.2218
INTERPRO	IPR017441:Protein kinase, ATP binding site	10	2.89855	0.16689	FGFR1, RET, SNRK, RPS6KA1, PLK2, CAMK2D, WNK1, PRKACB, TNK2, CAMK2A	232	274	10240	1.61087	1	0.991325	93.0184
KEGG_PATHWAY	rno04722:Neurotrophin signaling pathway	6	1.73913	0.169004	ATF4, YWHAG, RPS6KA1, CAMK2D, CAMK2A, PTPN11	131	126	5590	2.03199	1	0.543078	87.6516
GOTERM_MF_FAT	GO:0032559~adenyl ribonucleotide binding	30	8.69565	0.227225	SLC22A17, FGFR1, RBM3, ABCA2, ITPKB, HSPA1B, CKB, DMPK, OPLAH, SNRK, PDE1C, DGKG, CAMK2D, DHX16, PRKACB, IP6K1, CAMK2A, HCN2, RET, MYO6, WNK1, ATP11A, KIF1C, PRAGMIN, NME2, PLK2, RPS6KA1, NME1, HIPK2, TNK2	237	1270	11963	1.19237	1	0.902587	97.6161
SP_PIR_KEYWORDS	atp-binding	21	6.08696	0.270705	FGFR1, RET, WNK1, ITPKB, ABCA2, HSPA1B, CKB, KIF1C, NME2, RPS6KA1, OPLAH, PLK2, SNRK, NME1, DGKG, CAMK2D, DHX16, PRKACB, TNK2, IP6K1, CAMK2A	213	728	8979	1.21601	1	0.822743	98.4784
INTERPRO	IPR000719:Protein kinase, core	10	2.89855	0.273889	FGFR1, RET, SNRK, RPS6KA1, PLK2, CAMK2D, WNK1, PRKACB, TNK2, CAMK2A	232	312	10240	1.41468	1	0.999312	99.0589
INTERPRO	IPR002290:Serine/threonine protein kinase	6	1.73913	0.280725	SNRK, RPS6KA1, PLK2, CAMK2D, PRKACB, CAMK2A	232	157	10240	1.6868	1	0.999012	99.1801
GOTERM_MF_FAT	GO:0005524~ATP binding	28	8.11594	0.329999	SLC22A17, FGFR1, RBM3, ABCA2, ITPKB, HSPA1B, CKB, DMPK, OPLAH, SNRK, DGKG, CAMK2D, DHX16, PRKACB, IP6K1, CAMK2A, RET, MYO6, WNK1, ATP11A, KIF1C, PRAGMIN, NME2, RPS6KA1, PLK2, NME1, HIPK2, TNK2	237	1245	11963	1.13522	1	0.96233	99.6988
GOTERM_MF_FAT	GO:0030554~adenyl nucleotide binding	30	8.69565	0.334886	SLC22A17, FGFR1, RBM3, ABCA2, ITPKB, HSPA1B, CKB, DMPK, OPLAH, SNRK, PDE1C, DGKG, CAMK2D, DHX16, PRKACB, IP6K1, CAMK2A, HCN2, RET, MYO6, WNK1, ATP11A, KIF1C, PRAGMIN, NME2, PLK2, RPS6KA1, NME1, HIPK2, TNK2	237	1346	11963	1.12504	1	0.962652	99.7291
INTERPRO	IPR008271:Serine/threonine protein kinase, active site	7	2.02899	0.347377	SNRK, RPS6KA1, PLK2, CAMK2D, WNK1, PRKACB, CAMK2A	232	212	10240	1.45738	1	0.999576	99.8014
SMART	SM00220:S_TKc	6	1.73913	0.367933	SNRK, RPS6KA1, PLK2, CAMK2D, PRKACB, CAMK2A	130	157	5083	1.49427	1	0.995934	99.4837
GOTERM_MF_FAT	GO:0004674~protein serine/threonine kinase activity	10	2.89855	0.371303	SNRK, RPS6KA1, PLK2, HIPK2, CAMK2D, WNK1, PRKACB, KNDC1, CAMK2A, DMPK	237	393	11963	1.2844	1	0.970534	99.8802
GOTERM_MF_FAT	GO:0001883~purine nucleoside binding	30	8.69565	0.371767	SLC22A17, FGFR1, RBM3, ABCA2, ITPKB, HSPA1B, CKB, DMPK, OPLAH, SNRK, PDE1C, DGKG, CAMK2D, DHX16, PRKACB, IP6K1, CAMK2A, HCN2, RET, MYO6, WNK1, ATP11A, KIF1C, PRAGMIN, NME2, PLK2, RPS6KA1, NME1, HIPK2, TNK2	237	1370	11963	1.10533	1	0.969183	99.8815
UP_SEQ_FEATURE	domain:Protein kinase	8	2.31884	0.375617	FGFR1, SNRK, PLK2, CAMK2D, WNK1, PRKACB, TNK2, CAMK2A	189	228	7317	1.3584	1	0.999843	99.9224
SP_PIR_KEYWORDS	serine/threonine-protein kinase	7	2.02899	0.383707	SNRK, RPS6KA1, PLK2, CAMK2D, WNK1, PRKACB, CAMK2A	213	210	8979	1.40516	1	0.903492	99.8367
GOTERM_MF_FAT	GO:0001882~nucleoside binding	30	8.69565	0.388966	SLC22A17, FGFR1, RBM3, ABCA2, ITPKB, HSPA1B, CKB, DMPK, OPLAH, SNRK, PDE1C, DGKG, CAMK2D, DHX16, PRKACB, IP6K1, CAMK2A, HCN2, RET, MYO6, WNK1, ATP11A, KIF1C, PRAGMIN, NME2, PLK2, RPS6KA1, NME1, HIPK2, TNK2	237	1381	11963	1.09653	1	0.97363	99.9208
SP_PIR_KEYWORDS	magnesium	7	2.02899	0.406485	NME2, SNRK, NME1, GRIN2C, FDPS, PRKACB, TNK2	213	217	8979	1.35984	1	0.912613	99.9009
GOTERM_MF_FAT	GO:0032555~purine ribonucleotide binding	33	9.56522	0.430221	SLC22A17, FGFR1, RBM3, ITPKB, ABCA2, HSPA1B, ARF5, DMPK, CKB, OPLAH, SNRK, PDE1C, DGKG, CAMK2D, DHX16, PRKACB, IP6K1, CAMK2A, HCN2, RET, MYO6, WNK1, ATP11A, KIF1C, RASL11B, PRAGMIN, NME2, PLK2, RPS6KA1, NME1, HIPK2, VCAN, TNK2	237	1557	11963	1.06984	1	0.979315	99.9712
GOTERM_MF_FAT	GO:0032553~ribonucleotide binding	33	9.56522	0.431744	SLC22A17, FGFR1, RBM3, ITPKB, ABCA2, HSPA1B, ARF5, DMPK, CKB, OPLAH, SNRK, PDE1C, DGKG, CAMK2D, DHX16, PRKACB, IP6K1, CAMK2A, HCN2, RET, MYO6, WNK1, ATP11A, KIF1C, RASL11B, PRAGMIN, NME2, PLK2, RPS6KA1, NME1, HIPK2, VCAN, TNK2	237	1558	11963	1.06915	1	0.977559	99.9723
INTERPRO	IPR017442:Serine/threonine protein kinase-related	7	2.02899	0.440613	SNRK, RPS6KA1, PLK2, CAMK2D, WNK1, PRKACB, CAMK2A	232	236	10240	1.30918	1	0.999884	99.979
GOTERM_BP_FAT	GO:0046777~protein amino acid autophosphorylation	3	0.869565	0.499023	CAMK2D, WNK1, CAMK2A	256	79	12092	1.79371	1	0.971501	99.9993
SP_PIR_KEYWORDS	nucleotide-binding	24	6.95652	0.516349	FGFR1, HCN2, RET, WNK1, ITPKB, ABCA2, HSPA1B, ARF5, CKB, KIF1C, RASL11B, NME2, RPS6KA1, SNRK, OPLAH, PLK2, NME1, DGKG, CAMK2D, DHX16, PRKACB, TNK2, IP6K1, CAMK2A	213	966	8979	1.04733	1	0.939043	99.9934
UP_SEQ_FEATURE	nucleotide phosphate-binding region:ATP	12	3.47826	0.531987	KIF1C, FGFR1, SNRK, RPS6KA1, PLK2, CAMK2D, WNK1, ITPKB, PRKACB, TNK2, CAMK2A, CKB	189	424	7317	1.09569	1	0.999981	99.999
GOTERM_MF_FAT	GO:0017076~purine nucleotide binding	33	9.56522	0.547209	SLC22A17, FGFR1, RBM3, ITPKB, ABCA2, HSPA1B, ARF5, DMPK, CKB, OPLAH, SNRK, PDE1C, DGKG, CAMK2D, DHX16, PRKACB, IP6K1, CAMK2A, HCN2, RET, MYO6, WNK1, ATP11A, KIF1C, RASL11B, PRAGMIN, NME2, PLK2, RPS6KA1, NME1, HIPK2, VCAN, TNK2	237	1634	11963	1.01942	1	0.99058	99.999
UP_SEQ_FEATURE	active site:Proton acceptor	9	2.6087	0.674666	FGFR1, SNRK, RPS6KA1, PLK2, CAMK2D, WNK1, PRKACB, TNK2, CAMK2A	189	347	7317	1.00412	1	1	100
GOTERM_MF_FAT	GO:0000166~nucleotide binding	34	9.85507	0.860554	SLC22A17, FGFR1, RBM3, ITPKB, ABCA2, HSPA1B, ARF5, DMPK, CKB, SNRK, OPLAH, PDE1C, DGKG, CAMK2D, DHX16, PRKACB, PABPC1, IP6K1, CAMK2A, HCN2, RET, MYO6, WNK1, ATP11A, KIF1C, RASL11B, PRAGMIN, NME2, PLK2, RPS6KA1, NME1, HIPK2, VCAN, TNK2	237	1955	11963	0.877857	1	0.999951	100
KEGG_PATHWAY	rno04740:Olfactory transduction	4	1.15942	1	PDE1C, CAMK2D, PRKACB, CAMK2A	131	982	5590	0.173816	1	1	100
Annotation Cluster 57	Enrichment Score: 0.7628530323268519
Category	Term	Count	%	PValue	Genes	List Total	Pop Hits	Pop Total	Fold Enrichment	Bonferroni	Benjamini	FDR
GOTERM_CC_FAT	GO:0005938~cell cortex	7	2.02899	0.0510713	PARD6A, ARC, PPP1R9A, ANK1, FNBP1L, EPB4.1, SNCA	222	130	10776	2.61372	1	0.267777	50.8214
GOTERM_CC_FAT	GO:0030863~cortical cytoskeleton	3	0.869565	0.220323	PPP1R9A, ANK1, EPB4.1	222	43	10776	3.38655	1	0.647732	96.559
GOTERM_CC_FAT	GO:0044448~cell cortex part	3	0.869565	0.457303	PPP1R9A, ANK1, EPB4.1	222	75	10776	1.94162	1	0.867189	99.9745
Annotation Cluster 58	Enrichment Score: 0.7554252397379687
Category	Term	Count	%	PValue	Genes	List Total	Pop Hits	Pop Total	Fold Enrichment	Bonferroni	Benjamini	FDR
GOTERM_BP_FAT	GO:0030330~DNA damage response, signal transduction by p53 class mediator	3	0.869565	0.0715369	MYO6, HIPK1, HIPK2	256	21	12092	6.74777	1	0.610847	71.919
GOTERM_BP_FAT	GO:0042770~DNA damage response, signal transduction	4	1.15942	0.118667	MYO6, HIPK1, HIPK2, PTPN11	256	57	12092	3.31469	1	0.702598	88.4847
GOTERM_BP_FAT	GO:0006974~response to DNA damage stimulus	6	1.73913	0.638064	MYO6, HIPK1, HIPK2, HSPA1B, SOD1, PTPN11	256	258	12092	1.09847	1	0.991428	100
Annotation Cluster 59	Enrichment Score: 0.7485384361865983
Category	Term	Count	%	PValue	Genes	List Total	Pop Hits	Pop Total	Fold Enrichment	Bonferroni	Benjamini	FDR
GOTERM_BP_FAT	GO:0008203~cholesterol metabolic process	5	1.44928	0.0653766	LEPR, LCAT, INSIG1, HMGCS1, FDPS	256	72	12092	3.28016	1	0.596586	68.5546
GOTERM_BP_FAT	GO:0016125~sterol metabolic process	5	1.44928	0.0824099	LEPR, LCAT, INSIG1, HMGCS1, FDPS	256	78	12092	3.02784	1	0.630185	77.0452
GOTERM_BP_FAT	GO:0006695~cholesterol biosynthetic process	3	0.869565	0.0968081	INSIG1, HMGCS1, FDPS	256	25	12092	5.66812	1	0.658411	82.4878
GOTERM_BP_FAT	GO:0016126~sterol biosynthetic process	3	0.869565	0.13126	INSIG1, HMGCS1, FDPS	256	30	12092	4.72344	1	0.723764	90.9982
GOTERM_BP_FAT	GO:0008610~lipid biosynthetic process	8	2.31884	0.381279	LOC681458, LCAT, INSIG1, HMGCS1, FDPS, PIGQ, CD74, FABP5	256	281	12092	1.34475	1	0.940845	99.9729
GOTERM_BP_FAT	GO:0006694~steroid biosynthetic process	3	0.869565	0.464734	INSIG1, HMGCS1, FDPS	256	74	12092	1.91491	1	0.964982	99.9977
GOTERM_BP_FAT	GO:0008202~steroid metabolic process	5	1.44928	0.474613	LEPR, LCAT, INSIG1, HMGCS1, FDPS	256	168	12092	1.40578	1	0.96739	99.9984
Annotation Cluster 60	Enrichment Score: 0.7423102778104286
Category	Term	Count	%	PValue	Genes	List Total	Pop Hits	Pop Total	Fold Enrichment	Bonferroni	Benjamini	FDR
GOTERM_BP_FAT	GO:0055092~sterol homeostasis	3	0.869565	0.153081	LCAT, ABCA2, LDLRAP1	256	33	12092	4.29403	1	0.754713	94.1752
GOTERM_BP_FAT	GO:0042632~cholesterol homeostasis	3	0.869565	0.153081	LCAT, ABCA2, LDLRAP1	256	33	12092	4.29403	1	0.754713	94.1752
GOTERM_BP_FAT	GO:0055088~lipid homeostasis	3	0.869565	0.253061	LCAT, ABCA2, LDLRAP1	256	46	12092	3.0805	1	0.861863	99.3212
Annotation Cluster 61	Enrichment Score: 0.7421382977029439
Category	Term	Count	%	PValue	Genes	List Total	Pop Hits	Pop Total	Fold Enrichment	Bonferroni	Benjamini	FDR
KEGG_PATHWAY	rno04912:GnRH signaling pathway	6	1.73913	0.0670677	ATF4, CAMK2D, PRKACB, PLCB1, CAMK2A, ITPR1	131	94	5590	2.72373	0.999517	0.317385	54.3586
KEGG_PATHWAY	rno04540:Gap junction	5	1.44928	0.118873	PRKACB, PLCB1, GRM1, ITPR1, HTR2A	131	81	5590	2.63406	0.999999	0.454066	76.0651
KEGG_PATHWAY	rno04270:Vascular smooth muscle contraction	3	0.869565	0.744712	PRKACB, PLCB1, ITPR1	131	113	5590	1.13288	1	0.964476	100
Annotation Cluster 62	Enrichment Score: 0.7416363323808945
Category	Term	Count	%	PValue	Genes	List Total	Pop Hits	Pop Total	Fold Enrichment	Bonferroni	Benjamini	FDR
SP_PIR_KEYWORDS	neurogenesis	6	1.73913	0.0404202	ZFP423, PPP1R9A, FNBP1L, NME1, NEUROD1, GAP43	213	80	8979	3.16162	0.999992	0.414039	42.1341
SP_PIR_KEYWORDS	developmental protein	11	3.18841	0.311786	ZFP423, ARC, PPP1R9A, NOTCH1, UNC5B, FNBP1L, CABP1, FZD1, NEUROD1, RELN, GAP43	213	348	8979	1.33248	1	0.865915	99.2946
SP_PIR_KEYWORDS	differentiation	7	2.02899	0.472755	ZFP423, PPP1R9A, NOTCH1, FNBP1L, NME1, NEUROD1, GAP43	213	233	8979	1.26646	1	0.931624	99.9794
Annotation Cluster 63	Enrichment Score: 0.7172704263826313
Category	Term	Count	%	PValue	Genes	List Total	Pop Hits	Pop Total	Fold Enrichment	Bonferroni	Benjamini	FDR
GOTERM_BP_FAT	GO:0045165~cell fate commitment	8	2.31884	0.0287906	HES1, FGFR1, NOTCH1, SALL1, SMAD5, NEUROD1, PROX1, GAP43	256	140	12092	2.69911	1	0.479103	39.3393
GOTERM_BP_FAT	GO:0001889~liver development	5	1.44928	0.0601523	HES1, VWF, NOTCH1, ICMT, PROX1	256	70	12092	3.37388	1	0.58889	65.4077
GOTERM_BP_FAT	GO:0032583~regulation of gene-specific transcription	6	1.73913	0.118557	HES1, NOTCH1, SMARCB1, ZFP238, PROX1, NCOR2	256	123	12092	2.30412	1	0.705864	88.4601
GOTERM_BP_FAT	GO:0035295~tube development	9	2.6087	0.154908	HES1, FGFR1, RGMA, RET, NOTCH1, LMO4, SALL1, PTCH1, PROX1	256	248	12092	1.71415	1	0.757644	94.3865
GOTERM_BP_FAT	GO:0021700~developmental maturation	5	1.44928	0.189565	HES1, FGFR1, SOX10, RET, NOTCH1	256	107	12092	2.20721	1	0.8087	97.2581
GOTERM_BP_FAT	GO:0043193~positive regulation of gene-specific transcription	4	1.15942	0.210383	HES1, NOTCH1, SMARCB1, PROX1	256	75	12092	2.51917	1	0.826406	98.2434
GOTERM_BP_FAT	GO:0060541~respiratory system development	5	1.44928	0.233664	HES1, FGFR1, NOTCH1, CHD7, PROX1	256	117	12092	2.01856	1	0.847196	98.9474
GOTERM_BP_FAT	GO:0048762~mesenchymal cell differentiation	3	0.869565	0.268771	FGFR1, RET, NOTCH1	256	48	12092	2.95215	1	0.876823	99.5282
GOTERM_BP_FAT	GO:0060485~mesenchyme development	3	0.869565	0.276626	FGFR1, RET, NOTCH1	256	49	12092	2.8919	1	0.881945	99.6078
GOTERM_BP_FAT	GO:0001708~cell fate specification	3	0.869565	0.300149	FGFR1, NOTCH1, SALL1	256	52	12092	2.72506	1	0.898133	99.7772
GOTERM_BP_FAT	GO:0030324~lung development	4	1.15942	0.410444	HES1, FGFR1, NOTCH1, PROX1	256	110	12092	1.71761	1	0.949844	99.9882
GOTERM_BP_FAT	GO:0001655~urogenital system development	5	1.44928	0.413722	FGFR1, RET, NOTCH1, SALL1, PROX1	256	155	12092	1.52369	1	0.950097	99.9892
GOTERM_BP_FAT	GO:0030323~respiratory tube development	4	1.15942	0.421735	HES1, FGFR1, NOTCH1, PROX1	256	112	12092	1.68694	1	0.952136	99.9915
Annotation Cluster 64	Enrichment Score: 0.7112849262115308
Category	Term	Count	%	PValue	Genes	List Total	Pop Hits	Pop Total	Fold Enrichment	Bonferroni	Benjamini	FDR
GOTERM_BP_FAT	GO:0001568~blood vessel development	9	2.6087	0.114364	FGFR1, NOTCH1, CHD7, LEPR, ZMIZ1, ITGA7, PKD1, TGFA, PROX1	256	230	12092	1.8483	1	0.701266	87.4839
GOTERM_BP_FAT	GO:0001944~vasculature development	9	2.6087	0.129334	FGFR1, NOTCH1, CHD7, LEPR, ZMIZ1, ITGA7, PKD1, TGFA, PROX1	256	237	12092	1.79371	1	0.721525	90.6505
GOTERM_BP_FAT	GO:0048514~blood vessel morphogenesis	7	2.02899	0.200209	FGFR1, NOTCH1, LEPR, ZMIZ1, ITGA7, TGFA, PROX1	256	186	12092	1.77764	1	0.816475	97.8132
GOTERM_BP_FAT	GO:0001525~angiogenesis	4	1.15942	0.482364	FGFR1, NOTCH1, LEPR, TGFA	256	123	12092	1.53608	1	0.968689	99.9987
Annotation Cluster 65	Enrichment Score: 0.7056162604315985
Category	Term	Count	%	PValue	Genes	List Total	Pop Hits	Pop Total	Fold Enrichment	Bonferroni	Benjamini	FDR
GOTERM_BP_FAT	GO:0016192~vesicle-mediated transport	16	4.63768	0.0446083	SYT1, ARC, CPLX1, MYO6, SYT5, SYT2, SNCA, ARF5, SIRPA, KIF1C, LRP1, FNBP1L, NME1, VAMP1, APBA1, AP2M1	256	438	12092	1.72546	1	0.524086	54.1985
GOTERM_BP_FAT	GO:0006897~endocytosis	7	2.02899	0.107386	ARC, MYO6, LRP1, FNBP1L, NME1, SNCA, SIRPA	256	154	12092	2.14702	1	0.682718	85.6848
GOTERM_BP_FAT	GO:0010324~membrane invagination	7	2.02899	0.107386	ARC, MYO6, LRP1, FNBP1L, NME1, SNCA, SIRPA	256	154	12092	2.14702	1	0.682718	85.6848
SP_PIR_KEYWORDS	Endocytosis	3	0.869565	0.339929	ARC, FNBP1L, NME1	213	51	8979	2.4797	1	0.874699	99.5944
GOTERM_BP_FAT	GO:0016044~membrane organization	8	2.31884	0.41128	ARC, MYO6, LRP1, FNBP1L, NME1, SNCA, SOD1, SIRPA	256	290	12092	1.30302	1	0.949805	99.9884
GOTERM_CC_FAT	GO:0015629~actin cytoskeleton	4	1.15942	0.811837	ARC, PPP1R9A, MYO6, SNCA	222	211	10776	0.9202	1	0.985511	100
Annotation Cluster 66	Enrichment Score: 0.7055713586667685
Category	Term	Count	%	PValue	Genes	List Total	Pop Hits	Pop Total	Fold Enrichment	Bonferroni	Benjamini	FDR
GOTERM_BP_FAT	GO:0016568~chromatin modification	7	2.02899	0.138956	HDAC5, SATB2, SMARCB1, CREBBP, CARM1, KDM6B, EP400	256	166	12092	1.99181	1	0.737117	92.2695
GOTERM_BP_FAT	GO:0006325~chromatin organization	9	2.6087	0.162754	HDAC5, SATB2, SMARCB1, CREBBP, ARID1A, H3F3B, CARM1, KDM6B, EP400	256	251	12092	1.69366	1	0.768644	95.2146
GOTERM_BP_FAT	GO:0016570~histone modification	5	1.44928	0.206885	HDAC5, CREBBP, CARM1, KDM6B, EP400	256	111	12092	2.12767	1	0.824198	98.1054
GOTERM_BP_FAT	GO:0016569~covalent chromatin modification	5	1.44928	0.220164	HDAC5, CREBBP, CARM1, KDM6B, EP400	256	114	12092	2.07168	1	0.836104	98.5808
GOTERM_BP_FAT	GO:0051276~chromosome organization	10	2.89855	0.287912	HDAC5, SATB2, SMARCB1, CREBBP, ARID1A, H3F3B, HSPA1B, CARM1, KDM6B, EP400	256	337	12092	1.40161	1	0.889475	99.7003
Annotation Cluster 67	Enrichment Score: 0.6863532051200821
Category	Term	Count	%	PValue	Genes	List Total	Pop Hits	Pop Total	Fold Enrichment	Bonferroni	Benjamini	FDR
GOTERM_MF_FAT	GO:0043169~cation binding	68	19.7101	0.0756165	KCNJ16, SYT1, ZFP385A, UQCRC1, KCNC3, ATP1B2, SYT5, SYT2, LMO4, ZEB1, CBFA2T3, KCNJ12, COX5B, LOC681458, GRIN2C, ZFP238, PRKACB, PLCB1, PHC2, ZFP423, RET, EGR2, WNK1, PADI2, BSN, ZCCHC14, NME2, KDM2B, ZMIZ2, NME1, CAR8, KCNH7, RELN, VCAN, ST18, CABP1, MYT1, PXN, DCHS1, FTH1, DAGLA, RPS29, SNRK, ALB, DGKG, FAT1, NAGA, GATAD2B, RNF10, CERK, HCN2, HPCAL1, SVEP1, CREBBP, SLC12A5, ATP11A, SOD1, ITPR1,…	237	2893	11963	1.18646	1	0.713071	68.0099
GOTERM_MF_FAT	GO:0046872~metal ion binding	67	19.4203	0.0796994	KCNJ16, SYT1, ZFP385A, UQCRC1, KCNC3, ATP1B2, SYT5, SYT2, LMO4, ZEB1, CBFA2T3, KCNJ12, COX5B, LOC681458, GRIN2C, ZFP238, PRKACB, PLCB1, PHC2, ZFP423, RET, EGR2, WNK1, PADI2, BSN, ZCCHC14, NME2, KDM2B, ZMIZ2, NME1, CAR8, KCNH7, RELN, VCAN, ST18, CABP1, MYT1, PXN, DCHS1, FTH1, DAGLA, RPS29, SNRK, ALB, DGKG, FAT1, GATAD2B, RNF10, CERK, HCN2, HPCAL1, SVEP1, CREBBP, SLC12A5, ATP11A, SOD1, ITPR1, KCNV1…	237	2854	11963	1.18498	1	0.711613	69.998
GOTERM_MF_FAT	GO:0043167~ion binding	68	19.7101	0.10003	KCNJ16, SYT1, ZFP385A, UQCRC1, KCNC3, ATP1B2, SYT5, SYT2, LMO4, ZEB1, CBFA2T3, KCNJ12, COX5B, LOC681458, GRIN2C, ZFP238, PRKACB, PLCB1, PHC2, ZFP423, RET, EGR2, WNK1, PADI2, BSN, ZCCHC14, NME2, KDM2B, ZMIZ2, NME1, CAR8, KCNH7, RELN, VCAN, ST18, CABP1, MYT1, PXN, DCHS1, FTH1, DAGLA, RPS29, SNRK, ALB, DGKG, FAT1, NAGA, GATAD2B, RNF10, CERK, HCN2, HPCAL1, SVEP1, CREBBP, SLC12A5, ATP11A, SOD1, ITPR1,…	237	2943	11963	1.1663	1	0.739976	78.2969
GOTERM_MF_FAT	GO:0008270~zinc ion binding	28	8.11594	0.671075	ZFP385A, UQCRC1, LMO4, ZEB1, CBFA2T3, MYT1, COX5B, PXN, RPS29, ALB, DGKG, ZFP238, GATAD2B, RNF10, PHC2, ZFP423, EGR2, CREBBP, BSN, SOD1, ZCCHC14, KDM2B, ZMIZ2, CAR8, RELN, ST18, ZFHX2, ZFHX3	237	1460	11963	0.968048	1	0.997538	100
GOTERM_MF_FAT	GO:0046914~transition metal ion binding	31	8.98551	0.914663	ZFP385A, UQCRC1, LMO4, ZEB1, CBFA2T3, MYT1, COX5B, FTH1, PXN, RPS29, LOC681458, ALB, DGKG, ZFP238, GATAD2B, RNF10, PHC2, ZFP423, EGR2, CREBBP, BSN, SOD1, ZCCHC14, KDM2B, ZMIZ2, CAR8, RELN, ST18, ZFHX2, SLC14A1, ZFHX3	237	1874	11963	0.834995	1	0.999992	100
Annotation Cluster 68	Enrichment Score: 0.6833431136187419
Category	Term	Count	%	PValue	Genes	List Total	Pop Hits	Pop Total	Fold Enrichment	Bonferroni	Benjamini	FDR
UP_SEQ_FEATURE	repeat:2	5	1.44928	0.149728	SNCB, ITGA7, SNCA, SEC16A, PTPN23	189	80	7317	2.41964	1	0.997604	91.5077
UP_SEQ_FEATURE	repeat:1	5	1.44928	0.149728	SNCB, ITGA7, SNCA, SEC16A, PTPN23	189	80	7317	2.41964	1	0.997604	91.5077
UP_SEQ_FEATURE	repeat:4	4	1.15942	0.167236	SNCB, SNCA, SEC16A, PTPN23	189	55	7317	2.81558	1	0.997948	93.8106
UP_SEQ_FEATURE	repeat:3	3	0.869565	0.492827	ITGA7, SEC16A, PTPN23	189	64	7317	1.81473	1	0.999973	99.9967
Annotation Cluster 69	Enrichment Score: 0.6775405270250932
Category	Term	Count	%	PValue	Genes	List Total	Pop Hits	Pop Total	Fold Enrichment	Bonferroni	Benjamini	FDR
GOTERM_BP_FAT	GO:0021915~neural tube development	5	1.44928	0.0736414	HES1, RGMA, NOTCH1, LMO4, PTCH1	256	75	12092	3.14896	1	0.612305	72.9885
GOTERM_BP_FAT	GO:0001838~embryonic epithelial tube formation	4	1.15942	0.0802188	RGMA, RET, LMO4, PTCH1	256	48	12092	3.9362	1	0.626548	76.089
GOTERM_BP_FAT	GO:0035148~tube lumen formation	4	1.15942	0.100826	RGMA, RET, LMO4, PTCH1	256	53	12092	3.56486	1	0.668126	83.7741
GOTERM_BP_FAT	GO:0035295~tube development	9	2.6087	0.154908	HES1, FGFR1, RGMA, RET, NOTCH1, LMO4, SALL1, PTCH1, PROX1	256	248	12092	1.71415	1	0.757644	94.3865
GOTERM_BP_FAT	GO:0060606~tube closure	3	0.869565	0.167994	RGMA, LMO4, PTCH1	256	35	12092	4.04866	1	0.774616	95.702
GOTERM_BP_FAT	GO:0001843~neural tube closure	3	0.869565	0.167994	RGMA, LMO4, PTCH1	256	35	12092	4.04866	1	0.774616	95.702
GOTERM_BP_FAT	GO:0014020~primary neural tube formation	3	0.869565	0.190787	RGMA, LMO4, PTCH1	256	38	12092	3.72903	1	0.80838	97.328
GOTERM_BP_FAT	GO:0016331~morphogenesis of embryonic epithelium	4	1.15942	0.194078	RGMA, RET, LMO4, PTCH1	256	72	12092	2.62413	1	0.81184	97.5079
GOTERM_BP_FAT	GO:0002009~morphogenesis of an epithelium	6	1.73913	0.229407	RGMA, RET, NOTCH1, LMO4, PTCH1, PROX1	256	155	12092	1.82843	1	0.844328	98.8427
GOTERM_BP_FAT	GO:0001841~neural tube formation	3	0.869565	0.245212	RGMA, LMO4, PTCH1	256	45	12092	3.14896	1	0.857717	99.1882
GOTERM_BP_FAT	GO:0060562~epithelial tube morphogenesis	4	1.15942	0.347376	RGMA, RET, LMO4, PTCH1	256	99	12092	1.90846	1	0.9252	99.9326
GOTERM_BP_FAT	GO:0030855~epithelial cell differentiation	4	1.15942	0.404773	NOTCH1, FZD1, PTCH1, PROX1	256	109	12092	1.73337	1	0.947965	99.9861
GOTERM_BP_FAT	GO:0060429~epithelium development	7	2.02899	0.412642	RGMA, RET, NOTCH1, LMO4, FZD1, PTCH1, PROX1	256	244	12092	1.35508	1	0.950019	99.9889
GOTERM_BP_FAT	GO:0035239~tube morphogenesis	5	1.44928	0.413722	RGMA, RET, NOTCH1, LMO4, PTCH1	256	155	12092	1.52369	1	0.950097	99.9892
GOTERM_BP_FAT	GO:0048729~tissue morphogenesis	6	1.73913	0.527586	RGMA, RET, NOTCH1, LMO4, PTCH1, PROX1	256	227	12092	1.24849	1	0.97624	99.9997
Annotation Cluster 70	Enrichment Score: 0.6716796353621615
Category	Term	Count	%	PValue	Genes	List Total	Pop Hits	Pop Total	Fold Enrichment	Bonferroni	Benjamini	FDR
GOTERM_CC_FAT	GO:0030141~secretory granule	8	2.31884	0.131247	SYT1, VWF, A2M, ARC, NOTCH1, ALB, TMSB4X, ITPR1	222	206	10776	1.88507	1	0.496757	85.1151
GOTERM_CC_FAT	GO:0031093~platelet alpha granule lumen	3	0.869565	0.19771	A2M, ALB, TMSB4X	222	40	10776	3.64054	1	0.617277	94.9326
GOTERM_CC_FAT	GO:0060205~cytoplasmic membrane-bounded vesicle lumen	3	0.869565	0.220323	A2M, ALB, TMSB4X	222	43	10776	3.38655	1	0.647732	96.559
GOTERM_CC_FAT	GO:0031983~vesicle lumen	3	0.869565	0.258402	A2M, ALB, TMSB4X	222	48	10776	3.03378	1	0.696432	98.2531
GOTERM_CC_FAT	GO:0031091~platelet alpha granule	3	0.869565	0.296571	A2M, ALB, TMSB4X	222	53	10776	2.74758	1	0.745756	99.1457
Annotation Cluster 71	Enrichment Score: 0.6633940509724595
Category	Term	Count	%	PValue	Genes	List Total	Pop Hits	Pop Total	Fold Enrichment	Bonferroni	Benjamini	FDR
GOTERM_BP_FAT	GO:0031099~regeneration	6	1.73913	0.101366	VWF, NREP, NOTCH1, VCAN, LPIN1, GAP43	256	117	12092	2.42228	1	0.668215	83.94
GOTERM_BP_FAT	GO:0048589~developmental growth	6	1.73913	0.133864	SOX10, VWF, NOTCH1, ZMIZ1, GAP43, IGFBP5	256	128	12092	2.21411	1	0.729566	91.449
GOTERM_BP_FAT	GO:0042246~tissue regeneration	3	0.869565	0.245212	VWF, NOTCH1, GAP43	256	45	12092	3.14896	1	0.857717	99.1882
GOTERM_BP_FAT	GO:0009611~response to wounding	12	3.47826	0.286119	VWF, A2M, NREP, GFAP, NOTCH1, GRIN2C, C3, VCAN, SOD1, GAP43, FABP5, AP3B1	256	424	12092	1.33682	1	0.888487	99.6871
GOTERM_BP_FAT	GO:0042060~wound healing	5	1.44928	0.506272	VWF, NOTCH1, C3, GAP43, AP3B1	256	174	12092	1.35731	1	0.972522	99.9994
Annotation Cluster 72	Enrichment Score: 0.639095645214133
Category	Term	Count	%	PValue	Genes	List Total	Pop Hits	Pop Total	Fold Enrichment	Bonferroni	Benjamini	FDR
GOTERM_BP_FAT	GO:0042311~vasodilation	3	0.869565	0.124158	VIP, ALB, SOD1	256	29	12092	4.88631	1	0.71284	89.6526
GOTERM_BP_FAT	GO:0050880~regulation of blood vessel size	3	0.869565	0.276626	VIP, ALB, SOD1	256	49	12092	2.8919	1	0.881945	99.6078
GOTERM_BP_FAT	GO:0035150~regulation of tube size	3	0.869565	0.276626	VIP, ALB, SOD1	256	49	12092	2.8919	1	0.881945	99.6078
GOTERM_BP_FAT	GO:0003018~vascular process in circulatory system	3	0.869565	0.292318	VIP, ALB, SOD1	256	51	12092	2.77849	1	0.893032	99.7305
Annotation Cluster 73	Enrichment Score: 0.6363595530196633
Category	Term	Count	%	PValue	Genes	List Total	Pop Hits	Pop Total	Fold Enrichment	Bonferroni	Benjamini	FDR
GOTERM_BP_FAT	GO:0050810~regulation of steroid biosynthetic process	3	0.869565	0.117155	IGFBP7, INSIG1, SOD1	256	28	12092	5.06083	1	0.704953	88.1418
GOTERM_BP_FAT	GO:0019218~regulation of steroid metabolic process	3	0.869565	0.190787	IGFBP7, INSIG1, SOD1	256	38	12092	3.72903	1	0.80838	97.328
GOTERM_BP_FAT	GO:0046890~regulation of lipid biosynthetic process	3	0.869565	0.276626	IGFBP7, INSIG1, SOD1	256	49	12092	2.8919	1	0.881945	99.6078
GOTERM_BP_FAT	GO:0019216~regulation of lipid metabolic process	4	1.15942	0.460638	IGFBP7, INSIG1, SNCA, SOD1	256	119	12092	1.58771	1	0.964194	99.9974
Annotation Cluster 74	Enrichment Score: 0.629438712575922
Category	Term	Count	%	PValue	Genes	List Total	Pop Hits	Pop Total	Fold Enrichment	Bonferroni	Benjamini	FDR
GOTERM_CC_FAT	GO:0043195~terminal button	3	0.869565	0.175415	CCK, SNCB, SNCA	222	37	10776	3.93572	1	0.573568	92.6557
GOTERM_CC_FAT	GO:0033267~axon part	4	1.15942	0.220442	ANK1, CCK, SNCB, SNCA	222	79	10776	2.45775	1	0.643274	96.5661
GOTERM_CC_FAT	GO:0043679~nerve terminal	3	0.869565	0.334443	CCK, SNCB, SNCA	222	58	10776	2.51072	1	0.779721	99.5962
Annotation Cluster 75	Enrichment Score: 0.5759280778445732
Category	Term	Count	%	PValue	Genes	List Total	Pop Hits	Pop Total	Fold Enrichment	Bonferroni	Benjamini	FDR
GOTERM_BP_FAT	GO:0009266~response to temperature stimulus	5	1.44928	0.172743	HSPB6, RBM3, IGFBP7, HSPA1B, SOD1	256	103	12092	2.29293	1	0.783435	96.103
GOTERM_BP_FAT	GO:0009408~response to heat	4	1.15942	0.17811	HSPB6, IGFBP7, HSPA1B, SOD1	256	69	12092	2.73822	1	0.789069	96.5138
GOTERM_BP_FAT	GO:0009628~response to abiotic stimulus	9	2.6087	0.608313	HSPB6, RBM3, IGFBP7, SLC2A1, PKD1, AQP4, PTCH1, HSPA1B, SOD1	256	399	12092	1.06544	1	0.988754	100
Annotation Cluster 76	Enrichment Score: 0.5616055223357089
Category	Term	Count	%	PValue	Genes	List Total	Pop Hits	Pop Total	Fold Enrichment	Bonferroni	Benjamini	FDR
INTERPRO	IPR007110:Immunoglobulin-like	12	3.47826	0.0461799	FGFR1, RT1-DB1, IGFBP7, NFASC, RT1-BA, SIRPA, RT1-DA, RT1-BB, RT1-A2, RT1-A1, UNC5B, VCAN, KIRREL3	232	274	10240	1.93305	1	0.974974	49.8061
INTERPRO	IPR013783:Immunoglobulin-like fold	12	3.47826	0.0665093	FGFR1, RT1-DB1, IGFBP7, NFASC, RT1-BA, SIRPA, RT1-DA, RT1-BB, RT1-A2, RT1-A1, UNC5B, VCAN, KIRREL3	232	292	10240	1.81389	1	0.967163	63.3353
INTERPRO	IPR013098:Immunoglobulin I-set	5	1.44928	0.102873	FGFR1, UNC5B, IGFBP7, NFASC, KIRREL3	232	79	10240	2.79354	1	0.989532	79.4561
INTERPRO	IPR003598:Immunoglobulin subtype 2	4	1.15942	0.453476	FGFR1, UNC5B, NFASC, KIRREL3	232	110	10240	1.60502	1	0.999895	99.985
SP_PIR_KEYWORDS	Immunoglobulin domain	6	1.73913	0.508734	FGFR1, UNC5B, NFASC, VCAN, SIRPA, KIRREL3	213	198	8979	1.27742	1	0.940003	99.9919
INTERPRO	IPR003599:Immunoglobulin subtype	5	1.44928	0.532299	IGFBP7, NFASC, VCAN, SIRPA, KIRREL3	232	169	10240	1.30586	1	0.999976	99.9985
SMART	SM00408:IGc2	4	1.15942	0.533019	FGFR1, UNC5B, NFASC, KIRREL3	130	110	5083	1.42182	1	0.998536	99.984
SMART	SM00409:IG	5	1.44928	0.627762	IGFBP7, NFASC, VCAN, SIRPA, KIRREL3	130	169	5083	1.1568	1	0.999066	99.9988
INTERPRO	IPR013106:Immunoglobulin V-set	3	0.869565	0.679479	VCAN, SIRPA, KIRREL3	232	103	10240	1.28557	1	0.999998	100
Annotation Cluster 77	Enrichment Score: 0.5465274140697056
Category	Term	Count	%	PValue	Genes	List Total	Pop Hits	Pop Total	Fold Enrichment	Bonferroni	Benjamini	FDR
GOTERM_CC_FAT	GO:0044451~nucleoplasm part	15	4.34783	0.0590589	SATB2, MYO6, LMO4, MAML2, CREBBP, SMAD5, ZEB1, APPL2, ATF4, HIPK1, HIPK2, PBX3, ZFHX3, NCOR2, EP400	222	430	10776	1.69327	1	0.299152	56.1394
GOTERM_CC_FAT	GO:0005667~transcription factor complex	8	2.31884	0.0921685	ATF4, SATB2, LMO4, SMAD5, CREBBP, ZEB1, PBX3, ZFHX3	222	188	10776	2.06555	1	0.404502	72.9944
GOTERM_CC_FAT	GO:0005654~nucleoplasm	17	4.92754	0.352459	SATB2, MYO6, LMO4, MAML2, CREBBP, SMAD5, ZEB1, APPL2, MCM4, ATF4, RPS6KA1, HIPK1, HIPK2, PBX3, ZFHX3, NCOR2, EP400	222	695	10776	1.18732	1	0.797434	99.7215
GOTERM_CC_FAT	GO:0043233~organelle lumen	27	7.82609	0.450373	A2M, LMO4, HS3ST1, ZEB1, OGDH, SMARCB1, ALB, MRPL32, SATB2, MRPL3, MYO6, SMAD5, CREBBP, MAML2, RGD1566136, MCM4, APPL2, ITPR1, ATF4, RPS6KA1, HIPK1, HIPK2, TMSB4X, PBX3, ZFHX3, NCOR2, EP400	222	1221	10776	1.07338	1	0.869801	99.9697
GOTERM_CC_FAT	GO:0031974~membrane-enclosed lumen	27	7.82609	0.509722	A2M, LMO4, HS3ST1, ZEB1, OGDH, SMARCB1, ALB, MRPL32, SATB2, MRPL3, MYO6, SMAD5, CREBBP, MAML2, RGD1566136, MCM4, APPL2, ITPR1, ATF4, RPS6KA1, HIPK1, HIPK2, TMSB4X, PBX3, ZFHX3, NCOR2, EP400	222	1255	10776	1.0443	1	0.89137	99.9936
GOTERM_CC_FAT	GO:0031981~nuclear lumen	20	5.7971	0.536643	SATB2, MYO6, LMO4, SMAD5, MAML2, CREBBP, ZEB1, RGD1566136, APPL2, MCM4, ITPR1, ATF4, RPS6KA1, HIPK1, SMARCB1, HIPK2, PBX3, ZFHX3, EP400, NCOR2	222	927	10776	1.04726	1	0.90262	99.997
GOTERM_CC_FAT	GO:0070013~intracellular organelle lumen	24	6.95652	0.632034	SATB2, MRPL3, MYO6, LMO4, SMAD5, CREBBP, MAML2, HS3ST1, ZEB1, RGD1566136, OGDH, APPL2, MCM4, ITPR1, ATF4, RPS6KA1, HIPK1, SMARCB1, HIPK2, PBX3, MRPL32, ZFHX3, EP400, NCOR2	222	1178	10776	0.988941	1	0.943173	99.9999
Annotation Cluster 78	Enrichment Score: 0.5371344945335517
Category	Term	Count	%	PValue	Genes	List Total	Pop Hits	Pop Total	Fold Enrichment	Bonferroni	Benjamini	FDR
GOTERM_BP_FAT	GO:0050678~regulation of epithelial cell proliferation	5	1.44928	0.0981041	NME2, NOTCH1, NME1, TGFA, PTCH1	256	83	12092	2.84544	1	0.661538	82.9128
GOTERM_BP_FAT	GO:0048732~gland development	6	1.73913	0.420532	HES1, FGFR1, NOTCH1, NME1, TGFA, PTCH1	256	201	12092	1.40998	1	0.952004	99.9912
GOTERM_BP_FAT	GO:0030879~mammary gland development	3	0.869565	0.593077	NME1, TGFA, PTCH1	256	94	12092	1.50748	1	0.986931	100
Annotation Cluster 79	Enrichment Score: 0.5353334222799734
Category	Term	Count	%	PValue	Genes	List Total	Pop Hits	Pop Total	Fold Enrichment	Bonferroni	Benjamini	FDR
GOTERM_BP_FAT	GO:0042698~ovulation cycle	5	1.44928	0.108141	CCKBR, LEPR, TIMP4, SOD1, NCOR2	256	86	12092	2.74618	1	0.683511	85.8908
GOTERM_BP_FAT	GO:0048511~rhythmic process	7	2.02899	0.117458	EGR2, CCKBR, ALB, LEPR, TIMP4, SOD1, NCOR2	256	158	12092	2.09266	1	0.704112	88.2113
GOTERM_BP_FAT	GO:0022602~ovulation cycle process	4	1.15942	0.232564	CCKBR, LEPR, SOD1, NCOR2	256	79	12092	2.39161	1	0.846701	98.9212
GOTERM_BP_FAT	GO:0032504~multicellular organism reproduction	12	3.47826	0.332154	NOTCH1, RGS2, CCKBR, NME1, LEPR, ZMIZ1, SMAD5, TIMP4, CLDN11, SOD1, NCOR2, PTPN11	256	443	12092	1.27949	1	0.917941	99.9
GOTERM_BP_FAT	GO:0048609~reproductive process in a multicellular organism	12	3.47826	0.332154	NOTCH1, RGS2, CCKBR, NME1, LEPR, ZMIZ1, SMAD5, TIMP4, CLDN11, SOD1, NCOR2, PTPN11	256	443	12092	1.27949	1	0.917941	99.9
GOTERM_BP_FAT	GO:0007276~gamete generation	7	2.02899	0.683342	NOTCH1, RGS2, LEPR, ZMIZ1, SMAD5, CLDN11, SOD1	256	324	12092	1.0205	1	0.994918	100
GOTERM_BP_FAT	GO:0019953~sexual reproduction	7	2.02899	0.803402	NOTCH1, RGS2, LEPR, ZMIZ1, SMAD5, CLDN11, SOD1	256	373	12092	0.886436	1	0.99916	100
Annotation Cluster 80	Enrichment Score: 0.5327844038532087
Category	Term	Count	%	PValue	Genes	List Total	Pop Hits	Pop Total	Fold Enrichment	Bonferroni	Benjamini	FDR
GOTERM_BP_FAT	GO:0035137~hindlimb morphogenesis	3	0.869565	0.110257	NOTCH1, CHD7, PTCH1	256	27	12092	5.24826	1	0.68908	86.4526
GOTERM_BP_FAT	GO:0060541~respiratory system development	5	1.44928	0.233664	HES1, FGFR1, NOTCH1, CHD7, PROX1	256	117	12092	2.01856	1	0.847196	98.9474
GOTERM_BP_FAT	GO:0035113~embryonic appendage morphogenesis	4	1.15942	0.255143	FGFR1, NOTCH1, CHD7, PTCH1	256	83	12092	2.27636	1	0.86254	99.3528
GOTERM_BP_FAT	GO:0030326~embryonic limb morphogenesis	4	1.15942	0.255143	FGFR1, NOTCH1, CHD7, PTCH1	256	83	12092	2.27636	1	0.86254	99.3528
GOTERM_BP_FAT	GO:0035108~limb morphogenesis	4	1.15942	0.32422	FGFR1, NOTCH1, CHD7, PTCH1	256	95	12092	1.98882	1	0.913095	99.8776
GOTERM_BP_FAT	GO:0035107~appendage morphogenesis	4	1.15942	0.32422	FGFR1, NOTCH1, CHD7, PTCH1	256	95	12092	1.98882	1	0.913095	99.8776
GOTERM_BP_FAT	GO:0048736~appendage development	4	1.15942	0.347376	FGFR1, NOTCH1, CHD7, PTCH1	256	99	12092	1.90846	1	0.9252	99.9326
GOTERM_BP_FAT	GO:0060173~limb development	4	1.15942	0.347376	FGFR1, NOTCH1, CHD7, PTCH1	256	99	12092	1.90846	1	0.9252	99.9326
GOTERM_BP_FAT	GO:0048732~gland development	6	1.73913	0.420532	HES1, FGFR1, NOTCH1, NME1, TGFA, PTCH1	256	201	12092	1.40998	1	0.952004	99.9912
GOTERM_BP_FAT	GO:0022612~gland morphogenesis	3	0.869565	0.525427	FGFR1, NOTCH1, PTCH1	256	83	12092	1.70727	1	0.975928	99.9997
Annotation Cluster 81	Enrichment Score: 0.5252906951385065
Category	Term	Count	%	PValue	Genes	List Total	Pop Hits	Pop Total	Fold Enrichment	Bonferroni	Benjamini	FDR
GOTERM_BP_FAT	GO:0046486~glycerolipid metabolic process	7	2.02899	0.114897	LCAT, INSIG1, PLCB1, IP6K1, PIGQ, FABP5, PTPN11	256	157	12092	2.10599	1	0.701183	87.612
GOTERM_BP_FAT	GO:0006650~glycerophospholipid metabolic process	5	1.44928	0.176899	LCAT, PLCB1, IP6K1, PIGQ, FABP5	256	104	12092	2.27088	1	0.787952	96.4248
GOTERM_BP_FAT	GO:0006644~phospholipid metabolic process	6	1.73913	0.248966	LCAT, SNCA, PLCB1, IP6K1, PIGQ, FABP5	256	160	12092	1.77129	1	0.86058	99.2546
GOTERM_BP_FAT	GO:0019637~organophosphate metabolic process	6	1.73913	0.293323	LCAT, SNCA, PLCB1, IP6K1, PIGQ, FABP5	256	171	12092	1.65735	1	0.893208	99.737
GOTERM_BP_FAT	GO:0006576~biogenic amine metabolic process	4	1.15942	0.318429	SNCB, LCAT, SNCA, FABP5	256	94	12092	2.00997	1	0.909767	99.8584
GOTERM_BP_FAT	GO:0046474~glycerophospholipid biosynthetic process	3	0.869565	0.346739	LCAT, PIGQ, FABP5	256	58	12092	2.44316	1	0.925371	99.9315
GOTERM_BP_FAT	GO:0008610~lipid biosynthetic process	8	2.31884	0.381279	LOC681458, LCAT, INSIG1, HMGCS1, FDPS, PIGQ, CD74, FABP5	256	281	12092	1.34475	1	0.940845	99.9729
GOTERM_BP_FAT	GO:0030384~phosphoinositide metabolic process	3	0.869565	0.392273	PLCB1, IP6K1, PIGQ	256	64	12092	2.21411	1	0.943875	99.9801
GOTERM_BP_FAT	GO:0045017~glycerolipid biosynthetic process	3	0.869565	0.450637	LCAT, PIGQ, FABP5	256	72	12092	1.9681	1	0.961889	99.9965
GOTERM_BP_FAT	GO:0008654~phospholipid biosynthetic process	3	0.869565	0.505712	LCAT, PIGQ, FABP5	256	80	12092	1.77129	1	0.972625	99.9994
Annotation Cluster 82	Enrichment Score: 0.517294446398141
Category	Term	Count	%	PValue	Genes	List Total	Pop Hits	Pop Total	Fold Enrichment	Bonferroni	Benjamini	FDR
GOTERM_MF_FAT	GO:0001871~pattern binding	5	1.44928	0.196117	FGFR1, RSPO3, VCAN, PTCH1, VTN	237	116	11963	2.17572	1	0.870319	95.7758
GOTERM_MF_FAT	GO:0030247~polysaccharide binding	5	1.44928	0.196117	FGFR1, RSPO3, VCAN, PTCH1, VTN	237	116	11963	2.17572	1	0.870319	95.7758
GOTERM_MF_FAT	GO:0005539~glycosaminoglycan binding	4	1.15942	0.326641	FGFR1, RSPO3, VCAN, PTCH1	237	102	11963	1.97948	1	0.962722	99.6761
GOTERM_MF_FAT	GO:0008201~heparin binding	3	0.869565	0.417037	FGFR1, RSPO3, PTCH1	237	72	11963	2.1032	1	0.978098	99.9599
GOTERM_MF_FAT	GO:0030246~carbohydrate binding	8	2.31884	0.4946	FGFR1, CLEC2L, MLEC, RSPO3, VCAN, PTCH1, VTN, SELPLG	237	337	11963	1.19826	1	0.985834	99.9949
Annotation Cluster 83	Enrichment Score: 0.5143330932857344
Category	Term	Count	%	PValue	Genes	List Total	Pop Hits	Pop Total	Fold Enrichment	Bonferroni	Benjamini	FDR
UP_SEQ_FEATURE	domain:Tyrosine-protein phosphatase	3	0.869565	0.170222	DUSP26, PTPN23, PTPN11	189	29	7317	4.00493	1	0.997609	94.1396
GOTERM_MF_FAT	GO:0004725~protein tyrosine phosphatase activity	4	1.15942	0.225037	DUSP26, PTPN23, DUSP8, PTPN11	237	83	11963	2.43262	1	0.904024	97.5164
UP_SEQ_FEATURE	active site:Phosphocysteine intermediate	3	0.869565	0.245768	DUSP26, PTPN23, PTPN11	189	37	7317	3.139	1	0.99928	98.6271
GOTERM_MF_FAT	GO:0016791~phosphatase activity	7	2.02899	0.254946	SBF1, DUSP26, SEC16A, PTPN23, LPIN1, DUSP8, PTPN11	237	216	11963	1.63582	1	0.923481	98.5962
GOTERM_BP_FAT	GO:0016311~dephosphorylation	5	1.44928	0.284651	SBF1, DUSP26, PTPN23, DUSP8, PTPN11	256	128	12092	1.84509	1	0.887821	99.6759
INTERPRO	IPR000387:Protein-tyrosine phosphatase	3	0.869565	0.3118	DUSP26, PTPN23, PTPN11	232	50	10240	2.64828	1	0.999315	99.5694
INTERPRO	IPR000387:Dual-specific/protein-tyrosine phosphatase, conserved region	3	0.869565	0.361419	DUSP26, PTPN23, PTPN11	232	56	10240	2.36453	1	0.999629	99.8553
INTERPRO	IPR016130:Protein-tyrosine phosphatase, active site	3	0.869565	0.361419	DUSP26, PTPN23, PTPN11	232	56	10240	2.36453	1	0.999629	99.8553
GOTERM_BP_FAT	GO:0006470~protein amino acid dephosphorylation	4	1.15942	0.370456	DUSP26, PTPN23, DUSP8, PTPN11	256	103	12092	1.83434	1	0.937207	99.9636
GOTERM_MF_FAT	GO:0004721~phosphoprotein phosphatase activity	4	1.15942	0.459529	DUSP26, PTPN23, DUSP8, PTPN11	237	127	11963	1.58982	1	0.981325	99.9866
SP_PIR_KEYWORDS	protein phosphatase	3	0.869565	0.464338	DUSP26, PTPN23, PTPN11	213	66	8979	1.91613	1	0.929729	99.9746
Annotation Cluster 84	Enrichment Score: 0.5083658858080966
Category	Term	Count	%	PValue	Genes	List Total	Pop Hits	Pop Total	Fold Enrichment	Bonferroni	Benjamini	FDR
GOTERM_BP_FAT	GO:0048871~multicellular organismal homeostasis	4	1.15942	0.260837	TPP1, ANKRD11, SOD1, HTR2A	256	84	12092	2.24926	1	0.868534	99.4325
GOTERM_BP_FAT	GO:0060249~anatomical structure homeostasis	4	1.15942	0.330012	TPP1, ANKRD11, HSPA1B, SOD1	256	96	12092	1.9681	1	0.916967	99.8944
GOTERM_BP_FAT	GO:0001894~tissue homeostasis	3	0.869565	0.346739	TPP1, ANKRD11, SOD1	256	58	12092	2.44316	1	0.925371	99.9315
Annotation Cluster 85	Enrichment Score: 0.49929603205371564
Category	Term	Count	%	PValue	Genes	List Total	Pop Hits	Pop Total	Fold Enrichment	Bonferroni	Benjamini	FDR
GOTERM_BP_FAT	GO:0006928~cell motion	14	4.05797	0.102274	RET, SATB2, CCK, EGR2, FUT8, IL16, NFASC, RPL24, SIRPA, UNC5B, RELN, VCAN, SELPLG, GAP43	256	416	12092	1.58962	1	0.667749	84.2156
GOTERM_BP_FAT	GO:0016477~cell migration	8	2.31884	0.308989	SATB2, RET, CCK, IL16, FUT8, RELN, SIRPA, SELPLG	256	259	12092	1.45898	1	0.904609	99.8208
GOTERM_BP_FAT	GO:0001764~neuron migration	3	0.869565	0.346739	SATB2, CCK, RELN	256	58	12092	2.44316	1	0.925371	99.9315
GOTERM_BP_FAT	GO:0051674~localization of cell	8	2.31884	0.539391	SATB2, RET, CCK, IL16, FUT8, RELN, SIRPA, SELPLG	256	327	12092	1.15558	1	0.977777	99.9998
GOTERM_BP_FAT	GO:0048870~cell motility	8	2.31884	0.539391	SATB2, RET, CCK, IL16, FUT8, RELN, SIRPA, SELPLG	256	327	12092	1.15558	1	0.977777	99.9998
Annotation Cluster 86	Enrichment Score: 0.493591558736705
Category	Term	Count	%	PValue	Genes	List Total	Pop Hits	Pop Total	Fold Enrichment	Bonferroni	Benjamini	FDR
SP_PIR_KEYWORDS	neuropeptide	3	0.869565	0.174086	VIP, CCK, NPY	213	32	8979	3.95202	1	0.726887	92.0808
SP_PIR_KEYWORDS	amidation	3	0.869565	0.243477	VIP, CCK, NPY	213	40	8979	3.16162	1	0.802672	97.5262
SP_PIR_KEYWORDS	cleavage on pair of basic residues	6	1.73913	0.350312	VIP, CCK, NPY, ALB, C3, ITGA7	213	165	8979	1.53291	1	0.879865	99.6713
GOTERM_MF_FAT	GO:0005179~hormone activity	3	0.869565	0.714424	VIP, CCK, NPY	237	126	11963	1.20183	1	0.99877	100
Annotation Cluster 87	Enrichment Score: 0.4904217739171153
Category	Term	Count	%	PValue	Genes	List Total	Pop Hits	Pop Total	Fold Enrichment	Bonferroni	Benjamini	FDR
UP_SEQ_FEATURE	calcium-binding region:3	3	0.869565	0.0693743	HPCAL1, CABP1, HPCA	189	17	7317	6.83193	1	0.983671	66.4829
UP_SEQ_FEATURE	domain:EF-hand 4	3	0.869565	0.151994	HPCAL1, CABP1, HPCA	189	27	7317	4.30159	1	0.997094	91.8453
UP_SEQ_FEATURE	calcium-binding region:2	4	1.15942	0.199611	HPCAL1, DGKG, CABP1, HPCA	189	60	7317	2.58095	1	0.997835	96.6129
UP_SEQ_FEATURE	calcium-binding region:1	4	1.15942	0.247093	HPCAL1, DGKG, CABP1, HPCA	189	67	7317	2.3113	1	0.999123	98.6634
UP_SEQ_FEATURE	domain:EF-hand 3	3	0.869565	0.31285	HPCAL1, CABP1, HPCA	189	44	7317	2.63961	1	0.999788	99.6669
INTERPRO	IPR002048:Calcium-binding EF-hand	4	1.15942	0.362567	HPCAL1, DGKG, CABP1, HPCA	232	95	10240	1.85844	1	0.99954	99.8591
UP_SEQ_FEATURE	domain:EF-hand 1	4	1.15942	0.366825	HPCAL1, DGKG, CABP1, HPCA	189	84	7317	1.84354	1	0.999836	99.904
UP_SEQ_FEATURE	domain:EF-hand 2	4	1.15942	0.401852	HPCAL1, DGKG, CABP1, HPCA	189	89	7317	1.73997	1	0.999889	99.9596
SMART	SM00054:EFh	4	1.15942	0.43549	HPCAL1, DGKG, CABP1, HPCA	130	95	5083	1.64632	1	0.996714	99.859
INTERPRO	IPR018247:EF-HAND 1	4	1.15942	0.554771	HPCAL1, DGKG, CABP1, HPCA	232	128	10240	1.37931	1	0.999979	99.9992
INTERPRO	IPR018249:EF-HAND 2	4	1.15942	0.570553	HPCAL1, DGKG, CABP1, HPCA	232	131	10240	1.34772	1	0.999978	99.9996
INTERPRO	IPR018248:EF hand	3	0.869565	0.575212	HPCAL1, CABP1, HPCA	232	85	10240	1.55781	1	0.999976	99.9996
INTERPRO	IPR011992:EF-Hand type	4	1.15942	0.610918	HPCAL1, CABP1, HPCA, PLCB1	232	139	10240	1.27016	1	0.999983	99.9999
Annotation Cluster 88	Enrichment Score: 0.48920096680499114
Category	Term	Count	%	PValue	Genes	List Total	Pop Hits	Pop Total	Fold Enrichment	Bonferroni	Benjamini	FDR
GOTERM_BP_FAT	GO:0001657~ureteric bud development	3	0.869565	0.206201	FGFR1, RET, SALL1	256	40	12092	3.54258	1	0.824257	98.0773
GOTERM_BP_FAT	GO:0001656~metanephros development	3	0.869565	0.284476	FGFR1, RET, SALL1	256	50	12092	2.83406	1	0.888477	99.6746
GOTERM_BP_FAT	GO:0001655~urogenital system development	5	1.44928	0.413722	FGFR1, RET, NOTCH1, SALL1, PROX1	256	155	12092	1.52369	1	0.950097	99.9892
GOTERM_BP_FAT	GO:0001822~kidney development	4	1.15942	0.455146	FGFR1, RET, SALL1, PROX1	256	118	12092	1.60117	1	0.963221	99.9969
Annotation Cluster 89	Enrichment Score: 0.48832294477897226
Category	Term	Count	%	PValue	Genes	List Total	Pop Hits	Pop Total	Fold Enrichment	Bonferroni	Benjamini	FDR
KEGG_PATHWAY	rno04512:ECM-receptor interaction	5	1.44928	0.118873	VWF, ITGA7, COL6A1, RELN, VTN	131	81	5590	2.63406	0.999999	0.454066	76.0651
GOTERM_CC_FAT	GO:0031012~extracellular matrix	8	2.31884	0.259796	VWF, ALB, COL6A1, RELN, VCAN, VTN, TIMP4, SOD1	222	252	10776	1.54097	1	0.694314	98.297
KEGG_PATHWAY	rno04510:Focal adhesion	7	2.02899	0.300554	VWF, ITGA7, COL6A1, RELN, VTN, FLNC, PXN	131	195	5590	1.53181	1	0.707354	98.238
SP_PIR_KEYWORDS	cell adhesion	6	1.73913	0.428888	VWF, SVEP1, ITGA7, NFASC, RELN, PXN	213	180	8979	1.40516	1	0.920667	99.9405
GOTERM_CC_FAT	GO:0005578~proteinaceous extracellular matrix	6	1.73913	0.471897	VWF, ALB, RELN, VCAN, VTN, TIMP4	222	220	10776	1.32383	1	0.876037	99.9824
SP_PIR_KEYWORDS	extracellular matrix	3	0.869565	0.625507	VWF, RELN, VCAN	213	89	8979	1.42095	1	0.968439	99.9998
Annotation Cluster 90	Enrichment Score: 0.4776080097111475
Category	Term	Count	%	PValue	Genes	List Total	Pop Hits	Pop Total	Fold Enrichment	Bonferroni	Benjamini	FDR
GOTERM_BP_FAT	GO:0032355~response to estradiol stimulus	4	1.15942	0.255143	SLC6A1, INSIG1, PTCH1, NCOR2	256	83	12092	2.27636	1	0.86254	99.3528
GOTERM_BP_FAT	GO:0048545~response to steroid hormone stimulus	9	2.6087	0.273979	A2M, SLC6A1, IGFBP7, LEPR, LCAT, INSIG1, PTCH1, ABCA2, NCOR2	256	291	12092	1.46086	1	0.879943	99.5825
GOTERM_BP_FAT	GO:0043627~response to estrogen stimulus	5	1.44928	0.38029	SLC6A1, LEPR, INSIG1, PTCH1, NCOR2	256	148	12092	1.59576	1	0.940801	99.9722
GOTERM_BP_FAT	GO:0014070~response to organic cyclic substance	6	1.73913	0.462329	SLC6A1, IGFBP7, LEPR, RYR3, SNCA, PTCH1	256	211	12092	1.34316	1	0.964463	99.9976
Annotation Cluster 91	Enrichment Score: 0.4773876070654994
Category	Term	Count	%	PValue	Genes	List Total	Pop Hits	Pop Total	Fold Enrichment	Bonferroni	Benjamini	FDR
GOTERM_BP_FAT	GO:0006886~intracellular protein transport	10	2.89855	0.15125	YWHAG, MYO6, TOMM7, AKAP12, VCAN, VAMP1, APBA1, CD74, AP3B1, AP2M1	256	286	12092	1.65155	1	0.751719	93.9559
GOTERM_BP_FAT	GO:0034613~cellular protein localization	10	2.89855	0.23222	YWHAG, MYO6, TOMM7, AKAP12, VCAN, VAMP1, APBA1, CD74, AP3B1, AP2M1	256	319	12092	1.4807	1	0.847277	98.9129
GOTERM_BP_FAT	GO:0070727~cellular macromolecule localization	10	2.89855	0.237619	YWHAG, MYO6, TOMM7, AKAP12, VCAN, VAMP1, APBA1, CD74, AP3B1, AP2M1	256	321	12092	1.47148	1	0.851639	99.0366
GOTERM_BP_FAT	GO:0008104~protein localization	17	4.92754	0.313228	MYO6, RRBP1, AKAP12, ICMT, ARF5, SHANK1, CD74, YWHAG, POM121, TOMM7, GRIN2C, TMSB4X, VCAN, VAMP1, APBA1, AP3B1, AP2M1	256	658	12092	1.22034	1	0.907542	99.8387
GOTERM_BP_FAT	GO:0006605~protein targeting	5	1.44928	0.394653	YWHAG, MYO6, AKAP12, VCAN, AP3B1	256	151	12092	1.56405	1	0.943689	99.9814
GOTERM_BP_FAT	GO:0015031~protein transport	13	3.76812	0.484817	YWHAG, MYO6, TOMM7, POM121, RRBP1, AKAP12, VCAN, ARF5, VAMP1, APBA1, CD74, AP3B1, AP2M1	256	549	12092	1.11848	1	0.96917	99.9988
GOTERM_BP_FAT	GO:0045184~establishment of protein localization	13	3.76812	0.511129	YWHAG, MYO6, TOMM7, POM121, RRBP1, AKAP12, VCAN, ARF5, VAMP1, APBA1, CD74, AP3B1, AP2M1	256	554	12092	1.10839	1	0.973364	99.9995
GOTERM_BP_FAT	GO:0046907~intracellular transport	11	3.18841	0.593253	KIF1C, YWHAG, MYO6, TOMM7, AKAP12, VCAN, VAMP1, APBA1, CD74, AP3B1, AP2M1	256	492	12092	1.05605	1	0.986816	100
Annotation Cluster 92	Enrichment Score: 0.4769332514697233
Category	Term	Count	%	PValue	Genes	List Total	Pop Hits	Pop Total	Fold Enrichment	Bonferroni	Benjamini	FDR
GOTERM_CC_FAT	GO:0005815~microtubule organizing center	6	1.73913	0.227874	NIN, HIPK1, NME1, HIPK2, ABCA2, CDK5RAP2	222	159	10776	1.83172	1	0.652523	96.9838
GOTERM_CC_FAT	GO:0005813~centrosome	5	1.44928	0.328065	NIN, HIPK1, NME1, HIPK2, CDK5RAP2	222	141	10776	1.7213	1	0.775618	99.5405
GOTERM_CC_FAT	GO:0015630~microtubule cytoskeleton	9	2.6087	0.496073	KIF1C, RPS6KA1, NIN, HIPK1, NME1, HIPK2, MAP4, ABCA2, CDK5RAP2	222	373	10776	1.17122	1	0.886475	99.9907
Annotation Cluster 93	Enrichment Score: 0.45699186972466765
Category	Term	Count	%	PValue	Genes	List Total	Pop Hits	Pop Total	Fold Enrichment	Bonferroni	Benjamini	FDR
GOTERM_BP_FAT	GO:0051346~negative regulation of hydrolase activity	3	0.869565	0.276626	LEPR, ATPIF1, HSPA1B	256	49	12092	2.8919	1	0.881945	99.6078
GOTERM_BP_FAT	GO:0043086~negative regulation of catalytic activity	7	2.02899	0.374105	LEPR, SNCA, WNK1, MLLT1, ATPIF1, HSPA1B, PSMD7	256	234	12092	1.41299	1	0.938822	99.967
GOTERM_BP_FAT	GO:0044092~negative regulation of molecular function	8	2.31884	0.41128	LEPR, SNCA, WNK1, MLLT1, ATPIF1, HSPA1B, PSMD7, PROX1	256	290	12092	1.30302	1	0.949805	99.9884
Annotation Cluster 94	Enrichment Score: 0.4542911180626884
Category	Term	Count	%	PValue	Genes	List Total	Pop Hits	Pop Total	Fold Enrichment	Bonferroni	Benjamini	FDR
GOTERM_MF_FAT	GO:0005088~Ras guanyl-nucleotide exchange factor activity	4	1.15942	0.110558	RASGRP3, TIAM1, KNDC1, MCF2L	237	59	11963	3.42216	1	0.752238	81.7004
GOTERM_MF_FAT	GO:0005085~guanyl-nucleotide exchange factor activity	5	1.44928	0.196117	RASGRP3, TIAM1, CYTH2, KNDC1, MCF2L	237	116	11963	2.17572	1	0.870319	95.7758
GOTERM_BP_FAT	GO:0051056~regulation of small GTPase mediated signal transduction	7	2.02899	0.220557	RASGRP3, TIAM1, RELN, CYTH2, ITPKB, ICMT, MCF2L	256	192	12092	1.72209	1	0.835583	98.593
GOTERM_BP_FAT	GO:0046578~regulation of Ras protein signal transduction	5	1.44928	0.394653	TIAM1, CYTH2, ITPKB, ICMT, MCF2L	256	151	12092	1.56405	1	0.943689	99.9814
GOTERM_MF_FAT	GO:0005083~small GTPase regulator activity	5	1.44928	0.477943	RASGRP3, TIAM1, CYTH2, KNDC1, MCF2L	237	180	11963	1.40213	1	0.983485	99.9919
GOTERM_BP_FAT	GO:0007264~small GTPase mediated signal transduction	6	1.73913	0.531092	RASL11B, NISCH, RASGRP3, TIAM1, ARF5, MCF2L	256	228	12092	1.24301	1	0.976655	99.9998
GOTERM_MF_FAT	GO:0060589~nucleoside-triphosphatase regulator activity	6	1.73913	0.625929	RASGRP3, TIAM1, CYTH2, ATPIF1, KNDC1, MCF2L	237	272	11963	1.11346	1	0.995589	99.9999
GOTERM_MF_FAT	GO:0030695~GTPase regulator activity	5	1.44928	0.774031	RASGRP3, TIAM1, CYTH2, KNDC1, MCF2L	237	266	11963	0.948812	1	0.999619	100
Annotation Cluster 95	Enrichment Score: 0.4488959556272443
Category	Term	Count	%	PValue	Genes	List Total	Pop Hits	Pop Total	Fold Enrichment	Bonferroni	Benjamini	FDR
INTERPRO	IPR001478:PDZ/DHR/GLGF	4	1.15942	0.325405	PARD6A, PPP1R9A, SHANK1, APBA1	232	89	10240	1.98373	1	0.999396	99.6781
UP_SEQ_FEATURE	domain:PDZ	3	0.869565	0.3507	PARD6A, PPP1R9A, SHANK1	189	48	7317	2.41964	1	0.999787	99.8592
SMART	SM00228:PDZ	4	1.15942	0.394414	PARD6A, PPP1R9A, SHANK1, APBA1	130	89	5083	1.7573	1	0.995795	99.6841
Annotation Cluster 96	Enrichment Score: 0.42967242037605086
Category	Term	Count	%	PValue	Genes	List Total	Pop Hits	Pop Total	Fold Enrichment	Bonferroni	Benjamini	FDR
INTERPRO	IPR011598:Helix-loop-helix DNA-binding	3	0.869565	0.303438	HES1, MAX, NEUROD1	232	49	10240	2.70232	1	0.999333	99.4864
UP_SEQ_FEATURE	DNA-binding region:Basic motif	4	1.15942	0.331481	HES1, MAX, ATF4, NEUROD1	189	79	7317	1.96022	1	0.999808	99.7807
UP_SEQ_FEATURE	domain:Helix-loop-helix motif	3	0.869565	0.341296	HES1, MAX, NEUROD1	189	47	7317	2.47112	1	0.999774	99.8248
INTERPRO	IPR001092:Basic helix-loop-helix dimerisation region bHLH	3	0.869565	0.425353	HES1, MAX, NEUROD1	232	64	10240	2.06897	1	0.999895	99.9689
SMART	SM00353:HLH	3	0.869565	0.486663	HES1, MAX, NEUROD1	130	64	5083	1.83281	1	0.997878	99.9526
Annotation Cluster 97	Enrichment Score: 0.41288329371323146
Category	Term	Count	%	PValue	Genes	List Total	Pop Hits	Pop Total	Fold Enrichment	Bonferroni	Benjamini	FDR
GOTERM_BP_FAT	GO:0033043~regulation of organelle organization	6	1.73913	0.298709	SORBS3, SNCA, TGFA, MAP4, TMSB4X, PROX1	256	172	12092	1.64771	1	0.897564	99.7693
GOTERM_BP_FAT	GO:0032956~regulation of actin cytoskeleton organization	3	0.869565	0.392273	SORBS3, TMSB4X, PROX1	256	64	12092	2.21411	1	0.943875	99.9801
GOTERM_BP_FAT	GO:0051493~regulation of cytoskeleton organization	4	1.15942	0.404773	SORBS3, MAP4, TMSB4X, PROX1	256	109	12092	1.73337	1	0.947965	99.9861
GOTERM_BP_FAT	GO:0032970~regulation of actin filament-based process	3	0.869565	0.414508	SORBS3, TMSB4X, PROX1	256	67	12092	2.11497	1	0.950036	99.9895
GOTERM_BP_FAT	GO:0044087~regulation of cellular component biogenesis	4	1.15942	0.438534	SORBS3, CCK, TMSB4X, PROX1	256	115	12092	1.64293	1	0.957844	99.9949
Annotation Cluster 98	Enrichment Score: 0.40801284319933945
Category	Term	Count	%	PValue	Genes	List Total	Pop Hits	Pop Total	Fold Enrichment	Bonferroni	Benjamini	FDR
GOTERM_BP_FAT	GO:0010647~positive regulation of cell communication	11	3.18841	0.139722	KLK6, SORBS3, PLK2, CCKBR, LEPR, HIPK2, SNCA, TGFA, RELN, ITPKB, PTPN11	256	320	12092	1.62368	1	0.737571	92.3864
GOTERM_BP_FAT	GO:0009967~positive regulation of signal transduction	9	2.6087	0.254046	KLK6, SORBS3, PLK2, LEPR, HIPK2, TGFA, RELN, ITPKB, PTPN11	256	285	12092	1.49161	1	0.862132	99.3363
GOTERM_BP_FAT	GO:0043410~positive regulation of MAPKKK cascade	3	0.869565	0.414508	SORBS3, LEPR, HIPK2	256	67	12092	2.11497	1	0.950036	99.9895
GOTERM_BP_FAT	GO:0043408~regulation of MAPKKK cascade	4	1.15942	0.455146	SORBS3, LEPR, HIPK2, GRM1	256	118	12092	1.60117	1	0.963221	99.9969
GOTERM_BP_FAT	GO:0010740~positive regulation of protein kinase cascade	4	1.15942	0.699589	SORBS3, PLK2, LEPR, HIPK2	256	170	12092	1.1114	1	0.995741	100
GOTERM_BP_FAT	GO:0010627~regulation of protein kinase cascade	5	1.44928	0.760712	SORBS3, PLK2, LEPR, HIPK2, GRM1	256	244	12092	0.967918	1	0.998186	100
Annotation Cluster 99	Enrichment Score: 0.3944011830070144
Category	Term	Count	%	PValue	Genes	List Total	Pop Hits	Pop Total	Fold Enrichment	Bonferroni	Benjamini	FDR
GOTERM_MF_FAT	GO:0005504~fatty acid binding	3	0.869565	0.229817	ALB, SNCA, FABP5	237	46	11963	3.29196	1	0.901644	97.7294
GOTERM_MF_FAT	GO:0033293~monocarboxylic acid binding	3	0.869565	0.339489	ALB, SNCA, FABP5	237	61	11963	2.48247	1	0.96285	99.755
GOTERM_MF_FAT	GO:0031406~carboxylic acid binding	3	0.869565	0.840598	ALB, SNCA, FABP5	237	165	11963	0.91776	1	0.99992	100
Annotation Cluster 100	Enrichment Score: 0.3925324100698667
Category	Term	Count	%	PValue	Genes	List Total	Pop Hits	Pop Total	Fold Enrichment	Bonferroni	Benjamini	FDR
GOTERM_MF_FAT	GO:0004857~enzyme inhibitor activity	8	2.31884	0.193558	A2M, C3, PPP1R1A, WNK1, PRDX5, TIMP4, ATPIF1, CAMK2N1	237	238	11963	1.6967	1	0.871206	95.5767
GOTERM_MF_FAT	GO:0004866~endopeptidase inhibitor activity	4	1.15942	0.561984	A2M, C3, PRDX5, TIMP4	237	148	11963	1.36424	1	0.991821	99.9994
GOTERM_MF_FAT	GO:0030414~peptidase inhibitor activity	4	1.15942	0.610755	A2M, C3, PRDX5, TIMP4	237	159	11963	1.26986	1	0.994804	99.9999
Annotation Cluster 101	Enrichment Score: 0.37379745803720305
Category	Term	Count	%	PValue	Genes	List Total	Pop Hits	Pop Total	Fold Enrichment	Bonferroni	Benjamini	FDR
UP_SEQ_FEATURE	repeat:TPR 2	3	0.869565	0.387824	TANC1, PTPN23, SGTB	189	52	7317	2.23352	1	0.999864	99.9425
UP_SEQ_FEATURE	repeat:TPR 1	3	0.869565	0.387824	TANC1, PTPN23, SGTB	189	52	7317	2.23352	1	0.999864	99.9425
SP_PIR_KEYWORDS	tpr repeat	3	0.869565	0.502733	TANC1, PTPN23, SGTB	213	71	8979	1.78119	1	0.939454	99.9905
Annotation Cluster 102	Enrichment Score: 0.36447666720240596
Category	Term	Count	%	PValue	Genes	List Total	Pop Hits	Pop Total	Fold Enrichment	Bonferroni	Benjamini	FDR
SP_PIR_KEYWORDS	lipoprotein	11	3.18841	0.328907	SYT1, LZTS1, HPCAL1, CCKBR, RGS4, HPCA, TGFA, BASP1, ARF5, PRKACB, GAP43	213	355	8979	1.30621	1	0.873404	99.4949
UP_SEQ_FEATURE	lipid moiety-binding region:S-palmitoyl cysteine	5	1.44928	0.475795	SYT1, CCKBR, RGS4, TGFA, GAP43	189	138	7317	1.40269	1	0.999971	99.9946
SP_PIR_KEYWORDS	palmitate	5	1.44928	0.515321	SYT1, CCKBR, RGS4, TGFA, GAP43	213	158	8979	1.33402	1	0.940847	99.9932
Annotation Cluster 103	Enrichment Score: 0.3640859580048165
Category	Term	Count	%	PValue	Genes	List Total	Pop Hits	Pop Total	Fold Enrichment	Bonferroni	Benjamini	FDR
GOTERM_BP_FAT	GO:0007346~regulation of mitotic cell cycle	4	1.15942	0.370456	CAMK2D, TGFA, RPL24, PROX1	256	103	12092	1.83434	1	0.937207	99.9636
GOTERM_BP_FAT	GO:0051726~regulation of cell cycle	7	2.02899	0.426035	CAMK2D, TGFA, RPL24, PRKACB, CCNG2, PROX1, PTPN11	256	247	12092	1.33863	1	0.953258	99.9925
GOTERM_BP_FAT	GO:0010564~regulation of cell cycle process	3	0.869565	0.512342	CAMK2D, TGFA, PROX1	256	81	12092	1.74942	1	0.973444	99.9995
Annotation Cluster 104	Enrichment Score: 0.35514727244812827
Category	Term	Count	%	PValue	Genes	List Total	Pop Hits	Pop Total	Fold Enrichment	Bonferroni	Benjamini	FDR
GOTERM_BP_FAT	GO:0033043~regulation of organelle organization	6	1.73913	0.298709	SORBS3, SNCA, TGFA, MAP4, TMSB4X, PROX1	256	172	12092	1.64771	1	0.897564	99.7693
GOTERM_BP_FAT	GO:0010639~negative regulation of organelle organization	3	0.869565	0.384776	SNCA, MAP4, TMSB4X	256	63	12092	2.24926	1	0.942284	99.9754
GOTERM_BP_FAT	GO:0051129~negative regulation of cellular component organization	3	0.869565	0.748345	SNCA, MAP4, TMSB4X	256	126	12092	1.12463	1	0.997828	100
Annotation Cluster 105	Enrichment Score: 0.3396582873818452
Category	Term	Count	%	PValue	Genes	List Total	Pop Hits	Pop Total	Fold Enrichment	Bonferroni	Benjamini	FDR
GOTERM_BP_FAT	GO:0048015~phosphoinositide-mediated signaling	4	1.15942	0.137579	NPY, CAR8, GRM1, HTR2A	256	61	12092	3.09734	1	0.736629	92.0553
GOTERM_BP_FAT	GO:0019932~second-messenger-mediated signaling	4	1.15942	0.69578	NPY, CAR8, GRM1, HTR2A	256	169	12092	1.11797	1	0.995547	100
GOTERM_BP_FAT	GO:0007600~sensory perception	7	2.02899	1	CHD7, MYO6, NPY, PDE1C, SOD1, GRM1, HTR2A	256	1496	12092	0.221016	1	1	100
Annotation Cluster 106	Enrichment Score: 0.33931558796312283
Category	Term	Count	%	PValue	Genes	List Total	Pop Hits	Pop Total	Fold Enrichment	Bonferroni	Benjamini	FDR
UP_SEQ_FEATURE	zinc finger region:C2H2-type 3	4	1.15942	0.173583	ZFP423, EGR2, ZFP238, ZEB1	189	56	7317	2.76531	1	0.997289	94.4903
UP_SEQ_FEATURE	zinc finger region:C2H2-type 2	4	1.15942	0.186476	ZFP423, EGR2, ZFP238, ZEB1	189	58	7317	2.66995	1	0.997276	95.6619
UP_SEQ_FEATURE	zinc finger region:C2H2-type 1	3	0.869565	0.432869	EGR2, ZFP238, ZEB1	189	57	7317	2.03759	1	0.999915	99.982
INTERPRO	IPR007087:Zinc finger, C2H2-type	6	1.73913	0.532248	ZFP423, ZFP385A, EGR2, ZFP238, ZEB1, ZFHX2	232	213	10240	1.24332	1	0.999982	99.9985
INTERPRO	IPR015880:Zinc finger, C2H2-like	6	1.73913	0.580819	ZFP423, ZFP385A, EGR2, ZFP238, ZEB1, ZFHX2	232	226	10240	1.1718	1	0.999974	99.9997
INTERPRO	IPR013087:Zinc finger, C2H2-type/integrase, DNA-binding	4	1.15942	0.679541	ZFP423, EGR2, ZFP238, ZEB1	232	154	10240	1.14644	1	0.999997	100
SMART	SM00355:ZnF_C2H2	6	1.73913	0.686972	ZFP423, ZFP385A, EGR2, ZFP238, ZEB1, ZFHX2	130	226	5083	1.03805	1	0.999566	99.9998
SP_PIR_KEYWORDS	zinc-finger	7	2.02899	0.954288	ZFP423, EGR2, DGKG, ZFP238, RNF10, ST18, ZEB1	213	443	8979	0.666105	1	0.999787	100
Annotation Cluster 107	Enrichment Score: 0.3330331222651625
Category	Term	Count	%	PValue	Genes	List Total	Pop Hits	Pop Total	Fold Enrichment	Bonferroni	Benjamini	FDR
GOTERM_BP_FAT	GO:0055002~striated muscle cell development	3	0.869565	0.315765	FLNC, HOMER1, PROX1	256	54	12092	2.62413	1	0.908251	99.8486
GOTERM_BP_FAT	GO:0055001~muscle cell development	3	0.869565	0.362058	FLNC, HOMER1, PROX1	256	60	12092	2.36172	1	0.933163	99.9543
GOTERM_BP_FAT	GO:0051146~striated muscle cell differentiation	3	0.869565	0.569333	FLNC, HOMER1, PROX1	256	90	12092	1.57448	1	0.983168	99.9999
GOTERM_BP_FAT	GO:0042692~muscle cell differentiation	3	0.869565	0.715088	FLNC, HOMER1, PROX1	256	118	12092	1.20087	1	0.996467	100
Annotation Cluster 108	Enrichment Score: 0.3300195783811458
Category	Term	Count	%	PValue	Genes	List Total	Pop Hits	Pop Total	Fold Enrichment	Bonferroni	Benjamini	FDR
GOTERM_BP_FAT	GO:0050817~coagulation	3	0.869565	0.40714	VWF, C3, AP3B1	256	66	12092	2.14702	1	0.948683	99.987
GOTERM_BP_FAT	GO:0007596~blood coagulation	3	0.869565	0.40714	VWF, C3, AP3B1	256	66	12092	2.14702	1	0.948683	99.987
GOTERM_BP_FAT	GO:0007599~hemostasis	3	0.869565	0.421831	VWF, C3, AP3B1	256	68	12092	2.08387	1	0.951759	99.9915
GOTERM_BP_FAT	GO:0042060~wound healing	5	1.44928	0.506272	VWF, NOTCH1, C3, GAP43, AP3B1	256	174	12092	1.35731	1	0.972522	99.9994
GOTERM_BP_FAT	GO:0050878~regulation of body fluid levels	3	0.869565	0.632255	VWF, C3, AP3B1	256	101	12092	1.403	1	0.990974	100
Annotation Cluster 109	Enrichment Score: 0.3114130068736007
Category	Term	Count	%	PValue	Genes	List Total	Pop Hits	Pop Total	Fold Enrichment	Bonferroni	Benjamini	FDR
GOTERM_BP_FAT	GO:0031667~response to nutrient levels	9	2.6087	0.24552	A2M, CCK, NPY, ALB, IGFBP7, LEPR, COX4I1, PTCH1, SOD1	256	282	12092	1.50748	1	0.857119	99.1939
GOTERM_BP_FAT	GO:0009991~response to extracellular stimulus	9	2.6087	0.306121	A2M, CCK, NPY, ALB, IGFBP7, LEPR, COX4I1, PTCH1, SOD1	256	302	12092	1.40765	1	0.902817	99.8076
GOTERM_CC_FAT	GO:0005615~extracellular space	12	3.47826	0.428489	A2M, CCK, NPY, ALB, C3, IGFBP7, LEPR, LCAT, TGFA, RELN, TIMP4, SOD1	222	492	10776	1.18392	1	0.857191	99.9487
GOTERM_CC_FAT	GO:0044421~extracellular region part	16	4.63768	0.452952	A2M, CCK, C3, LEPR, IGFBP7, TIMP4, VTN, SOD1, VWF, NPY, ALB, LCAT, TGFA, COL6A1, RELN, VCAN	222	693	10776	1.12071	1	0.866383	99.9716
GOTERM_CC_FAT	GO:0005576~extracellular region	26	7.53623	0.636656	VIP, A2M, CCK, LTBP3, C3, IGFBP7, LEPR, TIMP4, VTN, ALB, LCAT, RSPO3, COL6A1, TGFA, KIRREL3, KLK6, SVEP1, SOD1, VWF, CBLN1, CXCL14, NPY, RELN, VCAN, TMSB4X, IGFBP5	222	1281	10776	0.98521	1	0.942383	99.9999
GOTERM_BP_FAT	GO:0007584~response to nutrient	4	1.15942	0.81362	A2M, IGFBP7, COX4I1, PTCH1	256	206	12092	0.917172	1	0.999323	100
SP_PIR_KEYWORDS	Secreted	15	4.34783	0.874602	VIP, A2M, SVEP1, CCK, C3, LEPR, TIMP4, VWF, CBLN1, NPY, ALB, TGFA, RELN, VCAN, IGFBP5	213	765	8979	0.826567	1	0.997758	100
Annotation Cluster 110	Enrichment Score: 0.3082493011041259
Category	Term	Count	%	PValue	Genes	List Total	Pop Hits	Pop Total	Fold Enrichment	Bonferroni	Benjamini	FDR
UP_SEQ_FEATURE	repeat:ANK 5	3	0.869565	0.23619	NOTCH1, TANC1, SHANK1	189	36	7317	3.22619	1	0.999222	98.3368
UP_SEQ_FEATURE	repeat:ANK 4	3	0.869565	0.33185	NOTCH1, TANC1, SHANK1	189	46	7317	2.52484	1	0.99976	99.7825
UP_SEQ_FEATURE	repeat:ANK 3	3	0.869565	0.415053	NOTCH1, TANC1, SHANK1	189	55	7317	2.11169	1	0.999885	99.9712
UP_SEQ_FEATURE	repeat:ANK 1	3	0.869565	0.484504	NOTCH1, TANC1, SHANK1	189	63	7317	1.84354	1	0.999972	99.9958
UP_SEQ_FEATURE	repeat:ANK 2	3	0.869565	0.484504	NOTCH1, TANC1, SHANK1	189	63	7317	1.84354	1	0.999972	99.9958
INTERPRO	IPR002110:Ankyrin	3	0.869565	0.736749	NOTCH1, TANC1, SHANK1	232	115	10240	1.15142	1	1	100
SP_PIR_KEYWORDS	ank repeat	3	0.869565	0.763953	NOTCH1, TANC1, SHANK1	213	116	8979	1.09021	1	0.989128	100
SMART	SM00248:ANK	3	0.869565	0.795644	NOTCH1, TANC1, SHANK1	130	115	5083	1.02	1	0.999956	100
Annotation Cluster 111	Enrichment Score: 0.29214059477940624
Category	Term	Count	%	PValue	Genes	List Total	Pop Hits	Pop Total	Fold Enrichment	Bonferroni	Benjamini	FDR
GOTERM_MF_FAT	GO:0004713~protein tyrosine kinase activity	4	1.15942	0.41788	FGFR1, PRAGMIN, RET, TNK2	237	119	11963	1.6967	1	0.977185	99.9608
INTERPRO	IPR008266:Tyrosine protein kinase, active site	3	0.869565	0.463601	FGFR1, RET, TNK2	232	69	10240	1.91904	1	0.999898	99.9886
SP_PIR_KEYWORDS	tyrosine-protein kinase	3	0.869565	0.51759	FGFR1, RET, TNK2	213	73	8979	1.73239	1	0.937341	99.9937
INTERPRO	IPR001245:Tyrosine protein kinase	3	0.869565	0.555618	FGFR1, RET, TNK2	232	82	10240	1.6148	1	0.999974	99.9993
SMART	SM00219:TyrKc	3	0.869565	0.621354	FGFR1, RET, TNK2	130	82	5083	1.43049	1	0.999313	99.9986
Annotation Cluster 112	Enrichment Score: 0.276893466544862
Category	Term	Count	%	PValue	Genes	List Total	Pop Hits	Pop Total	Fold Enrichment	Bonferroni	Benjamini	FDR
GOTERM_BP_FAT	GO:0051046~regulation of secretion	9	2.6087	0.147679	SYT1, CHD7, MYO6, PDE1C, SNCA, GRM1, CAMK2A, HTR2A, PTPN11	256	245	12092	1.73514	1	0.74736	93.5057
GOTERM_BP_FAT	GO:0050890~cognition	10	2.89855	1	EGR2, CHD7, MYO6, SLC6A1, NPY, PDE1C, PLCB1, SOD1, GRM1, HTR2A	256	1613	12092	0.292836	1	1	100
GOTERM_BP_FAT	GO:0007600~sensory perception	7	2.02899	1	CHD7, MYO6, NPY, PDE1C, SOD1, GRM1, HTR2A	256	1496	12092	0.221016	1	1	100
Annotation Cluster 113	Enrichment Score: 0.2606481630972789
Category	Term	Count	%	PValue	Genes	List Total	Pop Hits	Pop Total	Fold Enrichment	Bonferroni	Benjamini	FDR
SP_PIR_KEYWORDS	membrane	86	24.9275	0.0382302	SLC22A17, KCNJ16, SYT1, UQCRC1, LZTS1, KCNC3, SLC6A1, SYT5, ATP1B2, SYT2, LEPR, AQP4, KCNJ12, GPR88, UQCRQ, COX5B, MCF2L, NISCH, LOC681458, UNC5B, GRIN2C, PRRT1, SLC2A1, INSIG1, TGFA, PLCB1, TM9SF4, ATP5I, HIGD1A, KIRREL3, ARC, CCKBR, BAIAP2, TANC1, COX4I1, BASP1, SIRPA, GRM1, RT1-A2, RT1-A1, NME2, SLC25A34, FNBP1L, MLEC, KCNH7, VAMP1, GAP43, FGFR1, FUT8, TMEM218, ABCA2, CLDN11, CD74, RT1-BB, DAG…	213	3063	8979	1.18359	0.999985	0.426195	40.3583
SP_PIR_KEYWORDS	transmembrane	60	17.3913	0.49602	SLC22A17, KCNJ16, SYT1, KCNC3, SLC6A1, ATP1B2, SYT5, SYT2, LEPR, RT1-DB1, AQP4, KCNJ12, GPR88, UQCRQ, LOC681458, UNC5B, GRIN2C, INSIG1, SLC2A1, PRRT1, TGFA, TM9SF4, HIGD1A, KIRREL3, CCKBR, GRM1, SIRPA, RT1-A2, RT1-A1, SLC25A34, RYR3, MLEC, KCNH7, VAMP1, FGFR1, FUT8, TMEM218, ABCA2, CLDN11, CD74, RT1-BB, DAGLA, POM121, FAT1, PKD1, LAPTM4B, HCN2, CLEC2L, SLC12A5, NFASC, FZD1, ICMT, ITPR1, KCNV1, LA…	213	2478	8979	1.0207	1	0.941002	99.9887
SP_PIR_KEYWORDS	disulfide bond	33	9.56522	0.50205	FGFR1, A2M, C3, ATP1B2, LEPR, HS3ST1, PRDX5, TIMP4, CD74, RT1-BB, UNC5B, ALB, LCAT, NAGA, TGFA, SVEP1, CLEC2L, CCKBR, NFASC, FZD1, SOD1, GRM1, SIRPA, LAMP1, VWF, NOTCH1, CBLN1, ITGA7, VCAN, RELN, FABP5, HTR2A, IGFBP5	213	1340	8979	1.03814	1	0.941506	99.9903
UP_SEQ_FEATURE	topological domain:Cytoplasmic	40	11.5942	0.52608	KCNJ16, FGFR1, SYT1, KCNC3, FUT8, SLC6A1, ATP1B2, SYT5, LEPR, SYT2, AQP4, CLDN11, KCNJ12, GPR88, CD74, RT1-BB, DAGLA, UNC5B, GRIN2C, INSIG1, SLC2A1, TGFA, HIGD1A, HCN2, CCKBR, SLC12A5, NFASC, FZD1, GRM1, SIRPA, KCNV1, ITPR1, LAMP1, NOTCH1, MLEC, ITGA7, KCNH7, VAMP1, NCLN, HTR2A	189	1516	7317	1.02149	1	0.999981	99.9988
UP_SEQ_FEATURE	disulfide bond	33	9.56522	0.58363	FGFR1, A2M, C3, ATP1B2, LEPR, HS3ST1, PRDX5, TIMP4, CD74, RT1-BB, UNC5B, ALB, LCAT, NAGA, TGFA, SVEP1, CLEC2L, CCKBR, NFASC, FZD1, SOD1, GRM1, SIRPA, LAMP1, VWF, NOTCH1, CBLN1, ITGA7, VCAN, RELN, FABP5, HTR2A, IGFBP5	189	1272	7317	1.00438	1	0.999994	99.9998
UP_SEQ_FEATURE	transmembrane region	54	15.6522	0.585037	SLC22A17, KCNJ16, SYT1, KCNC3, SLC6A1, ATP1B2, SYT5, LEPR, SYT2, AQP4, KCNJ12, GPR88, UQCRQ, UNC5B, LOC681458, GRIN2C, INSIG1, SLC2A1, PRRT1, TGFA, TM9SF4, HIGD1A, CCKBR, GRM1, SIRPA, SLC25A34, MLEC, KCNH7, VAMP1, FGFR1, FUT8, TMEM218, ABCA2, CLDN11, CD74, RT1-BB, DAGLA, POM121, LAPTM4B, HCN2, CLEC2L, SLC12A5, NFASC, FZD1, ICMT, ITPR1, KCNV1, LAMP1, NOTCH1, USMG5, ITGA7, NCLN, HTR2A, TMEM176A	189	2097	7317	0.996934	1	0.999993	99.9998
SP_PIR_KEYWORDS	signal	36	10.4348	0.589309	VIP, FGFR1, A2M, CCK, C3, LEPR, RT1-DB1, HS3ST1, TIMP4, RT1-BA, RT1-DA, RT1-BB, UNC5B, ALB, TPP1, GRIN2C, LCAT, NAGA, TGFA, TM9SF4, SVEP1, NFASC, FZD1, GRM1, SIRPA, RT1-A2, LAMP1, RT1-A1, NOTCH1, CBLN1, NPY, MLEC, ITGA7, VCAN, RELN, NCLN, IGFBP5	213	1517	8979	1.00038	1	0.962889	99.9992
SP_PIR_KEYWORDS	glycoprotein	44	12.7536	0.720038	SLC22A17, VIP, FGFR1, SYT1, A2M, KCNC3, SLC6A1, C3, ATP1B2, LEPR, SYT2, HS3ST1, AQP4, ABCA2, GPR88, CD74, RT1-BB, DAGLA, UNC5B, GRIN2C, TPP1, LCAT, NAGA, SLC2A1, TGFA, HCN2, SVEP1, CCKBR, SLC12A5, NFASC, FZD1, GRM1, SIRPA, LAMP1, VWF, NOTCH1, CBLN1, MLEC, ITGA7, KCNH7, VCAN, RELN, NCLN, HTR2A	213	1949	8979	0.951676	1	0.983806	100
UP_SEQ_FEATURE	glycosylation site:N-linked (GlcNAc...)	44	12.7536	0.779292	SLC22A17, VIP, FGFR1, SYT1, A2M, KCNC3, SLC6A1, C3, ATP1B2, LEPR, SYT2, HS3ST1, AQP4, ABCA2, GPR88, CD74, RT1-BB, DAGLA, UNC5B, GRIN2C, TPP1, LCAT, NAGA, SLC2A1, TGFA, HCN2, SVEP1, CCKBR, SLC12A5, NFASC, FZD1, GRM1, SIRPA, LAMP1, VWF, NOTCH1, CBLN1, MLEC, ITGA7, KCNH7, VCAN, RELN, NCLN, HTR2A	189	1831	7317	0.930327	1	1	100
UP_SEQ_FEATURE	signal peptide	36	10.4348	0.789804	VIP, FGFR1, A2M, CCK, C3, LEPR, RT1-DB1, HS3ST1, TIMP4, RT1-BA, RT1-DA, RT1-BB, UNC5B, ALB, TPP1, GRIN2C, LCAT, NAGA, TGFA, TM9SF4, SVEP1, NFASC, FZD1, GRM1, SIRPA, RT1-A2, LAMP1, RT1-A1, NOTCH1, CBLN1, NPY, MLEC, ITGA7, VCAN, RELN, NCLN, IGFBP5	189	1516	7317	0.919337	1	1	100
UP_SEQ_FEATURE	topological domain:Extracellular	25	7.24638	0.918782	KCNJ16, FGFR1, SLC6A1, ATP1B2, LEPR, AQP4, CLDN11, KCNJ12, GPR88, CD74, RT1-BB, DAGLA, UNC5B, GRIN2C, SLC2A1, TGFA, HIGD1A, CCKBR, FZD1, NFASC, GRM1, SIRPA, NOTCH1, ITGA7, HTR2A	189	1181	7317	0.819523	1	1	100
GOTERM_CC_FAT	GO:0016021~integral to membrane	70	20.2899	0.99795	SLC22A17, KCNJ16, SYT1, KCNC3, SLC6A1, SYT5, ATP1B2, SYT2, NSG2, RT1-DB1, LEPR, AQP4, KCNJ12, GPR88, UQCRQ, LOC681458, UNC5B, GRIN2C, INSIG1, SLC2A1, PRRT1, TGFA, TM9SF4, HIGD1A, KIRREL3, TRPM3, CCKBR, PIGQ, GRM1, SIRPA, RT1-A2, RT1-A1, SLC25A34, RYR3, MLEC, KCNH7, VAMP1, GAL3ST3, FGFR1, FUT8, TMEM218, ABCA2, CLDN11, RT1-BA, CD74, RT1-BB, DAGLA, POM121, PKD1, LAPTM4B, HCN2, CLEC2L, RRBP1, MAML2, …	222	4336	10776	0.783634	1	1	100
GOTERM_CC_FAT	GO:0031224~intrinsic to membrane	72	20.8696	0.998413	SLC22A17, KCNJ16, SYT1, KCNC3, SLC6A1, SYT5, ATP1B2, SYT2, NSG2, RT1-DB1, LEPR, AQP4, KCNJ12, GPR88, UQCRQ, LOC681458, UNC5B, GRIN2C, SLC2A1, INSIG1, PRRT1, TGFA, TM9SF4, HIGD1A, KIRREL3, TRPM3, CCKBR, BASP1, PIGQ, SIRPA, GRM1, RT1-A2, RT1-A1, SLC25A34, RYR3, MLEC, KCNH7, VAMP1, EXT2, GAL3ST3, FGFR1, FUT8, TMEM218, ABCA2, CLDN11, RT1-BA, CD74, RT1-BB, DAGLA, POM121, PKD1, LAPTM4B, HCN2, CLEC2L, R…	222	4467	10776	0.782386	1	1	100
Annotation Cluster 114	Enrichment Score: 0.24335285701330753
Category	Term	Count	%	PValue	Genes	List Total	Pop Hits	Pop Total	Fold Enrichment	Bonferroni	Benjamini	FDR
GOTERM_CC_FAT	GO:0030017~sarcomere	3	0.869565	0.490965	ANK1, TIMP4, HOMER1	222	80	10776	1.82027	1	0.885219	99.9893
GOTERM_CC_FAT	GO:0044449~contractile fiber part	3	0.869565	0.56023	ANK1, TIMP4, HOMER1	222	91	10776	1.60024	1	0.914949	99.9985
GOTERM_CC_FAT	GO:0030016~myofibril	3	0.869565	0.600698	ANK1, TIMP4, HOMER1	222	98	10776	1.48593	1	0.933095	99.9996
GOTERM_CC_FAT	GO:0043292~contractile fiber	3	0.869565	0.643452	ANK1, TIMP4, HOMER1	222	106	10776	1.37379	1	0.943995	99.9999
Annotation Cluster 115	Enrichment Score: 0.2375818388668419
Category	Term	Count	%	PValue	Genes	List Total	Pop Hits	Pop Total	Fold Enrichment	Bonferroni	Benjamini	FDR
INTERPRO	IPR001304:C-type lectin	3	0.869565	0.542205	CLEC2L, PKD1, VCAN	232	80	10240	1.65517	1	0.999977	99.9989
INTERPRO	IPR016186:C-type lectin-like	3	0.869565	0.587923	CLEC2L, PKD1, VCAN	232	87	10240	1.522	1	0.999973	99.9998
SMART	SM00034:CLECT	3	0.869565	0.607814	CLEC2L, PKD1, VCAN	130	80	5083	1.46625	1	0.99944	99.9978
Annotation Cluster 116	Enrichment Score: 0.22440133470600881
Category	Term	Count	%	PValue	Genes	List Total	Pop Hits	Pop Total	Fold Enrichment	Bonferroni	Benjamini	FDR
GOTERM_CC_FAT	GO:0031227~intrinsic to endoplasmic reticulum membrane	3	0.869565	0.326908	LOC681458, RRBP1, EXT2	222	57	10776	2.55477	1	0.778035	99.5297
GOTERM_CC_FAT	GO:0005789~endoplasmic reticulum membrane	5	1.44928	0.625044	LOC681458, RRBP1, RYR3, EXT2, ITPR1	222	209	10776	1.16126	1	0.942961	99.9998
GOTERM_CC_FAT	GO:0042175~nuclear envelope-endoplasmic reticulum network	5	1.44928	0.671884	LOC681458, RRBP1, RYR3, EXT2, ITPR1	222	222	10776	1.09326	1	0.950788	100
GOTERM_CC_FAT	GO:0031300~intrinsic to organelle membrane	3	0.869565	0.696256	LOC681458, RRBP1, EXT2	222	117	10776	1.24463	1	0.958984	100
GOTERM_CC_FAT	GO:0044432~endoplasmic reticulum part	5	1.44928	0.789941	LOC681458, RRBP1, RYR3, EXT2, ITPR1	222	262	10776	0.926346	1	0.981431	100
Annotation Cluster 117	Enrichment Score: 0.21147981695594184
Category	Term	Count	%	PValue	Genes	List Total	Pop Hits	Pop Total	Fold Enrichment	Bonferroni	Benjamini	FDR
GOTERM_BP_FAT	GO:0006006~glucose metabolic process	5	1.44928	0.517405	ATF4, NISCH, PPP1R1A, OGDH, FABP5	256	176	12092	1.34189	1	0.974563	99.9996
GOTERM_BP_FAT	GO:0019318~hexose metabolic process	5	1.44928	0.623827	ATF4, NISCH, PPP1R1A, OGDH, FABP5	256	203	12092	1.16341	1	0.990071	100
GOTERM_BP_FAT	GO:0005996~monosaccharide metabolic process	5	1.44928	0.718896	ATF4, NISCH, PPP1R1A, OGDH, FABP5	256	230	12092	1.02683	1	0.99663	100
Annotation Cluster 118	Enrichment Score: 0.20777616191774304
Category	Term	Count	%	PValue	Genes	List Total	Pop Hits	Pop Total	Fold Enrichment	Bonferroni	Benjamini	FDR
GOTERM_BP_FAT	GO:0009952~anterior/posterior pattern formation	6	1.73913	0.16007	HES1, ARC, NOTCH1, HIPK1, HIPK2, NEUROD1	256	136	12092	2.08387	1	0.766872	94.9452
GOTERM_BP_FAT	GO:0043065~positive regulation of apoptosis	4	1.15942	0.972146	NOTCH1, CCK, HIPK1, HIPK2	256	330	12092	0.572538	1	1	100
GOTERM_BP_FAT	GO:0043068~positive regulation of programmed cell death	4	1.15942	0.973051	NOTCH1, CCK, HIPK1, HIPK2	256	332	12092	0.569089	1	1	100
GOTERM_BP_FAT	GO:0010942~positive regulation of cell death	4	1.15942	0.974358	NOTCH1, CCK, HIPK1, HIPK2	256	335	12092	0.563993	1	1	100
Annotation Cluster 119	Enrichment Score: 0.18493726204369226
Category	Term	Count	%	PValue	Genes	List Total	Pop Hits	Pop Total	Fold Enrichment	Bonferroni	Benjamini	FDR
GOTERM_BP_FAT	GO:0030217~T cell differentiation	3	0.869565	0.40714	CHD7, ITPKB, CD74	256	66	12092	2.14702	1	0.948683	99.987
GOTERM_BP_FAT	GO:0030097~hemopoiesis	6	1.73913	0.523084	CHD7, ANK1, SMAD5, ITPKB, CD74, KIRREL3	256	226	12092	1.25401	1	0.975565	99.9997
GOTERM_BP_FAT	GO:0030098~lymphocyte differentiation	3	0.869565	0.598858	CHD7, ITPKB, CD74	256	95	12092	1.49161	1	0.987531	100
GOTERM_BP_FAT	GO:0048534~hemopoietic or lymphoid organ development	6	1.73913	0.61031	CHD7, ANK1, SMAD5, ITPKB, CD74, KIRREL3	256	250	12092	1.13363	1	0.988778	100
GOTERM_BP_FAT	GO:0002520~immune system development	6	1.73913	0.651478	CHD7, ANK1, SMAD5, ITPKB, CD74, KIRREL3	256	262	12092	1.0817	1	0.992643	100
GOTERM_BP_FAT	GO:0042110~T cell activation	3	0.869565	0.687797	CHD7, ITPKB, CD74	256	112	12092	1.26521	1	0.995177	100
GOTERM_BP_FAT	GO:0002521~leukocyte differentiation	3	0.869565	0.740357	CHD7, ITPKB, CD74	256	124	12092	1.14277	1	0.997573	100
GOTERM_BP_FAT	GO:0001775~cell activation	5	1.44928	0.755047	VWF, CHD7, SNCA, ITPKB, CD74	256	242	12092	0.975917	1	0.998017	100
GOTERM_BP_FAT	GO:0045321~leukocyte activation	4	1.15942	0.830966	CHD7, SNCA, ITPKB, CD74	256	213	12092	0.887031	1	0.999541	100
GOTERM_BP_FAT	GO:0046649~lymphocyte activation	3	0.869565	0.87313	CHD7, ITPKB, CD74	256	168	12092	0.843471	1	0.999839	100
Annotation Cluster 120	Enrichment Score: 0.17486267487782742
Category	Term	Count	%	PValue	Genes	List Total	Pop Hits	Pop Total	Fold Enrichment	Bonferroni	Benjamini	FDR
GOTERM_BP_FAT	GO:0051248~negative regulation of protein metabolic process	5	1.44928	0.495299	A2M, GRIN2C, SNCA, PSMD7, IGFBP5	256	172	12092	1.37309	1	0.970673	99.9992
GOTERM_BP_FAT	GO:0032269~negative regulation of cellular protein metabolic process	4	1.15942	0.688055	A2M, SNCA, PSMD7, IGFBP5	256	167	12092	1.13136	1	0.995134	100
GOTERM_BP_FAT	GO:0032268~regulation of cellular protein metabolic process	7	2.02899	0.876841	A2M, CCK, SNCA, TGFA, TNK2, PSMD7, IGFBP5	256	416	12092	0.794809	1	0.999849	100
Annotation Cluster 121	Enrichment Score: 0.17241846997301497
Category	Term	Count	%	PValue	Genes	List Total	Pop Hits	Pop Total	Fold Enrichment	Bonferroni	Benjamini	FDR
INTERPRO	IPR011993:Pleckstrin homology-type	5	1.44928	0.439641	CYTH2, HOMER1, APPL2, MCF2L, APBA1	232	150	10240	1.47126	1	0.999909	99.9785
INTERPRO	IPR001849:Pleckstrin homology	3	0.869565	0.806224	CYTH2, APPL2, MCF2L	232	133	10240	0.995592	1	1	100
SMART	SM00233:PH	3	0.869565	0.857415	CYTH2, APPL2, MCF2L	130	133	5083	0.881955	1	0.999992	100
Annotation Cluster 122	Enrichment Score: 0.16788885690919128
Category	Term	Count	%	PValue	Genes	List Total	Pop Hits	Pop Total	Fold Enrichment	Bonferroni	Benjamini	FDR
GOTERM_MF_FAT	GO:0030246~carbohydrate binding	8	2.31884	0.4946	FGFR1, CLEC2L, MLEC, RSPO3, VCAN, PTCH1, VTN, SELPLG	237	337	11963	1.19826	1	0.985834	99.9949
SP_PIR_KEYWORDS	Lectin	3	0.869565	0.682954	CLEC2L, VCAN, SELPLG	213	99	8979	1.27742	1	0.978753	100
GOTERM_MF_FAT	GO:0005529~sugar binding	3	0.869565	0.928299	CLEC2L, VCAN, SELPLG	237	215	11963	0.704327	1	0.999996	100
Annotation Cluster 123	Enrichment Score: 0.14442522858006018
Category	Term	Count	%	PValue	Genes	List Total	Pop Hits	Pop Total	Fold Enrichment	Bonferroni	Benjamini	FDR
GOTERM_BP_FAT	GO:0051966~regulation of synaptic transmission, glutamatergic	3	0.869565	0.0838781	CCKBR, GRM1, HTR2A	256	23	12092	6.16101	1	0.630382	77.6657
KEGG_PATHWAY	rno04080:Neuroactive ligand-receptor interaction	5	1.44928	0.866192	CCKBR, GRIN2C, LEPR, GRM1, HTR2A	131	262	5590	0.814346	1	0.989059	100
SP_PIR_KEYWORDS	transducer	6	1.73913	0.983338	CCKBR, FZD1, PLCB1, GRM1, GPR88, HTR2A	213	449	8979	0.563318	1	0.999985	100
SP_PIR_KEYWORDS	g-protein coupled receptor	5	1.44928	0.989438	CCKBR, FZD1, GRM1, GPR88, HTR2A	213	412	8979	0.511589	1	0.999995	100
PIR_SUPERFAMILY	PIRSF800006:rhodopsin-like G protein-coupled receptors	3	0.869565	0.992817	CCKBR, GPR88, HTR2A	115	259	4368	0.439953	1	1	100
INTERPRO	IPR000276:7TM GPCR, rhodopsin-like	3	0.869565	0.99686	CCKBR, GPR88, HTR2A	232	344	10240	0.384924	1	1	100
INTERPRO	IPR017452:GPCR, rhodopsin-like superfamily	3	0.869565	0.999402	CCKBR, GPR88, HTR2A	232	422	10240	0.313777	1	1	100
GOTERM_BP_FAT	GO:0007186~G-protein coupled receptor protein signaling pathway	13	3.76812	1	VIP, CCK, CCKBR, NSG2, FZD1, HOMER1, GRM1, GPR88, LRP1, NPY, DGKG, PKD1, HTR2A	256	2055	12092	0.298806	1	1	100
Annotation Cluster 124	Enrichment Score: 0.13356471613025503
Category	Term	Count	%	PValue	Genes	List Total	Pop Hits	Pop Total	Fold Enrichment	Bonferroni	Benjamini	FDR
GOTERM_BP_FAT	GO:0046545~development of primary female sexual characteristics	3	0.869565	0.485475	CHD7, LEPR, SOD1	256	77	12092	1.8403	1	0.969083	99.9988
GOTERM_BP_FAT	GO:0046660~female sex differentiation	3	0.869565	0.525427	CHD7, LEPR, SOD1	256	83	12092	1.70727	1	0.975928	99.9997
GOTERM_BP_FAT	GO:0007548~sex differentiation	4	1.15942	0.621018	CHD7, LEPR, SMAD5, SOD1	256	151	12092	1.25124	1	0.989831	100
GOTERM_BP_FAT	GO:0007276~gamete generation	7	2.02899	0.683342	NOTCH1, RGS2, LEPR, ZMIZ1, SMAD5, CLDN11, SOD1	256	324	12092	1.0205	1	0.994918	100
GOTERM_BP_FAT	GO:0045137~development of primary sexual characteristics	3	0.869565	0.763692	CHD7, LEPR, SOD1	256	130	12092	1.09002	1	0.998258	100
GOTERM_BP_FAT	GO:0019953~sexual reproduction	7	2.02899	0.803402	NOTCH1, RGS2, LEPR, ZMIZ1, SMAD5, CLDN11, SOD1	256	373	12092	0.886436	1	0.99916	100
GOTERM_BP_FAT	GO:0048608~reproductive structure development	3	0.869565	0.839715	NOTCH1, LEPR, SOD1	256	154	12092	0.92015	1	0.999629	100
GOTERM_BP_FAT	GO:0003006~reproductive developmental process	5	1.44928	0.850011	NOTCH1, CHD7, LEPR, SMAD5, SOD1	256	282	12092	0.837489	1	0.999706	100
GOTERM_BP_FAT	GO:0048610~reproductive cellular process	3	0.869565	0.887326	NOTCH1, ZMIZ1, SMAD5	256	175	12092	0.809732	1	0.999894	100
GOTERM_BP_FAT	GO:0007283~spermatogenesis	4	1.15942	0.898335	NOTCH1, RGS2, CLDN11, SOD1	256	248	12092	0.761845	1	0.99993	100
GOTERM_BP_FAT	GO:0048232~male gamete generation	4	1.15942	0.898335	NOTCH1, RGS2, CLDN11, SOD1	256	248	12092	0.761845	1	0.99993	100
Annotation Cluster 125	Enrichment Score: 0.1315174156516349
Category	Term	Count	%	PValue	Genes	List Total	Pop Hits	Pop Total	Fold Enrichment	Bonferroni	Benjamini	FDR
GOTERM_BP_FAT	GO:0007049~cell cycle	11	3.18841	0.50487	PARD6A, RASSF4, LZTS1, PLK2, RGS2, CAMK2D, PKD1, RPL24, CAMK2A, ZFHX3, PSMD7	256	460	12092	1.12952	1	0.97265	99.9994
GOTERM_BP_FAT	GO:0000278~mitotic cell cycle	5	1.44928	0.702726	PLK2, CAMK2D, RPL24, CAMK2A, PSMD7	256	225	12092	1.04965	1	0.995832	100
GOTERM_BP_FAT	GO:0022402~cell cycle process	6	1.73913	0.874935	CAMK2D, PKD1, RPL24, CAMK2A, ZFHX3, PSMD7	256	356	12092	0.796085	1	0.999845	100
GOTERM_BP_FAT	GO:0022403~cell cycle phase	3	0.869565	0.959376	CAMK2D, RPL24, CAMK2A	256	233	12092	0.608168	1	0.999998	100
Annotation Cluster 126	Enrichment Score: 0.1307234660935013
Category	Term	Count	%	PValue	Genes	List Total	Pop Hits	Pop Total	Fold Enrichment	Bonferroni	Benjamini	FDR
GOTERM_BP_FAT	GO:0001934~positive regulation of protein amino acid phosphorylation	3	0.869565	0.598858	CCK, TGFA, TNK2	256	95	12092	1.49161	1	0.987531	100
GOTERM_BP_FAT	GO:0042327~positive regulation of phosphorylation	3	0.869565	0.653294	CCK, TGFA, TNK2	256	105	12092	1.34955	1	0.992734	100
GOTERM_BP_FAT	GO:0045937~positive regulation of phosphate metabolic process	3	0.869565	0.668438	CCK, TGFA, TNK2	256	108	12092	1.31207	1	0.993948	100
GOTERM_BP_FAT	GO:0010562~positive regulation of phosphorus metabolic process	3	0.869565	0.668438	CCK, TGFA, TNK2	256	108	12092	1.31207	1	0.993948	100
GOTERM_BP_FAT	GO:0001932~regulation of protein amino acid phosphorylation	4	1.15942	0.703361	CCK, SNCA, TGFA, TNK2	256	171	12092	1.1049	1	0.995819	100
GOTERM_BP_FAT	GO:0031401~positive regulation of protein modification process	4	1.15942	0.728762	CCK, TGFA, TNK2, PSMD7	256	178	12092	1.06145	1	0.99709	100
GOTERM_BP_FAT	GO:0031399~regulation of protein modification process	5	1.44928	0.844149	CCK, SNCA, TGFA, TNK2, PSMD7	256	279	12092	0.846494	1	0.999665	100
GOTERM_BP_FAT	GO:0032270~positive regulation of cellular protein metabolic process	4	1.15942	0.851224	CCK, TGFA, TNK2, PSMD7	256	222	12092	0.85107	1	0.999711	100
GOTERM_BP_FAT	GO:0051247~positive regulation of protein metabolic process	4	1.15942	0.873096	CCK, TGFA, TNK2, PSMD7	256	233	12092	0.810891	1	0.999841	100
GOTERM_BP_FAT	GO:0032268~regulation of cellular protein metabolic process	7	2.02899	0.876841	A2M, CCK, SNCA, TGFA, TNK2, PSMD7, IGFBP5	256	416	12092	0.794809	1	0.999849	100
Annotation Cluster 127	Enrichment Score: 0.12181213461619853
Category	Term	Count	%	PValue	Genes	List Total	Pop Hits	Pop Total	Fold Enrichment	Bonferroni	Benjamini	FDR
GOTERM_BP_FAT	GO:0051260~protein homooligomerization	4	1.15942	0.393386	VWF, SLC6A1, AQP4, ATPIF1	256	107	12092	1.76577	1	0.943497	99.9807
GOTERM_BP_FAT	GO:0051259~protein oligomerization	5	1.44928	0.653965	VWF, SLC6A1, LOC685596, AQP4, ATPIF1, UQCRB	256	211	12092	1.1193	1	0.992712	100
GOTERM_BP_FAT	GO:0043933~macromolecular complex subunit organization	10	2.89855	0.86333	VWF, POM121, SLC6A1, LCAT, LOC685596, AQP4, RPL24, ATPIF1, H3F3B, CD74, UQCRB	256	576	12092	0.820041	1	0.999791	100
GOTERM_BP_FAT	GO:0070271~protein complex biogenesis	6	1.73913	0.941104	VWF, SLC6A1, LOC685596, AQP4, ATPIF1, CD74, UQCRB	256	415	12092	0.682907	1	0.999992	100
GOTERM_BP_FAT	GO:0006461~protein complex assembly	6	1.73913	0.941104	VWF, SLC6A1, LOC685596, AQP4, ATPIF1, CD74, UQCRB	256	415	12092	0.682907	1	0.999992	100
GOTERM_BP_FAT	GO:0065003~macromolecular complex assembly	8	2.31884	0.944719	VWF, SLC6A1, LOC685596, AQP4, RPL24, ATPIF1, H3F3B, CD74, UQCRB	256	544	12092	0.694623	1	0.999994	100
Annotation Cluster 128	Enrichment Score: 0.11824319906264963
Category	Term	Count	%	PValue	Genes	List Total	Pop Hits	Pop Total	Fold Enrichment	Bonferroni	Benjamini	FDR
SP_PIR_KEYWORDS	Serine protease	4	1.15942	0.446788	KLK6, TPP1, RELN, TMPRSS5	213	104	8979	1.62134	1	0.922418	99.961
GOTERM_MF_FAT	GO:0008236~serine-type peptidase activity	5	1.44928	0.574963	KLK6, TPP1, MAML2, RELN, TMPRSS5	237	204	11963	1.23718	1	0.992749	99.9996
GOTERM_MF_FAT	GO:0017171~serine hydrolase activity	5	1.44928	0.578845	KLK6, TPP1, MAML2, RELN, TMPRSS5	237	205	11963	1.23114	1	0.99274	99.9996
GOTERM_MF_FAT	GO:0004252~serine-type endopeptidase activity	3	0.869565	0.859251	KLK6, TPP1, TMPRSS5	237	173	11963	0.87532	1	0.999953	100
GOTERM_MF_FAT	GO:0004175~endopeptidase activity	6	1.73913	0.86993	KLK6, PSMB7, UQCRC1, TPP1, SEC16A, TMPRSS5	237	377	11963	0.803344	1	0.999962	100
GOTERM_MF_FAT	GO:0070011~peptidase activity, acting on L-amino acid peptides	8	2.31884	0.898372	KLK6, PSMB7, UQCRC1, TPP1, MAML2, SEC16A, RELN, TMPRSS5	237	525	11963	0.76917	1	0.999988	100
GOTERM_MF_FAT	GO:0008233~peptidase activity	8	2.31884	0.925305	KLK6, PSMB7, UQCRC1, TPP1, MAML2, SEC16A, RELN, TMPRSS5	237	554	11963	0.728907	1	0.999995	100
SP_PIR_KEYWORDS	Protease	5	1.44928	0.935801	KLK6, PSMB7, TPP1, RELN, TMPRSS5	213	307	8979	0.686562	1	0.999534	100
GOTERM_BP_FAT	GO:0006508~proteolysis	8	2.31884	0.997652	KLK6, PSMB7, UQCRC1, TPP1, C3, SEC16A, TMPRSS5, PSMD7	256	775	12092	0.487581	1	1	100
Annotation Cluster 129	Enrichment Score: 0.11805529999194599
Category	Term	Count	%	PValue	Genes	List Total	Pop Hits	Pop Total	Fold Enrichment	Bonferroni	Benjamini	FDR
GOTERM_BP_FAT	GO:0040012~regulation of locomotion	5	1.44928	0.563086	NISCH, IL16, SNCA, TMSB4X, IGFBP5	256	188	12092	1.25623	1	0.982315	99.9999
GOTERM_BP_FAT	GO:0030334~regulation of cell migration	3	0.869565	0.866558	NISCH, TMSB4X, IGFBP5	256	165	12092	0.858807	1	0.999807	100
GOTERM_BP_FAT	GO:0051270~regulation of cell motion	3	0.869565	0.906697	NISCH, TMSB4X, IGFBP5	256	186	12092	0.761845	1	0.99995	100
Annotation Cluster 130	Enrichment Score: 0.09137863098692262
Category	Term	Count	%	PValue	Genes	List Total	Pop Hits	Pop Total	Fold Enrichment	Bonferroni	Benjamini	FDR
GOTERM_BP_FAT	GO:0014706~striated muscle tissue development	3	0.869565	0.7674	HOMER1, PROX1, IGFBP5	256	131	12092	1.0817	1	0.998351	100
GOTERM_BP_FAT	GO:0060537~muscle tissue development	3	0.869565	0.791969	HOMER1, PROX1, IGFBP5	256	138	12092	1.02683	1	0.998974	100
GOTERM_BP_FAT	GO:0007517~muscle organ development	3	0.869565	0.875254	HOMER1, PROX1, IGFBP5	256	169	12092	0.83848	1	0.999844	100
Annotation Cluster 131	Enrichment Score: 0.04675338648715555
Category	Term	Count	%	PValue	Genes	List Total	Pop Hits	Pop Total	Fold Enrichment	Bonferroni	Benjamini	FDR
GOTERM_CC_FAT	GO:0000785~chromatin	3	0.869565	0.879936	SMARCB1, H3F3B, NCOR2	222	176	10776	0.827396	1	0.994547	100
GOTERM_CC_FAT	GO:0044427~chromosomal part	5	1.44928	0.882606	ZMIZ2, SMARCB1, CREBBP, H3F3B, NCOR2	222	309	10776	0.785446	1	0.994634	100
GOTERM_CC_FAT	GO:0005694~chromosome	5	1.44928	0.932227	ZMIZ2, SMARCB1, CREBBP, H3F3B, NCOR2	222	350	10776	0.693436	1	0.998379	100
Annotation Cluster 132	Enrichment Score: 0.022516894739279824
Category	Term	Count	%	PValue	Genes	List Total	Pop Hits	Pop Total	Fold Enrichment	Bonferroni	Benjamini	FDR
GOTERM_BP_FAT	GO:0008219~cell death	6	1.73913	0.939512	NISCH, CCK, CCKBR, UNC5B, SOD1, HTR2A	256	413	12092	0.686214	1	0.999991	100
GOTERM_BP_FAT	GO:0016265~death	6	1.73913	0.94492	NISCH, CCK, CCKBR, UNC5B, SOD1, HTR2A	256	420	12092	0.674777	1	0.999994	100
GOTERM_BP_FAT	GO:0006915~apoptosis	5	1.44928	0.95425	NISCH, CCK, CCKBR, UNC5B, SOD1	256	368	12092	0.641771	1	0.999997	100
GOTERM_BP_FAT	GO:0012501~programmed cell death	5	1.44928	0.959341	NISCH, CCK, CCKBR, UNC5B, SOD1	256	376	12092	0.628117	1	0.999998	100
Annotation Cluster 133	Enrichment Score: 0.020049557083479462
Category	Term	Count	%	PValue	Genes	List Total	Pop Hits	Pop Total	Fold Enrichment	Bonferroni	Benjamini	FDR
GOTERM_MF_FAT	GO:0005525~GTP binding	4	1.15942	0.948389	RASL11B, NME1, VCAN, ARF5	237	312	11963	0.647138	1	0.999999	100
GOTERM_MF_FAT	GO:0032561~guanyl ribonucleotide binding	4	1.15942	0.958148	RASL11B, NME1, VCAN, ARF5	237	326	11963	0.619347	1	0.999999	100
GOTERM_MF_FAT	GO:0019001~guanyl nucleotide binding	4	1.15942	0.958148	RASL11B, NME1, VCAN, ARF5	237	326	11963	0.619347	1	0.999999	100
28m AL vs 28m CR>AL+LA
Annotation Cluster 1	Enrichment Score: 11.360278904226014
Category	Term	Count	%	PValue	Genes	List Total	Pop Hits	Pop Total	Fold Enrichment	Bonferroni	Benjamini	FDR
GOTERM_CC_FAT	GO:0033279~ribosomal subunit	36	4.33213	5.72109e-17	MRPS35, RPL17, MRPS15, RPL19, RPL14, RPL27A, RPL35, RPS15A, RPLP2, RPL37, RPL38, RPL30, RPS27, RPS28, RPS29, RPL31, RPL34, RPLP1, RPL8, NPM1, MRPL55, MRPL32, MRPL34, RPS24, MRPL52, MRPL51, HBA2, RPL24, MRPS21, MRPS7, HBA1, RPS5, RPL28, MRPS18B, MRPS18A, RPS11, UBA52	647	128	12782	5.55632	5.34017e-14	5.34017e-14	1.55431e-13
SP_PIR_KEYWORDS	ribosomal protein	40	4.81348	1.50142e-16	MRPS35, RPL17, MRPS15, RPL19, RPL14, RPL13, RPL27A, RPL35, RPS15A, RPLP2, RPL37, RPL38, RPL30, RPS27, RPS28, RPS29, RPL31, RPL34, RPLP1, RPL8, MRPL55, RPL12, MRPL32, MRPL34, RPS24, RPL35A, MRPL52, MRPL51, RPL24, MRPS21, MRPS7, RPS5, RPL28, MRPS18B, RPL23, MRPS18A, RPL37A, RPS11, MRPL48, UBA52	830	188	19235	4.93079	6.43929e-14	3.21965e-14	1.66533e-13
GOTERM_MF_FAT	GO:0003735~structural constituent of ribosome	39	4.69314	1.10538e-15	RPL17, MRPS15, RPL19, RPL14, RPL13, RPL27A, RPL35, RPS15A, RPLP2, RPL37, RPL38, RPS27, RPL30, RPS28, RPS29, RPL31, RPL34, RPLP1, RPL8, MRPL55, RPL12, MRPL32, MRPL34, RPS24, RPL35A, MRPL52, MRPL51, RPL24, MRPS21, MRPS7, RPS5, RPL28, MRPS18B, RPL23, MRPS18A, RPL37A, RPS11, MRPL48, UBA52	637	168	12983	4.73141	9.55902e-13	9.55902e-13	1.72085e-12
GOTERM_BP_FAT	GO:0006414~translational elongation	30	3.61011	5.81791e-15	RPL17, RPL19, RPL14, RPL13, RPL27A, RPL35, RPLP2, RPS15A, RPL37, RPL38, RPS27, RPL30, RPS28, RPS29, RPL31, RPL34, RPL8, RPLP1, RPL12, RPS24, RPL35A, EEF2, RPL24, RPS5, RPL28, RPL23, RPL37A, RPS11, EEF1D, UBA52	677	101	13528	5.93533	1.5957e-11	1.5957e-11	1.03029e-11
SP_PIR_KEYWORDS	ribonucleoprotein	46	5.5355	1.69569e-14	MRPS35, RPL17, RPL19, MRPS15, RPL14, RPL13, RPL27A, RPL35, RPS15A, RPLP2, RPL37, RPL38, NAA38, RPL30, RPS27, RPS28, RPS29, RPL31, RPL34, HNRNPF, RPLP1, RPL8, MRPL55, RPL12, MRPL32, MRPL34, NSA2, RPS24, RPL35A, MRPL52, MRPL51, RPL24, MRPS21, MRPS7, RPS5, NOP10, RPL28, MRPS18B, RPL23, HNRNPUL1, MRPS18A, RPL37A, RPS11, MRPL48, SRP9, UBA52	830	279	19235	3.82092	9.85212e-12	2.46303e-12	2.49689e-11
GOTERM_CC_FAT	GO:0005840~ribosome	43	5.17449	2.31532e-14	MRPS35, RPL17, RPL19, MRPS15, RPL14, RPL13, RPL27A, RPL35, RPS15A, RPLP2, RPL37, RPL38, GCN1L1, RPL30, RPS27, RPS28, RPS29, RPL31, RPL34, RPLP1, RPL8, NPM1, MRPL55, RPL12, MRPL32, MRPL34, RPS24, RPL35A, MRPL52, MRPL51, HBA2, RPL24, MRPS21, MRPS7, HBA1, RPS5, RPL28, MRPS18B, RPL23, MRPS18A, RPL37A, RPS11, MRPL48, UBA52	647	215	12782	3.95116	1.1161e-11	5.58043e-12	3.3229e-11
KEGG_PATHWAY	hsa03010:Ribosome	28	3.36943	2.91118e-13	RPL17, RPL19, RPL14, RPL13, RPL27A, RPL35, RPLP2, RPS15A, RPL37, RPL38, RPS27, RPL30, RPS28, RPS29, RPL31, RPL34, RPL8, RPLP1, RPL12, RPS24, RPL35A, RPL24, RPS5, RPL28, RPL23, RPL37A, RPS11, UBA52	306	87	5085	5.34821	4.57028e-11	4.57028e-11	3.50364e-10
GOTERM_CC_FAT	GO:0022626~cytosolic ribosome	25	3.00842	7.67782e-13	RPL19, RPL14, RPL13, RPL35, RPL27A, RPS15A, RPLP2, RPL37, RPL38, RPL30, RPS27, RPS28, RPS29, RPL31, RPL34, RPLP1, RPL8, RPS24, HBA2, RPL24, MRPS7, HBA1, RPS5, RPL28, RPS11, UBA52	647	81	12782	6.09747	3.69326e-10	1.23109e-10	1.09969e-09
SP_PIR_KEYWORDS	ribosome	22	2.64741	2.1313e-12	RPL35A, RPL17, RPL19, RPL13, RPLP2, RPS15A, RPL37, RPL24, RPS5, RPS27, RPL30, RPS28, RPS29, RPL23, RPL31, RPL8, RPLP1, RPL37A, RPS11, RPL12, UBA52, RPS24	830	73	19235	6.98416	1.23615e-09	2.4723e-10	3.13316e-09
GOTERM_BP_FAT	GO:0006412~translation	50	6.01685	6.38309e-12	EIF6, RPL17, MRPS15, RPL19, RPL14, RPL13, RPL27A, RPL35, RPS15A, EIF5A, RPLP2, RPL37, RPL38, RPS27, RPL30, RPS28, RPS29, RPL31, RPL34, RPL8, RPLP1, EIF3K, MRPL55, RPL12, MRPL32, MRPL34, RPS24, RPL35A, MRPL52, MRPL51, AIMP1, AIMP2, SARS, GARS, EEF2, MRPS21, RPL24, EIF1B, AARSD1, MRPS7, RPS5, RPL28, MRPS18B, RPL23, MRPS18A, RPL37A, RPS11, MRPL48, EEF1D, UBA52	677	331	13528	3.01847	1.76429e-08	8.82147e-09	1.1389e-08
GOTERM_CC_FAT	GO:0015934~large ribosomal subunit	21	2.52708	5.46668e-11	RPL17, MRPL52, MRPL51, RPL19, RPL14, RPL35, RPL27A, RPLP2, RPL37, RPL24, RPL38, RPL28, RPL30, RPL31, RPL34, NPM1, RPLP1, RPL8, MRPL55, MRPL32, MRPL34	647	67	12782	6.19212	2.62947e-08	5.25894e-09	7.82934e-08
GOTERM_CC_FAT	GO:0044445~cytosolic part	31	3.73045	9.70342e-11	RPL19, RPL14, RPL27A, RPL35, RPS15A, RPLP2, PRDX5, RPL37, RPL38, TCF7L2, RPS27, RPL30, RPS28, RPS29, RPL31, RPL34, BLOC1S1, RPL8, RPLP1, PIK3R3, PIK3R1, RPS24, PFKP, HBA2, RPL24, MRPS7, HBA1, RPS5, RPL28, PFDN1, RPS11, UBA52	647	152	12782	4.02914	4.66734e-08	7.7789e-09	1.38972e-07
SP_PIR_KEYWORDS	protein biosynthesis	31	3.73045	5.39953e-10	EIF6, RPL17, RPL19, RPL13, RPS15A, RPLP2, EIF5A, RPL37, RPS27, RPL30, RPS28, RPS29, RPL31, RPL8, RPLP1, EIF3K, RPL12, RPS24, RPL35A, AIMP1, AIMP2, SARS, GARS, EEF2, EIF1B, RPL24, RPS5, RPL23, RPS11, EEF1D, UBA52	830	188	19235	3.82136	3.13173e-07	4.4739e-08	7.93769e-07
GOTERM_CC_FAT	GO:0030529~ribonucleoprotein complex	58	6.97954	1.71826e-08	RPL17, MRPS35, RPL19, RPL14, RPL13, RPLP2, SART1, BTBD1, RPLP1, RPL12, MRPL32, MRPL34, MRPL52, RPL35A, MRPL51, EEF2, MRPS7, SMN1, PSMA1, MRPS18B, MRPS18A, RPS11, MRPL48, SRP9, UBA52, MRPS15, RPL27A, RPL35, RPS15A, RPL37, RPL38, GCN1L1, NAA38, RPL30, RPS27, RPS28, RPS29, RPL31, RPL34, HNRNPF, RPL8, NPM1, MRPL55, PABPC1, NSA2, RPS24, HBA2, RPL24, MRPS21, HBA1, NOP10, RPS5, RPL28, RPL23, HNRNPUL1, R…	647	515	12782	2.22492	8.2648e-06	9.18315e-07	2.46089e-05
GOTERM_CC_FAT	GO:0022625~cytosolic large ribosomal subunit	14	1.68472	2.09034e-08	RPL19, RPL14, RPL35, RPL27A, RPLP2, RPL37, RPL24, RPL38, RPL28, RPL30, RPL31, RPL34, RPLP1, RPL8	647	38	12782	7.27845	1.00545e-05	1.00546e-06	2.99378e-05
GOTERM_CC_FAT	GO:0015935~small ribosomal subunit	16	1.92539	3.87227e-07	MRPS35, MRPS15, RPS15A, MRPS21, HBA2, HBA1, MRPS7, RPS5, RPS27, RPS28, RPS29, MRPS18B, MRPS18A, NPM1, RPS11, UBA52, RPS24	647	63	12782	5.01735	0.000186239	1.2417e-05	0.000554583
GOTERM_MF_FAT	GO:0005198~structural molecule activity	59	7.09988	2.85617e-06	RPL17, GFAP, RPL19, CLTB, RPL14, TUBB2B, TUBB2A, RPL13, RPLP2, ACTG1, ANK1, RPLP1, RPL12, MSN, MRPL32, TUBA1C, MRPL34, MRPL52, RPL35A, MRPL51, CRYAB, MGP, MRPS7, CTNNA1, EPB41L2, MRPS18B, MRPS18A, RPS11, MRPL48, LAMC1, SEPT7, UBA52, MRPS15, VIM, RPL27A, RPL35, RPS15A, RPL37, CLDN11, RPL38, TUBGCP4, RPL30, RPS27, LAMB2, RPS28, RPS29, RPL31, RPL34, RPL8, MRPL55, NEFM, RPS24, YEATS4, RPL24, MRPS21, …	637	634	12983	1.8967	0.00245615	0.00122883	0.00442646
Annotation Cluster 2	Enrichment Score: 4.9242224591053585
Category	Term	Count	%	PValue	Genes	List Total	Pop Hits	Pop Total	Fold Enrichment	Bonferroni	Benjamini	FDR
SP_PIR_KEYWORDS	respiratory chain	21	2.52708	1.09869e-11	NDUFB3, NDUFA5, NDUFA2, NDUFB11, NDUFB5, NDUFB10, COX7A2, NDUFB7, COX8A, COX7C, NDUFC2, COX5A, UQCRQ, NDUFA1, COX5B, NDUFV3, UQCR10, NDUFV1, COX6B1, COX6A1, UQCRB	830	71	19235	6.85449	6.37239e-09	1.06206e-09	1.61515e-08
GOTERM_CC_FAT	GO:0044429~mitochondrial part	64	7.70156	1.63575e-08	PDP1, MRPS35, GRPEL1, COX5A, COX5B, UQCRQ, EFHD1, UQCR10, SLC25A25, SLC25A3, SYNJ2, ATP5O, ATP5I, MRPL32, MRPL34, TOMM34, MRPL52, MRPL51, NDUFB11, NDUFB10, NDUFC2, CYB5A, CYB5B, MFN1, MRPS18B, C1QBP, MRPS18A, PEBP1, ATPIF1, VAMP1, UQCRB, PRODH, NDUFB3, NDUFB5, MRPS15, NDUFB7, COX7C, HK1, MUT, TOMM7, COX6B1, MRPL55, TXNIP, NDUFA5, ATP5J2, NDUFA2, COX7A2, IMMT, COX8A, GARS, MUL1, MRPS21, VDAC2, SOD…	647	595	12782	2.12499	7.86794e-06	9.83496e-07	2.34272e-05
KEGG_PATHWAY	hsa00190:Oxidative phosphorylation	27	3.2491	3.12059e-08	NDUFB3, NDUFB5, NDUFB7, COX7C, ATP6V1G2, COX5A, UQCRQ, COX5B, ATP6V0C, UQCR10, COX6B1, ATP5O, ATP5I, NDUFA5, NDUFA2, ATP5J2, NDUFB10, COX7A2, COX8A, NDUFC2, LHPP, NDUFA1, ATP6V1F, NDUFV3, NDUFV1, COX6A1, UQCRB	306	130	5085	3.45136	4.89931e-06	2.44966e-06	3.75589e-05
KEGG_PATHWAY	hsa05016:Huntington's disease	32	3.85078	5.68929e-08	NDUFB3, NDUFB5, POLR2E, CLTB, NDUFB7, AP2S1, COX7C, COX5A, UQCRQ, COX5B, POLR2A, UQCR10, PLCB4, COX6B1, ATP5O, PLCB1, NDUFA5, NDUFA2, NDUFB10, COX7A2, HTT, COX8A, NDUFC2, SOD1, VDAC2, NDUFA1, ITPR1, NDUFV3, NDUFV1, IFT57, COX6A1, UQCRB	306	180	5085	2.95425	8.93214e-06	2.97739e-06	6.84753e-05
GOTERM_CC_FAT	GO:0031966~mitochondrial membrane	47	5.65584	9.04738e-08	NDUFB3, NDUFB5, NDUFB7, COX7C, HK1, COX5A, UQCRQ, COX5B, EFHD1, UQCR10, TOMM7, SLC25A25, SLC25A3, COX6B1, SYNJ2, ATP5O, ATP5I, TOMM34, NDUFA5, ATP5J2, NDUFB11, NDUFA2, COX7A2, NDUFB10, IMMT, COX8A, NDUFC2, MUL1, CYB5A, CYB5B, VDAC2, AFG3L2, MARCH5, NDUFA1, MON2, SLC25A12, NDUFV3, MFN1, USMG5, HMGCS2, NDUFV1, PEBP1, COX6A1, ATPIF1, VAMP1, UQCRB, PRODH	647	394	12782	2.35666	4.3517e-05	3.62649e-06	0.000129576
GOTERM_BP_FAT	GO:0006091~generation of precursor metabolites and energy	40	4.81348	1.23551e-07	NDUFB3, NDUFB5, NDUFB7, IL6ST, PRKAG2, COX7C, HK1, UQCRQ, ATP6V0C, UQCR10, PPP1R1A, SLC25A3, ATP5O, ATP5I, GLRX, NDUFA5, NDUFB11, NDUFA2, NDUFB10, FADS1, COX8A, NDUFC2, PFKP, CYB5A, CYB5B, NDUFA1, MON2, ATP6V1F, SLC25A12, NDUFV3, PPP1R2, PYGM, GFPT1, NDUFV1, COX6A1, ATPIF1, TXNRD1, GNAS, UQCRB, PYGB	677	313	13528	2.55365	0.000341436	0.000113825	0.000220444
GOTERM_CC_FAT	GO:0031090~organelle membrane	95	11.432	1.80103e-07	EIF6, SYT1, CLTB, AP2S1, COX5A, RTN1, COX5B, UQCRQ, FDFT1, EDNRB, EFHD1, UQCR10, TMEM109, SLC25A25, GBF1, MAP1LC3A, ST3GAL4, SLC25A3, SYNJ2, ATP5O, ATP5I, TOMM34, STX1A, NDUFB11, NDUFB10, NCALD, IRGM, NDUFC2, KTN1, CYB5A, CYB5B, KRTCAP2, ATP6V1F, MFN1, PTGDS, HSD11B1, PEBP1, GNAS, ARL8A, ATPIF1, VAMP1, SRP9, TRAPPC3, PRODH, UQCRB, NDUFB3, STX8, NDUFB5, AP1M1, NDUFB7, COX7C, HK1, ATP6V1G2, ABCA2, …	647	1096	12782	1.71241	8.66257e-05	6.66378e-06	0.000257942
GOTERM_CC_FAT	GO:0005740~mitochondrial envelope	48	5.77617	2.19531e-07	NDUFB3, NDUFB5, NDUFB7, COX7C, HK1, COX5A, UQCRQ, COX5B, EFHD1, UQCR10, TOMM7, SLC25A25, SLC25A3, COX6B1, SYNJ2, ATP5O, ATP5I, TOMM34, TXNIP, NDUFA5, ATP5J2, NDUFB11, NDUFA2, COX7A2, NDUFB10, IMMT, COX8A, NDUFC2, MUL1, CYB5A, CYB5B, VDAC2, AFG3L2, MARCH5, NDUFA1, MON2, SLC25A12, NDUFV3, MFN1, USMG5, HMGCS2, NDUFV1, PEBP1, COX6A1, ATPIF1, VAMP1, UQCRB, PRODH	647	419	12782	2.26319	0.000105589	7.54242e-06	0.00031441
SP_PIR_KEYWORDS	electron transport	19	2.2864	2.40681e-07	NDUFB3, NDUFA5, NDUFA2, NDUFB11, NDUFB5, NDUFB10, NDUFB7, FADS1, NDUFC2, CYB5A, CYB5B, UQCRQ, NDUFA1, NDUFV3, UQCR10, NDUFV1, TXNRD1, UQCRB, GLRX	830	100	19235	4.40319	0.000139585	1.26904e-05	0.000353818
SP_PIR_KEYWORDS	mitochondrion inner membrane	27	3.2491	2.56533e-07	NDUFB3, NDUFB5, NDUFB7, COX7C, COX5A, COX5B, UQCRQ, UQCR10, SLC25A25, SLC25A3, ATP5O, ATP5I, NDUFA5, NDUFB11, NDUFA2, ATP5J2, NDUFB10, COX7A2, IMMT, COX8A, NDUFC2, NDUFA1, SLC25A12, NDUFV3, NDUFV1, COX6A1, UQCRB	830	193	19235	3.24206	0.000148778	1.2399e-05	0.000377121
SP_PIR_KEYWORDS	mitochondrion	68	8.18291	6.15701e-07	PDP1, MRPS35, GRPEL1, PRDX5, COX5A, COX5B, UQCRQ, MTHFD1L, UQCR10, SLC25A25, STARD7, SLC25A3, ATP5O, ATP5I, MRPL32, MRPL34, MTUS1, TOMM34, AADAT, MRPL52, MRPL51, NDUFB11, NDUFB10, NDUFC2, CYB5B, MRPS7, MFN1, MRPS18B, C1QBP, MRPS18A, ATPIF1, MRPL48, VAMP1, UQCRB, PRODH, NDUFB3, NDUFB5, MRPS15, NDUFB7, COX7C, HK1, FAM65B, MUT, TOMM7, COX6B1, MRPL55, NDUFA5, ATP5J2, NDUFA2, COX7A2, IMMT, COX8A, MUL1…	830	832	19235	1.89409	0.000357043	2.74694e-05	0.000905121
GOTERM_CC_FAT	GO:0031967~organelle envelope	61	7.34055	8.53673e-07	EIF6, EIF5A, NUP188, RANGAP1, COX5A, COX5B, UQCRQ, EFHD1, EDNRB, UQCR10, TMEM109, SLC25A25, SLC25A3, SYNJ2, ATP5O, ATP5I, TOMM34, NDUFB11, NDUFB10, NDUFC2, CYB5A, CYB5B, MFN1, PTGDS, PEBP1, ATPIF1, VAMP1, UQCRB, PRODH, NDUFB3, NDUFB5, NDUFB7, COX7C, HK1, TOMM7, DHCR7, SHISA5, COX6B1, TXNIP, NDUFA5, ATP5J2, NDUFA2, COX7A2, IMMT, COX8A, SCRN1, MUL1, AFG3L2, VDAC2, MARCH5, NDUFA1, MON2, ITPR1, NDUFV…	647	620	12782	1.94372	0.000410532	2.56632e-05	0.00122262
GOTERM_CC_FAT	GO:0031975~envelope	61	7.34055	9.45545e-07	EIF6, EIF5A, NUP188, RANGAP1, COX5A, COX5B, UQCRQ, EFHD1, EDNRB, UQCR10, TMEM109, SLC25A25, SLC25A3, SYNJ2, ATP5O, ATP5I, TOMM34, NDUFB11, NDUFB10, NDUFC2, CYB5A, CYB5B, MFN1, PTGDS, PEBP1, ATPIF1, VAMP1, UQCRB, PRODH, NDUFB3, NDUFB5, NDUFB7, COX7C, HK1, TOMM7, DHCR7, SHISA5, COX6B1, TXNIP, NDUFA5, ATP5J2, NDUFA2, COX7A2, IMMT, COX8A, SCRN1, MUL1, AFG3L2, VDAC2, MARCH5, NDUFA1, MON2, ITPR1, NDUFV…	647	622	12782	1.93747	0.000454704	2.6753e-05	0.0013542
GOTERM_CC_FAT	GO:0044455~mitochondrial membrane part	22	2.64741	1.0885e-06	NDUFB3, NDUFA5, ATP5J2, NDUFA2, NDUFB5, NDUFB10, COX7A2, NDUFB7, IMMT, NDUFC2, MUL1, NDUFA1, MON2, NDUFV3, TOMM7, NDUFV1, SYNJ2, COX6A1, ATPIF1, ATP5O, ATP5I, UQCRB	647	125	12782	3.47702	0.000523431	2.90867e-05	0.00155893
KEGG_PATHWAY	hsa05012:Parkinson's disease	24	2.88809	1.49432e-06	NDUFB3, NDUFA5, NDUFA2, NDUFB5, COX7A2, NDUFB10, NDUFB7, COX8A, UCHL1, COX7C, NDUFC2, UBE2L3, COX5A, VDAC2, UQCRQ, NDUFA1, COX5B, NDUFV3, UQCR10, NDUFV1, COX6B1, COX6A1, ATP5O, UQCRB	306	128	5085	3.11581	0.000234581	5.86505e-05	0.00179853
GOTERM_BP_FAT	GO:0022900~electron transport chain	20	2.40674	3.39925e-06	NDUFB3, NDUFA5, NDUFA2, NDUFB11, NDUFB5, NDUFB10, NDUFB7, FADS1, NDUFC2, CYB5A, CYB5B, UQCRQ, NDUFA1, SLC25A12, NDUFV3, UQCR10, NDUFV1, TXNRD1, UQCRB, GLRX	677	114	13528	3.50566	0.00935156	0.00234613	0.00606492
GOTERM_CC_FAT	GO:0070469~respiratory chain	16	1.92539	4.10982e-06	NDUFB3, NDUFA5, NDUFA2, NDUFB11, NDUFB5, NDUFB10, COX7A2, NDUFB7, NDUFC2, UQCRQ, NDUFA1, NDUFV3, UQCR10, NDUFV1, COX6A1, UQCRB	647	75	12782	4.21457	0.00197488	0.000104038	0.00588591
GOTERM_CC_FAT	GO:0019866~organelle inner membrane	38	4.5728	4.11578e-06	NDUFB3, EIF6, NDUFB5, NDUFB7, COX7C, COX5A, UQCRQ, COX5B, EFHD1, UQCR10, SLC25A25, SLC25A3, COX6B1, ATP5O, ATP5I, NDUFA5, ATP5J2, NDUFB11, NDUFA2, COX7A2, NDUFB10, IMMT, COX8A, NDUFC2, CYB5B, AFG3L2, NDUFA1, MON2, ITPR1, SLC25A12, NDUFV3, USMG5, HMGCS2, NDUFV1, COX6A1, ATPIF1, UQCRB, PRODH	647	329	12782	2.28182	0.00197773	9.89797e-05	0.00589444
GOTERM_CC_FAT	GO:0005743~mitochondrial inner membrane	36	4.33213	5.13189e-06	NDUFB3, NDUFB5, NDUFB7, COX7C, COX5A, UQCRQ, COX5B, EFHD1, UQCR10, SLC25A25, SLC25A3, COX6B1, ATP5O, ATP5I, NDUFA5, ATP5J2, NDUFB11, NDUFA2, NDUFB10, COX7A2, IMMT, COX8A, NDUFC2, CYB5B, AFG3L2, NDUFA1, MON2, SLC25A12, NDUFV3, USMG5, HMGCS2, NDUFV1, COX6A1, ATPIF1, UQCRB, PRODH	647	306	12782	2.32421	0.0024654	0.000117538	0.00734963
KEGG_PATHWAY	hsa05010:Alzheimer's disease	26	3.12876	1.02653e-05	NDUFB3, NDUFA5, NDUFA2, NDUFB5, COX7A2, NDUFB10, NDUFB7, COX8A, COX7C, NDUFC2, COX5A, UQCRQ, COX5B, NDUFA1, ITPR1, NDUFV3, UQCR10, PLCB4, GRIN2C, NDUFV1, COX6B1, COX6A1, ATP5O, PLCB1, CALM2, UQCRB	306	163	5085	2.65067	0.00161037	0.000322281	0.0123545
GOTERM_BP_FAT	GO:0006119~oxidative phosphorylation	17	2.04573	2.59951e-05	NDUFB3, NDUFA5, NDUFA2, NDUFB5, NDUFB10, NDUFB7, NDUFC2, NDUFA1, MON2, ATP6V1F, ATP6V0C, NDUFV3, UQCR10, NDUFV1, ATP5O, ATP5I, UQCRB	677	98	13528	3.46631	0.0693309	0.010212	0.0463714
GOTERM_BP_FAT	GO:0015980~energy derivation by oxidation of organic compounds	21	2.52708	3.14326e-05	NDUFB3, NDUFA5, NDUFA2, NDUFB5, NDUFB10, NDUFB7, IL6ST, PRKAG2, NDUFC2, NDUFA1, SLC25A12, NDUFV3, UQCR10, PPP1R2, PYGM, PPP1R1A, NDUFV1, GFPT1, GNAS, UQCRB, PYGB	677	144	13528	2.91408	0.0832139	0.0108014	0.0560685
GOTERM_CC_FAT	GO:0005739~mitochondrion	85	10.2286	4.89242e-05	PDP1, MRPS35, GRPEL1, PTGES2, SNCB, PRDX5, COX5A, COX5B, UQCRQ, MCF2L, MTHFD1L, EFHD1, UQCR10, SLC25A25, STARD7, SLC25A3, SYNJ2, ATP5O, MRPL32, ATP5I, MRPL34, MTUS1, TOMM34, AADAT, MRPL52, MRPL51, NDUFB11, NDUFB10, NDUFC2, TMEM126A, CYB5A, CYB5B, MRPS7, MFN1, MRPS18B, C1QBP, MRPS18A, GRN, PEBP1, ATPIF1, MRPL48, CTSB, VAMP1, PRODH, UQCRB, NDUFB3, NDUFB5, MRPS15, NDUFB7, CLU, COX7C, HK1, FAM65B, MU…	647	1087	12782	1.54484	0.0232584	0.000840115	0.0700462
GOTERM_BP_FAT	GO:0022904~respiratory electron transport chain	13	1.56438	6.59388e-05	SLC25A12, NDUFB3, NDUFV3, NDUFA5, UQCR10, NDUFB5, NDUFA2, NDUFB10, NDUFB7, NDUFV1, NDUFC2, NDUFA1, UQCRB	677	64	13528	4.0589	0.166616	0.0164327	0.117585
GOTERM_CC_FAT	GO:0005746~mitochondrial respiratory chain	13	1.56438	7.32861e-05	NDUFB3, NDUFV3, NDUFA5, NDUFB5, NDUFA2, COX7A2, NDUFB10, NDUFB7, NDUFV1, NDUFC2, COX6A1, NDUFA1, UQCRB	647	64	12782	4.0129	0.0346378	0.00121485	0.104909
GOTERM_BP_FAT	GO:0042773~ATP synthesis coupled electron transport	12	1.44404	8.49469e-05	NDUFB3, NDUFV3, NDUFA5, NDUFB5, NDUFA2, UQCR10, NDUFB10, NDUFB7, NDUFV1, NDUFC2, NDUFA1, UQCRB	677	56	13528	4.28192	0.209274	0.0193767	0.151457
GOTERM_BP_FAT	GO:0042775~mitochondrial ATP synthesis coupled electron transport	12	1.44404	8.49469e-05	NDUFB3, NDUFV3, NDUFA5, NDUFB5, NDUFA2, UQCR10, NDUFB10, NDUFB7, NDUFV1, NDUFC2, NDUFA1, UQCRB	677	56	13528	4.28192	0.209274	0.0193767	0.151457
GOTERM_MF_FAT	GO:0016655~oxidoreductase activity, acting on NADH or NADPH, quinone or similar compound as acceptor	11	1.32371	0.000107526	NDUFB3, NDUFV3, NDUFA5, NDUFB5, NDUFA2, NDUFB10, NDUFB7, NDUFV1, NDUFC2, GSTO1, NDUFA1	637	49	12983	4.57543	0.0884284	0.0153124	0.166516
GOTERM_BP_FAT	GO:0006120~mitochondrial electron transport, NADH to ubiquinone	10	1.20337	0.000185914	NDUFB3, NDUFV3, NDUFA5, NDUFB5, NDUFA2, NDUFB10, NDUFB7, NDUFV1, NDUFC2, NDUFA1	677	42	13528	4.75768	0.40185	0.0336806	0.331196
GOTERM_MF_FAT	GO:0050136~NADH dehydrogenase (quinone) activity	10	1.20337	0.000193448	NDUFB3, NDUFV3, NDUFA5, NDUFB5, NDUFA2, NDUFB10, NDUFB7, NDUFV1, NDUFC2, NDUFA1	637	43	12983	4.73988	0.153441	0.0235155	0.299389
GOTERM_MF_FAT	GO:0008137~NADH dehydrogenase (ubiquinone) activity	10	1.20337	0.000193448	NDUFB3, NDUFV3, NDUFA5, NDUFB5, NDUFA2, NDUFB10, NDUFB7, NDUFV1, NDUFC2, NDUFA1	637	43	12983	4.73988	0.153441	0.0235155	0.299389
GOTERM_MF_FAT	GO:0003954~NADH dehydrogenase activity	10	1.20337	0.000193448	NDUFB3, NDUFV3, NDUFA5, NDUFB5, NDUFA2, NDUFB10, NDUFB7, NDUFV1, NDUFC2, NDUFA1	637	43	12983	4.73988	0.153441	0.0235155	0.299389
GOTERM_CC_FAT	GO:0005747~mitochondrial respiratory chain complex I	10	1.20337	0.000202053	NDUFB3, NDUFV3, NDUFA5, NDUFB5, NDUFA2, NDUFB10, NDUFB7, NDUFV1, NDUFC2, NDUFA1	647	42	12782	4.70376	0.092623	0.00303281	0.28899
GOTERM_CC_FAT	GO:0045271~respiratory chain complex I	10	1.20337	0.000202053	NDUFB3, NDUFV3, NDUFA5, NDUFB5, NDUFA2, NDUFB10, NDUFB7, NDUFV1, NDUFC2, NDUFA1	647	42	12782	4.70376	0.092623	0.00303281	0.28899
GOTERM_CC_FAT	GO:0030964~NADH dehydrogenase complex	10	1.20337	0.000202053	NDUFB3, NDUFV3, NDUFA5, NDUFB5, NDUFA2, NDUFB10, NDUFB7, NDUFV1, NDUFC2, NDUFA1	647	42	12782	4.70376	0.092623	0.00303281	0.28899
GOTERM_MF_FAT	GO:0016651~oxidoreductase activity, acting on NADH or NADPH	13	1.56438	0.000685214	NDUFB3, NDUFA5, NDUFA2, NDUFB5, NDUFB10, NDUFB7, NDUFC2, NDUFA1, POR, NDUFV3, NDUFV1, TXNRD1, GSTO1	637	83	12983	3.19228	0.445768	0.0479912	1.0567
UP_SEQ_FEATURE	transit peptide:Mitochondrion	36	4.33213	0.00123555	PDP1, MRPS35, NDUFB5, GRPEL1, MRPS15, COX7C, PRDX5, COX5A, COX5B, MTHFD1L, MUT, STARD7, SLC25A3, MRPL55, ATP5O, MRPL32, MRPL34, AADAT, MRPL52, MRPL51, NDUFB11, COX7A2, COX8A, MRPS7, MSRB2, NDUFV3, CHCHD10, MRPS18B, HMGCS2, C1QBP, MRPS18A, NDUFV1, COX6A1, ATPIF1, MRPL48, PRODH	830	467	19113	1.77516	0.948741	0.62853	2.14777
SP_PIR_KEYWORDS	transit peptide	36	4.33213	0.00154301	PDP1, MRPS35, NDUFB5, GRPEL1, MRPS15, COX7C, PRDX5, COX5A, COX5B, MTHFD1L, MUT, STARD7, SLC25A3, MRPL55, ATP5O, MRPL32, MRPL34, AADAT, MRPL52, MRPL51, NDUFB11, COX7A2, COX8A, MRPS7, MSRB2, NDUFV3, CHCHD10, MRPS18B, HMGCS2, C1QBP, MRPS18A, NDUFV1, COX6A1, ATPIF1, MRPL48, PRODH	830	476	19235	1.75271	0.591654	0.0267756	2.24452
GOTERM_BP_FAT	GO:0045333~cellular respiration	13	1.56438	0.00319008	SLC25A12, NDUFB3, NDUFV3, NDUFA5, UQCR10, NDUFB5, NDUFA2, NDUFB10, NDUFB7, NDUFV1, NDUFC2, NDUFA1, UQCRB	677	97	13528	2.67804	0.999854	0.21234	5.54151
SP_PIR_KEYWORDS	ubiquinone	6	0.722022	0.00854143	NDUFB3, NDUFV3, NDUFB5, NDUFB10, NDUFV1, NDUFA1	830	30	19235	4.63494	0.993094	0.102515	11.8477
GOTERM_BP_FAT	GO:0055114~oxidation reduction	45	5.41516	0.0183454	NDUFB3, HSD17B11, NDUFB5, NDUFB7, EGLN3, PRDX5, COX5A, UQCRQ, FTH1, FDFT1, ALDH1A1, UQCR10, PLOD1, DHCR7, COX6B1, GLRX, NDUFA5, NDUFB11, NDUFA2, NDUFB10, FADS1, QDPR, NDUFC2, CYB5A, CYB5B, DHRS7B, SOD1, NDUFA1, MSRB2, MOXD1, POR, SLC25A12, NDUFV3, VAT1L, HSDL1, H6PD, NDUFV1, HSD11B1, TXNRD1, HEPH, CP, KDM4A, UQCRB, RETSAT, PRODH	677	639	13528	1.4072	1	0.456246	28.134
SP_PIR_KEYWORDS	nad	14	1.68472	0.0657343	NDUFB3, NDUFA5, NDUFA2, NDUFB5, NDUFB10, NDUFC2, VDAC2, DHRS7B, ALDH1A1, PARP9, H6PD, PARP14, NDUFV1, RETSAT	830	189	19235	1.71664	1	0.389184	63.1961
Annotation Cluster 3	Enrichment Score: 4.752331232821438
Category	Term	Count	%	PValue	Genes	List Total	Pop Hits	Pop Total	Fold Enrichment	Bonferroni	Benjamini	FDR
GOTERM_CC_FAT	GO:0045202~synapse	47	5.65584	3.55765e-09	ALS2, SYT1, ACHE, RAB3B, CNN3, GRIK2, UTRN, CABP1, PPT1, ATP6V1G2, ITSN1, RABAC1, GPHN, GRIN2C, HOMER3, CHRNA5, GRID2, GAD1, NEFM, SYNPO, KCNMA1, GABRD, ARC, STX1A, GLRB, SPARCL1, SYT10, GABRA6, BSN, SNAPIN, NPY1R, GRIA4, SHANK1, GRM1, CAMK2N1, ITPR1, DVL1, CBLN1, SYNE1, SLC17A6, TRAPPC4, PEBP1, ERC2, VAMP1, UNC13B, SYT17, GAP43	647	355	12782	2.61556	1.71123e-06	2.44461e-07	5.09525e-06
SP_PIR_KEYWORDS	synapse	31	3.73045	1.10735e-08	SYT1, ACHE, GRIK2, UTRN, CABP1, ITSN1, RABAC1, GPHN, HOMER3, GRIN2C, CHRNA5, GRID2, SYNPO, GABRD, ARC, STX1A, GLRB, SYT10, GABRA6, BSN, SNAPIN, GRIA4, SHANK1, CAMK2N1, CBLN1, SLC17A6, ERC2, VAMP1, UNC13B, SYT17, GAP43	830	213	19235	3.37284	6.42261e-06	8.02828e-07	1.62788e-05
GOTERM_CC_FAT	GO:0044456~synapse part	36	4.33213	2.62191e-08	ALS2, SYT1, RAB3B, CNN3, GRIK2, UTRN, CABP1, PPT1, ATP6V1G2, RABAC1, GPHN, HOMER3, GRIN2C, CHRNA5, GRID2, SYNPO, KCNMA1, GABRD, ARC, STX1A, GLRB, SYT10, GABRA6, SNAPIN, NPY1R, GRIA4, SHANK1, GRM1, CAMK2N1, ITPR1, SYNE1, SLC17A6, TRAPPC4, PEBP1, ERC2, SYT17	647	246	12782	2.89109	1.26113e-05	1.14649e-06	3.75509e-05
SP_PIR_KEYWORDS	cell junction	41	4.93381	6.72613e-07	SYT1, SHROOM2, ACHE, GRIK2, UTRN, CABP1, CLDN11, GJC2, ITSN1, RABAC1, GPHN, SORBS1, GRIN2C, HOMER3, CHRNA5, GRID2, SYNPO, GABRD, ARC, STX1A, INADL, GLRB, SYT10, GABRA6, BSN, SNAPIN, GRIA4, GJB6, SHANK1, CTNNA1, CAMK2N1, GJB2, CBLN1, SLC17A6, ASH1L, SDCBP, ERC2, VAMP1, UNC13B, SYT17, GAP43	830	399	19235	2.38136	0.00039004	2.60074e-05	0.000988784
SP_PIR_KEYWORDS	postsynaptic cell membrane	16	1.92539	7.48049e-05	GABRD, GLRB, ARC, GRIK2, GABRA6, CABP1, UTRN, GRIA4, SHANK1, CAMK2N1, GPHN, GRIN2C, HOMER3, GRID2, CHRNA5, SYNPO	830	110	19235	3.37087	0.0424607	0.00197026	0.109912
GOTERM_CC_FAT	GO:0030054~cell junction	47	5.65584	0.000135849	PRKCZ, SYT1, SHROOM2, ACHE, GRIK2, UTRN, CABP1, CLDN11, GJC2, ITSN1, CALB2, RABAC1, GPHN, CD44, SORBS1, GRIN2C, HOMER3, SLC2A1, CHRNA5, GRID2, SYNPO, GABRD, PTPRC, ARC, INADL, GLRB, SYT10, GABRA6, BSN, SNAPIN, GRIA4, GJB6, CTNNA1, SHANK1, CAMK2N1, GJB2, CBLN1, SLC17A6, ASH1L, SDCBP, SLC13A3, ERC2, PDZD2, VAMP1, UNC13B, SYT17, GAP43	647	518	12782	1.79251	0.0632583	0.00210577	0.194386
GOTERM_CC_FAT	GO:0014069~postsynaptic density	13	1.56438	0.000206745	ALS2, ARC, CNN3, CABP1, GRIA4, SHANK1, GRM1, ITPR1, CAMK2N1, GRIN2C, HOMER3, GRID2, SYNPO	647	71	12782	3.61726	0.0946691	0.00300924	0.295692
GOTERM_CC_FAT	GO:0045211~postsynaptic membrane	18	2.16606	0.000453433	KCNMA1, GABRD, ARC, GLRB, GRIK2, GABRA6, CABP1, UTRN, GRIA4, SHANK1, CAMK2N1, GPHN, SYNE1, GRIN2C, HOMER3, CHRNA5, GRID2, SYNPO	647	135	12782	2.63411	0.195996	0.00572436	0.647447
GOTERM_CC_FAT	GO:0030425~dendrite	15	1.80505	0.0366365	ALS2, ARC, CNN3, GRIK2, GABRA6, GRIA4, SOD1, SHANK1, GRM1, CAMK2N1, DVL1, CHRNA5, TRAPPC4, RELN, SYNPO	647	163	12782	1.81802	1	0.198799	41.4073
GOTERM_CC_FAT	GO:0043197~dendritic spine	5	0.601685	0.123597	ALS2, ARC, CNN3, GRM1, SYNPO	647	38	12782	2.59945	1	0.450453	84.885
Annotation Cluster 4	Enrichment Score: 4.556178389375402
Category	Term	Count	%	PValue	Genes	List Total	Pop Hits	Pop Total	Fold Enrichment	Bonferroni	Benjamini	FDR
SP_PIR_KEYWORDS	respiratory chain	21	2.52708	1.09869e-11	NDUFB3, NDUFA5, NDUFA2, NDUFB11, NDUFB5, NDUFB10, COX7A2, NDUFB7, COX8A, COX7C, NDUFC2, COX5A, UQCRQ, NDUFA1, COX5B, NDUFV3, UQCR10, NDUFV1, COX6B1, COX6A1, UQCRB	830	71	19235	6.85449	6.37239e-09	1.06206e-09	1.61515e-08
KEGG_PATHWAY	hsa05012:Parkinson's disease	24	2.88809	1.49432e-06	NDUFB3, NDUFA5, NDUFA2, NDUFB5, COX7A2, NDUFB10, NDUFB7, COX8A, UCHL1, COX7C, NDUFC2, UBE2L3, COX5A, VDAC2, UQCRQ, NDUFA1, COX5B, NDUFV3, UQCR10, NDUFV1, COX6B1, COX6A1, ATP5O, UQCRB	306	128	5085	3.11581	0.000234581	5.86505e-05	0.00179853
GOTERM_MF_FAT	GO:0015078~hydrogen ion transmembrane transporter activity	17	2.04573	6.62126e-06	COX7A2, COX8A, COX7C, CYB5A, ATP6V1G2, COX5A, UQCRQ, COX5B, MON2, ATP6V1F, ATP6V0C, UQCR10, COX6B1, COX6A1, ATP5O, ATP5I, UQCRB	637	90	12983	3.84983	0.00568471	0.0018985	0.0102613
SP_PIR_KEYWORDS	mitochondrial inner membrane	8	0.962696	8.60944e-06	COX7A2, NDUFV1, COX8A, COX6B1, COX7C, COX6A1, COX5A, COX5B	830	19	19235	9.75777	0.00498105	0.000293692	0.0126557
GOTERM_MF_FAT	GO:0015077~monovalent inorganic cation transmembrane transporter activity	17	2.04573	4.32598e-05	COX7A2, COX8A, COX7C, CYB5A, ATP6V1G2, COX5A, UQCRQ, COX5B, MON2, ATP6V1F, ATP6V0C, UQCR10, COX6B1, COX6A1, ATP5O, ATP5I, UQCRB	637	104	12983	3.33159	0.0365623	0.00926864	0.0670238
SP_PIR_KEYWORDS	electron transfer	11	1.32371	4.48524e-05	COX7A2, COX8A, COX6B1, COX7C, COX6A1, CYB5A, COX5A, COX5B, POR, UQCRB, GLRX	830	50	19235	5.09843	0.0256795	0.0012999	0.065916
SP_PIR_KEYWORDS	oxidative phosphorylation	9	1.08303	9.60428e-05	COX7A2, NDUFV1, COX8A, COX6B1, COX7C, COX6A1, COX5A, COX5B, UQCRB	830	35	19235	5.95921	0.0541843	0.00241913	0.141097
GOTERM_MF_FAT	GO:0004129~cytochrome-c oxidase activity	8	0.962696	0.000314552	COX7A2, COX8A, COX6B1, COX7C, COX6A1, CYB5A, COX5A, COX5B	637	28	12983	5.82328	0.237286	0.0332921	0.486388
GOTERM_MF_FAT	GO:0016676~oxidoreductase activity, acting on heme group of donors, oxygen as acceptor	8	0.962696	0.000314552	COX7A2, COX8A, COX6B1, COX7C, COX6A1, CYB5A, COX5A, COX5B	637	28	12983	5.82328	0.237286	0.0332921	0.486388
GOTERM_MF_FAT	GO:0016675~oxidoreductase activity, acting on heme group of donors	8	0.962696	0.000314552	COX7A2, COX8A, COX6B1, COX7C, COX6A1, CYB5A, COX5A, COX5B	637	28	12983	5.82328	0.237286	0.0332921	0.486388
GOTERM_MF_FAT	GO:0015002~heme-copper terminal oxidase activity	8	0.962696	0.000314552	COX7A2, COX8A, COX6B1, COX7C, COX6A1, CYB5A, COX5A, COX5B	637	28	12983	5.82328	0.237286	0.0332921	0.486388
SP_PIR_KEYWORDS	membrane-associated complex	8	0.962696	0.000352298	COX7A2, NDUFV1, COX8A, COX6B1, COX7C, COX6A1, COX5A, COX5B	830	32	19235	5.79367	0.184839	0.00782954	0.516656
GOTERM_MF_FAT	GO:0022890~inorganic cation transmembrane transporter activity	19	2.2864	0.000422235	TF, COX7A2, COX8A, COX7C, CYB5A, ATP6V1G2, COX5A, UQCRQ, COX5B, ITPR1, MON2, ATP6V1F, ATP6V0C, UQCR10, COX6B1, COX6A1, ATP5O, ATP5I, UQCRB	637	151	12983	2.56456	0.304846	0.035709	0.652389
KEGG_PATHWAY	hsa04260:Cardiac muscle contraction	14	1.68472	0.000643726	ATP1B1, COX7A2, ATP1B3, COX8A, COX7C, COX5A, COX5B, CACNA2D2, UQCRQ, TPM3, UQCR10, COX6B1, COX6A1, UQCRB	306	78	5085	2.98265	0.0961552	0.0167084	0.772032
Annotation Cluster 5	Enrichment Score: 4.389639726565177
Category	Term	Count	%	PValue	Genes	List Total	Pop Hits	Pop Total	Fold Enrichment	Bonferroni	Benjamini	FDR
GOTERM_CC_FAT	GO:0031982~vesicle	59	7.09988	3.74644e-05	SYT1, CLTB, ATP1B3, PDIA3, RAB5C, AP2S1, ITSN1, RABAC1, PDPK1, MAP1LC3A, SLC2A1, STX1A, ARC, NCALD, IRGM, RAB4A, SERPING1, SDCBP, PEBP1, TRAPPC4, GNAS, CTSB, VAMP1, CHGB, TF, AP1M1, RAB3B, CALY, CLU, PPT1, ABCA2, ATP6V1G2, ANXA6, ECE2, DGKD, KLC1, ALB, RAC1, RAB11B, TMED10, GPNMB, GAD1, RAB2A, AIMP1, HTT, SYT10, GARS, SNAPIN, NPY1R, SPARC, GRIA4, SOD1, ITPR1, DVL1, ANXA2, CORO1A, SLC17A6, PCSK1N,…	647	670	12782	1.73969	0.0178593	0.000750581	0.0536429
GOTERM_CC_FAT	GO:0016023~cytoplasmic membrane-bounded vesicle	51	6.13718	3.84651e-05	SYT1, CLTB, ATP1B3, PDIA3, RAB5C, AP2S1, ITSN1, RABAC1, PDPK1, SLC2A1, ARC, STX1A, NCALD, RAB4A, IRGM, SERPING1, SDCBP, TRAPPC4, PEBP1, CTSB, CHGB, TF, RAB3B, CLU, ABCA2, ATP6V1G2, PPT1, ANXA6, ECE2, ALB, DGKD, RAC1, RAB11B, TMED10, GPNMB, RAB2A, AIMP1, HTT, SYT10, GARS, SNAPIN, GRIA4, SPARC, NPY1R, ITPR1, DVL1, ANXA2, CORO1A, SLC17A6, PCSK1N, SYT17	647	550	12782	1.8319	0.0183319	0.000739809	0.0550754
GOTERM_CC_FAT	GO:0031410~cytoplasmic vesicle	57	6.85921	4.31946e-05	SYT1, CLTB, ATP1B3, PDIA3, RAB5C, AP2S1, ITSN1, RABAC1, PDPK1, MAP1LC3A, SLC2A1, STX1A, ARC, NCALD, IRGM, RAB4A, SERPING1, SDCBP, PEBP1, TRAPPC4, CTSB, VAMP1, CHGB, TF, AP1M1, RAB3B, CALY, CLU, PPT1, ABCA2, ATP6V1G2, ANXA6, ECE2, DGKD, KLC1, ALB, RAC1, RAB11B, TMED10, GPNMB, RAB2A, AIMP1, HTT, SYT10, GARS, SNAPIN, NPY1R, GRIA4, SPARC, SOD1, ITPR1, DVL1, ANXA2, CORO1A, SLC17A6, PCSK1N, SYT17	647	642	12782	1.75402	0.0205627	0.000798799	0.0618454
GOTERM_CC_FAT	GO:0031988~membrane-bounded vesicle	52	6.25752	4.43942e-05	SYT1, CLTB, ATP1B3, PDIA3, RAB5C, AP2S1, ITSN1, RABAC1, PDPK1, SLC2A1, ARC, STX1A, NCALD, RAB4A, IRGM, SERPING1, SDCBP, TRAPPC4, PEBP1, CTSB, CHGB, TF, RAB3B, CLU, ABCA2, ATP6V1G2, PPT1, ANXA6, ECE2, ALB, DGKD, RAC1, RAB11B, TMED10, GPNMB, GAD1, RAB2A, AIMP1, HTT, SYT10, GARS, SNAPIN, GRIA4, SPARC, NPY1R, ITPR1, DVL1, ANXA2, CORO1A, SLC17A6, PCSK1N, SYT17	647	568	12782	1.80863	0.0211277	0.000790579	0.0635624
Annotation Cluster 6	Enrichment Score: 3.113469424574583
Category	Term	Count	%	PValue	Genes	List Total	Pop Hits	Pop Total	Fold Enrichment	Bonferroni	Benjamini	FDR
SP_PIR_KEYWORDS	calcium	60	7.22022	4.56224e-05	PDP1, S100A4, SYT1, CLTB, AIF1, UTRN, ITSN1, CALB2, MMP24, EFHD1, PLCB4, SLC25A25, GRIN2C, FSTL5, TPT1, PLCB1, KCNMA1, TRPM3, RET, NCALD, SPARCL1, NRXN3, CDHR1, MCTP1, NPTXR, KCNT1, CAMK4, RELN, FKBP9, GALNT1, CABP1, ITGAM, ANXA6, PEF1, FAT1, FAT2, CERK, GALNT13, SCG2, SVEP1, S100A16, TRPC3, SYT10, EFEMP1, MYL12B, SPARC, MYL12A, ANXA5, CACNA2D2, ANXA4, ITPR1, ANXA3, ANXA2, GJB2, EPS15, SLC25A12, …	830	803	19235	1.73161	0.0261146	0.00125928	0.0670472
INTERPRO	IPR011992:EF-Hand type	24	2.88809	0.000759751	S100A4, FKBP9, S100A16, AIF1, NCALD, SPARCL1, UTRN, CABP1, MYL12B, SPARC, MYL12A, ITSN1, CALB2, SLC25A12, EPS15, EFHD1, PEF1, PLCB4, SLC25A25, FSTL5, RHBDL3, PLCB1, PDCD6, CALM2	783	236	16659	2.16365	0.652842	0.652842	1.24362
GOTERM_MF_FAT	GO:0005509~calcium ion binding	61	7.34055	0.0131747	PDP1, S100A4, SYT1, CLTB, AIF1, UTRN, ITSN1, CALB2, MMP24, EFHD1, PLCB4, SLC25A25, GRIN2C, FSTL5, TPT1, PLCB1, KCNMA1, TRPM3, RET, NCALD, SPARCL1, NRXN3, CDHR1, MGP, MCTP1, NPTXR, KCNT1, CAMK4, RELN, FKBP9, GALNT1, CABP1, ITGAM, ANXA6, PEF1, FAT1, FAT2, CERK, GALNT13, SCG2, SVEP1, S100A16, TRPC3, SYT10, EFEMP1, MYL12B, SPARC, MYL12A, ANXA5, CACNA2D2, ANXA4, ITPR1, ANXA3, ANXA2, EPS15, SLC25A12, C…	637	919	12983	1.35285	0.999989	0.435007	18.5794
Annotation Cluster 7	Enrichment Score: 3.003088329888224
Category	Term	Count	%	PValue	Genes	List Total	Pop Hits	Pop Total	Fold Enrichment	Bonferroni	Benjamini	FDR
GOTERM_BP_FAT	GO:0051592~response to calcium ion	13	1.56438	1.33057e-05	SLC25A12, ACTG1, TXNIP, KCNMA1, PEF1, SYT1, S100A16, SLC6A1, HTT, PEBP1, MGP, PDCD6, CALM2	677	55	13528	4.72308	0.0361092	0.00611079	0.0237379
GOTERM_BP_FAT	GO:0010038~response to metal ion	15	1.80505	0.00508429	KCNMA1, TXNIP, SYT1, S100A16, SLC6A1, HTT, MGP, SOD1, SLC25A12, ACTG1, PEF1, PEBP1, NDRG1, PDCD6, CALM2	677	129	13528	2.32352	0.999999	0.237337	8.69343
GOTERM_BP_FAT	GO:0010035~response to inorganic substance	19	2.2864	0.0144699	KCNMA1, TXNIP, SYT1, S100A16, SLC6A1, HTT, CRYAB, PRDX5, MGP, SOD1, SLC25A12, ACTG1, PEF1, NPTXR, JUN, PEBP1, NDRG1, PDCD6, CALM2	677	205	13528	1.85202	1	0.41145	22.8998
Annotation Cluster 8	Enrichment Score: 2.9420105229710085
Category	Term	Count	%	PValue	Genes	List Total	Pop Hits	Pop Total	Fold Enrichment	Bonferroni	Benjamini	FDR
GOTERM_BP_FAT	GO:0033674~positive regulation of kinase activity	27	3.2491	9.12378e-05	ALS2, PRKCZ, PTPRC, VAV3, GNAI2, ADCY8, MADD, ADCY5, TGFBR2, PRKAG2, MUL1, ZEB2, DGKI, SOD1, GRM1, CD74, PTPN11, PDPK1, DAB1, DGKD, MAP3K9, NPM1, RAC1, DGKZ, RELN, CERK, GAP43	677	231	13528	2.33559	0.222905	0.0192125	0.162665
GOTERM_BP_FAT	GO:0051347~positive regulation of transferase activity	27	3.2491	0.00016938	ALS2, PRKCZ, PTPRC, VAV3, GNAI2, ADCY8, MADD, ADCY5, TGFBR2, PRKAG2, MUL1, ZEB2, DGKI, SOD1, GRM1, CD74, PTPN11, PDPK1, DAB1, DGKD, MAP3K9, NPM1, RAC1, DGKZ, RELN, CERK, GAP43	677	240	13528	2.24801	0.373876	0.0328903	0.301784
GOTERM_BP_FAT	GO:0042325~regulation of phosphorylation	42	5.05415	0.000300666	ALS2, PRKCZ, GNAI2, IL6ST, ADCY8, ADCY5, PRKAG2, ZEB2, CCNG1, CD74, SPRY4, CCNE2, ZGPAT, EDNRB, PDPK1, DAB1, DYNLL1, DGKD, MAP3K9, AGT, NPM1, RAC1, CERK, PPP1R14A, GPS1, PTPRC, VAV3, MADD, TGFBR2, MUL1, DGKI, SOD1, GRM1, PRKCD, DVL1, PTPN11, YWHAG, JUN, PEBP1, DGKZ, RELN, GAP43	677	466	13528	1.80098	0.564459	0.0506216	0.535104
GOTERM_BP_FAT	GO:0045860~positive regulation of protein kinase activity	25	3.00842	0.000330727	ALS2, PRKCZ, PTPRC, GNAI2, ADCY8, MADD, ADCY5, TGFBR2, PRKAG2, MUL1, ZEB2, DGKI, SOD1, GRM1, CD74, PTPN11, PDPK1, DAB1, DGKD, MAP3K9, NPM1, DGKZ, RELN, CERK, GAP43	677	223	13528	2.24017	0.599196	0.0523606	0.588457
GOTERM_BP_FAT	GO:0051174~regulation of phosphorus metabolic process	43	5.17449	0.000354631	ALS2, PRKCZ, GNAI2, IL6ST, ADCY8, ADCY5, PRKAG2, ZEB2, CCNG1, CD74, SPRY4, CCNE2, ZGPAT, EDNRB, PDPK1, DAB1, DYNLL1, DGKD, MAP3K9, AGT, NPM1, RAC1, CERK, PPP1R14A, GPS1, PTPRC, VAV3, MADD, TGFBR2, MUL1, DGKI, SOD1, GRM1, PRKCD, DVL1, PTPN11, YWHAG, PPP1R2, JUN, PEBP1, DGKZ, RELN, GAP43	677	485	13528	1.77162	0.624829	0.05029	0.630861
GOTERM_BP_FAT	GO:0019220~regulation of phosphate metabolic process	43	5.17449	0.000354631	ALS2, PRKCZ, GNAI2, IL6ST, ADCY8, ADCY5, PRKAG2, ZEB2, CCNG1, CD74, SPRY4, CCNE2, ZGPAT, EDNRB, PDPK1, DAB1, DYNLL1, DGKD, MAP3K9, AGT, NPM1, RAC1, CERK, PPP1R14A, GPS1, PTPRC, VAV3, MADD, TGFBR2, MUL1, DGKI, SOD1, GRM1, PRKCD, DVL1, PTPN11, YWHAG, PPP1R2, JUN, PEBP1, DGKZ, RELN, GAP43	677	485	13528	1.77162	0.624829	0.05029	0.630861
GOTERM_BP_FAT	GO:0043549~regulation of kinase activity	34	4.09146	0.000484376	ALS2, PRKCZ, GNAI2, ADCY8, ADCY5, PRKAG2, ZEB2, CCNG1, CD74, SPRY4, CCNE2, ZGPAT, PDPK1, DAB1, DGKD, MAP3K9, RAC1, NPM1, CERK, GPS1, PTPRC, VAV3, MADD, TGFBR2, MUL1, DGKI, SOD1, GRM1, DVL1, PTPN11, YWHAG, DGKZ, RELN, GAP43	677	357	13528	1.90307	0.737929	0.0647646	0.860727
GOTERM_BP_FAT	GO:0051338~regulation of transferase activity	34	4.09146	0.00098734	ALS2, PRKCZ, GNAI2, ADCY8, ADCY5, PRKAG2, ZEB2, CCNG1, CD74, SPRY4, CCNE2, ZGPAT, PDPK1, DAB1, DGKD, MAP3K9, RAC1, NPM1, CERK, GPS1, PTPRC, VAV3, MADD, TGFBR2, MUL1, DGKI, SOD1, GRM1, DVL1, PTPN11, YWHAG, DGKZ, RELN, GAP43	677	372	13528	1.82634	0.934804	0.116715	1.74708
GOTERM_BP_FAT	GO:0045859~regulation of protein kinase activity	32	3.85078	0.00114767	ALS2, PRKCZ, GNAI2, ADCY8, ADCY5, PRKAG2, ZEB2, CCNG1, CD74, SPRY4, CCNE2, ZGPAT, PDPK1, DAB1, DGKD, MAP3K9, NPM1, CERK, GPS1, PTPRC, MADD, TGFBR2, MUL1, DGKI, SOD1, GRM1, DVL1, PTPN11, YWHAG, DGKZ, RELN, GAP43	677	345	13528	1.85343	0.958163	0.123877	2.02805
GOTERM_BP_FAT	GO:0032147~activation of protein kinase activity	12	1.44404	0.0271717	PRKCZ, PDPK1, GNAI2, ADCY8, DGKD, ADCY5, TGFBR2, DGKZ, DGKI, CERK, GRM1, GAP43	677	114	13528	2.1034	1	0.5059	38.8302
GOTERM_BP_FAT	GO:0043085~positive regulation of catalytic activity	37	4.45247	0.0295839	ALS2, PRKCZ, GNAI2, ADCY8, ADCY5, PRKAG2, ZEB2, CD74, EDNRB, PDPK1, DAB1, S1PR1, DGKD, MAP3K9, AGT, RAC1, NPM1, CAP1, CERK, PSMD7, PTPRC, VAV3, MADD, TGFBR2, MUL1, DGKI, SOD1, GRM1, PTPN11, PSMA1, PSMC4, IFT57, DGKZ, RELN, GNAS, UBA52, GAP43	677	520	13528	1.42182	1	0.523413	41.4807
GOTERM_BP_FAT	GO:0044093~positive regulation of molecular function	39	4.69314	0.0582225	ALS2, PRKCZ, GNAI2, ADCY8, ADCY5, PRKAG2, ZEB2, CD74, EDNRB, PDPK1, DAB1, S1PR1, DGKD, MAP3K9, AGT, RAC1, NPM1, CAP1, CERK, PSMD7, PTPRC, VAV3, MADD, TGFBR2, MUL1, DGKI, SOD1, GRM1, PTPN11, PSMA1, PSMC4, NME1, IFT57, DGKZ, RELN, GNAS, CALM2, UBA52, GAP43	677	586	13528	1.32988	1	0.63614	65.7094
Annotation Cluster 9	Enrichment Score: 2.917394325274162
Category	Term	Count	%	PValue	Genes	List Total	Pop Hits	Pop Total	Fold Enrichment	Bonferroni	Benjamini	FDR
GOTERM_BP_FAT	GO:0019226~transmission of nerve impulse	38	4.5728	1.32485e-05	ALS2, SYT1, ACHE, SLC6A1, GRIK2, PPT1, CLDN11, S1PR1, GRIN2C, CHRNA5, GRID2, GAD1, SLC1A1, GABRD, KCNMA1, STX1A, GLRB, NRXN3, GABRA6, SLC12A5, BSN, SNAPIN, GRIA4, SOD1, AFG3L2, GRM1, GABARAP, DVL1, CBLN1, SLC17A6, CAMK4, NPY, PEBP1, SDCBP, SCN8A, UNC13B, SST, UBA52	677	350	13528	2.1695	0.0359568	0.00729709	0.023636
GOTERM_BP_FAT	GO:0007268~synaptic transmission	33	3.97112	3.70173e-05	ALS2, SYT1, ACHE, SLC6A1, GRIK2, PPT1, GRIN2C, CHRNA5, GRID2, GAD1, SLC1A1, KCNMA1, GABRD, GLRB, STX1A, NRXN3, GABRA6, SLC12A5, BSN, SNAPIN, GRIA4, GRM1, GABARAP, DVL1, CBLN1, SLC17A6, CAMK4, NPY, PEBP1, SDCBP, UNC13B, SST, UBA52	677	298	13528	2.2128	0.0972572	0.0113042	0.0660272
GOTERM_BP_FAT	GO:0007267~cell-cell signaling	45	5.41516	0.00667457	ALS2, SYT1, ACHE, SLC6A1, GRIK2, PPT1, GJC2, ECE2, GRIN2C, FAT1, AGT, CHRNA5, GRID2, GAD1, SLC1A1, KCNMA1, GABRD, STX1A, GLRB, AIMP1, HTT, NRXN3, FADS1, GABRA6, SLC12A5, FZD1, BSN, SNAPIN, GRIA4, GRM1, GABARAP, DVL1, GJB2, CBLN1, SLC17A6, CAMK4, NPY, CXCL14, ASH1L, PEBP1, SDCBP, NEUROD1, UNC13B, SST, UBA52	677	600	13528	1.49867	1	0.273229	11.2627
GOTERM_BP_FAT	GO:0050877~neurological system process	59	7.09988	0.653773	ALS2, SYT1, SLC6A1, GRIK2, ADCY8, LXN, UCHL1, S1PR1, GRIN2C, CHRNA5, GRID2, PLCB1, SLC1A1, KCNMA1, STX1A, NRXN3, CDHR1, BSN, TOPORS, GRM1, BBS1, CBLN1, CAMK4, JUN, PDCL, SDCBP, PEBP1, GNAS, UNC13B, UBA52, PRKCZ, ACHE, PPT1, CLDN11, TIMP3, CHD7, AGT, PTN, GAD1, GABRD, GLRB, HTT, GABRA6, SLC12A5, EFEMP1, SNAPIN, NPY1R, GRIA4, GJB6, SOD1, AFG3L2, GABARAP, DVL1, GJB2, SLC17A6, NPY, SCN8A, FABP7, SST	677	1210	13528	0.974342	1	0.995389	100
Annotation Cluster 10	Enrichment Score: 2.62162636026407
Category	Term	Count	%	PValue	Genes	List Total	Pop Hits	Pop Total	Fold Enrichment	Bonferroni	Benjamini	FDR
GOTERM_CC_FAT	GO:0043228~non-membrane-bounded organelle	164	19.7353	0.00108349	ALS2, S100A4, EIF6, HMGN1, MRPS35, RPL17, RPL19, RPL14, TUBB2B, TUBB2A, RPL13, AIF1, CEP76, UTRN, CAPZA1, RPLP2, RANGAP1, MYLIP, ACTG1, ANK1, GRIN2C, HOMER3, PGRMC1, RPLP1, TPT1, GRID2, H2AFY, RPL12, MRPL32, MRPL34, MRPL52, RPL35A, IKBKAP, MRPL51, ARC, CRYAB, BSN, TMSB10, DCTN5, BASP1, DCTN6, CTNNA1, NCAPD3, TACC2, CAMK4, MRPS18B, NME1, MRPS18A, JUN, SDCBP, ARL8A, MRPL48, ERC2, RPS11, FILIP1L, SE…	647	2596	12782	1.24805	0.406336	0.0126376	1.54062
GOTERM_CC_FAT	GO:0043232~intracellular non-membrane-bounded organelle	164	19.7353	0.00108349	ALS2, S100A4, EIF6, HMGN1, MRPS35, RPL17, RPL19, RPL14, TUBB2B, TUBB2A, RPL13, AIF1, CEP76, UTRN, CAPZA1, RPLP2, RANGAP1, MYLIP, ACTG1, ANK1, GRIN2C, HOMER3, PGRMC1, RPLP1, TPT1, GRID2, H2AFY, RPL12, MRPL32, MRPL34, MRPL52, RPL35A, IKBKAP, MRPL51, ARC, CRYAB, BSN, TMSB10, DCTN5, BASP1, DCTN6, CTNNA1, NCAPD3, TACC2, CAMK4, MRPS18B, NME1, MRPS18A, JUN, SDCBP, ARL8A, MRPL48, ERC2, RPS11, FILIP1L, SE…	647	2596	12782	1.24805	0.406336	0.0126376	1.54062
GOTERM_CC_FAT	GO:0044430~cytoskeletal part	69	8.30325	0.00221013	ALS2, EIF6, GFAP, TUBB2B, AIF1, CEP76, TUBB2A, CAPZA1, UTRN, MAP1LC3A, DYNLL1, GRIN2C, HOMER3, GRID2, TPT1, SYNJ2, CAP1, TUBA1C, STX1A, ARC, CRYAB, DCTN6, GRM1, EML5, TACC2, ARL3, EPB41L2, CHMP1A, ATG4D, HIPK1, ATG4B, NME1, CFL1, ARL8A, MAPRE2, SEPT7, FILIP1L, SEPT8, SEPT9, PRKCZ, SHROOM2, CNN3, VIM, CABP1, ANLN, ABCA2, TPM3, TUBGCP4, EZR, SORBS1, KLC1, NPM1, NEFM, SYNPO, MYL12B, MYL12A, GRIA4, S…	647	952	12782	1.43188	0.655013	0.0238973	3.11916
GOTERM_CC_FAT	GO:0005856~cytoskeleton	89	10.71	0.0125726	ALS2, EIF6, GFAP, TUBB2B, AIF1, TUBB2A, CEP76, CAPZA1, UTRN, MYLIP, ACTG1, CTTN, ANK1, MAP1LC3A, DYNLL1, GRIN2C, HOMER3, TPT1, GRID2, SYNJ2, MSN, LRRFIP1, CAP1, TUBA1C, STX1A, ARC, CRYAB, BSN, DCTN5, TMSB10, DCTN6, BASP1, CTNNA1, GRM1, EML5, TACC2, ARL3, EPB41L2, CHMP1A, ATG4D, HIPK1, ATG4B, NME1, CFL1, FHOD3, SDCBP, PEBP1, ARL8A, MAPRE2, ERC2, SEPT7, FILIP1L, SEPT8, SEPT9, PRKCZ, SHROOM2, CNN3, …	647	1381	12782	1.27318	0.997725	0.0934939	16.5737
Annotation Cluster 11	Enrichment Score: 2.5425485657532825
Category	Term	Count	%	PValue	Genes	List Total	Pop Hits	Pop Total	Fold Enrichment	Bonferroni	Benjamini	FDR
GOTERM_BP_FAT	GO:0046907~intracellular transport	57	6.85921	5.89988e-05	ALS2, GRPEL1, CLTB, PDIA3, CHMP5, GRIK2, AP2S1, UCHL1, EIF5A, CRY2, GBF1, HOMER3, ATP5O, SAR1B, AGAP3, TOMM34, ARL1, STX1A, NPC2, ATG4D, CAMK4, JUN, SDCBP, TRAPPC4, GNAS, SRP9, TRAPPC3, SH3GL2, PRKCZ, STX8, AP1M1, NAPA, FTH1, CD74, TOMM7, KLC1, NPM1, BLOC1S1, TMED10, NEFM, RAB2A, HTT, SMG1, ICMT, SNAPIN, AP4S1, MON2, ABCG1, GABARAP, SLC25A12, YWHAG, RPL23, TOM1L1, AKTIP, PTTG1IP, TRPC4AP, AP4B1	677	657	13528	1.73362	0.150475	0.0161755	0.105216
GOTERM_BP_FAT	GO:0008104~protein localization	64	7.70156	0.00247414	ALS2, GRPEL1, CLTB, PDIA3, RAB5C, GRIK2, CHMP5, AP2S1, EIF5A, NUP188, CRY2, GRIN2C, HOMER3, SAR1B, AGAP1, AGAP3, TOMM34, STX1A, RAB4A, TMSB10, TOPORS, CHMP1A, ATG4D, ARHGAP33, ATG4B, JUN, SDCBP, GNAS, SERP2, SRP9, CHMP2A, SHROOM2, RAB3B, AP1M1, NAPA, PPT1, SNX3, CD74, TOMM7, EZR, NPM1, SNF8, RAB11B, TMED10, SCG2, RAB2A, HTT, ICMT, SNAPIN, SHANK1, AP4S1, MON2, ABCG1, GABARAP, DVL1, EPS15, YWHAG, R…	677	882	13528	1.44996	0.998937	0.1824	4.32367
GOTERM_BP_FAT	GO:0015031~protein transport	56	6.73887	0.00360318	GRPEL1, CLTB, PDIA3, RAB5C, GRIK2, CHMP5, AP2S1, EIF5A, NUP188, CRY2, HOMER3, SAR1B, AGAP1, AGAP3, TOMM34, STX1A, RAB4A, CHMP1A, ATG4D, ARHGAP33, ATG4B, JUN, SDCBP, GNAS, SERP2, SRP9, CHMP2A, AP1M1, RAB3B, NAPA, PPT1, SNX3, CD74, TOMM7, SNF8, NPM1, RAB11B, TMED10, SCG2, RAB2A, HTT, ICMT, SNAPIN, AP4S1, MON2, ABCG1, GABARAP, EPS15, YWHAG, RPL23, TOM1L1, AKTIP, PTTG1IP, TRPC4AP, SNX30, AP4B1	677	762	13528	1.46851	0.999954	0.216	6.23753
GOTERM_BP_FAT	GO:0006886~intracellular protein transport	32	3.85078	0.003919	GRPEL1, AP1M1, CLTB, PDIA3, GRIK2, AP2S1, EIF5A, NAPA, CD74, TOMM7, CRY2, HOMER3, NPM1, SAR1B, AGAP3, TOMM34, STX1A, HTT, ICMT, SNAPIN, AP4S1, GABARAP, YWHAG, ATG4D, RPL23, TOM1L1, JUN, PTTG1IP, TRPC4AP, SDCBP, AP4B1, SRP9	677	374	13528	1.70971	0.999981	0.22307	6.76638
GOTERM_BP_FAT	GO:0045184~establishment of protein localization	56	6.73887	0.00449645	GRPEL1, CLTB, PDIA3, RAB5C, GRIK2, CHMP5, AP2S1, EIF5A, NUP188, CRY2, HOMER3, SAR1B, AGAP1, AGAP3, TOMM34, STX1A, RAB4A, CHMP1A, ATG4D, ARHGAP33, ATG4B, JUN, SDCBP, GNAS, SERP2, SRP9, CHMP2A, AP1M1, RAB3B, NAPA, PPT1, SNX3, CD74, TOMM7, SNF8, NPM1, RAB11B, TMED10, SCG2, RAB2A, HTT, ICMT, SNAPIN, AP4S1, MON2, ABCG1, GABARAP, EPS15, YWHAG, RPL23, TOM1L1, AKTIP, PTTG1IP, TRPC4AP, SNX30, AP4B1	677	769	13528	1.45515	0.999996	0.232814	7.72607
GOTERM_BP_FAT	GO:0034613~cellular protein localization	34	4.09146	0.00486777	AP1M1, GRPEL1, CLTB, PDIA3, GRIK2, AP2S1, EIF5A, NAPA, CD74, TOMM7, CRY2, HOMER3, NPM1, SAR1B, AGAP3, TOMM34, STX1A, HTT, ICMT, SNAPIN, TOPORS, AP4S1, GABARAP, DVL1, YWHAG, ATG4D, RPL23, TOM1L1, JUN, PTTG1IP, TRPC4AP, SDCBP, AP4B1, SRP9	677	411	13528	1.65303	0.999999	0.236428	8.33823
GOTERM_BP_FAT	GO:0070727~cellular macromolecule localization	34	4.09146	0.00529406	AP1M1, GRPEL1, CLTB, PDIA3, GRIK2, AP2S1, EIF5A, NAPA, CD74, TOMM7, CRY2, HOMER3, NPM1, SAR1B, AGAP3, TOMM34, STX1A, HTT, ICMT, SNAPIN, TOPORS, AP4S1, GABARAP, DVL1, YWHAG, ATG4D, RPL23, TOM1L1, JUN, PTTG1IP, TRPC4AP, SDCBP, AP4B1, SRP9	677	414	13528	1.64106	1	0.241812	9.0363
SP_PIR_KEYWORDS	protein transport	32	3.85078	0.0191203	CHMP2A, AP1M1, RAB3B, CHMP5, RAB5C, AP2S1, EIF5A, NAPA, NUP188, SNX3, TOMM7, DGKD, SNF8, RAB11B, TMED10, SAR1B, AGAP1, RAB2A, RAB4A, AP4S1, GABARAP, MON2, EPS15, CHMP1A, ARHGAP33, ATG4D, AKTIP, TOM1L1, ATG4B, SNX30, AP4B1, SERP2	830	485	19235	1.52905	0.999986	0.175563	24.7086
Annotation Cluster 12	Enrichment Score: 2.4522744213548546
Category	Term	Count	%	PValue	Genes	List Total	Pop Hits	Pop Total	Fold Enrichment	Bonferroni	Benjamini	FDR
SP_PIR_KEYWORDS	calcium binding	15	1.80505	0.000133358	S100A4, MGP, SPARC, MYL12A, ANXA5, ANXA4, CALB2, ANXA3, ANXA2, ANXA6, CDH13, LAMB2, CAMK4, LAMC1, CALM2	830	103	19235	3.37496	0.074437	0.00321786	0.195867
SP_PIR_KEYWORDS	phospholipid binding	7	0.842359	0.000259346	ANXA6, SYT1, ANXA5, ANXA4, PRKCD, ANXA3, ANXA2	830	22	19235	7.37377	0.139671	0.00599953	0.38058
SP_PIR_KEYWORDS	endonexin fold	5	0.601685	0.000886456	ANXA6, ANXA5, ANXA4, ANXA3, ANXA2	830	11	19235	10.534	0.402124	0.0175806	1.29527
GOTERM_MF_FAT	GO:0004859~phospholipase inhibitor activity	5	0.601685	0.00205965	SNCB, ANXA5, ANXA4, ANXA3, ANXA2	637	12	12983	8.49228	0.830549	0.111611	3.14487
SP_PIR_KEYWORDS	annexin	5	0.601685	0.00242452	ANXA6, ANXA5, ANXA4, ANXA3, ANXA2	830	14	19235	8.27668	0.75535	0.0383542	3.50562
UP_SEQ_FEATURE	repeat:Annexin 4	5	0.601685	0.00248146	ANXA6, ANXA5, ANXA4, ANXA3, ANXA2	830	14	19113	8.22418	0.997447	0.697015	4.26945
UP_SEQ_FEATURE	repeat:Annexin 2	5	0.601685	0.00248146	ANXA6, ANXA5, ANXA4, ANXA3, ANXA2	830	14	19113	8.22418	0.997447	0.697015	4.26945
UP_SEQ_FEATURE	repeat:Annexin 3	5	0.601685	0.00248146	ANXA6, ANXA5, ANXA4, ANXA3, ANXA2	830	14	19113	8.22418	0.997447	0.697015	4.26945
UP_SEQ_FEATURE	repeat:Annexin 1	5	0.601685	0.00248146	ANXA6, ANXA5, ANXA4, ANXA3, ANXA2	830	14	19113	8.22418	0.997447	0.697015	4.26945
PIR_SUPERFAMILY	PIRSF002359:annexin I	5	0.601685	0.00273738	ANXA6, ANXA5, ANXA4, ANXA3, ANXA2	393	12	7396	7.84139	0.702274	0.702274	3.80461
SMART	SM00335:ANX	5	0.601685	0.0028079	ANXA6, ANXA5, ANXA4, ANXA3, ANXA2	409	14	9079	7.92787	0.521311	0.521311	3.61291
SP_PIR_KEYWORDS	calcium/phospholipid-binding	5	0.601685	0.00319438	ANXA6, ANXA5, ANXA4, ANXA3, ANXA2	830	15	19235	7.7249	0.843658	0.0476612	4.59459
INTERPRO	IPR018252:Annexin repeat, conserved site	5	0.601685	0.00330594	ANXA6, ANXA5, ANXA4, ANXA3, ANXA2	783	14	16659	7.59852	0.990043	0.684114	5.30633
INTERPRO	IPR001464:Annexin	5	0.601685	0.00330594	ANXA6, ANXA5, ANXA4, ANXA3, ANXA2	783	14	16659	7.59852	0.990043	0.684114	5.30633
INTERPRO	IPR018502:Annexin repeat	5	0.601685	0.00330594	ANXA6, ANXA5, ANXA4, ANXA3, ANXA2	783	14	16659	7.59852	0.990043	0.684114	5.30633
GOTERM_MF_FAT	GO:0055102~lipase inhibitor activity	5	0.601685	0.00505073	SNCB, ANXA5, ANXA4, ANXA3, ANXA2	637	15	12983	6.79383	0.987218	0.238512	7.54753
GOTERM_MF_FAT	GO:0005544~calcium-dependent phospholipid binding	6	0.722022	0.00775231	ANXA6, ANXA5, ANXA4, ANXA3, MCTP1, ANXA2	637	26	12983	4.70342	0.99877	0.325755	11.3625
GOTERM_BP_FAT	GO:0050818~regulation of coagulation	4	0.481348	0.336811	PDPN, ANXA5, ANXA4, ANXA2	677	41	13528	1.94949	1	0.949971	99.9343
GOTERM_BP_FAT	GO:0050819~negative regulation of coagulation	3	0.361011	0.37568	ANXA5, ANXA4, ANXA2	677	26	13528	2.30565	1	0.960799	99.9776
Annotation Cluster 13	Enrichment Score: 2.4318693105077087
Category	Term	Count	%	PValue	Genes	List Total	Pop Hits	Pop Total	Fold Enrichment	Bonferroni	Benjamini	FDR
UP_SEQ_FEATURE	nucleotide phosphate-binding region:GTP	31	3.73045	1.40588e-05	RAB3B, GNAI2, TUBB2B, RAB5C, TUBB2A, GNL3L, DIRAS2, RAB28, RAC1, RAB11B, RALA, SAR1B, AGAP1, MX2, RHOG, AGAP3, TUBA1C, RAB2A, ARL1, RAB4A, IRGM, EEF2, ARL3, RND2, MFN1, RHEB, ARL8A, GNAS, SEPT7, SEPT8, SEPT9	830	295	19113	2.41986	0.0332193	0.0332193	0.0246867
SP_PIR_KEYWORDS	GTP binding	13	1.56438	2.55877e-05	RAB2A, RAB3B, GNAI2, TUBB2B, RAB5C, RAB28, TUBB2A, RAB4A, RAC1, RHEB, EEF2, GNAS, SEPT7	830	67	19235	4.49658	0.0147315	0.000824165	0.0376092
SP_PIR_KEYWORDS	gtp-binding	32	3.85078	4.02036e-05	RAB3B, GNAI2, TUBB2B, RAB5C, TUBB2A, GNL3L, DIRAS2, RAB28, RAC1, GUCY1A2, RAB11B, RALA, SAR1B, AGAP1, MX2, RHOG, AGAP3, TUBA1C, RAB2A, ARL1, RAB4A, IRGM, EEF2, ARL3, RND2, MFN1, RHEB, ARL8A, GNAS, SEPT7, SEPT8, SEPT9	830	329	19235	2.25407	0.0230488	0.00122654	0.0590859
GOTERM_MF_FAT	GO:0003924~GTPase activity	25	3.00842	0.000104887	RAB2A, ARL1, RAB3B, GNAI2, RAP1GAP, TUBB2B, TUBB2A, RAB5C, RAB4A, EEF2, RND2, MFN1, DIRAS2, RAB28, RAC1, RAB11B, RHEB, RALA, GNAS, ARL8A, MX2, TUBA1C, AGAP3, RHOG, SEPT9	637	211	12983	2.41487	0.0863547	0.0179004	0.162433
GOTERM_MF_FAT	GO:0019001~guanyl nucleotide binding	35	4.21179	0.000557107	RAB3B, GNAI2, TUBB2B, RAB5C, TUBB2A, GNL3L, DIRAS2, RAB28, RAC1, GUCY1A2, RAB11B, RALA, SAR1B, AGAP1, MX2, RHOG, AGAP3, TUBA1C, RAB2A, ARL1, RAB4A, IRGM, OLA1, EEF2, ARL3, RND2, MFN1, NME1, PDE5A, RHEB, ARL8A, GNAS, SEPT7, SEPT8, SEPT9	637	382	12983	1.86741	0.381095	0.0426808	0.859937
GOTERM_MF_FAT	GO:0032561~guanyl ribonucleotide binding	35	4.21179	0.000557107	RAB3B, GNAI2, TUBB2B, RAB5C, TUBB2A, GNL3L, DIRAS2, RAB28, RAC1, GUCY1A2, RAB11B, RALA, SAR1B, AGAP1, MX2, RHOG, AGAP3, TUBA1C, RAB2A, ARL1, RAB4A, IRGM, OLA1, EEF2, ARL3, RND2, MFN1, NME1, PDE5A, RHEB, ARL8A, GNAS, SEPT7, SEPT8, SEPT9	637	382	12983	1.86741	0.381095	0.0426808	0.859937
GOTERM_MF_FAT	GO:0005525~GTP binding	34	4.09146	0.000710278	RAB3B, GNAI2, TUBB2B, RAB5C, TUBB2A, GNL3L, DIRAS2, RAB28, RAC1, GUCY1A2, RAB11B, RALA, SAR1B, AGAP1, MX2, RHOG, AGAP3, TUBA1C, RAB2A, ARL1, RAB4A, IRGM, OLA1, EEF2, ARL3, RND2, MFN1, NME1, RHEB, ARL8A, GNAS, SEPT7, SEPT8, SEPT9	637	372	12983	1.86282	0.457608	0.0459688	1.09515
SP_PIR_KEYWORDS	methylation	22	2.64741	0.00190166	TF, RAB3B, CRYAB, TP53BP1, RAB4A, ELAVL1, ACTG1, RND2, DIRAS2, HNRNPUL1, HIST1H4B, GORASP2, RAC1, RAB11B, RHEB, H2AFY, TMED10, RALA, PABPC1, CALM2, UBA52, RHOG	830	242	19235	2.10679	0.668462	0.0319494	2.75945
INTERPRO	IPR005225:Small GTP-binding protein	18	2.16606	0.00223333	RAB2A, ARL1, RAB3B, RAB5C, RAB4A, EEF2, ARL3, RND2, DIRAS2, RAB28, RAC1, RAB11B, RHEB, RALA, ARL8A, AGAP1, SAR1B, RHOG	783	167	16659	2.29321	0.9555	0.789051	3.61439
UP_SEQ_FEATURE	short sequence motif:Effector region	12	1.44404	0.00269923	RND2, RAB2A, RAB3B, DIRAS2, RAB5C, RAB28, RAB4A, RAC1, RAB11B, RALA, RHEB, RHOG	830	95	19113	2.90876	0.998489	0.604601	4.6358
SP_PIR_KEYWORDS	membrane trafficking	5	0.601685	0.00411541	RAB2A, SYT1, CPLX2, RAB3B, RAB4A	830	16	19235	7.24209	0.908541	0.059487	5.88232
SP_PIR_KEYWORDS	nucleotide binding	12	1.44404	0.0064172	RAB2A, RAB3B, GNAI2, RAB5C, RAB28, RAB4A, RAC1, RHEB, EEF2, GNAS, SEPT7, ARL3	830	107	19235	2.59903	0.976102	0.0891247	9.03009
SP_PIR_KEYWORDS	prenylation	15	1.80505	0.00762296	RAB2A, RAB3B, CAMK1G, RAB5C, RAB4A, RND2, DIRAS2, PPP1R16A, RAB28, PTP4A1, RAC1, RAB11B, RHEB, RALA, RHOG	830	156	19235	2.22834	0.988183	0.095949	10.6396
GOTERM_BP_FAT	GO:0007264~small GTPase mediated signal transduction	26	3.12876	0.0102686	RAB3B, RAB5C, ITSN1, DAB1, DIRAS2, TIAM1, RAB28, RAC1, RAB11B, RALA, AGAP1, KNDC1, RHOG, AGAP3, RAB2A, ARL1, VAV3, RAB4A, ARL3, RND2, CDH13, CFL1, SDCBP, RHEB, ARL8A, SIAH2	677	305	13528	1.70341	1	0.355261	16.82
INTERPRO	IPR001806:Ras GTPase	14	1.68472	0.0109793	RAB2A, RAB3B, RAB5C, RAB4A, RND2, DIRAS2, RAB28, RAC1, RAB11B, RHEB, RALA, AGAP1, AGAP3, RHOG	783	135	16659	2.20639	1	0.818685	16.6212
SP_PIR_KEYWORDS	P-loop	12	1.44404	0.0115192	RAB2A, RAB3B, GNAI2, RAB5C, RAB28, RAB4A, RAC1, RHEB, EEF2, GNAS, SEPT7, ARL3	830	116	19235	2.39738	0.998793	0.128153	15.6608
UP_SEQ_FEATURE	lipid moiety-binding region:S-geranylgeranyl cysteine	10	1.20337	0.0330411	RND2, RAB2A, RAB3B, DIRAS2, RAB5C, RAB4A, RAC1, RAB11B, RALA, RHOG	830	102	19113	2.25762	1	0.974523	44.5706
INTERPRO	IPR013753:Ras	12	1.44404	0.0331588	RND2, RAB2A, RAB3B, DIRAS2, RAB5C, RAB28, RAB4A, RAC1, RAB11B, RALA, RHEB, RHOG	783	125	16659	2.04248	1	0.946801	42.6055
SP_PIR_KEYWORDS	prenylated cysteine	4	0.481348	0.0744657	RAB2A, RAB3B, RAB4A, RAC1	830	23	19235	4.03038	1	0.406603	67.9413
SMART	SM00175:RAB	5	0.601685	0.293419	RAB2A, RAB3B, RAB5C, RAB4A, RAB11B	409	61	9079	1.81951	1	0.961222	98.9383
INTERPRO	IPR003579:Ras small GTPase, Rab type	5	0.601685	0.32134	RAB2A, RAB3B, RAB5C, RAB4A, RAB11B	783	61	16659	1.74392	1	0.999598	99.8309
UP_SEQ_FEATURE	propeptide:Removed in mature form	12	1.44404	0.409091	RND2, CDH13, DIRAS2, LY6E, MAP1LC3A, RAC1, RAB11B, NTNG1, RALA, RHEB, OMG, RHOG	830	229	19113	1.20669	1	1	99.9903
Annotation Cluster 14	Enrichment Score: 2.2112278215026513
Category	Term	Count	%	PValue	Genes	List Total	Pop Hits	Pop Total	Fold Enrichment	Bonferroni	Benjamini	FDR
GOTERM_BP_FAT	GO:0006461~protein complex assembly	42	5.05415	0.00146437	SYT1, PRKCZ, POLR2E, CALY, SLC6A1, TUBB2B, GRIK2, TUBB2A, TSPAN4, AP2S1, CAPZA1, HR, ANLN, CD74, POLR2A, TUBGCP4, DGKD, RAC1, RTF1, NPM1, SLC1A1, TUBA1C, OLFM1, IKBKAP, GLRB, CRYAB, GABRA6, PFKP, GTF2H3, MGP, ANXA5, DVL1, TAF13, TAF12, TCEB2, PEBP1, TRPC4AP, ATPIF1, LAMC1, UNC13B, SEPT7, SEPT9	677	505	13528	1.66189	0.982586	0.144259	2.58082
GOTERM_BP_FAT	GO:0070271~protein complex biogenesis	42	5.05415	0.00146437	SYT1, PRKCZ, POLR2E, CALY, SLC6A1, TUBB2B, GRIK2, TUBB2A, TSPAN4, AP2S1, CAPZA1, HR, ANLN, CD74, POLR2A, TUBGCP4, DGKD, RAC1, RTF1, NPM1, SLC1A1, TUBA1C, OLFM1, IKBKAP, GLRB, CRYAB, GABRA6, PFKP, GTF2H3, MGP, ANXA5, DVL1, TAF13, TAF12, TCEB2, PEBP1, TRPC4AP, ATPIF1, LAMC1, UNC13B, SEPT7, SEPT9	677	505	13528	1.66189	0.982586	0.144259	2.58082
GOTERM_BP_FAT	GO:0051259~protein oligomerization	17	2.04573	0.0136799	SYT1, PRKCZ, GLRB, SLC6A1, CRYAB, GABRA6, PFKP, HR, ANXA5, DGKD, NPM1, PEBP1, ATPIF1, SLC1A1, SEPT7, OLFM1, SEPT9	677	174	13528	1.95229	1	0.406392	21.7895
GOTERM_BP_FAT	GO:0065003~macromolecular complex assembly	47	5.65584	0.0152679	EIF6, PRKCZ, SYT1, POLR2E, CALY, SLC6A1, TUBB2B, GRIK2, TUBB2A, TSPAN4, AP2S1, CAPZA1, HR, ANLN, CD74, POLR2A, TUBGCP4, DGKD, HIST1H4B, NPM1, RAC1, RTF1, H2AFY, SLC1A1, TUBA1C, OLFM1, IKBKAP, GLRB, CRYAB, GABRA6, PFKP, GTF2H3, MGP, RPL24, ANXA5, SMN1, DVL1, TAF13, TAF12, TCEB2, PEBP1, TRPC4AP, ATPIF1, LAMC1, UNC13B, SEPT7, SEPT9	677	665	13528	1.41228	1	0.424368	24.0061
GOTERM_BP_FAT	GO:0043933~macromolecular complex subunit organization	49	5.89651	0.0196199	EIF6, SYT1, TUBB2B, SLC6A1, TUBB2A, GRIK2, AP2S1, TSPAN4, CAPZA1, HR, RTF1, H2AFY, SLC1A1, TUBA1C, IKBKAP, CRYAB, PFKP, MGP, GTF2H3, SMN1, TAF13, TAF12, PEBP1, ATPIF1, LAMC1, UNC13B, SEPT7, SEPT9, PRKCZ, CALY, POLR2E, ANLN, CD74, POLR2A, TUBGCP4, HIST1H4B, DGKD, AGT, RAC1, NPM1, OLFM1, GLRB, GABRA6, RPL24, ANXA5, ABCG1, DVL1, TCEB2, TRPC4AP	677	710	13528	1.37906	1	0.459562	29.7806
Annotation Cluster 15	Enrichment Score: 2.179591195565413
Category	Term	Count	%	PValue	Genes	List Total	Pop Hits	Pop Total	Fold Enrichment	Bonferroni	Benjamini	FDR
GOTERM_BP_FAT	GO:0031644~regulation of neurological system process	18	2.16606	0.00165996	PRKCZ, TF, ACHE, STX1A, ARC, GNAI2, SLC6A1, HTT, GRIK2, GRIA4, GRM1, EDNRB, YWHAG, GRIN2C, AGT, PEBP1, BHLHE40, UBA52	677	153	13528	2.35086	0.989867	0.151256	2.92073
GOTERM_BP_FAT	GO:0051969~regulation of transmission of nerve impulse	17	2.04573	0.00276959	PRKCZ, TF, ACHE, STX1A, ARC, GNAI2, SLC6A1, HTT, GRIK2, GRIA4, GRM1, YWHAG, GRIN2C, AGT, PEBP1, BHLHE40, UBA52	677	147	13528	2.31088	0.999531	0.196696	4.82804
GOTERM_BP_FAT	GO:0050804~regulation of synaptic transmission	16	1.92539	0.00326182	PRKCZ, ACHE, STX1A, ARC, GNAI2, SLC6A1, GRIK2, HTT, GRIA4, GRM1, YWHAG, GRIN2C, AGT, PEBP1, BHLHE40, UBA52	677	136	13528	2.35086	0.99988	0.211515	5.66273
GOTERM_BP_FAT	GO:0044057~regulation of system process	25	3.00842	0.0211904	KCNMA1, TF, PRKCZ, ARC, STX1A, ACHE, GNAI2, SLC6A1, HTT, IL6ST, GRIK2, NPY1R, GRIA4, SOD1, GRM1, TPM3, PTPN11, ANXA6, EDNRB, YWHAG, GRIN2C, AGT, PEBP1, BHLHE40, UBA52	677	309	13528	1.61669	1	0.460258	31.7608
GOTERM_BP_FAT	GO:0048167~regulation of synaptic plasticity	8	0.962696	0.0398044	ARC, YWHAG, GRIK2, HTT, GRIN2C, AGT, BHLHE40, UBA52	677	64	13528	2.49778	1	0.561987	51.5544
Annotation Cluster 16	Enrichment Score: 2.1356575296289493
Category	Term	Count	%	PValue	Genes	List Total	Pop Hits	Pop Total	Fold Enrichment	Bonferroni	Benjamini	FDR
GOTERM_CC_FAT	GO:0005761~mitochondrial ribosome	10	1.20337	0.000579662	MRPS35, MRPL52, MRPL51, MRPS15, MRPS18B, MRPS18A, MRPL55, MRPS21, MRPL32, MRPL34	647	48	12782	4.11579	0.243383	0.0069482	0.826991
GOTERM_CC_FAT	GO:0000313~organellar ribosome	10	1.20337	0.000579662	MRPS35, MRPL52, MRPL51, MRPS15, MRPS18B, MRPS18A, MRPL55, MRPS21, MRPL32, MRPL34	647	48	12782	4.11579	0.243383	0.0069482	0.826991
UP_SEQ_FEATURE	transit peptide:Mitochondrion	36	4.33213	0.00123555	PDP1, MRPS35, NDUFB5, GRPEL1, MRPS15, COX7C, PRDX5, COX5A, COX5B, MTHFD1L, MUT, STARD7, SLC25A3, MRPL55, ATP5O, MRPL32, MRPL34, AADAT, MRPL52, MRPL51, NDUFB11, COX7A2, COX8A, MRPS7, MSRB2, NDUFV3, CHCHD10, MRPS18B, HMGCS2, C1QBP, MRPS18A, NDUFV1, COX6A1, ATPIF1, MRPL48, PRODH	830	467	19113	1.77516	0.948741	0.62853	2.14777
SP_PIR_KEYWORDS	transit peptide	36	4.33213	0.00154301	PDP1, MRPS35, NDUFB5, GRPEL1, MRPS15, COX7C, PRDX5, COX5A, COX5B, MTHFD1L, MUT, STARD7, SLC25A3, MRPL55, ATP5O, MRPL32, MRPL34, AADAT, MRPL52, MRPL51, NDUFB11, COX7A2, COX8A, MRPS7, MSRB2, NDUFV3, CHCHD10, MRPS18B, HMGCS2, C1QBP, MRPS18A, NDUFV1, COX6A1, ATPIF1, MRPL48, PRODH	830	476	19235	1.75271	0.591654	0.0267756	2.24452
GOTERM_CC_FAT	GO:0005763~mitochondrial small ribosomal subunit	5	0.601685	0.0112169	MRPS35, MRPS15, MRPS18B, MRPS18A, MRPS21	647	18	12782	5.48772	0.995599	0.0864623	14.9181
GOTERM_CC_FAT	GO:0000314~organellar small ribosomal subunit	5	0.601685	0.0112169	MRPS35, MRPS15, MRPS18B, MRPS18A, MRPS21	647	18	12782	5.48772	0.995599	0.0864623	14.9181
GOTERM_CC_FAT	GO:0005759~mitochondrial matrix	19	2.2864	0.0392401	PDP1, MRPL52, MRPS35, MRPL51, GRPEL1, MRPS15, GARS, MRPS21, SOD1, VDAC2, MUT, HMGCS2, C1QBP, MRPS18B, MRPS18A, MRPL55, MRPL32, MRPL34, PRODH	647	227	12782	1.65357	1	0.209283	43.6349
GOTERM_CC_FAT	GO:0031980~mitochondrial lumen	19	2.2864	0.0392401	PDP1, MRPL52, MRPS35, MRPL51, GRPEL1, MRPS15, GARS, MRPS21, SOD1, VDAC2, MUT, HMGCS2, C1QBP, MRPS18B, MRPS18A, MRPL55, MRPL32, MRPL34, PRODH	647	227	12782	1.65357	1	0.209283	43.6349
GOTERM_CC_FAT	GO:0000315~organellar large ribosomal subunit	4	0.481348	0.0595412	MRPL52, MRPL51, MRPL55, MRPL34	647	18	12782	4.39018	1	0.277094	58.488
GOTERM_CC_FAT	GO:0005762~mitochondrial large ribosomal subunit	4	0.481348	0.0595412	MRPL52, MRPL51, MRPL55, MRPL34	647	18	12782	4.39018	1	0.277094	58.488
Annotation Cluster 17	Enrichment Score: 2.0251346313332212
Category	Term	Count	%	PValue	Genes	List Total	Pop Hits	Pop Total	Fold Enrichment	Bonferroni	Benjamini	FDR
GOTERM_CC_FAT	GO:0031968~organelle outer membrane	13	1.56438	0.00614797	HK1, MUL1, CYB5A, CYB5B, VDAC2, MARCH5, MFN1, TOMM7, DHCR7, PEBP1, VAMP1, TOMM34, RETSAT	647	104	12782	2.46947	0.948507	0.0554477	8.45346
GOTERM_CC_FAT	GO:0019867~outer membrane	13	1.56438	0.00826833	HK1, MUL1, CYB5A, CYB5B, VDAC2, MARCH5, MFN1, TOMM7, DHCR7, PEBP1, VAMP1, TOMM34, RETSAT	647	108	12782	2.37801	0.981567	0.0700374	11.2113
SP_PIR_KEYWORDS	mitochondrion outer membrane	9	1.08303	0.0102675	MFN1, TOMM7, HK1, MUL1, CYB5B, VDAC2, VAMP1, MARCH5, TOMM34	830	70	19235	2.9796	0.997486	0.119583	14.0771
GOTERM_CC_FAT	GO:0005741~mitochondrial outer membrane	11	1.32371	0.0152002	MFN1, TOMM7, HK1, PEBP1, MUL1, CYB5A, CYB5B, VDAC2, VAMP1, MARCH5, TOMM34	647	90	12782	2.4146	0.999369	0.104131	19.6974
Annotation Cluster 18	Enrichment Score: 1.9824920495761038
Category	Term	Count	%	PValue	Genes	List Total	Pop Hits	Pop Total	Fold Enrichment	Bonferroni	Benjamini	FDR
GOTERM_CC_FAT	GO:0005774~vacuolar membrane	10	1.20337	0.00182753	STX8, LAPTM5, AKTIP, IRGM, ATP6V1G2, ARL8A, ABCA2, CD63, GABARAP, ATP6V1F	647	56	12782	3.52782	0.585152	0.0202536	2.58575
GOTERM_CC_FAT	GO:0044437~vacuolar part	10	1.20337	0.00464503	STX8, LAPTM5, AKTIP, IRGM, ATP6V1G2, ARL8A, ABCA2, CD63, GABARAP, ATP6V1F	647	64	12782	3.08684	0.893484	0.0446747	6.45063
GOTERM_CC_FAT	GO:0005773~vacuole	21	2.52708	0.030742	STX8, IRGM, MMD, ABCA2, ATP6V1G2, PPT1, CD63, GABARAP, CD74, DNPEP, TMEM55A, ATP6V1F, ATP6V0C, LAPTM5, NPC2, MAP1LC3A, AKTIP, TOM1L1, ARL8A, CTSB, SYT17	647	252	12782	1.64632	1	0.173135	36.0581
GOTERM_CC_FAT	GO:0005765~lysosomal membrane	5	0.601685	0.0450244	STX8, LAPTM5, ARL8A, ABCA2, CD63	647	27	12782	3.65848	1	0.231875	48.3048
Annotation Cluster 19	Enrichment Score: 1.9234155833637199
Category	Term	Count	%	PValue	Genes	List Total	Pop Hits	Pop Total	Fold Enrichment	Bonferroni	Benjamini	FDR
INTERPRO	IPR011992:EF-Hand type	24	2.88809	0.000759751	S100A4, FKBP9, S100A16, AIF1, NCALD, SPARCL1, UTRN, CABP1, MYL12B, SPARC, MYL12A, ITSN1, CALB2, SLC25A12, EPS15, EFHD1, PEF1, PLCB4, SLC25A25, FSTL5, RHBDL3, PLCB1, PDCD6, CALM2	783	236	16659	2.16365	0.652842	0.652842	1.24362
UP_SEQ_FEATURE	domain:EF-hand 1	19	2.2864	0.000975633	S100A4, FKBP9, S100A16, AIF1, NCALD, CABP1, MYL12B, MYL12A, ITSN1, CALB2, SLC25A12, EPS15, EFHD1, PEF1, SLC25A25, FSTL5, RHBDL3, PDCD6, CALM2	830	182	19113	2.40399	0.904209	0.6905	1.6996
UP_SEQ_FEATURE	domain:EF-hand 2	18	2.16606	0.00246174	S100A4, FKBP9, S100A16, NCALD, CABP1, MYL12B, MYL12A, ITSN1, CALB2, SLC25A12, EPS15, EFHD1, PEF1, SLC25A25, FSTL5, RHBDL3, PDCD6, CALM2	830	182	19113	2.27747	0.997322	0.772525	4.2362
UP_SEQ_FEATURE	calcium-binding region:1	14	1.68472	0.00326806	FKBP9, AIF1, NCALD, CABP1, ITSN1, CALB2, EPS15, SLC25A12, PEF1, EFHD1, SLC25A25, FSTL5, PDCD6, CALM2	830	126	19113	2.55863	0.999616	0.625907	5.58653
INTERPRO	IPR018249:EF-HAND 2	20	2.40674	0.00616557	S100A4, FKBP9, S100A16, AIF1, SPARCL1, NCALD, CABP1, MYL12B, MYL12A, ITSN1, CALB2, SLC25A12, EPS15, EFHD1, PEF1, SLC25A25, FSTL5, RHBDL3, PDCD6, CALM2	783	215	16659	1.97915	0.999818	0.821257	9.68182
INTERPRO	IPR018247:EF-HAND 1	20	2.40674	0.00679297	S100A4, FKBP9, S100A16, AIF1, SPARCL1, NCALD, CABP1, MYL12B, SPARC, MYL12A, ITSN1, CALB2, SLC25A12, EPS15, EFHD1, PEF1, SLC25A25, FSTL5, PDCD6, CALM2	783	217	16659	1.96091	0.999924	0.794302	10.616
UP_SEQ_FEATURE	calcium-binding region:2	12	1.44404	0.0113223	SLC25A12, EPS15, EFHD1, FKBP9, PEF1, AIF1, NCALD, FSTL5, CABP1, ITSN1, PDCD6, CALM2	830	115	19113	2.40289	1	0.916884	18.1247
SMART	SM00054:EFh	14	1.68472	0.0120279	FKBP9, NCALD, CABP1, MYL12B, MYL12A, ITSN1, CALB2, EPS15, SLC25A12, EFHD1, PEF1, SLC25A25, PDCD6, CALM2	409	143	9079	2.17324	0.958014	0.652437	14.6458
INTERPRO	IPR002048:Calcium-binding EF-hand	14	1.68472	0.0171263	FKBP9, NCALD, CABP1, MYL12B, MYL12A, ITSN1, CALB2, EPS15, SLC25A12, EFHD1, PEF1, SLC25A25, PDCD6, CALM2	783	143	16659	2.08295	1	0.887638	24.7557
UP_SEQ_FEATURE	calcium-binding region:3	6	0.722022	0.0187505	SLC25A12, NCALD, CABP1, PDCD6, CALM2, CALB2	830	36	19113	3.83795	1	0.951798	28.2811
UP_SEQ_FEATURE	domain:EF-hand 3	10	1.20337	0.0207366	SLC25A12, PEF1, SLC25A25, NCALD, CABP1, MYL12B, MYL12A, PDCD6, CALM2, CALB2	830	94	19113	2.44976	1	0.948284	30.7881
UP_SEQ_FEATURE	domain:EF-hand 4	7	0.842359	0.0420172	SLC25A12, PEF1, NCALD, CABP1, PDCD6, CALM2, CALB2	830	59	19113	2.7321	1	0.981076	52.9445
INTERPRO	IPR018248:EF hand	12	1.44404	0.0422658	EFHD1, PEF1, SLC25A25, NCALD, FSTL5, CABP1, MYL12B, MYL12A, ITSN1, PDCD6, CALM2, CALB2	783	130	16659	1.96393	1	0.950495	50.8871
UP_SEQ_FEATURE	calcium-binding region:4	3	0.361011	0.166682	PDCD6, CALM2, CALB2	830	17	19113	4.06371	1	0.999814	95.9327
COG_ONTOLOGY	Signal transduction mechanisms / Cytoskeleton / Cell division and chromosome partitioning / General function prediction only	4	0.481348	0.210086	PEF1, NCALD, MYL12B, MYL12A	73	43	1950	2.48487	0.995591	0.836025	84.5766
Annotation Cluster 20	Enrichment Score: 1.8957615958414844
Category	Term	Count	%	PValue	Genes	List Total	Pop Hits	Pop Total	Fold Enrichment	Bonferroni	Benjamini	FDR
GOTERM_CC_FAT	GO:0044448~cell cortex part	12	1.44404	0.00295738	EPB41L2, ACTG1, PRKCZ, SHROOM2, CORO1A, EZR, CFL1, UTRN, ANLN, CAP1, SEPT7, SEPT8	647	83	12782	2.85626	0.759397	0.029856	4.15311
GOTERM_CC_FAT	GO:0030863~cortical cytoskeleton	8	0.962696	0.0110247	EPB41L2, ACTG1, SHROOM2, CORO1A, EZR, CFL1, UTRN, CAP1	647	49	12782	3.22544	0.995167	0.0878369	14.6809
GOTERM_CC_FAT	GO:0030864~cortical actin cytoskeleton	6	0.722022	0.0121255	EPB41L2, SHROOM2, CORO1A, CFL1, UTRN, CAP1	647	28	12782	4.23338	0.997171	0.0917147	16.031
GOTERM_CC_FAT	GO:0005938~cell cortex	13	1.56438	0.0660667	PRKCZ, SHROOM2, UTRN, ANLN, ACTG1, EPB41L2, CTTN, CORO1A, EZR, CFL1, CAP1, SEPT7, SEPT8	647	146	12782	1.75908	1	0.297781	62.428
Annotation Cluster 21	Enrichment Score: 1.8926349325284213
Category	Term	Count	%	PValue	Genes	List Total	Pop Hits	Pop Total	Fold Enrichment	Bonferroni	Benjamini	FDR
GOTERM_BP_FAT	GO:0042981~regulation of apoptosis	61	7.34055	0.00114519	MEF2C, SNCB, PDIA3, GRIK2, PRDX5, EIF5A, TNFSF13, ITSN1, MCF2L, SART1, EDNRB, BAG4, CD44, DYNLL1, TIAM1, GRID2, TPT1, KCNMA1, MADD, CRYAB, BTG2, HIPK1, NME1, JUN, CFL1, CTSB, UNC13B, GSTP1, UBA52, PRODH, PRKCZ, CLU, PPT1, TIMP3, TCF7L2, CD74, ALB, AGT, NPM1, RAC1, SCG2, STAMBP, TXNIP, PTPRC, HERPUD1, VAV3, HTT, MUL1, NR4A1, ANXA5, SOD1, ANXA4, ATF5, CDH13, DLX1, IFT57, NEUROD1, ID3, PDCD6, SCAND1…	677	804	13528	1.51607	0.957875	0.12864	2.0237
GOTERM_BP_FAT	GO:0043067~regulation of programmed cell death	61	7.34055	0.00142095	MEF2C, SNCB, PDIA3, GRIK2, PRDX5, EIF5A, TNFSF13, ITSN1, MCF2L, SART1, EDNRB, BAG4, CD44, DYNLL1, TIAM1, GRID2, TPT1, KCNMA1, MADD, CRYAB, BTG2, HIPK1, NME1, JUN, CFL1, CTSB, UNC13B, GSTP1, UBA52, PRODH, PRKCZ, CLU, PPT1, TIMP3, TCF7L2, CD74, ALB, AGT, NPM1, RAC1, SCG2, STAMBP, TXNIP, PTPRC, HERPUD1, VAV3, HTT, MUL1, NR4A1, ANXA5, SOD1, ANXA4, ATF5, CDH13, DLX1, IFT57, NEUROD1, ID3, PDCD6, SCAND1…	677	812	13528	1.50113	0.980362	0.145477	2.50521
GOTERM_BP_FAT	GO:0010941~regulation of cell death	61	7.34055	0.00157165	MEF2C, SNCB, PDIA3, GRIK2, PRDX5, EIF5A, TNFSF13, ITSN1, MCF2L, SART1, EDNRB, BAG4, CD44, DYNLL1, TIAM1, GRID2, TPT1, KCNMA1, MADD, CRYAB, BTG2, HIPK1, NME1, JUN, CFL1, CTSB, UNC13B, GSTP1, UBA52, PRODH, PRKCZ, CLU, PPT1, TIMP3, TCF7L2, CD74, ALB, AGT, NPM1, RAC1, SCG2, STAMBP, TXNIP, PTPRC, HERPUD1, VAV3, HTT, MUL1, NR4A1, ANXA5, SOD1, ANXA4, ATF5, CDH13, DLX1, IFT57, NEUROD1, ID3, PDCD6, SCAND1…	677	815	13528	1.49561	0.98706	0.148722	2.76739
GOTERM_BP_FAT	GO:0043066~negative regulation of apoptosis	32	3.85078	0.00170075	MEF2C, PRKCZ, SNCB, GRIK2, CLU, PRDX5, PPT1, ITSN1, TCF7L2, CD74, BAG4, EDNRB, ALB, AGT, NPM1, TPT1, SCG2, STAMBP, HTT, CRYAB, ANXA5, SOD1, ANXA4, CDH13, ATF5, DLX1, BTG2, NME1, CFL1, NEUROD1, GSTP1, UBA52	677	354	13528	1.80631	0.990949	0.14976	2.99147
GOTERM_BP_FAT	GO:0043069~negative regulation of programmed cell death	32	3.85078	0.0021147	MEF2C, PRKCZ, SNCB, GRIK2, CLU, PRDX5, PPT1, ITSN1, TCF7L2, CD74, BAG4, EDNRB, ALB, AGT, NPM1, TPT1, SCG2, STAMBP, HTT, CRYAB, ANXA5, SOD1, ANXA4, CDH13, ATF5, DLX1, BTG2, NME1, CFL1, NEUROD1, GSTP1, UBA52	677	359	13528	1.78115	0.997124	0.172006	3.70669
GOTERM_BP_FAT	GO:0060548~negative regulation of cell death	32	3.85078	0.00220777	MEF2C, PRKCZ, SNCB, GRIK2, CLU, PRDX5, PPT1, ITSN1, TCF7L2, CD74, BAG4, EDNRB, ALB, AGT, NPM1, TPT1, SCG2, STAMBP, HTT, CRYAB, ANXA5, SOD1, ANXA4, CDH13, ATF5, DLX1, BTG2, NME1, CFL1, NEUROD1, GSTP1, UBA52	677	360	13528	1.7762	0.997777	0.17379	3.8668
GOTERM_BP_FAT	GO:0006916~anti-apoptosis	18	2.16606	0.0292813	MEF2C, STAMBP, PRKCZ, HTT, CRYAB, CLU, SOD1, ANXA5, ANXA4, TCF7L2, ATF5, CDH13, BAG4, NPM1, CFL1, TPT1, UBA52, GSTP1	677	206	13528	1.74602	1	0.522895	41.1543
GOTERM_BP_FAT	GO:0043068~positive regulation of programmed cell death	30	3.61011	0.0655691	PDIA3, GRIK2, EIF5A, TNFSF13, ITSN1, TIMP3, MCF2L, SART1, DYNLL1, CD44, TIAM1, AGT, RAC1, TXNIP, KCNMA1, PTPRC, VAV3, HTT, NR4A1, MUL1, SOD1, HIPK1, JUN, ID3, UNC13B, SST, SCAND1, PDCD6, UBA52, PRODH	677	433	13528	1.38445	1	0.661596	70.1812
GOTERM_BP_FAT	GO:0010942~positive regulation of cell death	30	3.61011	0.0679947	PDIA3, GRIK2, EIF5A, TNFSF13, ITSN1, TIMP3, MCF2L, SART1, DYNLL1, CD44, TIAM1, AGT, RAC1, TXNIP, KCNMA1, PTPRC, VAV3, HTT, NR4A1, MUL1, SOD1, HIPK1, JUN, ID3, UNC13B, SST, SCAND1, PDCD6, UBA52, PRODH	677	435	13528	1.37809	1	0.667001	71.5324
GOTERM_BP_FAT	GO:0043065~positive regulation of apoptosis	29	3.48977	0.0893711	PDIA3, EIF5A, TNFSF13, ITSN1, TIMP3, MCF2L, SART1, DYNLL1, CD44, TIAM1, AGT, RAC1, TXNIP, KCNMA1, PTPRC, VAV3, HTT, NR4A1, MUL1, SOD1, HIPK1, JUN, ID3, UNC13B, SST, SCAND1, PDCD6, UBA52, PRODH	677	430	13528	1.34764	1	0.715249	81.1829
GOTERM_BP_FAT	GO:0012502~induction of programmed cell death	20	2.40674	0.249044	VAV3, HTT, GRIK2, MUL1, NR4A1, EIF5A, TNFSF13, ITSN1, TIMP3, MCF2L, SART1, HIPK1, TIAM1, RAC1, UNC13B, SST, PDCD6, SCAND1, UBA52, PRODH	677	321	13528	1.245	1	0.91574	99.3965
GOTERM_BP_FAT	GO:0006917~induction of apoptosis	19	2.2864	0.329222	VAV3, HTT, MUL1, NR4A1, EIF5A, TNFSF13, ITSN1, TIMP3, MCF2L, SART1, HIPK1, TIAM1, RAC1, UNC13B, SST, PDCD6, SCAND1, UBA52, PRODH	677	320	13528	1.18645	1	0.948951	99.9195
Annotation Cluster 22	Enrichment Score: 1.858685615788508
Category	Term	Count	%	PValue	Genes	List Total	Pop Hits	Pop Total	Fold Enrichment	Bonferroni	Benjamini	FDR
GOTERM_CC_FAT	GO:0000267~cell fraction	74	8.90493	0.00634361	ALS2, SLC6A1, SNCB, GRIK2, ADCY8, UTRN, RANGAP1, ITSN1, FDFT1, ACTG1, EDNRB, AGPAT6, CTTN, DYNLL1, PGRMC1, SLC2A1, GRID2, SYNJ2, PLCB1, SLC1A1, STX1A, CRYAB, RAB4A, PFKP, KTN1, BSN, CYB5A, CYB5B, GRM1, POR, ATP6V1F, MCTP1, H6PD, NME1, UBR5, PEBP1, GNAS, ERC2, CTSB, VAMP1, PRKCZ, TALDO1, RAP1GAP, GNAI2, HMGCS1, MMD, CTNND1, PPT1, CYTH2, AGT, RAC1, PKD1, TMED10, CERK, GLRB, HTT, FADS1, WDR6, GARS, …	647	1083	12782	1.34989	0.953159	0.0561185	8.71122
GOTERM_CC_FAT	GO:0005626~insoluble fraction	57	6.85921	0.0194707	ALS2, SLC6A1, SNCB, GRIK2, ADCY8, UTRN, ITSN1, FDFT1, EDNRB, AGPAT6, DYNLL1, PGRMC1, SLC2A1, GRID2, SYNJ2, PLCB1, SLC1A1, STX1A, CRYAB, RAB4A, KTN1, BSN, CYB5A, CYB5B, GRM1, POR, MCTP1, ATP6V1F, H6PD, NME1, PEBP1, GNAS, ERC2, VAMP1, PRKCZ, TALDO1, GNAI2, RAP1GAP, MMD, CTNND1, PPT1, CYTH2, RAC1, TMED10, PKD1, CERK, GLRB, FADS1, ICMT, SNAPIN, SHANK1, ITPR1, CAMK2N1, DVL1, SLC17A6, SLC16A7, SLC13A3	647	839	12782	1.34217	0.999922	0.123097	24.5432
GOTERM_CC_FAT	GO:0005624~membrane fraction	55	6.61853	0.0214894	ALS2, SLC6A1, SNCB, GRIK2, ADCY8, UTRN, ITSN1, FDFT1, EDNRB, AGPAT6, DYNLL1, PGRMC1, SLC2A1, GRID2, PLCB1, SLC1A1, STX1A, RAB4A, KTN1, BSN, CYB5A, CYB5B, GRM1, POR, MCTP1, ATP6V1F, H6PD, NME1, PEBP1, GNAS, ERC2, VAMP1, PRKCZ, TALDO1, GNAI2, RAP1GAP, MMD, CTNND1, PPT1, CYTH2, RAC1, TMED10, PKD1, CERK, GLRB, FADS1, ICMT, SNAPIN, SHANK1, ITPR1, CAMK2N1, DVL1, SLC17A6, SLC16A7, SLC13A3	647	809	12782	1.3431	0.999971	0.133366	26.7378
Annotation Cluster 23	Enrichment Score: 1.766601373964046
Category	Term	Count	%	PValue	Genes	List Total	Pop Hits	Pop Total	Fold Enrichment	Bonferroni	Benjamini	FDR
GOTERM_CC_FAT	GO:0030424~axon	20	2.40674	0.000421312	ALS2, KCNMA1, SNCB, SLC6A1, HTT, GRIK2, VIM, UCHL1, PPT1, NPY1R, GRIA4, AQP1, GRM1, DVL1, KLC1, PEBP1, SYNJ2, GAD1, GAP43, NEFM	647	159	12782	2.48501	0.183472	0.00546323	0.601711
GOTERM_CC_FAT	GO:0043679~nerve terminal	7	0.842359	0.00991564	KCNMA1, SNCB, GRIK2, SYNJ2, PEBP1, GRIA4, AQP1	647	37	12782	3.73758	0.991714	0.0820326	13.3003
GOTERM_CC_FAT	GO:0044463~cell projection part	19	2.2864	0.050219	ALS2, KCNMA1, ARC, SNCB, CNN3, AIF1, GRIK2, SLC12A5, GRIA4, AQP1, SOD1, GRM1, BBS1, EZR, KLC1, IFT57, PEBP1, SYNJ2, SYNPO	647	234	12782	1.6041	1	0.243052	52.1894
GOTERM_CC_FAT	GO:0033267~axon part	7	0.842359	0.0538758	KCNMA1, SNCB, GRIK2, SYNJ2, PEBP1, GRIA4, AQP1	647	54	12782	2.56094	1	0.2562	54.7592
GOTERM_CC_FAT	GO:0043195~terminal button	4	0.481348	0.129959	KCNMA1, SNCB, GRIK2, GRIA4	647	25	12782	3.16093	1	0.465176	86.3828
Annotation Cluster 24	Enrichment Score: 1.7269998927241101
Category	Term	Count	%	PValue	Genes	List Total	Pop Hits	Pop Total	Fold Enrichment	Bonferroni	Benjamini	FDR
GOTERM_CC_FAT	GO:0015629~actin cytoskeleton	26	3.12876	0.00244554	PRKCZ, SHROOM2, AIF1, CAPZA1, UTRN, ANLN, TPM3, ACTG1, EZR, SORBS1, CAP1, SYNPO, STX1A, ARC, CRYAB, MYL12B, MYL12A, DCTN6, CTNNA1, GABARAP, EPB41L2, CORO1A, CFL1, FILIP1L, SEPT7, SEPT9	647	269	12782	1.90948	0.692028	0.0258326	3.44601
GOTERM_MF_FAT	GO:0008092~cytoskeletal protein binding	38	4.5728	0.00910786	SHROOM2, CNN3, AIF1, UTRN, CAPZA1, ANLN, MYLIP, TPM3, ANK1, EZR, SORBS1, WIPF3, CAP1, MSN, SYNPO, KCNMA1, FMNL1, STX1A, RET, HTT, NCALD, CRYAB, TMSB10, CTNNA1, GABARAP, ANXA2, EPB41L2, CORO1A, SYNE1, ATG4D, TAGLN, NME1, CFL1, FHOD3, SDCBP, MAPRE2, ARL8A, CALM2	637	504	12983	1.5367	0.999621	0.354452	13.2207
SP_PIR_KEYWORDS	actin-binding	17	2.04573	0.0695012	SHROOM2, CNN3, AIF1, UTRN, CAPZA1, ANLN, TMSB10, TPM3, EPB41L2, CORO1A, SYNE1, TAGLN, CFL1, FHOD3, WIPF3, CAP1, SYNPO	830	247	19235	1.59502	1	0.395512	65.3183
GOTERM_MF_FAT	GO:0003779~actin binding	23	2.76775	0.0798393	FMNL1, KCNMA1, SHROOM2, CNN3, AIF1, NCALD, UTRN, CAPZA1, ANLN, TMSB10, TPM3, EPB41L2, CORO1A, SYNE1, EZR, SORBS1, TAGLN, CFL1, FHOD3, WIPF3, CAP1, MSN, SYNPO	637	326	12983	1.43796	1	0.70307	72.4607
Annotation Cluster 25	Enrichment Score: 1.6966197914090007
Category	Term	Count	%	PValue	Genes	List Total	Pop Hits	Pop Total	Fold Enrichment	Bonferroni	Benjamini	FDR
GOTERM_BP_FAT	GO:0001505~regulation of neurotransmitter levels	10	1.20337	0.00587554	SYT1, STX1A, ACHE, SLC17A6, NRXN3, PEBP1, SNAPIN, UNC13B, GAD1, DVL1	677	67	13528	2.98243	1	0.252376	9.98042
GOTERM_BP_FAT	GO:0006836~neurotransmitter transport	11	1.32371	0.00820343	SYT1, CPLX2, STX1A, SLC17A6, SLC6A1, SLC6A20, NRXN3, SNAPIN, SLC6A17, UNC13B, DVL1	677	83	13528	2.64825	1	0.311502	13.6682
GOTERM_BP_FAT	GO:0007269~neurotransmitter secretion	6	0.722022	0.0256871	SYT1, STX1A, NRXN3, SNAPIN, UNC13B, DVL1	677	34	13528	3.52628	1	0.49265	37.143
GOTERM_BP_FAT	GO:0003001~generation of a signal involved in cell-cell signaling	8	0.962696	0.132058	SYT1, STX1A, NRXN3, HTT, NEUROD1, SNAPIN, UNC13B, DVL1	677	85	13528	1.88068	1	0.805618	92.0103
Annotation Cluster 26	Enrichment Score: 1.6050738350313878
Category	Term	Count	%	PValue	Genes	List Total	Pop Hits	Pop Total	Fold Enrichment	Bonferroni	Benjamini	FDR
GOTERM_BP_FAT	GO:0060627~regulation of vesicle-mediated transport	12	1.44404	0.00828544	SYT1, CDH13, RAB3B, STX1A, CALY, C3, RAB5C, RAB4A, AP2S1, RAC1, PPT1, CD63	677	96	13528	2.49778	1	0.305818	13.7955
GOTERM_BP_FAT	GO:0030100~regulation of endocytosis	9	1.08303	0.0105698	CDH13, CALY, C3, RAB5C, RAB4A, AP2S1, RAC1, PPT1, CD63	677	61	13528	2.9482	1	0.359179	17.2705
GOTERM_BP_FAT	GO:0045807~positive regulation of endocytosis	4	0.481348	0.174742	CALY, C3, PPT1, CD63	677	29	13528	2.75618	1	0.856943	96.7509
Annotation Cluster 27	Enrichment Score: 1.598418619346054
Category	Term	Count	%	PValue	Genes	List Total	Pop Hits	Pop Total	Fold Enrichment	Bonferroni	Benjamini	FDR
SP_PIR_KEYWORDS	elongation factor	5	0.601685	0.011408	TCEB2, EIF5A, EEF2, EEF1D, ELL2	830	21	19235	5.51779	0.998712	0.129458	15.5212
GOTERM_MF_FAT	GO:0003746~translation elongation factor activity	5	0.601685	0.0277592	TCEB2, EIF5A, EEF2, EEF1D, ELL2	637	24	12983	4.24614	1	0.57923	35.3578
GOTERM_MF_FAT	GO:0008135~translation factor activity, nucleic acid binding	10	1.20337	0.0505974	EIF6, TCEB2, EIF3K, EIF5A, GTF2H3, EEF2, EIF1B, EEF1D, GCN1L1, ELL2	637	98	12983	2.07974	1	0.637969	55.2779
Annotation Cluster 28	Enrichment Score: 1.5898668729258294
Category	Term	Count	%	PValue	Genes	List Total	Pop Hits	Pop Total	Fold Enrichment	Bonferroni	Benjamini	FDR
GOTERM_BP_FAT	GO:0016477~cell migration	24	2.88809	0.0112134	RET, SHROOM2, VAV3, AIMP1, IL16, EMX2, TNFSF13, ZEB2, CXCL12, ITGAM, EDNRB, CDH13, CORO1A, DAB1, PARP9, CD44, CFL1, RAC1, SDCBP, RELN, CAP1, MSN, LAMC1, SCG2	677	276	13528	1.73759	1	0.371996	18.2255
GOTERM_BP_FAT	GO:0006928~cell motion	34	4.09146	0.0338099	SHROOM2, IL16, CAPZA1, VIM, TNFSF13, ZEB2, MYLIP, CXCL12, ITGAM, TPM3, ACTG1, EDNRB, DAB1, CD44, RAC1, CAP1, MSN, SCG2, RET, VAV3, AIMP1, NRXN3, EMX2, RPL24, CDH13, CORO1A, NPY, PARP9, CFL1, SDCBP, RELN, LAMC1, GAP43, UBA52	677	475	13528	1.43031	1	0.541244	45.8647
GOTERM_BP_FAT	GO:0048870~cell motility	24	2.88809	0.0339528	RET, SHROOM2, VAV3, AIMP1, IL16, EMX2, TNFSF13, ZEB2, CXCL12, ITGAM, EDNRB, CDH13, CORO1A, DAB1, PARP9, CD44, CFL1, RAC1, SDCBP, RELN, CAP1, MSN, LAMC1, SCG2	677	307	13528	1.56213	1	0.536971	46.0074
GOTERM_BP_FAT	GO:0051674~localization of cell	24	2.88809	0.0339528	RET, SHROOM2, VAV3, AIMP1, IL16, EMX2, TNFSF13, ZEB2, CXCL12, ITGAM, EDNRB, CDH13, CORO1A, DAB1, PARP9, CD44, CFL1, RAC1, SDCBP, RELN, CAP1, MSN, LAMC1, SCG2	677	307	13528	1.56213	1	0.536971	46.0074
Annotation Cluster 29	Enrichment Score: 1.5270922349603322
Category	Term	Count	%	PValue	Genes	List Total	Pop Hits	Pop Total	Fold Enrichment	Bonferroni	Benjamini	FDR
SP_PIR_KEYWORDS	membrane trafficking	5	0.601685	0.00411541	RAB2A, SYT1, CPLX2, RAB3B, RAB4A	830	16	19235	7.24209	0.908541	0.059487	5.88232
GOTERM_MF_FAT	GO:0000149~SNARE binding	6	0.722022	0.0331015	SYT1, CPLX2, STX1A, RAB4A, NAPA, SNAPIN	637	37	12983	3.3051	1	0.607386	40.6487
GOTERM_MF_FAT	GO:0019905~syntaxin binding	4	0.481348	0.192514	SYT1, CPLX2, RAB4A, NAPA	637	31	12983	2.62987	1	0.870702	96.3629
Annotation Cluster 30	Enrichment Score: 1.525368767164564
Category	Term	Count	%	PValue	Genes	List Total	Pop Hits	Pop Total	Fold Enrichment	Bonferroni	Benjamini	FDR
GOTERM_CC_FAT	GO:0044459~plasma membrane part	142	17.0878	0.00119145	SYT1, ATP1B1, KCNC3, SLC6A1, ATP1B3, IL6ST, SLC6A20, AIF1, GRIK2, TSPAN4, UTRN, EIF5A, RANGAP1, TNFSF13, ITSN1, AQP1, CALB2, ANK1, S1PR1, DIRAS2, CD44, GRIN2C, HOMER3, RAB28, SLC2A1, CHRNA5, GRID2, RALA, ARC, INADL, PDPN, CDHR1, BSN, CTNNA1, PTPRO, RND2, CBLN1, SDCBP, ERC2, VAMP1, UNC13B, CHMP2A, ABCA7, ACHE, STX8, FGFR3, CALY, MMD, ITGB5, ITGAM, CD74, LAPTM5, PRR3, TRO, RAC1, FCER1G, TYROBP, GAB…	647	2203	12782	1.27341	0.43641	0.0135603	1.69291
GOTERM_CC_FAT	GO:0005886~plasma membrane	209	25.1504	0.0744646	SYT1, ATP1B1, ATP1B3, IL6ST, AIF1, ADCY8, ADCY5, UTRN, RANGAP1, ITSN1, AQP1, MEGF11, MOG, DIRAS2, S1PR1, CD44, GRIN2C, RAB28, HOMER3, GRID2, CHRNA5, TMEFF1, ARC, PDPN, CRYAB, CDHR1, BSN, CTNNA1, PTPRO, RND2, PARP14, TFPI, LAMC1, UNC13B, SH3GL2, ENPP6, CALY, GNAI2, MMD, CD74, RAC1, FCER1G, TYROBP, TRPC3, CFB, TGFBR2, KCNK1, MCAM, CD63, ABCG1, CAMK2N1, SYNE1, RHEB, RAB5C, AP2S1, MCF2L, MMP24, RABAC…	647	3777	12782	1.09319	1	0.31868	66.9872
SP_PIR_KEYWORDS	cell membrane	101	12.154	0.299137	SLC6A1, AIF1, GRIK2, SLC6A20, IL6ST, UTRN, TNFSF13, MEGF11, MOG, S1PR1, DIRAS2, HOMER3, RAB28, GRIN2C, SLC2A1, GRID2, CHRNA5, RALA, MTUS1, TMEFF1, INADL, ARC, PDPN, CDHR1, BASP1, CTNNA1, KCNT1, SDCBP, UNC13B, ABCA7, ENPP6, ACHE, CALY, CD74, PPP1R16A, OPALIN, RAC1, FCER1G, NDRG1, GABRD, ADAM23, GABRA6, CD63, SHANK1, CAMK2N1, EPS15, AKTIP, RHEB, DNAJB4, OMG, RAB5C, AP2S1, MCF2L, SPRY4, MMP24, RABAC…	830	2194	19235	1.06684	1	0.768252	99.4621
Annotation Cluster 31	Enrichment Score: 1.513334682057411
Category	Term	Count	%	PValue	Genes	List Total	Pop Hits	Pop Total	Fold Enrichment	Bonferroni	Benjamini	FDR
GOTERM_BP_FAT	GO:0015800~acidic amino acid transport	6	0.722022	0.000845734	SLC25A12, SLC6A1, HTT, SLC13A3, ARL6IP5, SLC1A1	677	16	13528	7.49335	0.903537	0.105385	1.49829
GOTERM_BP_FAT	GO:0043090~amino acid import	3	0.361011	0.0571343	SLC6A1, HTT, SLC1A1	677	8	13528	7.49335	1	0.635781	64.9956
GOTERM_BP_FAT	GO:0043092~L-amino acid import	3	0.361011	0.0571343	SLC6A1, HTT, SLC1A1	677	8	13528	7.49335	1	0.635781	64.9956
GOTERM_BP_FAT	GO:0015807~L-amino acid transport	3	0.361011	0.320356	SLC6A1, HTT, SLC1A1	677	23	13528	2.60638	1	0.946735	99.8983
Annotation Cluster 32	Enrichment Score: 1.5087350816599492
Category	Term	Count	%	PValue	Genes	List Total	Pop Hits	Pop Total	Fold Enrichment	Bonferroni	Benjamini	FDR
GOTERM_BP_FAT	GO:0030036~actin cytoskeleton organization	20	2.40674	0.0185822	FMNL1, PRKCZ, CNN3, AIF1, CAPZA1, CYTH2, TMSB10, ACTG1, EPB41L2, CORO1A, PDPK1, EZR, SORBS1, DYNLL1, CFL1, RAC1, FHOD3, SDCBP, RALA, CAP1	677	226	13528	1.76834	1	0.452745	28.4426
GOTERM_BP_FAT	GO:0007010~cytoskeleton organization	33	3.97112	0.0189904	PRKCZ, CNN3, AIF1, CAPZA1, ANLN, CYTH2, ACTG1, TUBGCP4, PDPK1, ANK1, EZR, DYNLL1, SORBS1, RAC1, NPM1, RALA, CAP1, NEFM, FMNL1, RET, CRYAB, TMSB10, SHANK1, SOD1, GABARAP, SMC3, TACC2, BBS1, EPB41L2, CORO1A, CFL1, FHOD3, SDCBP	677	436	13528	1.51242	1	0.456175	28.9717
GOTERM_BP_FAT	GO:0030029~actin filament-based process	20	2.40674	0.0327501	FMNL1, PRKCZ, CNN3, AIF1, CAPZA1, CYTH2, TMSB10, ACTG1, EPB41L2, CORO1A, PDPK1, EZR, SORBS1, DYNLL1, CFL1, RAC1, FHOD3, SDCBP, RALA, CAP1	677	241	13528	1.65828	1	0.541582	44.7954
GOTERM_MF_FAT	GO:0003779~actin binding	23	2.76775	0.0798393	FMNL1, KCNMA1, SHROOM2, CNN3, AIF1, NCALD, UTRN, CAPZA1, ANLN, TMSB10, TPM3, EPB41L2, CORO1A, SYNE1, EZR, SORBS1, TAGLN, CFL1, FHOD3, WIPF3, CAP1, MSN, SYNPO	637	326	12983	1.43796	1	0.70307	72.4607
Annotation Cluster 33	Enrichment Score: 1.495463919844025
Category	Term	Count	%	PValue	Genes	List Total	Pop Hits	Pop Total	Fold Enrichment	Bonferroni	Benjamini	FDR
GOTERM_BP_FAT	GO:0006163~purine nucleotide metabolic process	20	2.40674	0.00244423	ATP1B1, ATP5J2, ATP1B3, ADCY8, ADCY5, PRKAG2, OLA1, ATP11A, RORA, ATP13A2, MON2, NME7, ATP6V1F, ATP6V0C, NME1, PDE5A, GUCY1A2, ATP5O, PDE8B, ATP5I	677	186	13528	2.14863	0.998846	0.185331	4.27247
GOTERM_CC_FAT	GO:0045259~proton-transporting ATP synthase complex	6	0.722022	0.0033602	ATP6V0C, ATP5J2, ATP5O, ATPIF1, ATP5I, MON2	647	21	12782	5.64451	0.801899	0.0331663	4.70623
GOTERM_BP_FAT	GO:0009206~purine ribonucleoside triphosphate biosynthetic process	13	1.56438	0.00347463	ATP5J2, ATP1B1, ATP1B3, PRKAG2, ATP11A, ATP13A2, MON2, NME7, ATP6V1F, ATP6V0C, NME1, ATP5O, ATP5I	677	98	13528	2.65071	0.999934	0.218611	6.02147
GOTERM_BP_FAT	GO:0009145~purine nucleoside triphosphate biosynthetic process	13	1.56438	0.00377932	ATP5J2, ATP1B1, ATP1B3, PRKAG2, ATP11A, ATP13A2, MON2, NME7, ATP6V1F, ATP6V0C, NME1, ATP5O, ATP5I	677	99	13528	2.62394	0.999972	0.220565	6.53282
GOTERM_BP_FAT	GO:0009201~ribonucleoside triphosphate biosynthetic process	13	1.56438	0.00377932	ATP5J2, ATP1B1, ATP1B3, PRKAG2, ATP11A, ATP13A2, MON2, NME7, ATP6V1F, ATP6V0C, NME1, ATP5O, ATP5I	677	99	13528	2.62394	0.999972	0.220565	6.53282
GOTERM_BP_FAT	GO:0009142~nucleoside triphosphate biosynthetic process	13	1.56438	0.00482433	ATP5J2, ATP1B1, ATP1B3, PRKAG2, ATP11A, ATP13A2, MON2, NME7, ATP6V1F, ATP6V0C, NME1, ATP5O, ATP5I	677	102	13528	2.54676	0.999998	0.238747	8.26681
GOTERM_BP_FAT	GO:0009205~purine ribonucleoside triphosphate metabolic process	14	1.68472	0.00558918	ATP5J2, ATP1B1, ATP1B3, PRKAG2, OLA1, ATP11A, ATP13A2, MON2, NME7, ATP6V1F, ATP6V0C, NME1, ATP5O, ATP5I	677	117	13528	2.39104	1	0.249402	9.51664
GOTERM_CC_FAT	GO:0045263~proton-transporting ATP synthase complex, coupling factor F(o)	5	0.601685	0.00564387	ATP6V0C, ATP5J2, ATP5O, ATP5I, MON2	647	15	12782	6.58527	0.934283	0.0529921	7.78618
GOTERM_BP_FAT	GO:0009199~ribonucleoside triphosphate metabolic process	14	1.68472	0.00600314	ATP5J2, ATP1B1, ATP1B3, PRKAG2, OLA1, ATP11A, ATP13A2, MON2, NME7, ATP6V1F, ATP6V0C, NME1, ATP5O, ATP5I	677	118	13528	2.37078	1	0.253214	10.1864
GOTERM_CC_FAT	GO:0016469~proton-transporting two-sector ATPase complex	8	0.962696	0.00692652	ATP6V0C, ATP5J2, ATP6V1G2, ATP5O, ATPIF1, ATP5I, MON2, ATP6V1F	647	45	12782	3.51214	0.964678	0.0600344	9.47521
GOTERM_BP_FAT	GO:0006164~purine nucleotide biosynthetic process	16	1.92539	0.00716686	ATP1B1, ATP5J2, ATP1B3, ADCY8, ADCY5, PRKAG2, ATP11A, ATP13A2, NME7, MON2, ATP6V1F, ATP6V0C, NME1, GUCY1A2, ATP5O, ATP5I	677	148	13528	2.16025	1	0.286061	12.0441
GOTERM_BP_FAT	GO:0009144~purine nucleoside triphosphate metabolic process	14	1.68472	0.00790941	ATP5J2, ATP1B1, ATP1B3, PRKAG2, OLA1, ATP11A, ATP13A2, MON2, NME7, ATP6V1F, ATP6V0C, NME1, ATP5O, ATP5I	677	122	13528	2.29305	1	0.306365	13.2105
GOTERM_BP_FAT	GO:0006754~ATP biosynthetic process	11	1.32371	0.0131511	ATP6V0C, ATP1B1, ATP5J2, ATP1B3, PRKAG2, ATP11A, ATP5O, ATP5I, ATP13A2, MON2, ATP6V1F	677	89	13528	2.46972	1	0.402715	21.038
GOTERM_CC_FAT	GO:0005753~mitochondrial proton-transporting ATP synthase complex	5	0.601685	0.0136513	ATP5J2, ATP5O, ATPIF1, ATP5I, MON2	647	19	12782	5.19889	0.998655	0.0981481	17.8695
GOTERM_BP_FAT	GO:0009141~nucleoside triphosphate metabolic process	14	1.68472	0.0139365	ATP5J2, ATP1B1, ATP1B3, PRKAG2, OLA1, ATP11A, ATP13A2, MON2, NME7, ATP6V1F, ATP6V0C, NME1, ATP5O, ATP5I	677	131	13528	2.13551	1	0.407976	22.1518
GOTERM_BP_FAT	GO:0009152~purine ribonucleotide biosynthetic process	13	1.56438	0.01395	ATP5J2, ATP1B1, ATP1B3, PRKAG2, ATP11A, ATP13A2, MON2, NME7, ATP6V1F, ATP6V0C, NME1, ATP5O, ATP5I	677	117	13528	2.22025	1	0.404124	22.1708
GOTERM_BP_FAT	GO:0046034~ATP metabolic process	12	1.44404	0.0156764	ATP6V0C, ATP1B1, ATP5J2, ATP1B3, PRKAG2, OLA1, ATP11A, ATP5O, ATP5I, ATP13A2, MON2, ATP6V1F	677	105	13528	2.28369	1	0.428738	24.5666
SP_PIR_KEYWORDS	atp synthesis	4	0.481348	0.0165004	ATP5J2, ATP5O, ATP5I, MON2	830	13	19235	7.13068	0.999936	0.166463	21.6976
SP_PIR_KEYWORDS	Hydrogen ion transport	7	0.842359	0.0165274	ATP6V0C, ATP5J2, ATP6V1G2, ATP5O, ATP5I, MON2, ATP6V1F	830	48	19235	3.37964	0.999937	0.163894	21.7291
GOTERM_BP_FAT	GO:0034404~nucleobase, nucleoside and nucleotide biosynthetic process	18	2.16606	0.0166783	ATP1B1, ATP5J2, ATP1B3, ADCY8, ADCY5, PRKAG2, ATP11A, ATP13A2, NME7, MON2, APRT, ATP6V1F, ATP6V0C, NME1, GUCY1A2, ATP5O, FLAD1, ATP5I	677	193	13528	1.86363	1	0.432731	25.9249
GOTERM_BP_FAT	GO:0034654~nucleobase, nucleoside, nucleotide and nucleic acid biosynthetic process	18	2.16606	0.0166783	ATP1B1, ATP5J2, ATP1B3, ADCY8, ADCY5, PRKAG2, ATP11A, ATP13A2, NME7, MON2, APRT, ATP6V1F, ATP6V0C, NME1, GUCY1A2, ATP5O, FLAD1, ATP5I	677	193	13528	1.86363	1	0.432731	25.9249
GOTERM_BP_FAT	GO:0009150~purine ribonucleotide metabolic process	14	1.68472	0.0206751	ATP5J2, ATP1B1, ATP1B3, PRKAG2, OLA1, ATP11A, ATP13A2, MON2, NME7, ATP6V1F, ATP6V0C, NME1, ATP5O, ATP5I	677	138	13528	2.02719	1	0.466163	31.117
GOTERM_BP_FAT	GO:0009260~ribonucleotide biosynthetic process	13	1.56438	0.021201	ATP5J2, ATP1B1, ATP1B3, PRKAG2, ATP11A, ATP13A2, MON2, NME7, ATP6V1F, ATP6V0C, NME1, ATP5O, ATP5I	677	124	13528	2.09492	1	0.456983	31.774
GOTERM_BP_FAT	GO:0009165~nucleotide biosynthetic process	17	2.04573	0.0241524	ATP1B1, ATP5J2, ATP1B3, ADCY8, ADCY5, PRKAG2, ATP11A, ATP13A2, NME7, MON2, ATP6V1F, ATP6V0C, NME1, GUCY1A2, ATP5O, FLAD1, ATP5I	677	186	13528	1.82634	1	0.484447	35.3529
GOTERM_CC_FAT	GO:0033177~proton-transporting two-sector ATPase complex, proton-transporting domain	5	0.601685	0.0306816	ATP6V0C, ATP5J2, ATP5O, ATP5I, MON2	647	24	12782	4.11579	1	0.174831	36.001
GOTERM_BP_FAT	GO:0009259~ribonucleotide metabolic process	14	1.68472	0.0325973	ATP5J2, ATP1B1, ATP1B3, PRKAG2, OLA1, ATP11A, ATP13A2, MON2, NME7, ATP6V1F, ATP6V0C, NME1, ATP5O, ATP5I	677	147	13528	1.90307	1	0.545999	44.6396
GOTERM_BP_FAT	GO:0044271~nitrogen compound biosynthetic process	25	3.00842	0.0356673	ATP5J2, ATP1B1, ATP1B3, ASS1, HTT, ADCY8, ADCY5, PRKAG2, QDPR, ATP11A, RORA, ATP13A2, MON2, NME7, ATP6V1F, APRT, ATP6V0C, GPHN, PLOD1, NME1, GUCY1A2, ATP5O, ATP5I, FLAD1, PRODH	677	325	13528	1.5371	1	0.543543	47.6918
GOTERM_MF_FAT	GO:0015399~primary active transmembrane transporter activity	12	1.44404	0.0368806	ATP6V0C, ATP1B1, TOMM7, ATP1B3, TRPC4AP, ATP11A, ATP6V1G2, ATP5O, ABCA2, ATP13A2, ABCG1, ATP6V1F	637	122	12983	2.00474	1	0.603237	44.1437
GOTERM_MF_FAT	GO:0015405~P-P-bond-hydrolysis-driven transmembrane transporter activity	12	1.44404	0.0368806	ATP6V0C, ATP1B1, TOMM7, ATP1B3, TRPC4AP, ATP11A, ATP6V1G2, ATP5O, ABCA2, ATP13A2, ABCG1, ATP6V1F	637	122	12983	2.00474	1	0.603237	44.1437
GOTERM_MF_FAT	GO:0042626~ATPase activity, coupled to transmembrane movement of substances	11	1.32371	0.040959	ATP6V0C, ATP1B1, ATP1B3, TRPC4AP, ATP11A, ATP6V1G2, ATP5O, ABCA2, ATP13A2, ABCG1, ATP6V1F	637	109	12983	2.05685	1	0.622126	47.6991
GOTERM_MF_FAT	GO:0043492~ATPase activity, coupled to movement of substances	11	1.32371	0.0431713	ATP6V0C, ATP1B1, ATP1B3, TRPC4AP, ATP11A, ATP6V1G2, ATP5O, ABCA2, ATP13A2, ABCG1, ATP6V1F	637	110	12983	2.03815	1	0.622534	49.538
GOTERM_MF_FAT	GO:0016820~hydrolase activity, acting on acid anhydrides, catalyzing transmembrane movement of substances	11	1.32371	0.0454637	ATP6V0C, ATP1B1, ATP1B3, TRPC4AP, ATP11A, ATP6V1G2, ATP5O, ABCA2, ATP13A2, ABCG1, ATP6V1F	637	111	12983	2.01979	1	0.63269	51.3795
GOTERM_MF_FAT	GO:0042625~ATPase activity, coupled to transmembrane movement of ions	8	0.962696	0.0697818	ATP6V0C, ATP1B1, ATP1B3, ATP11A, ATP6V1G2, ATP5O, ATP13A2, ATP6V1F	637	74	12983	2.2034	1	0.671155	67.4072
GOTERM_CC_FAT	GO:0000276~mitochondrial proton-transporting ATP synthase complex, coupling factor F(o)	3	0.361011	0.0725141	ATP5O, ATP5I, MON2	647	9	12782	6.58527	1	0.31692	65.9767
GOTERM_BP_FAT	GO:0015992~proton transport	7	0.842359	0.0831577	ATP6V0C, ATP5J2, ATP6V1G2, ATP5O, ATP5I, MON2, ATP6V1F	677	61	13528	2.29305	1	0.700571	78.7555
GOTERM_BP_FAT	GO:0006818~hydrogen transport	7	0.842359	0.0938064	ATP6V0C, ATP5J2, ATP6V1G2, ATP5O, ATP5I, MON2, ATP6V1F	677	63	13528	2.22025	1	0.724821	82.7528
SP_PIR_KEYWORDS	cf(0)	3	0.361011	0.105728	ATP5J2, ATP5I, MON2	830	13	19235	5.34801	1	0.490908	80.6549
GOTERM_BP_FAT	GO:0015986~ATP synthesis coupled proton transport	5	0.601685	0.137656	ATP6V0C, ATP5O, ATP5I, MON2, ATP6V1F	677	40	13528	2.49778	1	0.813191	92.8816
GOTERM_BP_FAT	GO:0015985~energy coupled proton transport, down electrochemical gradient	5	0.601685	0.137656	ATP6V0C, ATP5O, ATP5I, MON2, ATP6V1F	677	40	13528	2.49778	1	0.813191	92.8816
GOTERM_MF_FAT	GO:0046933~hydrogen ion transporting ATP synthase activity, rotational mechanism	3	0.361011	0.18327	ATP6V0C, ATP5O, ATP6V1F	637	16	12983	3.82153	1	0.862035	95.6611
GOTERM_BP_FAT	GO:0034220~ion transmembrane transport	5	0.601685	0.228168	ATP6V0C, ATP5O, ATP5I, MON2, ATP6V1F	677	49	13528	2.03901	1	0.901396	99.0157
GOTERM_MF_FAT	GO:0015662~ATPase activity, coupled to transmembrane movement of ions, phosphorylative mechanism	5	0.601685	0.260707	ATP1B1, ATP1B3, ATP11A, ATP6V1G2, ATP13A2	637	53	12983	1.92278	1	0.910013	99.0734
GOTERM_CC_FAT	GO:0033176~proton-transporting V-type ATPase complex	3	0.361011	0.268224	ATP6V0C, ATP6V1G2, ATP6V1F	647	20	12782	2.96337	1	0.682291	98.8581
GOTERM_MF_FAT	GO:0046961~proton-transporting ATPase activity, rotational mechanism	3	0.361011	0.31187	ATP6V0C, ATP5O, ATP6V1F	637	23	12983	2.65845	1	0.933089	99.6951
KEGG_PATHWAY	hsa05110:Vibrio cholerae infection	5	0.601685	0.435422	ATP6V0C, ACTG1, GNAS, ATP6V1G2, ATP6V1F	306	56	5085	1.48372	1	0.851867	99.8972
GOTERM_MF_FAT	GO:0019829~cation-transporting ATPase activity	3	0.361011	0.532335	ATP6V0C, ATP5O, ATP6V1F	637	36	12983	1.69846	1	0.98762	99.9992
GOTERM_MF_FAT	GO:0016887~ATPase activity	17	2.04573	0.573716	ABCA7, ATP1B1, ATP5J2, ATP1B3, ATP11A, GTF2H3, ABCA2, ATP6V1G2, ATP13A2, ABCG1, ATP6V1F, ATP6V0C, BPTF, PSMC4, TRPC4AP, ATP5O, ATP5I	637	334	12983	1.03738	1	0.990684	99.9998
GOTERM_MF_FAT	GO:0042623~ATPase activity, coupled	13	1.56438	0.686927	ATP6V0C, ATP1B1, BPTF, ATP1B3, TRPC4AP, ATP11A, GTF2H3, ATP6V1G2, ATP5O, ABCA2, ATP13A2, ABCG1, ATP6V1F	637	272	12983	0.974115	1	0.997013	100
Annotation Cluster 34	Enrichment Score: 1.4416943175172594
Category	Term	Count	%	PValue	Genes	List Total	Pop Hits	Pop Total	Fold Enrichment	Bonferroni	Benjamini	FDR
GOTERM_BP_FAT	GO:0031667~response to nutrient levels	18	2.16606	0.0199942	GNAI2, IL6ST, CFB, FADS1, TGFBR2, MGP, SOD1, TIMP3, CHMP1A, MAP1LC3A, NPY, CD44, HMGCS2, ALB, JUN, PTCH1, CP, SST	677	197	13528	1.82579	1	0.462199	30.2575
GOTERM_BP_FAT	GO:0007584~response to nutrient	13	1.56438	0.0476895	GNAI2, IL6ST, CFB, FADS1, TGFBR2, MGP, TIMP3, CHMP1A, CD44, HMGCS2, PTCH1, CP, SST	677	140	13528	1.8555	1	0.603497	58.1825
GOTERM_BP_FAT	GO:0009991~response to extracellular stimulus	18	2.16606	0.0496123	GNAI2, IL6ST, CFB, FADS1, TGFBR2, MGP, SOD1, TIMP3, CHMP1A, MAP1LC3A, NPY, CD44, HMGCS2, ALB, JUN, PTCH1, CP, SST	677	220	13528	1.63491	1	0.608452	59.6636
Annotation Cluster 35	Enrichment Score: 1.4153653991537
Category	Term	Count	%	PValue	Genes	List Total	Pop Hits	Pop Total	Fold Enrichment	Bonferroni	Benjamini	FDR
UP_SEQ_FEATURE	domain:Glutaredoxin	4	0.481348	0.00386475	PTGES2, TXNRD1, SH3BGRL3, GLRX	830	8	19113	11.5139	0.999909	0.644378	6.57421
INTERPRO	IPR002109:Glutaredoxin	4	0.481348	0.00699659	PTGES2, TXNRD1, SH3BGRL3, GLRX	783	9	16659	9.45594	0.999943	0.752467	10.9173
GOTERM_MF_FAT	GO:0015035~protein disulfide oxidoreductase activity	4	0.481348	0.0284243	PTGES2, TXNRD1, SH3BGRL3, GLRX	637	14	12983	5.82328	1	0.575198	36.0396
INTERPRO	IPR011767:Glutaredoxin active site	3	0.361011	0.0291016	PTGES2, TXNRD1, GLRX	783	6	16659	10.6379	1	0.946947	38.5086
GOTERM_BP_FAT	GO:0045454~cell redox homeostasis	8	0.962696	0.0369767	PTGES2, PDIA3, TXNDC16, TXNDC15, PRDX5, TXNRD1, SH3BGRL3, GLRX	677	63	13528	2.53743	1	0.545677	48.9447
GOTERM_MF_FAT	GO:0015036~disulfide oxidoreductase activity	4	0.481348	0.055168	PTGES2, TXNRD1, SH3BGRL3, GLRX	637	18	12983	4.52922	1	0.654298	58.5007
GOTERM_MF_FAT	GO:0016667~oxidoreductase activity, acting on sulfur group of donors	5	0.601685	0.122008	PTGES2, TXNRD1, SH3BGRL3, MSRB2, GLRX	637	39	12983	2.61301	1	0.793595	86.6892
GOTERM_MF_FAT	GO:0009055~electron carrier activity	9	1.08303	0.854	COX7A2, PTGES2, QDPR, TXNRD1, SH3BGRL3, COX5A, POR, RETSAT, GLRX	637	221	12983	0.830015	1	0.999691	100
Annotation Cluster 36	Enrichment Score: 1.390289656973064
Category	Term	Count	%	PValue	Genes	List Total	Pop Hits	Pop Total	Fold Enrichment	Bonferroni	Benjamini	FDR
GOTERM_MF_FAT	GO:0019207~kinase regulator activity	11	1.32371	0.0154341	CCNE2, ALS2, IKBKAP, YWHAG, TOM1L1, MADD, PRKAG2, ITSN1, PIK3R3, CAMK2N1, PIK3R1	637	93	12983	2.41071	0.999998	0.441375	21.421
GOTERM_MF_FAT	GO:0019209~kinase activator activity	5	0.601685	0.031805	ALS2, TOM1L1, MADD, PRKAG2, ITSN1	637	25	12983	4.0763	1	0.604512	39.4032
GOTERM_MF_FAT	GO:0030295~protein kinase activator activity	4	0.481348	0.055168	ALS2, TOM1L1, MADD, PRKAG2	637	18	12983	4.52922	1	0.654298	58.5007
GOTERM_MF_FAT	GO:0019887~protein kinase regulator activity	8	0.962696	0.101433	CCNE2, ALS2, IKBKAP, YWHAG, TOM1L1, MADD, PRKAG2, CAMK2N1	637	81	12983	2.01299	1	0.757493	80.9402
Annotation Cluster 37	Enrichment Score: 1.3891446366680125
Category	Term	Count	%	PValue	Genes	List Total	Pop Hits	Pop Total	Fold Enrichment	Bonferroni	Benjamini	FDR
GOTERM_CC_FAT	GO:0008021~synaptic vesicle	13	1.56438	0.000397824	SYT1, RAB3B, STX1A, SYT10, SNAPIN, ATP6V1G2, PPT1, NPY1R, RABAC1, SLC17A6, PEBP1, TRAPPC4, SYT17	647	76	12782	3.37928	0.174191	0.00530232	0.568254
GOTERM_CC_FAT	GO:0030136~clathrin-coated vesicle	16	1.92539	0.00271155	SYT1, RAB3B, STX1A, CLTB, SYT10, NCALD, AP2S1, SNAPIN, ATP6V1G2, PPT1, NPY1R, RABAC1, SLC17A6, TRAPPC4, PEBP1, SYT17	647	132	12782	2.39464	0.729105	0.0279926	3.8141
GOTERM_CC_FAT	GO:0030135~coated vesicle	16	1.92539	0.0147105	SYT1, RAB3B, STX1A, CLTB, SYT10, NCALD, AP2S1, SNAPIN, ATP6V1G2, PPT1, NPY1R, RABAC1, SLC17A6, TRAPPC4, PEBP1, SYT17	647	159	12782	1.988	0.999198	0.102377	19.1236
GOTERM_CC_FAT	GO:0044433~cytoplasmic vesicle part	17	2.04573	0.0275982	SYT1, STX1A, CLTB, NCALD, IRGM, AP2S1, CLU, SERPING1, ATP6V1G2, SPARC, GRIA4, ITPR1, CORO1A, ECE2, SLC17A6, ALB, TMED10	647	187	12782	1.79598	0.999999	0.164299	33.0228
GOTERM_CC_FAT	GO:0012506~vesicle membrane	14	1.68472	0.0422812	SYT1, STX1A, CLTB, NCALD, AP2S1, IRGM, ATP6V1G2, GRIA4, ITPR1, CORO1A, ECE2, SLC17A6, TMED10, GAD1	647	151	12782	1.83166	1	0.221478	46.1369
GOTERM_CC_FAT	GO:0030659~cytoplasmic vesicle membrane	13	1.56438	0.048861	SYT1, CORO1A, STX1A, ECE2, SLC17A6, CLTB, NCALD, IRGM, AP2S1, TMED10, ATP6V1G2, GRIA4, ITPR1	647	139	12782	1.84766	1	0.241917	51.2009
GOTERM_CC_FAT	GO:0030665~clathrin coated vesicle membrane	7	0.842359	0.0499251	SYT1, STX1A, SLC17A6, CLTB, NCALD, AP2S1, ATP6V1G2	647	53	12782	2.60926	1	0.244166	51.977
GOTERM_CC_FAT	GO:0030666~endocytic vesicle membrane	5	0.601685	0.0830702	SYT1, CORO1A, IRGM, AP2S1, GRIA4	647	33	12782	2.9933	1	0.34666	71.1212
GOTERM_CC_FAT	GO:0030672~synaptic vesicle membrane	4	0.481348	0.10759	SYT1, STX1A, SLC17A6, ATP6V1G2	647	23	12782	3.43579	1	0.412322	80.4123
GOTERM_CC_FAT	GO:0030662~coated vesicle membrane	7	0.842359	0.162922	SYT1, STX1A, SLC17A6, CLTB, NCALD, AP2S1, ATP6V1G2	647	73	12782	1.89439	1	0.524709	92.1683
GOTERM_CC_FAT	GO:0030658~transport vesicle membrane	3	0.361011	0.381086	SYT1, CLTB, NCALD	647	26	12782	2.27951	1	0.794164	99.8963
GOTERM_CC_FAT	GO:0030133~transport vesicle	3	0.361011	0.853488	SYT1, CLTB, NCALD	647	66	12782	0.897991	1	0.992068	100
Annotation Cluster 38	Enrichment Score: 1.3350918156616507
Category	Term	Count	%	PValue	Genes	List Total	Pop Hits	Pop Total	Fold Enrichment	Bonferroni	Benjamini	FDR
GOTERM_BP_FAT	GO:0032103~positive regulation of response to external stimulus	10	1.20337	0.00431971	CDH13, S1PR1, NPY, IL16, C3, IL6ST, AGT, FCER1G, CXCL12, SCG2	677	64	13528	3.12223	0.999994	0.229041	7.43332
GOTERM_BP_FAT	GO:0050926~regulation of positive chemotaxis	5	0.601685	0.0131399	CDH13, S1PR1, IL16, CXCL12, SCG2	677	19	13528	5.25849	1	0.406831	21.022
GOTERM_BP_FAT	GO:0050927~positive regulation of positive chemotaxis	5	0.601685	0.0131399	CDH13, S1PR1, IL16, CXCL12, SCG2	677	19	13528	5.25849	1	0.406831	21.022
GOTERM_BP_FAT	GO:0040017~positive regulation of locomotion	11	1.32371	0.0243699	CDH13, CORO1A, S1PR1, IL16, PDPN, IL6ST, PTP4A1, AGT, CXCL12, PIK3R1, SCG2	677	98	13528	2.24291	1	0.480921	35.6095
GOTERM_BP_FAT	GO:0050921~positive regulation of chemotaxis	5	0.601685	0.0544611	CDH13, S1PR1, IL16, CXCL12, SCG2	677	29	13528	3.44522	1	0.631609	63.1819
GOTERM_BP_FAT	GO:0050920~regulation of chemotaxis	5	0.601685	0.066789	CDH13, S1PR1, IL16, CXCL12, SCG2	677	31	13528	3.22295	1	0.664376	70.8682
GOTERM_BP_FAT	GO:0050795~regulation of behavior	6	0.722022	0.0781185	CDH13, S1PR1, PTGDS, IL16, CXCL12, SCG2	677	46	13528	2.60638	1	0.693722	76.5729
GOTERM_BP_FAT	GO:0050930~induction of positive chemotaxis	3	0.361011	0.0859893	IL16, CXCL12, SCG2	677	10	13528	5.99468	1	0.706017	79.8963
GOTERM_BP_FAT	GO:0048520~positive regulation of behavior	5	0.601685	0.0877328	CDH13, S1PR1, IL16, CXCL12, SCG2	677	34	13528	2.93857	1	0.711801	80.5696
GOTERM_BP_FAT	GO:0040012~regulation of locomotion	14	1.68472	0.164716	IL16, IL6ST, PDPN, CXCL12, BBS1, CDH13, CORO1A, S1PR1, PTP4A1, AGT, RAC1, SST, PIK3R1, SCG2	677	192	13528	1.45704	1	0.848076	95.9697
GOTERM_BP_FAT	GO:0001525~angiogenesis	10	1.20337	0.321078	CDH13, S1PR1, AIMP1, JUN, TGFBR2, TNFSF13, ATPIF1, CXCL12, ANXA2, SCG2	677	148	13528	1.35015	1	0.946307	99.9002
Annotation Cluster 39	Enrichment Score: 1.3109566018839767
Category	Term	Count	%	PValue	Genes	List Total	Pop Hits	Pop Total	Fold Enrichment	Bonferroni	Benjamini	FDR
UP_SEQ_FEATURE	domain:GST C-terminal	7	0.842359	0.0026532	GSTM1, GSTA1, PTGES2, PTGDS, AIMP2, GSTO1, GSTP1	830	33	19113	4.88467	0.998312	0.654934	4.55848
INTERPRO	IPR012335:Thioredoxin fold	13	1.56438	0.00271094	GSTM1, GSTA1, PTGES2, PDIA3, TXNDC16, TXNDC15, PDCL, PRDX5, TXNRD1, GSTO1, SH3BGRL3, GSTP1, GLRX	783	101	16659	2.73848	0.977149	0.716228	4.37125
UP_SEQ_FEATURE	domain:GST N-terminal	5	0.601685	0.0116582	GSTM1, GSTA1, PTGDS, GSTO1, GSTP1	830	21	19113	5.48279	1	0.904465	18.6117
INTERPRO	IPR004046:Glutathione S-transferase, C-terminal	5	0.601685	0.0152292	GSTM1, GSTA1, PTGES2, GSTO1, GSTP1	783	21	16659	5.06568	1	0.881898	22.3284
INTERPRO	IPR004045:Glutathione S-transferase, N-terminal	5	0.601685	0.0179377	GSTM1, GSTA1, PTGDS, GSTO1, GSTP1	783	22	16659	4.83542	1	0.877502	25.772
INTERPRO	IPR010987:Glutathione S-transferase, C-terminal-like	5	0.601685	0.045049	GSTM1, GSTA1, AIMP2, GSTO1, GSTP1	783	29	16659	3.66825	1	0.945881	53.185
INTERPRO	IPR017933:Glutathione S-transferase/chloride channel, C-terminal	5	0.601685	0.0501215	GSTM1, GSTA1, PTGES2, GSTO1, GSTP1	783	30	16659	3.54598	1	0.94933	57.1154
GOTERM_MF_FAT	GO:0004364~glutathione transferase activity	4	0.481348	0.0717594	GSTM1, GSTA1, GSTO1, GSTP1	637	20	12983	4.0763	1	0.675284	68.4647
GOTERM_MF_FAT	GO:0016765~transferase activity, transferring alkyl or aryl (other than methyl) groups	6	0.722022	0.0904399	GSTM1, GSTA1, FDPS, GSTO1, GSTP1, FDFT1	637	49	12983	2.49569	1	0.726245	76.9876
PIR_SUPERFAMILY	PIRSF000503:glutathione transferase	3	0.361011	0.148791	GSTM1, GSTA1, GSTP1	393	13	7396	4.34292	1	1	89.7677
KEGG_PATHWAY	hsa00480:Glutathione metabolism	5	0.601685	0.352398	GSTM1, GSTA1, OPLAH, GSTO1, GSTP1	306	50	5085	1.66176	1	0.833887	99.4643
KEGG_PATHWAY	hsa00980:Metabolism of xenobiotics by cytochrome P450	4	0.481348	0.707445	GSTM1, GSTA1, GSTO1, GSTP1	306	60	5085	1.10784	1	0.936499	100
KEGG_PATHWAY	hsa00982:Drug metabolism	4	0.481348	0.728369	GSTM1, GSTA1, GSTO1, GSTP1	306	62	5085	1.07211	1	0.941687	100
Annotation Cluster 40	Enrichment Score: 1.3021267626786963
Category	Term	Count	%	PValue	Genes	List Total	Pop Hits	Pop Total	Fold Enrichment	Bonferroni	Benjamini	FDR
GOTERM_BP_FAT	GO:0006112~energy reserve metabolic process	8	0.962696	0.00505	PPP1R2, PYGM, IL6ST, GFPT1, PPP1R1A, PRKAG2, GNAS, PYGB	677	43	13528	3.71763	0.999999	0.23996	8.63726
GOTERM_BP_FAT	GO:0006006~glucose metabolic process	15	1.80505	0.0210329	TALDO1, AIMP1, IL6ST, CRYAB, PRKAG2, GALT, PFKP, HK1, NPY1R, G6PC3, PPP1R2, PYGM, H6PD, PPP1R1A, PYGB	677	153	13528	1.95905	1	0.464767	31.5647
GOTERM_BP_FAT	GO:0005977~glycogen metabolic process	6	0.722022	0.0287769	PPP1R2, PYGM, IL6ST, PPP1R1A, PRKAG2, PYGB	677	35	13528	3.42553	1	0.523089	40.6063
GOTERM_BP_FAT	GO:0006073~cellular glucan metabolic process	6	0.722022	0.032092	PPP1R2, PYGM, IL6ST, PPP1R1A, PRKAG2, PYGB	677	36	13528	3.33038	1	0.543411	44.1214
GOTERM_BP_FAT	GO:0044042~glucan metabolic process	6	0.722022	0.032092	PPP1R2, PYGM, IL6ST, PPP1R1A, PRKAG2, PYGB	677	36	13528	3.33038	1	0.543411	44.1214
GOTERM_BP_FAT	GO:0019318~hexose metabolic process	16	1.92539	0.0577985	TALDO1, AIMP1, IL6ST, CRYAB, PRKAG2, GALT, PFKP, HK1, NPY1R, G6PC3, PPP1R2, PYGM, H6PD, PPP1R1A, GFPT1, PYGB	677	192	13528	1.66519	1	0.637884	65.4329
SP_PIR_KEYWORDS	glycogen metabolism	4	0.481348	0.0668097	PPP1R2, PYGM, PPP1R1A, PYGB	830	22	19235	4.21358	1	0.386811	63.814
GOTERM_BP_FAT	GO:0005996~monosaccharide metabolic process	17	2.04573	0.0903855	TALDO1, AIMP1, IL6ST, CRYAB, PRKAG2, GALT, PFKP, HK1, NPY1R, EXTL2, G6PC3, PPP1R2, PYGM, H6PD, PPP1R1A, GFPT1, PYGB	677	222	13528	1.53017	1	0.714311	81.5534
SP_PIR_KEYWORDS	carbohydrate metabolism	7	0.842359	0.109229	PPP1R2, AIMP1, PYGM, H6PD, PPP1R1A, GALT, PYGB	830	76	19235	2.13451	1	0.49219	81.7389
GOTERM_BP_FAT	GO:0044264~cellular polysaccharide metabolic process	6	0.722022	0.124014	PPP1R2, PYGM, IL6ST, PPP1R1A, PRKAG2, PYGB	677	53	13528	2.26214	1	0.796312	90.5809
GOTERM_BP_FAT	GO:0005976~polysaccharide metabolic process	8	0.962696	0.31909	B3GAT3, PPP1R2, PYGM, IL6ST, PPP1R1A, PRKAG2, DCN, PYGB	677	111	13528	1.44016	1	0.946409	99.8948
Annotation Cluster 41	Enrichment Score: 1.296498257984668
Category	Term	Count	%	PValue	Genes	List Total	Pop Hits	Pop Total	Fold Enrichment	Bonferroni	Benjamini	FDR
GOTERM_BP_FAT	GO:0016050~vesicle organization	9	1.08303	0.00399664	EPS15, ALS2, SHROOM2, CORO1A, CALY, VAV3, GBF1, AP2S1, BLOC1S1	677	52	13528	3.45847	0.999984	0.218058	6.89596
GOTERM_BP_FAT	GO:0006901~vesicle coating	3	0.361011	0.170733	CALY, GBF1, AP2S1	677	15	13528	3.99645	1	0.853925	96.4575
GOTERM_BP_FAT	GO:0006900~membrane budding	3	0.361011	0.189013	CALY, GBF1, AP2S1	677	16	13528	3.74668	1	0.871706	97.6199
Annotation Cluster 42	Enrichment Score: 1.2379314020605843
Category	Term	Count	%	PValue	Genes	List Total	Pop Hits	Pop Total	Fold Enrichment	Bonferroni	Benjamini	FDR
GOTERM_BP_FAT	GO:0022610~biological adhesion	47	5.65584	0.033469	ACHE, AEBP1, CADM4, CTNND1, ITGB5, CLDN11, CXCL12, ITGAM, PDPK1, LGALS3BP, DAB1, S1PR1, LAMB2, EZR, CD44, SORBS1, TRO, FAT1, AGT, FAT2, RAC1, PKD1, MSN, GPNMB, BOC, PTPRC, FLRT2, HAPLN1, HAPLN4, RET, SVEP1, AIMP1, PDPN, NRXN3, ADAM23, CDHR1, MGP, CTNNA1, MCAM, CDH13, CORO1A, NME1, CDH18, RELN, LAMC1, PDZD2, OMG	677	701	13528	1.33975	1	0.540501	45.5229
GOTERM_BP_FAT	GO:0007155~cell adhesion	47	5.65584	0.035512	ACHE, AEBP1, CADM4, CTNND1, ITGB5, CLDN11, CXCL12, ITGAM, PDPK1, LGALS3BP, DAB1, S1PR1, LAMB2, EZR, CD44, SORBS1, TRO, FAT1, AGT, FAT2, RAC1, PKD1, MSN, GPNMB, BOC, PTPRC, FLRT2, HAPLN1, HAPLN4, RET, SVEP1, AIMP1, PDPN, NRXN3, ADAM23, CDHR1, MGP, CTNNA1, MCAM, CDH13, CORO1A, NME1, CDH18, RELN, LAMC1, PDZD2, OMG	677	700	13528	1.34167	1	0.550457	47.5413
SP_PIR_KEYWORDS	cell adhesion	27	3.2491	0.0436711	CADM4, NDUFB7, CTNND1, ITGB5, MOG, ITGAM, LGALS3BP, LAMB2, CD44, FAT1, TRO, FAT2, BOC, FLRT2, SVEP1, AIMP1, NRXN3, ADAM23, CDHR1, MCAM, CTNNA1, CDH13, CDH18, RELN, LAMC1, PDZD2, OMG	830	422	19235	1.48274	1	0.312949	48.1304
GOTERM_BP_FAT	GO:0016337~cell-cell adhesion	18	2.16606	0.215309	PTPRC, RET, PDPN, CDHR1, CTNND1, MGP, CLDN11, ITGAM, CDH13, EZR, DAB1, CD44, CDH18, TRO, FAT1, FAT2, PKD1, MSN	677	276	13528	1.30319	1	0.894486	98.6782
Annotation Cluster 43	Enrichment Score: 1.2352061493442072
Category	Term	Count	%	PValue	Genes	List Total	Pop Hits	Pop Total	Fold Enrichment	Bonferroni	Benjamini	FDR
GOTERM_BP_FAT	GO:0019218~regulation of steroid metabolic process	7	0.842359	0.00822342	KCNMA1, DHCR7, AGT, SOD1, STUB1, ABCG1, BMP6	677	36	13528	3.88544	1	0.307967	13.6993
GOTERM_BP_FAT	GO:0019216~regulation of lipid metabolic process	12	1.44404	0.0242091	KCNMA1, NPC2, VAV3, SORBS1, DHCR7, AGT, PRKAG2, RAC1, SOD1, STUB1, ABCG1, BMP6	677	112	13528	2.14096	1	0.481928	35.4198
GOTERM_BP_FAT	GO:0045540~regulation of cholesterol biosynthetic process	3	0.361011	0.0710813	DHCR7, SOD1, ABCG1	677	9	13528	6.66076	1	0.679718	73.1685
GOTERM_BP_FAT	GO:0046890~regulation of lipid biosynthetic process	6	0.722022	0.0724555	SORBS1, DHCR7, AGT, SOD1, ABCG1, BMP6	677	45	13528	2.6643	1	0.678908	73.868
GOTERM_BP_FAT	GO:0045834~positive regulation of lipid metabolic process	6	0.722022	0.0781185	VAV3, SORBS1, AGT, RAC1, ABCG1, BMP6	677	46	13528	2.60638	1	0.693722	76.5729
GOTERM_BP_FAT	GO:0046889~positive regulation of lipid biosynthetic process	4	0.481348	0.0846538	SORBS1, AGT, ABCG1, BMP6	677	21	13528	3.80615	1	0.701897	79.3656
GOTERM_BP_FAT	GO:0050810~regulation of steroid biosynthetic process	4	0.481348	0.126776	DHCR7, SOD1, ABCG1, BMP6	677	25	13528	3.19716	1	0.80251	91.097
GOTERM_BP_FAT	GO:0045940~positive regulation of steroid metabolic process	3	0.361011	0.152776	AGT, ABCG1, BMP6	677	14	13528	4.28192	1	0.833043	94.8083
Annotation Cluster 44	Enrichment Score: 1.2269540178829657
Category	Term	Count	%	PValue	Genes	List Total	Pop Hits	Pop Total	Fold Enrichment	Bonferroni	Benjamini	FDR
GOTERM_MF_FAT	GO:0016681~oxidoreductase activity, acting on diphenols and related substances as donors, cytochrome as acceptor	3	0.361011	0.055123	UQCR10, UQCRQ, UQCRB	637	8	12983	7.64305	1	0.662055	58.4701
GOTERM_MF_FAT	GO:0008121~ubiquinol-cytochrome-c reductase activity	3	0.361011	0.055123	UQCR10, UQCRQ, UQCRB	637	8	12983	7.64305	1	0.662055	58.4701
GOTERM_MF_FAT	GO:0016679~oxidoreductase activity, acting on diphenols and related substances as donors	3	0.361011	0.0686233	UQCR10, UQCRQ, UQCRB	637	9	12983	6.79383	1	0.671397	66.7724
Annotation Cluster 45	Enrichment Score: 1.1941321380620313
Category	Term	Count	%	PValue	Genes	List Total	Pop Hits	Pop Total	Fold Enrichment	Bonferroni	Benjamini	FDR
GOTERM_BP_FAT	GO:0048193~Golgi vesicle transport	15	1.80505	0.00582484	RAB2A, ARL1, STX8, AP1M1, HTT, NAPA, MON2, FTH1, GBF1, BLOC1S1, TRAPPC4, TMED10, SAR1B, TRAPPC3, SH3GL2	677	131	13528	2.28805	1	0.254411	9.89847
GOTERM_BP_FAT	GO:0006888~ER to Golgi vesicle-mediated transport	5	0.601685	0.156376	RAB2A, HTT, TRAPPC4, SAR1B, TRAPPC3	677	42	13528	2.37884	1	0.837118	95.1881
SP_PIR_KEYWORDS	er-golgi transport	6	0.722022	0.287176	RAB2A, TRAPPC4, TMED10, NAPA, SAR1B, TRAPPC3	830	83	19235	1.67528	1	0.758955	99.3102
Annotation Cluster 46	Enrichment Score: 1.1912583976665743
Category	Term	Count	%	PValue	Genes	List Total	Pop Hits	Pop Total	Fold Enrichment	Bonferroni	Benjamini	FDR
SP_PIR_KEYWORDS	Steroid biosynthesis	7	0.842359	0.00690297	HSD17B11, HMGCS2, DHCR7, HMGCS1, FDPS, ACAT2, FDFT1	830	40	19235	4.05557	0.982004	0.0912246	9.68173
SP_PIR_KEYWORDS	Cholesterol biosynthesis	5	0.601685	0.00790921	HMGCS2, DHCR7, HMGCS1, FDPS, FDFT1	830	19	19235	6.0986	0.990004	0.0972831	11.0178
SP_PIR_KEYWORDS	sterol biosynthesis	5	0.601685	0.0210537	HMGCS2, DHCR7, HMGCS1, FDPS, FDFT1	830	25	19235	4.63494	0.999996	0.188749	26.861
SP_PIR_KEYWORDS	lipid synthesis	10	1.20337	0.0254619	HSD17B11, PTGES2, PTGDS, HMGCS2, DHCR7, FADS1, PRKAG2, HMGCS1, FDPS, FDFT1	830	98	19235	2.36477	1	0.20843	31.5561
GOTERM_BP_FAT	GO:0016126~sterol biosynthetic process	6	0.722022	0.0287769	HMGCS2, DHCR7, PRKAG2, HMGCS1, FDPS, FDFT1	677	35	13528	3.42553	1	0.523089	40.6063
GOTERM_BP_FAT	GO:0006695~cholesterol biosynthetic process	5	0.601685	0.0385135	HMGCS2, DHCR7, HMGCS1, FDPS, FDFT1	677	26	13528	3.84275	1	0.555193	50.379
KEGG_PATHWAY	hsa00900:Terpenoid backbone biosynthesis	4	0.481348	0.0568201	HMGCS2, HMGCS1, FDPS, ACAT2	306	15	5085	4.43137	0.999897	0.506621	50.5434
GOTERM_BP_FAT	GO:0008299~isoprenoid biosynthetic process	4	0.481348	0.0752391	HMGCS2, HMGCS1, FDPS, FDFT1	677	20	13528	3.99645	1	0.685305	75.2324
GOTERM_BP_FAT	GO:0006694~steroid biosynthetic process	8	0.962696	0.132058	HSD17B11, HMGCS2, DHCR7, PRKAG2, HMGCS1, FDPS, HSD11B1, FDFT1	677	85	13528	1.88068	1	0.805618	92.0103
GOTERM_BP_FAT	GO:0016125~sterol metabolic process	9	1.08303	0.13215	HMGCS2, DHCR7, PRKAG2, INSIG1, HMGCS1, FDPS, ABCA2, ABCG1, FDFT1	677	101	13528	1.7806	1	0.804525	92.0254
GOTERM_BP_FAT	GO:0006720~isoprenoid metabolic process	5	0.601685	0.175978	HMGCS2, HMGCS1, FDPS, RETSAT, FDFT1	677	44	13528	2.27071	1	0.857075	96.8367
GOTERM_BP_FAT	GO:0008203~cholesterol metabolic process	8	0.962696	0.176121	HMGCS2, DHCR7, INSIG1, HMGCS1, FDPS, ABCA2, ABCG1, FDFT1	677	92	13528	1.73759	1	0.856313	96.8464
GOTERM_BP_FAT	GO:0008202~steroid metabolic process	12	1.44404	0.429041	HSD17B11, HMGCS2, DHCR7, SULT1A1, PRKAG2, INSIG1, HMGCS1, FDPS, HSD11B1, ABCA2, ABCG1, FDFT1	677	202	13528	1.18707	1	0.972743	99.9955
GOTERM_BP_FAT	GO:0008610~lipid biosynthetic process	16	1.92539	0.652822	HSD17B11, PTGES2, FADS1, PRKAG2, HMGCS1, FDPS, PIGQ, PIGP, CD74, FDFT1, AGPAT6, PTGDS, HMGCS2, DHCR7, HSD11B1, AGPAT4	677	323	13528	0.989834	1	0.995415	100
Annotation Cluster 47	Enrichment Score: 1.156796115939611
Category	Term	Count	%	PValue	Genes	List Total	Pop Hits	Pop Total	Fold Enrichment	Bonferroni	Benjamini	FDR
GOTERM_MF_FAT	GO:0019899~enzyme binding	35	4.21179	0.0559023	ALS2, PRKCZ, GRIK2, VIM, PRKAG2, HR, SNX3, STUB1, TCF7L2, FTH1, POLR2A, PDPK1, ANK1, SORBS1, SLC2A1, RAC1, PLCB1, PIK3R1, FMNL1, PTPRC, TGFBR2, TOPORS, UBE2L3, SOD1, PRKCD, CAMK2N1, DVL1, ANXA2, PTPN11, CORO1A, YWHAG, NPC2, PEBP1, ATPIF1, PIAS1	637	523	12983	1.36396	1	0.651397	58.9978
GOTERM_MF_FAT	GO:0019900~kinase binding	15	1.80505	0.0567383	PTPRC, PRKCZ, PRKAG2, TGFBR2, VIM, TCF7L2, CAMK2N1, FTH1, DVL1, CORO1A, YWHAG, PDPK1, SORBS1, SLC2A1, PEBP1	637	179	12983	1.70794	1	0.641696	59.5568
GOTERM_MF_FAT	GO:0019901~protein kinase binding	12	1.44404	0.106735	PRKCZ, PTPRC, PDPK1, YWHAG, SORBS1, PRKAG2, VIM, TGFBR2, PEBP1, TCF7L2, CAMK2N1, DVL1	637	147	12983	1.66379	1	0.760488	82.6105
Annotation Cluster 48	Enrichment Score: 1.1430538034036473
Category	Term	Count	%	PValue	Genes	List Total	Pop Hits	Pop Total	Fold Enrichment	Bonferroni	Benjamini	FDR
GOTERM_BP_FAT	GO:0032103~positive regulation of response to external stimulus	10	1.20337	0.00431971	CDH13, S1PR1, NPY, IL16, C3, IL6ST, AGT, FCER1G, CXCL12, SCG2	677	64	13528	3.12223	0.999994	0.229041	7.43332
GOTERM_BP_FAT	GO:0032101~regulation of response to external stimulus	16	1.92539	0.0134178	IL16, PDPN, IL6ST, C3, TGFBR2, SERPING1, CXCL12, ANXA2, CDH13, S1PR1, NPY, AGT, GRID2, FCER1G, FABP7, SCG2	677	159	13528	2.01079	1	0.404635	21.4179
GOTERM_BP_FAT	GO:0040017~positive regulation of locomotion	11	1.32371	0.0243699	CDH13, CORO1A, S1PR1, IL16, PDPN, IL6ST, PTP4A1, AGT, CXCL12, PIK3R1, SCG2	677	98	13528	2.24291	1	0.480921	35.6095
GOTERM_BP_FAT	GO:0030335~positive regulation of cell migration	9	1.08303	0.07641	CDH13, CORO1A, S1PR1, PDPN, IL6ST, PTP4A1, AGT, CXCL12, PIK3R1	677	89	13528	2.02068	1	0.689207	75.786
GOTERM_BP_FAT	GO:0051272~positive regulation of cell motion	9	1.08303	0.11663	CDH13, CORO1A, S1PR1, PDPN, IL6ST, PTP4A1, AGT, CXCL12, PIK3R1	677	98	13528	1.83511	1	0.779088	89.0592
GOTERM_BP_FAT	GO:0040012~regulation of locomotion	14	1.68472	0.164716	IL16, IL6ST, PDPN, CXCL12, BBS1, CDH13, CORO1A, S1PR1, PTP4A1, AGT, RAC1, SST, PIK3R1, SCG2	677	192	13528	1.45704	1	0.848076	95.9697
GOTERM_BP_FAT	GO:0048584~positive regulation of response to stimulus	16	1.92539	0.198694	PTPRC, C4A, IL16, CFB, C3, IL6ST, CLU, SERPING1, CXCL12, CDH13, S1PR1, NPY, AGT, CFH, FCER1G, SCG2	677	236	13528	1.35473	1	0.880675	98.079
GOTERM_BP_FAT	GO:0030334~regulation of cell migration	11	1.32371	0.337494	CDH13, CORO1A, S1PR1, PDPN, IL6ST, PTP4A1, AGT, RAC1, SST, CXCL12, PIK3R1	677	169	13528	1.30062	1	0.949952	99.9355
GOTERM_BP_FAT	GO:0051270~regulation of cell motion	12	1.44404	0.371002	BBS1, CDH13, CORO1A, S1PR1, PDPN, IL6ST, PTP4A1, AGT, RAC1, SST, CXCL12, PIK3R1	677	193	13528	1.24242	1	0.959387	99.9744
Annotation Cluster 49	Enrichment Score: 1.1370732849273733
Category	Term	Count	%	PValue	Genes	List Total	Pop Hits	Pop Total	Fold Enrichment	Bonferroni	Benjamini	FDR
UP_SEQ_FEATURE	domain:DAGKc	4	0.481348	0.0250379	DGKD, DGKZ, DGKI, CERK	830	15	19113	6.14072	1	0.966126	35.9371
SMART	SM00046:DAGKc	4	0.481348	0.0273958	DGKD, DGKZ, DGKI, CERK	409	15	9079	5.91948	0.999309	0.837888	30.4778
SMART	SM00109:C1	8	0.962696	0.0300783	PRKCZ, VAV3, DGKD, CHN2, DGKZ, DGKI, UNC13B, PRKCD	409	67	9079	2.65051	0.999665	0.798162	32.9457
INTERPRO	IPR001206:Diacylglycerol kinase, catalytic region	4	0.481348	0.030729	DGKD, DGKZ, DGKI, CERK	783	15	16659	5.67356	1	0.944777	40.1839
GOTERM_MF_FAT	GO:0004143~diacylglycerol kinase activity	4	0.481348	0.0342677	DGKD, DGKZ, DGKI, CERK	637	15	12983	5.43506	1	0.597376	41.7484
INTERPRO	IPR002219:Protein kinase C-like, phorbol ester/diacylglycerol binding	8	0.962696	0.0371139	PRKCZ, VAV3, DGKD, CHN2, DGKZ, DGKI, UNC13B, PRKCD	783	67	16659	2.5404	1	0.946322	46.3514
UP_SEQ_FEATURE	zinc finger region:Phorbol-ester/DAG-type 1	4	0.481348	0.0678347	DGKD, DGKZ, DGKI, PRKCD	830	22	19113	4.18686	1	0.997034	70.8764
UP_SEQ_FEATURE	zinc finger region:Phorbol-ester/DAG-type 2	4	0.481348	0.0678347	DGKD, DGKZ, DGKI, PRKCD	830	22	19113	4.18686	1	0.997034	70.8764
SMART	SM00045:DAGKa	3	0.361011	0.0713977	DGKD, DGKZ, DGKI	409	10	9079	6.65941	1	0.937495	62.0688
INTERPRO	IPR000756:Diacylglycerol kinase accessory region	3	0.361011	0.0771235	DGKD, DGKZ, DGKI	783	10	16659	6.38276	1	0.986391	73.3263
INTERPRO	IPR002219:Protein kinase C, phorbol ester/diacylglycerol binding	6	0.722022	0.0841996	VAV3, DGKD, CHN2, DGKZ, DGKI, UNC13B	783	50	16659	2.5531	1	0.989269	76.5013
GOTERM_BP_FAT	GO:0007205~activation of protein kinase C activity by G-protein coupled receptor protein signaling pathway	5	0.601685	0.103246	DGKD, DGKZ, DGKI, CERK, GAP43	677	36	13528	2.77532	1	0.747251	85.692
GOTERM_MF_FAT	GO:0019992~diacylglycerol binding	7	0.842359	0.11517	PRKCZ, VAV3, DGKD, CHN2, DGKZ, UNC13B, PRKCD	637	68	12983	2.09809	1	0.782778	84.9885
KEGG_PATHWAY	hsa00561:Glycerolipid metabolism	5	0.601685	0.283186	AGPAT6, DGKD, DGKZ, DGKI, AGPAT4	306	45	5085	1.84641	1	0.804751	98.1816
UP_SEQ_FEATURE	zinc finger region:Phorbol-ester/DAG-type	4	0.481348	0.28594	PRKCZ, VAV3, CHN2, UNC13B	830	43	19113	2.14211	1	0.999995	99.73
KEGG_PATHWAY	hsa00564:Glycerophospholipid metabolism	6	0.722022	0.386971	AGPAT6, ACHE, DGKD, DGKZ, DGKI, AGPAT4	306	68	5085	1.46626	1	0.853492	99.7232
Annotation Cluster 50	Enrichment Score: 1.1196179231705274
Category	Term	Count	%	PValue	Genes	List Total	Pop Hits	Pop Total	Fold Enrichment	Bonferroni	Benjamini	FDR
GOTERM_BP_FAT	GO:0045454~cell redox homeostasis	8	0.962696	0.0369767	PTGES2, PDIA3, TXNDC16, TXNDC15, PRDX5, TXNRD1, SH3BGRL3, GLRX	677	63	13528	2.53743	1	0.545677	48.9447
SP_PIR_KEYWORDS	redox-active disulfide	3	0.361011	0.0437018	PDIA3, TXNRD1, GLRX	830	8	19235	8.69051	1	0.309439	48.1549
SP_PIR_KEYWORDS	Redox-active center	4	0.481348	0.270844	PDIA3, PRDX5, TXNRD1, GLRX	830	42	19235	2.20711	1	0.747783	99.0376
Annotation Cluster 51	Enrichment Score: 1.1181680232879256
Category	Term	Count	%	PValue	Genes	List Total	Pop Hits	Pop Total	Fold Enrichment	Bonferroni	Benjamini	FDR
GOTERM_BP_FAT	GO:0019725~cellular homeostasis	38	4.5728	0.00356374	TF, PRKCZ, PTGES2, PDIA3, IL6ST, GRIK2, PRDX5, PPT1, CLDN11, CXCL12, FTH1, EDNRB, S1PR1, GRIN2C, AGT, NPM1, TPT1, GRID2, GLRX, KCNMA1, PTPRC, HERPUD1, GLRB, HTT, SLC12A5, NPY1R, SOD1, AFG3L2, ITPR1, PYGM, TXNDC16, JUN, TXNDC15, MT2A, TXNRD1, CP, SH3BGRL3, SCN8A	677	466	13528	1.62946	0.999948	0.21862	6.17129
GOTERM_BP_FAT	GO:0006873~cellular ion homeostasis	29	3.48977	0.0211204	PRKCZ, TF, IL6ST, GRIK2, PPT1, CLDN11, CXCL12, FTH1, EDNRB, S1PR1, GRIN2C, AGT, TPT1, GRID2, KCNMA1, PTPRC, HERPUD1, GLRB, HTT, SLC12A5, NPY1R, SOD1, AFG3L2, ITPR1, PYGM, JUN, MT2A, SCN8A, CP	677	374	13528	1.54943	1	0.462633	31.6737
GOTERM_BP_FAT	GO:0055082~cellular chemical homeostasis	29	3.48977	0.0257097	PRKCZ, TF, IL6ST, GRIK2, PPT1, CLDN11, CXCL12, FTH1, EDNRB, S1PR1, GRIN2C, AGT, TPT1, GRID2, KCNMA1, PTPRC, HERPUD1, GLRB, HTT, SLC12A5, NPY1R, SOD1, AFG3L2, ITPR1, PYGM, JUN, MT2A, SCN8A, CP	677	380	13528	1.52496	1	0.489729	37.169
GOTERM_BP_FAT	GO:0042592~homeostatic process	50	6.01685	0.0330509	TF, PRKCZ, PTGES2, PDIA3, IL6ST, GRIK2, PRDX5, PPT1, ABCA2, CLDN11, TCF7L2, CXCL12, FTH1, EDNRB, S1PR1, GRIN2C, AGT, NPM1, RAC1, TPT1, GRID2, GLRX, RPS24, KCNMA1, PTPRC, GLRB, HERPUD1, HTT, SLC12A5, NPY1R, AFG3L2, SOD1, ABCG1, ITPR1, PTPN11, BBS1, CORO1A, NPC2, PYGM, TXNDC16, JUN, TXNDC15, MT2A, NEUROD1, PTCH1, TXNRD1, HEPH, CP, SH3BGRL3, SCN8A	677	751	13528	1.33038	1	0.541889	45.1009
GOTERM_BP_FAT	GO:0048878~chemical homeostasis	36	4.33213	0.0362267	TF, PRKCZ, IL6ST, GRIK2, PPT1, ABCA2, CLDN11, TCF7L2, CXCL12, FTH1, EDNRB, S1PR1, GRIN2C, AGT, TPT1, GRID2, KCNMA1, PTPRC, HERPUD1, GLRB, HTT, SLC12A5, NPY1R, SOD1, AFG3L2, ABCG1, ITPR1, PTPN11, NPC2, PYGM, JUN, MT2A, NEUROD1, PTCH1, CP, SCN8A	677	512	13528	1.405	1	0.540926	48.2306
GOTERM_BP_FAT	GO:0030003~cellular cation homeostasis	20	2.40674	0.0509643	KCNMA1, PTPRC, TF, HERPUD1, IL6ST, GRIK2, SLC12A5, PPT1, NPY1R, SOD1, CXCL12, ITPR1, FTH1, EDNRB, S1PR1, PYGM, AGT, MT2A, TPT1, CP	677	254	13528	1.57341	1	0.611312	60.6752
GOTERM_BP_FAT	GO:0050801~ion homeostasis	29	3.48977	0.0555551	PRKCZ, TF, IL6ST, GRIK2, PPT1, CLDN11, CXCL12, FTH1, EDNRB, S1PR1, GRIN2C, AGT, TPT1, GRID2, KCNMA1, PTPRC, HERPUD1, GLRB, HTT, SLC12A5, NPY1R, SOD1, AFG3L2, ITPR1, PYGM, JUN, MT2A, SCN8A, CP	677	409	13528	1.41684	1	0.632084	63.9346
GOTERM_BP_FAT	GO:0055080~cation homeostasis	21	2.52708	0.0797708	KCNMA1, PTPRC, TF, HERPUD1, HTT, IL6ST, GRIK2, SLC12A5, PPT1, NPY1R, SOD1, CXCL12, ITPR1, FTH1, EDNRB, S1PR1, PYGM, AGT, MT2A, TPT1, CP	677	286	13528	1.46723	1	0.695949	77.3109
GOTERM_BP_FAT	GO:0055066~di-, tri-valent inorganic cation homeostasis	17	2.04573	0.141092	PTPRC, TF, HERPUD1, HTT, GRIK2, IL6ST, NPY1R, SOD1, CXCL12, ITPR1, FTH1, EDNRB, S1PR1, PYGM, MT2A, TPT1, CP	677	239	13528	1.42133	1	0.815165	93.3709
GOTERM_BP_FAT	GO:0030005~cellular di-, tri-valent inorganic cation homeostasis	16	1.92539	0.164793	PTPRC, TF, HERPUD1, GRIK2, IL6ST, NPY1R, SOD1, CXCL12, ITPR1, FTH1, EDNRB, S1PR1, PYGM, MT2A, TPT1, CP	677	227	13528	1.40844	1	0.847139	95.9764
GOTERM_BP_FAT	GO:0006875~cellular metal ion homeostasis	13	1.56438	0.27553	KCNMA1, PTPRC, EDNRB, HERPUD1, S1PR1, PYGM, IL6ST, GRIK2, AGT, TPT1, NPY1R, CXCL12, ITPR1	677	196	13528	1.32535	1	0.930005	99.682
GOTERM_BP_FAT	GO:0055065~metal ion homeostasis	13	1.56438	0.328237	KCNMA1, PTPRC, EDNRB, HERPUD1, S1PR1, PYGM, IL6ST, GRIK2, AGT, TPT1, NPY1R, CXCL12, ITPR1	677	205	13528	1.26717	1	0.948801	99.9174
GOTERM_BP_FAT	GO:0006874~cellular calcium ion homeostasis	11	1.32371	0.432186	EDNRB, PTPRC, HERPUD1, S1PR1, PYGM, GRIK2, IL6ST, TPT1, NPY1R, CXCL12, ITPR1	677	183	13528	1.20112	1	0.973022	99.9959
GOTERM_BP_FAT	GO:0055074~calcium ion homeostasis	11	1.32371	0.466048	EDNRB, PTPRC, HERPUD1, S1PR1, PYGM, GRIK2, IL6ST, TPT1, NPY1R, CXCL12, ITPR1	677	188	13528	1.16918	1	0.978256	99.9986
Annotation Cluster 52	Enrichment Score: 1.102276091207595
Category	Term	Count	%	PValue	Genes	List Total	Pop Hits	Pop Total	Fold Enrichment	Bonferroni	Benjamini	FDR
GOTERM_BP_FAT	GO:0015800~acidic amino acid transport	6	0.722022	0.000845734	SLC25A12, SLC6A1, HTT, SLC13A3, ARL6IP5, SLC1A1	677	16	13528	7.49335	0.903537	0.105385	1.49829
GOTERM_MF_FAT	GO:0015172~acidic amino acid transmembrane transporter activity	5	0.601685	0.00205965	SLC25A12, SLC17A6, SLC13A3, SLC1A1, SLC7A11	637	12	12983	8.49228	0.830549	0.111611	3.14487
GOTERM_MF_FAT	GO:0005313~L-glutamate transmembrane transporter activity	4	0.481348	0.0143708	SLC25A12, SLC17A6, SLC1A1, SLC7A11	637	11	12983	7.41145	0.999996	0.432492	20.0954
GOTERM_MF_FAT	GO:0015171~amino acid transmembrane transporter activity	8	0.962696	0.0245386	SLC25A12, SLC17A6, SLC6A1, SLC6A20, PDPN, SLC13A3, SLC1A1, SLC7A11	637	59	12983	2.76359	1	0.560774	31.9582
GOTERM_BP_FAT	GO:0015813~L-glutamate transport	4	0.481348	0.0299303	SLC25A12, HTT, ARL6IP5, SLC1A1	677	14	13528	5.70922	1	0.524448	41.8523
GOTERM_BP_FAT	GO:0006865~amino acid transport	10	1.20337	0.0355357	SLC25A12, SLC6A1, SLC6A20, PDPN, HTT, SLC13A3, SLC36A4, ARL6IP5, SLC1A1, SLC7A11	677	90	13528	2.22025	1	0.547839	47.5643
GOTERM_MF_FAT	GO:0015179~L-amino acid transmembrane transporter activity	6	0.722022	0.0366374	SLC25A12, SLC17A6, SLC6A1, SLC13A3, SLC1A1, SLC7A11	637	38	12983	3.21813	1	0.611403	43.9248
GOTERM_BP_FAT	GO:0015810~aspartate transport	3	0.361011	0.0442904	SLC25A12, SLC13A3, SLC1A1	677	7	13528	8.56383	1	0.585954	55.4378
GOTERM_BP_FAT	GO:0015711~organic anion transport	6	0.722022	0.0670256	SLC25A12, SLC16A7, HTT, SLC13A3, ARL6IP5, SLC1A1	677	44	13528	2.72486	1	0.66363	70.9997
GOTERM_MF_FAT	GO:0005275~amine transmembrane transporter activity	8	0.962696	0.0697818	SLC25A12, SLC17A6, SLC6A1, SLC6A20, PDPN, SLC13A3, SLC1A1, SLC7A11	637	74	12983	2.2034	1	0.671155	67.4072
GOTERM_BP_FAT	GO:0015837~amine transport	11	1.32371	0.0709299	SLC25A12, LY6E, SLC6A1, SLC6A20, PDPN, HTT, SLC13A3, SLC36A4, ARL6IP5, SLC1A1, SLC7A11	677	118	13528	1.86275	1	0.680954	73.0904
SP_PIR_KEYWORDS	Symport	9	1.08303	0.106511	SLC17A6, SLC6A1, SLC6A20, SLC12A5, SLC25A3, SLC13A3, SLC36A4, SLC6A17, SLC1A1	830	111	19235	1.87903	1	0.490033	80.9026
GOTERM_MF_FAT	GO:0015293~symporter activity	11	1.32371	0.134951	SLC17A6, SLC16A7, SLC6A1, SLC6A20, SLC2A1, SLC12A5, SLC25A3, SLC13A3, SLC36A4, SLC6A17, SLC1A1	637	137	12983	1.63647	1	0.810666	89.4258
GOTERM_BP_FAT	GO:0046942~carboxylic acid transport	11	1.32371	0.200398	SLC25A12, SLC16A7, SLC6A1, SLC6A20, PDPN, HTT, SLC13A3, SLC36A4, ARL6IP5, SLC1A1, SLC7A11	677	147	13528	1.49527	1	0.881344	98.1506
GOTERM_BP_FAT	GO:0015849~organic acid transport	11	1.32371	0.206065	SLC25A12, SLC16A7, SLC6A1, SLC6A20, PDPN, HTT, SLC13A3, SLC36A4, ARL6IP5, SLC1A1, SLC7A11	677	148	13528	1.48517	1	0.886596	98.371
PIR_SUPERFAMILY	PIRSF002444:gamma-aminobutyric acid transporter	3	0.361011	0.226727	SLC6A1, SLC6A20, SLC6A17	393	17	7396	3.32106	1	1	97.3707
INTERPRO	IPR000175:Sodium:neurotransmitter symporter	3	0.361011	0.241107	SLC6A1, SLC6A20, SLC6A17	783	20	16659	3.19138	1	0.998949	98.9355
GOTERM_MF_FAT	GO:0015370~solute:sodium symporter activity	5	0.601685	0.24983	SLC6A1, SLC6A20, SLC13A3, SLC6A17, SLC1A1	637	52	12983	1.95976	1	0.905309	98.838
GOTERM_MF_FAT	GO:0005328~neurotransmitter:sodium symporter activity	3	0.361011	0.256501	SLC6A1, SLC6A20, SLC6A17	637	20	12983	3.05722	1	0.909955	98.9882
GOTERM_BP_FAT	GO:0006820~anion transport	10	1.20337	0.286471	SLC25A12, GLRB, SLC16A7, HTT, GABRA6, SLC12A5, SLC13A3, VDAC2, ARL6IP5, SLC1A1	677	143	13528	1.39736	1	0.935164	99.7576
GOTERM_MF_FAT	GO:0015294~solute:cation symporter activity	7	0.842359	0.321716	SLC6A1, SLC6A20, SLC2A1, SLC12A5, SLC13A3, SLC6A17, SLC1A1	637	95	12983	1.50179	1	0.938287	99.7561
GOTERM_MF_FAT	GO:0005326~neurotransmitter transporter activity	3	0.361011	0.330168	SLC6A1, SLC6A20, SLC6A17	637	24	12983	2.54768	1	0.940875	99.7992
GOTERM_MF_FAT	GO:0005343~organic acid:sodium symporter activity	3	0.361011	0.348328	SLC6A1, SLC13A3, SLC1A1	637	25	12983	2.44578	1	0.947636	99.8688
GOTERM_MF_FAT	GO:0015296~anion:cation symporter activity	3	0.361011	0.452898	SLC12A5, SLC13A3, SLC1A1	637	31	12983	1.9724	1	0.976785	99.9913
Annotation Cluster 53	Enrichment Score: 1.0366742196034284
Category	Term	Count	%	PValue	Genes	List Total	Pop Hits	Pop Total	Fold Enrichment	Bonferroni	Benjamini	FDR
GOTERM_BP_FAT	GO:0046903~secretion	23	2.76775	0.0448886	KCNMA1, VIP, SYT1, CPLX2, GLRB, STX1A, PTGES2, HTT, NRXN3, GARS, SCRN1, SNAPIN, AQP1, ANXA2, DVL1, ANK1, LY6E, AGT, NEUROD1, TMED10, GNAS, UNC13B, SCG2	677	300	13528	1.53197	1	0.588404	55.9328
GOTERM_BP_FAT	GO:0032940~secretion by cell	17	2.04573	0.0554812	SYT1, CPLX2, GLRB, STX1A, NRXN3, HTT, SCRN1, GARS, SNAPIN, DVL1, ANK1, LY6E, TMED10, NEUROD1, GNAS, UNC13B, SCG2	677	207	13528	1.64106	1	0.633917	63.8842
GOTERM_BP_FAT	GO:0003001~generation of a signal involved in cell-cell signaling	8	0.962696	0.132058	SYT1, STX1A, NRXN3, HTT, NEUROD1, SNAPIN, UNC13B, DVL1	677	85	13528	1.88068	1	0.805618	92.0103
GOTERM_BP_FAT	GO:0006887~exocytosis	9	1.08303	0.216899	CPLX2, STX1A, GLRB, ANK1, SCRN1, GARS, TMED10, SNAPIN, UNC13B	677	115	13528	1.56383	1	0.895663	98.7252
Annotation Cluster 54	Enrichment Score: 1.0333161342454877
Category	Term	Count	%	PValue	Genes	List Total	Pop Hits	Pop Total	Fold Enrichment	Bonferroni	Benjamini	FDR
KEGG_PATHWAY	hsa04540:Gap junction	12	1.44404	0.0165924	PLCB4, TUBB2B, GNAI2, ADCY8, TUBB2A, ADCY5, GUCY1A2, GNAS, PLCB1, GRM1, ITPR1, TUBA1C	306	89	5085	2.24058	0.927695	0.253137	18.2397
KEGG_PATHWAY	hsa04720:Long-term potentiation	9	1.08303	0.0491147	PLCB4, CAMK4, ADCY8, GRIN2C, PPP1R1A, PLCB1, GRM1, CALM2, ITPR1	306	68	5085	2.19939	0.999632	0.512664	45.4551
KEGG_PATHWAY	hsa04916:Melanogenesis	11	1.32371	0.0714505	EDNRB, PLCB4, GNAI2, ADCY8, ADCY5, FZD1, GNAS, PLCB1, TCF7L2, CALM2, DVL1	306	99	5085	1.84641	0.999991	0.539716	59.0261
KEGG_PATHWAY	hsa04912:GnRH signaling pathway	10	1.20337	0.131763	PLCB4, ADCY8, JUN, ADCY5, GNAS, MAPK10, PLCB1, PRKCD, CALM2, ITPR1	306	98	5085	1.69568	1	0.670156	81.7418
KEGG_PATHWAY	hsa04270:Vascular smooth muscle contraction	11	1.32371	0.133035	KCNMA1, PLCB4, ADCY8, ADCY5, GUCY1A2, GNAS, PLCB1, PRKCD, CALM2, PPP1R14A, ITPR1	306	112	5085	1.63209	1	0.656056	82.061
KEGG_PATHWAY	hsa04020:Calcium signaling pathway	11	1.32371	0.618325	EDNRB, PLCB4, CAMK4, ADCY8, GRIN2C, GNAS, PLCB1, VDAC2, GRM1, CALM2, ITPR1	306	176	5085	1.0386	1	0.905845	99.9991
Annotation Cluster 55	Enrichment Score: 1.0281543430744657
Category	Term	Count	%	PValue	Genes	List Total	Pop Hits	Pop Total	Fold Enrichment	Bonferroni	Benjamini	FDR
GOTERM_BP_FAT	GO:0009719~response to endogenous stimulus	29	3.48977	0.0504329	SLC6A1, ADCY8, ADCY5, HMGCS1, ABCA2, AQP1, TIMP3, PDPK1, SORBS1, PIK3R3, PIK3R1, TXNIP, KCNMA1, CRYAB, FADS1, TGFBR2, MGP, NPY1R, ABCG1, PTPN11, CDH13, HMGCS2, BTG2, CFL1, PEBP1, WFDC1, GNAS, PTCH1, SST	677	405	13528	1.43083	1	0.609769	60.2805
GOTERM_BP_FAT	GO:0009725~response to hormone stimulus	26	3.12876	0.0713554	SLC6A1, ADCY8, ADCY5, ABCA2, AQP1, TIMP3, PDPK1, SORBS1, PIK3R3, PIK3R1, TXNIP, KCNMA1, CRYAB, FADS1, TGFBR2, MGP, NPY1R, ABCG1, PTPN11, HMGCS2, BTG2, PEBP1, WFDC1, GNAS, PTCH1, SST	677	367	13528	1.41564	1	0.679143	73.3094
GOTERM_BP_FAT	GO:0010033~response to organic substance	46	5.5355	0.0714129	TF, SLC6A1, IL6ST, ADCY8, ADCY5, HMGCS1, ABCA2, AQP1, TIMP3, HSPH1, PDPK1, CD44, SORBS1, DGKD, CHRNA5, PIK3R3, PIK3R1, TXNIP, KCNMA1, HERPUD1, CFB, CRYAB, FADS1, TGFBR2, MGP, NPY1R, ANXA5, SOD1, ABCG1, PTPN11, CDH13, CORO1A, BTG2, HMGCS2, PYGM, NME1, JUN, CFL1, PEBP1, NEUROD1, WFDC1, PTCH1, GNAS, ID3, DNAJB4, SST	677	721	13528	1.27487	1	0.677427	73.3389
GOTERM_BP_FAT	GO:0043627~response to estrogen stimulus	10	1.20337	0.0793152	TXNIP, KCNMA1, SLC6A1, CRYAB, TGFBR2, WFDC1, PTCH1, NPY1R, AQP1, TIMP3	677	105	13528	1.90307	1	0.695668	77.1096
GOTERM_BP_FAT	GO:0032355~response to estradiol stimulus	6	0.722022	0.131411	TXNIP, SLC6A1, CRYAB, WFDC1, PTCH1, NPY1R	677	54	13528	2.22025	1	0.806615	91.9035
GOTERM_BP_FAT	GO:0048545~response to steroid hormone stimulus	13	1.56438	0.253027	TXNIP, KCNMA1, SLC6A1, CRYAB, TGFBR2, PEBP1, WFDC1, PTCH1, ABCA2, NPY1R, AQP1, SST, TIMP3	677	192	13528	1.35297	1	0.917618	99.4512
Annotation Cluster 56	Enrichment Score: 1.017069164664386
Category	Term	Count	%	PValue	Genes	List Total	Pop Hits	Pop Total	Fold Enrichment	Bonferroni	Benjamini	FDR
GOTERM_BP_FAT	GO:0007215~glutamate signaling pathway	5	0.601685	0.0338836	GRIK2, HOMER3, GRIN2C, GRID2, GRIA4	677	25	13528	3.99645	1	0.53912	45.9384
SMART	SM00079:PBPe	4	0.481348	0.044502	GRIK2, GRIN2C, GRID2, GRIA4	409	18	9079	4.9329	0.999993	0.863007	44.8847
INTERPRO	IPR001508:NMDA receptor	4	0.481348	0.0496866	GRIK2, GRIN2C, GRID2, GRIA4	783	18	16659	4.72797	1	0.954242	56.791
INTERPRO	IPR015683:Glutamate receptor-related	4	0.481348	0.0496866	GRIK2, GRIN2C, GRID2, GRIA4	783	18	16659	4.72797	1	0.954242	56.791
INTERPRO	IPR019594:Glutamate receptor, L-glutamate/glycine-binding	4	0.481348	0.0496866	GRIK2, GRIN2C, GRID2, GRIA4	783	18	16659	4.72797	1	0.954242	56.791
INTERPRO	IPR001320:Ionotropic glutamate receptor	4	0.481348	0.0496866	GRIK2, GRIN2C, GRID2, GRIA4	783	18	16659	4.72797	1	0.954242	56.791
GOTERM_MF_FAT	GO:0004970~ionotropic glutamate receptor activity	4	0.481348	0.055168	GRIK2, GRIN2C, GRID2, GRIA4	637	18	12983	4.52922	1	0.654298	58.5007
GOTERM_MF_FAT	GO:0005230~extracellular ligand-gated ion channel activity	8	0.962696	0.0619899	GABRD, GLRB, GRIK2, GRIN2C, GABRA6, CHRNA5, GRID2, GRIA4	637	72	12983	2.26461	1	0.653406	62.9092
GOTERM_MF_FAT	GO:0008066~glutamate receptor activity	5	0.601685	0.0629738	GRIK2, GRIN2C, GRID2, GRIA4, GRM1	637	31	12983	3.28733	1	0.652385	63.5075
GOTERM_MF_FAT	GO:0005234~extracellular-glutamate-gated ion channel activity	4	0.481348	0.0632101	GRIK2, GRIN2C, GRID2, GRIA4	637	19	12983	4.29084	1	0.646938	63.6499
INTERPRO	IPR001828:Extracellular ligand-binding receptor	5	0.601685	0.0867325	GRIK2, GRIN2C, GRID2, GRIA4, GRM1	783	36	16659	2.95498	1	0.989006	77.5488
GOTERM_CC_FAT	GO:0008328~ionotropic glutamate receptor complex	3	0.361011	0.155579	GRIK2, GRIN2C, GRIA4	647	14	12782	4.23338	1	0.510074	91.1247
GOTERM_BP_FAT	GO:0051899~membrane depolarization	5	0.601685	0.166073	PRKCZ, GRIK2, GRIN2C, JUN, GRID2	677	43	13528	2.32352	1	0.84849	96.085
GOTERM_BP_FAT	GO:0051966~regulation of synaptic transmission, glutamatergic	3	0.361011	0.245055	GRIK2, GRIA4, GRM1	677	19	13528	3.1551	1	0.913131	99.3367
GOTERM_BP_FAT	GO:0060079~regulation of excitatory postsynaptic membrane potential	3	0.361011	0.245055	GRIK2, GRIN2C, GRID2	677	19	13528	3.1551	1	0.913131	99.3367
GOTERM_BP_FAT	GO:0060078~regulation of postsynaptic membrane potential	3	0.361011	0.320356	GRIK2, GRIN2C, GRID2	677	23	13528	2.60638	1	0.946735	99.8983
KEGG_PATHWAY	hsa04080:Neuroactive ligand-receptor interaction	11	1.32371	0.950493	GABRD, EDNRB, GLRB, S1PR1, GRIK2, GRIN2C, GABRA6, GRID2, NPY1R, GRIA4, GRM1	306	256	5085	0.71404	1	0.994079	100
Annotation Cluster 57	Enrichment Score: 0.9981695717581434
Category	Term	Count	%	PValue	Genes	List Total	Pop Hits	Pop Total	Fold Enrichment	Bonferroni	Benjamini	FDR
GOTERM_BP_FAT	GO:0043086~negative regulation of catalytic activity	23	2.76775	0.0212652	GPS1, PTPRC, PRKCZ, HERPUD1, GNAI2, ADCY8, ADCY5, PRKAG2, NR4A1, NPY1R, SPRY4, DVL1, ZGPAT, PSMA1, EDNRB, PDPK1, YWHAG, S1PR1, PSMC4, ATPIF1, PSMD7, UBA52, BUB3	677	277	13528	1.65918	1	0.454599	31.8538
GOTERM_BP_FAT	GO:0006469~negative regulation of protein kinase activity	8	0.962696	0.144038	GPS1, ZGPAT, PTPRC, PDPK1, YWHAG, PRKAG2, SPRY4, DVL1	677	87	13528	1.83745	1	0.818387	93.7651
GOTERM_BP_FAT	GO:0033673~negative regulation of kinase activity	8	0.962696	0.162936	GPS1, ZGPAT, PTPRC, PDPK1, YWHAG, PRKAG2, SPRY4, DVL1	677	90	13528	1.7762	1	0.845748	95.8137
GOTERM_BP_FAT	GO:0051348~negative regulation of transferase activity	8	0.962696	0.203779	GPS1, ZGPAT, PTPRC, PDPK1, YWHAG, PRKAG2, SPRY4, DVL1	677	96	13528	1.66519	1	0.884333	98.2852
Annotation Cluster 58	Enrichment Score: 0.9858581187352343
Category	Term	Count	%	PValue	Genes	List Total	Pop Hits	Pop Total	Fold Enrichment	Bonferroni	Benjamini	FDR
UP_SEQ_FEATURE	domain:MPN	3	0.361011	0.0797302	STAMBP, STAMBPL1, PSMD7	830	11	19113	6.28028	1	0.998405	76.757
SMART	SM00232:JAB_MPN	3	0.361011	0.113374	STAMBP, STAMBPL1, PSMD7	409	13	9079	5.12263	1	0.980569	79.2941
INTERPRO	IPR000555:Mov34/MPN/PAD-1	3	0.361011	0.12198	STAMBP, STAMBPL1, PSMD7	783	13	16659	4.90981	1	0.995136	88.2567
Annotation Cluster 59	Enrichment Score: 0.9827042966908112
Category	Term	Count	%	PValue	Genes	List Total	Pop Hits	Pop Total	Fold Enrichment	Bonferroni	Benjamini	FDR
GOTERM_BP_FAT	GO:0030182~neuron differentiation	36	4.33213	0.00398162	ALS2, TUBB2B, TUBB2A, CLU, UCHL1, NAPA, PPT1, RORA, CXCL12, RTN1, EFHD1, LAMB2, S1PR1, CD44, RAC1, OLFM3, KCNMA1, RET, HTT, NRXN3, EMX2, NTNG1, RPL24, SOD1, AFG3L2, DVL1, PTPN11, BBS1, DLX1, BTG2, TRAPPC4, RELN, ID4, ID3, GAP43, UBA52	677	438	13528	1.64238	0.999984	0.22168	6.8709
GOTERM_BP_FAT	GO:0032989~cellular component morphogenesis	28	3.36943	0.0634307	S100A4, ALS2, SHROOM2, CLU, UCHL1, CXCL12, ACTG1, LAMB2, ANK1, EZR, RAC1, CAP1, PDPN, NRXN3, NTNG1, MUL1, RPL24, SOD1, AFG3L2, PTPN11, DVL1, BBS1, MFN1, CFL1, RELN, LAMC1, GAP43, UBA52	677	397	13528	1.40933	1	0.6576	68.9399
GOTERM_BP_FAT	GO:0048666~neuron development	24	2.88809	0.0812231	ALS2, RET, HTT, NRXN3, CLU, UCHL1, NTNG1, RPL24, PPT1, SOD1, AFG3L2, CXCL12, PTPN11, DVL1, BBS1, EFHD1, LAMB2, CD44, RAC1, TRAPPC4, RELN, OLFM3, UBA52, GAP43	677	339	13528	1.41467	1	0.697178	77.9414
GOTERM_BP_FAT	GO:0000902~cell morphogenesis	25	3.00842	0.0822365	S100A4, ALS2, SHROOM2, UCHL1, CLU, CXCL12, ANK1, LAMB2, EZR, RAC1, CAP1, PDPN, NRXN3, NTNG1, RPL24, SOD1, AFG3L2, PTPN11, DVL1, BBS1, CFL1, RELN, LAMC1, GAP43, UBA52	677	356	13528	1.40325	1	0.700017	78.3714
GOTERM_BP_FAT	GO:0031175~neuron projection development	19	2.2864	0.0889867	ALS2, NRXN3, CLU, UCHL1, NTNG1, RPL24, AFG3L2, CXCL12, PTPN11, DVL1, BBS1, EFHD1, LAMB2, CD44, RAC1, TRAPPC4, RELN, UBA52, GAP43	677	256	13528	1.48306	1	0.715374	81.0407
GOTERM_BP_FAT	GO:0048667~cell morphogenesis involved in neuron differentiation	16	1.92539	0.101333	ALS2, NRXN3, UCHL1, NTNG1, RPL24, SOD1, AFG3L2, CXCL12, PTPN11, DVL1, BBS1, LAMB2, RAC1, RELN, UBA52, GAP43	677	209	13528	1.52974	1	0.746792	85.1374
GOTERM_BP_FAT	GO:0000904~cell morphogenesis involved in differentiation	18	2.16606	0.102347	S100A4, ALS2, NRXN3, UCHL1, NTNG1, RPL24, SOD1, AFG3L2, CXCL12, PTPN11, DVL1, BBS1, LAMB2, RAC1, RELN, LAMC1, UBA52, GAP43	677	244	13528	1.4741	1	0.745629	85.4339
GOTERM_BP_FAT	GO:0032990~cell part morphogenesis	18	2.16606	0.139023	ALS2, NRXN3, CLU, UCHL1, NTNG1, MUL1, RPL24, AFG3L2, CXCL12, PTPN11, DVL1, BBS1, MFN1, LAMB2, RAC1, RELN, UBA52, GAP43	677	256	13528	1.405	1	0.8127	93.0802
GOTERM_BP_FAT	GO:0030030~cell projection organization	24	2.88809	0.155991	ALS2, VAV3, NRXN3, CLU, UCHL1, NTNG1, RPL24, SOD1, AFG3L2, CXCL12, PTPN11, DVL1, BBS1, EFHD1, CDH13, CORO1A, LAMB2, CD44, RAC1, TRAPPC4, SDCBP, RELN, UBA52, GAP43	677	368	13528	1.30319	1	0.837466	95.1487
GOTERM_BP_FAT	GO:0048812~neuron projection morphogenesis	15	1.80505	0.179911	ALS2, NRXN3, CLU, UCHL1, NTNG1, RPL24, AFG3L2, CXCL12, PTPN11, DVL1, LAMB2, RAC1, RELN, UBA52, GAP43	677	213	13528	1.4072	1	0.86181	97.0955
GOTERM_BP_FAT	GO:0048858~cell projection morphogenesis	16	1.92539	0.239339	ALS2, NRXN3, CLU, UCHL1, NTNG1, RPL24, AFG3L2, CXCL12, PTPN11, DVL1, BBS1, LAMB2, RAC1, RELN, UBA52, GAP43	677	245	13528	1.30496	1	0.910703	99.2411
GOTERM_BP_FAT	GO:0007409~axonogenesis	13	1.56438	0.25859	ALS2, NRXN3, UCHL1, NTNG1, RPL24, AFG3L2, CXCL12, PTPN11, LAMB2, RAC1, RELN, UBA52, GAP43	677	193	13528	1.34596	1	0.920264	99.5197
GOTERM_BP_FAT	GO:0007411~axon guidance	7	0.842359	0.446398	NRXN3, RAC1, RELN, RPL24, CXCL12, GAP43, UBA52	677	107	13528	1.30725	1	0.975219	99.9974
Annotation Cluster 60	Enrichment Score: 0.9438667672415474
Category	Term	Count	%	PValue	Genes	List Total	Pop Hits	Pop Total	Fold Enrichment	Bonferroni	Benjamini	FDR
SP_PIR_KEYWORDS	Steroid biosynthesis	7	0.842359	0.00690297	HSD17B11, HMGCS2, DHCR7, HMGCS1, FDPS, ACAT2, FDFT1	830	40	19235	4.05557	0.982004	0.0912246	9.68173
KEGG_PATHWAY	hsa00900:Terpenoid backbone biosynthesis	4	0.481348	0.0568201	HMGCS2, HMGCS1, FDPS, ACAT2	306	15	5085	4.43137	0.999897	0.506621	50.5434
KEGG_PATHWAY	hsa00072:Synthesis and degradation of ketone bodies	3	0.361011	0.0976393	HMGCS2, HMGCS1, ACAT2	306	9	5085	5.53922	1	0.612811	70.9622
KEGG_PATHWAY	hsa00650:Butanoate metabolism	4	0.481348	0.334197	HMGCS2, HMGCS1, ACAT2, GAD1	306	34	5085	1.95502	1	0.822003	99.2521
SP_PIR_KEYWORDS	coenzyme A	3	0.361011	0.341471	HMGCS2, HMGCS1, ACAT2	830	28	19235	2.483	1	0.80331	99.7848
KEGG_PATHWAY	hsa00280:Valine, leucine and isoleucine degradation	4	0.481348	0.496913	MUT, HMGCS2, HMGCS1, ACAT2	306	44	5085	1.5107	1	0.874341	99.9744
Annotation Cluster 61	Enrichment Score: 0.9438023272734127
Category	Term	Count	%	PValue	Genes	List Total	Pop Hits	Pop Total	Fold Enrichment	Bonferroni	Benjamini	FDR
GOTERM_BP_FAT	GO:0010970~microtubule-based transport	5	0.601685	0.0544611	PRKCZ, HTT, KLC1, UCHL1, NEFM	677	29	13528	3.44522	1	0.631609	63.1819
GOTERM_BP_FAT	GO:0008088~axon cargo transport	4	0.481348	0.0579245	HTT, KLC1, UCHL1, NEFM	677	18	13528	4.44051	1	0.636445	65.5153
GOTERM_BP_FAT	GO:0007018~microtubule-based movement	9	1.08303	0.203683	PRKCZ, TUBB2B, TUBB2A, HTT, KLC1, UCHL1, KTN1, TUBA1C, NEFM	677	113	13528	1.59151	1	0.885056	98.2816
GOTERM_BP_FAT	GO:0030705~cytoskeleton-dependent intracellular transport	5	0.601685	0.261148	PRKCZ, HTT, KLC1, UCHL1, NEFM	677	52	13528	1.92137	1	0.921346	99.5484
Annotation Cluster 62	Enrichment Score: 0.9359242402362054
Category	Term	Count	%	PValue	Genes	List Total	Pop Hits	Pop Total	Fold Enrichment	Bonferroni	Benjamini	FDR
UP_SEQ_FEATURE	domain:PSI	4	0.481348	0.0133338	SEMA4G, PTTG1IP, SEMA3D, ITGB5	830	12	19113	7.6759	1	0.916364	21.0013
SMART	SM00423:PSI	4	0.481348	0.329422	SEMA4G, PTTG1IP, SEMA3D, ITGB5	409	45	9079	1.97316	1	0.969498	99.4645
INTERPRO	IPR003659:Plexin/semaphorin/integrin	4	0.481348	0.354421	SEMA4G, PTTG1IP, SEMA3D, ITGB5	783	45	16659	1.89119	1	0.999762	99.9257
Annotation Cluster 63	Enrichment Score: 0.9353980452742555
Category	Term	Count	%	PValue	Genes	List Total	Pop Hits	Pop Total	Fold Enrichment	Bonferroni	Benjamini	FDR
GOTERM_CC_FAT	GO:0044459~plasma membrane part	142	17.0878	0.00119145	SYT1, ATP1B1, KCNC3, SLC6A1, ATP1B3, IL6ST, SLC6A20, AIF1, GRIK2, TSPAN4, UTRN, EIF5A, RANGAP1, TNFSF13, ITSN1, AQP1, CALB2, ANK1, S1PR1, DIRAS2, CD44, GRIN2C, HOMER3, RAB28, SLC2A1, CHRNA5, GRID2, RALA, ARC, INADL, PDPN, CDHR1, BSN, CTNNA1, PTPRO, RND2, CBLN1, SDCBP, ERC2, VAMP1, UNC13B, CHMP2A, ABCA7, ACHE, STX8, FGFR3, CALY, MMD, ITGB5, ITGAM, CD74, LAPTM5, PRR3, TRO, RAC1, FCER1G, TYROBP, GAB…	647	2203	12782	1.27341	0.43641	0.0135603	1.69291
GOTERM_CC_FAT	GO:0031226~intrinsic to plasma membrane	65	7.8219	0.372615	ATP1B1, KCNC3, SLC6A1, ATP1B3, IL6ST, SLC6A20, GRIK2, TSPAN4, TNFSF13, AQP1, MMP24, EDNRB, CD44, GRIN2C, CHRNA5, SLC25A3, GRID2, SLC1A1, KCNG4, KCNMA1, PDPN, NRXN3, CDHR1, MPP3, KTN1, PTPRO, GRM1, SDCBP, PEBP1, VAMP1, STX8, CALY, FGFR3, MMD, ITGB5, ITGAM, LAPTM5, LY6E, SORBS1, TRO, FAT1, FCER1G, PKD1, GPNMB, TYROBP, GABRD, PTPRC, FLRT2, GLRB, TRPC3, ADAM23, GABRA6, TGFBR2, NTNG1, NPY1R, SLC6A17, …	647	1215	12782	1.05689	1	0.787003	99.874
GOTERM_CC_FAT	GO:0005887~integral to plasma membrane	63	7.58123	0.411413	ATP1B1, KCNC3, SLC6A1, ATP1B3, IL6ST, SLC6A20, GRIK2, TSPAN4, TNFSF13, AQP1, MMP24, EDNRB, CD44, GRIN2C, CHRNA5, SLC25A3, GRID2, SLC1A1, KCNG4, KCNMA1, PDPN, NRXN3, CDHR1, MPP3, KTN1, PTPRO, GRM1, PEBP1, SDCBP, VAMP1, STX8, CALY, FGFR3, MMD, ITGB5, ITGAM, LAPTM5, LY6E, SORBS1, TRO, FAT1, FCER1G, PKD1, GPNMB, TYROBP, GABRD, FLRT2, PTPRC, GLRB, TRPC3, ADAM23, GABRA6, TGFBR2, NPY1R, GRIA4, SLC6A17, …	647	1188	12782	1.04766	1	0.817249	99.9495
UP_SEQ_FEATURE	topological domain:Extracellular	96	11.5523	0.992647	KCNJ16, ATP1B1, CADM4, SLC6A1, ATP1B3, IL6ST, SLC6A20, MPEG1, GRIK2, TSPAN4, ADCY5, TNFSF13, AQP1, MOG, MMP24, EDNRB, S1PR1, CD44, GRIN2C, FITM2, SLC2A1, CHRNA5, GRID2, DPP6, BOC, SLC1A1, KIRREL3, KCNMA1, TRPM3, TMEFF1, STX1A, RET, NRXN3, PDPN, CDHR1, TMEM132A, PIK3IP1, GRM1, PTPRO, SLC7A11, KCNT1, NPTXR, SEMA4G, PTGFRN, SEZ6, ERMP1, ABCA7, ENPP6, CALY, FGFR3, GPR63, ITGB5, CLDN11, GJC2, ITGAM, C…	830	2719	19113	0.813042	1	1	100
Annotation Cluster 64	Enrichment Score: 0.9277632924789414
Category	Term	Count	%	PValue	Genes	List Total	Pop Hits	Pop Total	Fold Enrichment	Bonferroni	Benjamini	FDR
SP_PIR_KEYWORDS	membrane	333	40.0722	1.9469e-06	SYT1, ATP1B1, CADM4, ATP1B3, IL6ST, ADCY8, CHMP5, AIF1, ADCY5, UTRN, RANGAP1, DNAJB12, MEGF11, AQP1, ITSN1, MOG, DIRAS2, S1PR1, PLOD1, CD44, GRIN2C, RAB28, HOMER3, INSIG1, GRID2, CHRNA5, GGTA1, TMEFF1, ARC, PDPN, CDHR1, TMEM132A, PIK3IP1, DHRS7B, CTNNA1, PTPRO, RND2, LHFPL2, HSD11B1, ARL8A, UNC13B, SH3GL2, ENPP6, ERMP1, CALY, MMD, RIC3, CD74, ATP6V0C, GORASP2, RAC1, FCER1G, TMED10, GCNT1, TYROBP,…	830	6256	19235	1.23356	0.00112857	7.05728e-05	0.00286205
UP_SEQ_FEATURE	transmembrane region	216	25.9928	0.442323	SYT1, ATP1B1, CADM4, ATP1B3, IL6ST, ADCY8, ADCY5, DNAJB12, AQP1, MEGF11, MOG, S1PR1, CD44, GRIN2C, INSIG1, CHRNA5, GRID2, GGTA1, TMEFF1, PDPN, CDHR1, TMEM132A, PIK3IP1, DHRS7B, PTPRO, LHFPL2, HSD11B1, ERMP1, ENPP6, CALY, MMD, RIC3, CD74, ATP6V0C, TMED10, FCER1G, GCNT1, TYROBP, TRPC3, TM2D2, TGFBR2, ATP11A, TM2D3, KCNK1, MCAM, CD63, AFG3L2, VDAC2, ATP13A2, ABCG1, IFI27, SYNE1, PCNXL2, CNIH2, HEPH,…	830	4911	19113	1.01283	1	1	99.9965
SP_PIR_KEYWORDS	transmembrane	217	26.1131	0.445012	SYT1, ATP1B1, CADM4, ATP1B3, IL6ST, ADCY8, ADCY5, DNAJB12, AQP1, MEGF11, MOG, S1PR1, CD44, GRIN2C, INSIG1, CHRNA5, GRID2, GGTA1, TMEFF1, PDPN, CDHR1, TMEM132A, PIK3IP1, DHRS7B, PTPRO, LHFPL2, HSD11B1, ERMP1, ENPP6, CALY, MMD, RIC3, CD74, ATP6V0C, TMED10, FCER1G, GCNT1, TYROBP, TRPC3, TM2D2, TGFBR2, ATP11A, TM2D3, KCNK1, MCAM, CD63, AFG3L2, VDAC2, ATP13A2, ABCG1, IFI27, SYNE1, PCNXL2, CNIH2, HEPH,…	830	4973	19235	1.01124	1	0.873783	99.9826
UP_SEQ_FEATURE	topological domain:Cytoplasmic	137	16.4862	0.843789	SYT1, ATP1B1, KCNC3, CADM4, SLC6A1, ATP1B3, IL6ST, SLC6A20, ADCY8, GRIK2, TSPAN4, ADCY5, TNFSF13, AQP1, MOG, S1PR1, CD44, GRIN2C, ST3GAL4, INSIG1, SLC2A1, CHRNA5, GRID2, GGTA1, TMEFF1, RET, PDPN, CDHR1, TMEM132A, PIK3IP1, DHRS7B, PTPRO, KCNT1, HSD11B1, PTGFRN, VAMP1, ENPP6, ERMP1, STX8, FGFR3, CALY, MMD, ITGB5, RIC3, EXTL2, ITGAM, G6PC3, CD74, ATP6V0C, ECE2, TOMM7, FCER1G, TMED10, ARL6IP5, GCNT1,…	830	3374	19113	0.935032	1	1	100
UP_SEQ_FEATURE	topological domain:Extracellular	96	11.5523	0.992647	KCNJ16, ATP1B1, CADM4, SLC6A1, ATP1B3, IL6ST, SLC6A20, MPEG1, GRIK2, TSPAN4, ADCY5, TNFSF13, AQP1, MOG, MMP24, EDNRB, S1PR1, CD44, GRIN2C, FITM2, SLC2A1, CHRNA5, GRID2, DPP6, BOC, SLC1A1, KIRREL3, KCNMA1, TRPM3, TMEFF1, STX1A, RET, NRXN3, PDPN, CDHR1, TMEM132A, PIK3IP1, GRM1, PTPRO, SLC7A11, KCNT1, NPTXR, SEMA4G, PTGFRN, SEZ6, ERMP1, ABCA7, ENPP6, CALY, FGFR3, GPR63, ITGB5, CLDN11, GJC2, ITGAM, C…	830	2719	19113	0.813042	1	1	100
GOTERM_CC_FAT	GO:0031224~intrinsic to membrane	242	29.1215	0.998701	SYT1, ATP1B1, CADM4, ATP1B3, IL6ST, ADCY8, ADCY5, PPP2R5C, RANGAP1, DNAJB12, AQP1, MEGF11, MOG, S1PR1, CD44, GRIN2C, INSIG1, GRID2, CHRNA5, GGTA1, TMEFF1, PDPN, CDHR1, TMEM132A, PIK3IP1, DHRS7B, PTPRO, LHFPL2, HSD11B1, ENPP6, ERMP1, CALY, MMD, RIC3, CD74, ATP6V0C, GORASP2, FCER1G, TMED10, GCNT1, TYROBP, TRPC3, TM2D2, TGFBR2, ATP11A, TM2D3, KCNK1, MCAM, CD63, AFG3L2, VDAC2, ATP13A2, ABCG1, IFI27, …	647	5485	12782	0.871632	1	0.999999	100
GOTERM_CC_FAT	GO:0016021~integral to membrane	230	27.6775	0.999397	SYT1, ATP1B1, CADM4, ATP1B3, IL6ST, ADCY8, ADCY5, PPP2R5C, RANGAP1, DNAJB12, AQP1, MEGF11, MOG, S1PR1, CD44, GRIN2C, INSIG1, GRID2, CHRNA5, GGTA1, TMEFF1, PDPN, CDHR1, TMEM132A, PIK3IP1, DHRS7B, PTPRO, LHFPL2, HSD11B1, ENPP6, ERMP1, CALY, MMD, RIC3, CD74, ATP6V0C, FCER1G, TMED10, GCNT1, TYROBP, TRPC3, TM2D2, TGFBR2, ATP11A, TM2D3, KCNK1, MCAM, CD63, AFG3L2, VDAC2, ATP13A2, ABCG1, IFI27, SYNE1, PC…	647	5297	12782	0.857813	1	1	100
Annotation Cluster 65	Enrichment Score: 0.909332974062118
Category	Term	Count	%	PValue	Genes	List Total	Pop Hits	Pop Total	Fold Enrichment	Bonferroni	Benjamini	FDR
GOTERM_MF_FAT	GO:0004857~enzyme inhibitor activity	28	3.36943	0.000342914	SNCB, C3, LXN, CABP1, PRKAG2, PRDX5, TIMP3, PPP1R1A, AGT, PTN, PPP1R14A, TXNIP, GPS1, C4A, SERPING1, ANXA5, ANXA4, ANXA3, CAMK2N1, ANXA2, YWHAG, PPP1R2, TFPI, PEBP1, WFDC1, DGKZ, ATPIF1, PCSK1N	637	270	12983	2.11363	0.255691	0.0322786	0.530135
GOTERM_MF_FAT	GO:0004866~endopeptidase inhibitor activity	11	1.32371	0.173932	C4A, C3, LXN, AGT, TFPI, PEBP1, WFDC1, PRDX5, SERPING1, PCSK1N, TIMP3	637	145	12983	1.54618	1	0.852363	94.8252
GOTERM_MF_FAT	GO:0030414~peptidase inhibitor activity	11	1.32371	0.217563	C4A, C3, LXN, AGT, TFPI, PEBP1, WFDC1, PRDX5, SERPING1, PCSK1N, TIMP3	637	153	12983	1.46533	1	0.891778	97.7682
GOTERM_MF_FAT	GO:0004867~serine-type endopeptidase inhibitor activity	6	0.722022	0.471913	AGT, TFPI, PEBP1, WFDC1, SERPING1, PCSK1N	637	92	12983	1.32923	1	0.980292	99.995
SP_PIR_KEYWORDS	Serine protease inhibitor	4	0.481348	0.675998	TFPI, PEBP1, WFDC1, SERPING1	830	80	19235	1.15873	1	0.961306	100
SP_PIR_KEYWORDS	protease inhibitor	4	0.481348	0.845367	TFPI, PEBP1, WFDC1, SERPING1	830	107	19235	0.866344	1	0.990597	100
Annotation Cluster 66	Enrichment Score: 0.9088340849700286
Category	Term	Count	%	PValue	Genes	List Total	Pop Hits	Pop Total	Fold Enrichment	Bonferroni	Benjamini	FDR
GOTERM_BP_FAT	GO:0016044~membrane organization	28	3.36943	0.0418843	ABCA7, AP1M1, STX8, CALY, GULP1, AP2S1, NAPA, CYTH2, PPT1, SNX3, ITSN1, FTH1, GBF1, BLOC1S1, RAC1, FCER1G, CAP1, SAR1B, ARC, VAV3, HTT, TGFBR2, SOD1, MFN1, CORO1A, NME1, SYT17, SH3GL2	677	381	13528	1.46851	1	0.567745	53.3929
GOTERM_BP_FAT	GO:0010324~membrane invagination	15	1.80505	0.211701	ABCA7, ARC, CALY, GULP1, TGFBR2, PPT1, CYTH2, SNX3, ITSN1, CORO1A, NME1, RAC1, FCER1G, CAP1, SH3GL2	677	220	13528	1.36243	1	0.891528	98.5655
GOTERM_BP_FAT	GO:0006897~endocytosis	15	1.80505	0.211701	ABCA7, ARC, CALY, GULP1, TGFBR2, PPT1, CYTH2, SNX3, ITSN1, CORO1A, NME1, RAC1, FCER1G, CAP1, SH3GL2	677	220	13528	1.36243	1	0.891528	98.5655
Annotation Cluster 67	Enrichment Score: 0.8727096826595055
Category	Term	Count	%	PValue	Genes	List Total	Pop Hits	Pop Total	Fold Enrichment	Bonferroni	Benjamini	FDR
SP_PIR_KEYWORDS	ubl conjugation pathway	30	3.61011	0.0774965	USP3, ANAPC13, UCHL1, MYLIP, STUB1, UBE2D4, MAP1LC3A, BTBD1, STAMBPL1, USP35, FBXO21, STAMBP, USP40, UBE4A, MUL1, TOPORS, UBE2L3, UBE2Q2, MARCH5, UBL5, ATG4D, KCMF1, ATG4B, UBR5, TCEB2, ZRANB1, RNF19B, SIAH2, PIAS1, FBXO10	830	509	19235	1.3659	1	0.415945	69.4504
GOTERM_BP_FAT	GO:0043632~modification-dependent macromolecule catabolic process	37	4.45247	0.0917796	USP3, ANAPC13, PPP2R5C, UCHL1, MYLIP, STUB1, UBE2D4, MAP1LC3A, BTBD1, STAMBPL1, USP35, FBXO21, PSMD7, BUB3, STAMBP, USP40, UBE4A, MUL1, TOPORS, UBE2L3, UBE2Q2, MARCH5, UBL5, PSMA1, ATG4D, TOM1L1, KCMF1, PSMC4, ATG4B, UBR5, TCEB2, ZRANB1, SIAH2, RNF19B, PIAS1, FBXO10, UBA52	677	574	13528	1.28806	1	0.718345	82.0514
GOTERM_BP_FAT	GO:0019941~modification-dependent protein catabolic process	37	4.45247	0.0917796	USP3, ANAPC13, PPP2R5C, UCHL1, MYLIP, STUB1, UBE2D4, MAP1LC3A, BTBD1, STAMBPL1, USP35, FBXO21, PSMD7, BUB3, STAMBP, USP40, UBE4A, MUL1, TOPORS, UBE2L3, UBE2Q2, MARCH5, UBL5, PSMA1, ATG4D, TOM1L1, KCMF1, PSMC4, ATG4B, UBR5, TCEB2, ZRANB1, SIAH2, RNF19B, PIAS1, FBXO10, UBA52	677	574	13528	1.28806	1	0.718345	82.0514
GOTERM_BP_FAT	GO:0030163~protein catabolic process	39	4.69314	0.112433	USP3, ANAPC13, PPP2R5C, UCHL1, PPT1, MYLIP, STUB1, UBE2D4, MAP1LC3A, BTBD1, STAMBPL1, USP35, FBXO21, PSMD7, BUB3, STAMBP, USP40, UBE4A, MUL1, TOPORS, UBE2L3, UBE2Q2, AFG3L2, MARCH5, UBL5, PSMA1, ATG4D, TOM1L1, KCMF1, PSMC4, ATG4B, UBR5, TCEB2, ZRANB1, SIAH2, RNF19B, PIAS1, FBXO10, UBA52	677	622	13528	1.25291	1	0.771981	88.0936
GOTERM_BP_FAT	GO:0009057~macromolecule catabolic process	47	5.65584	0.131661	USP3, ANAPC13, PPP2R5C, UCHL1, PPT1, MYLIP, STUB1, UBE2D4, MAP1LC3A, BTBD1, RNASET2, STAMBPL1, USP35, FBXO21, PSMD7, BUB3, STAMBP, USP40, UBE4A, GTF2H3, MUL1, SMG1, RNPS1, TOPORS, UBE2L3, UBE2Q2, AFG3L2, SOD1, MARCH5, ABCG1, UBL5, PSMA1, ATG4D, PYGM, TOM1L1, KCMF1, PSMC4, ATG4B, UBR5, TCEB2, ZRANB1, PIAS1, SIAH2, RNF19B, FBXO10, UBA52, PYGB	677	781	13528	1.20252	1	0.805925	91.945
GOTERM_BP_FAT	GO:0051603~proteolysis involved in cellular protein catabolic process	37	4.45247	0.141759	USP3, ANAPC13, PPP2R5C, UCHL1, MYLIP, STUB1, UBE2D4, MAP1LC3A, BTBD1, STAMBPL1, USP35, FBXO21, PSMD7, BUB3, STAMBP, USP40, UBE4A, MUL1, TOPORS, UBE2L3, UBE2Q2, MARCH5, UBL5, PSMA1, ATG4D, TOM1L1, KCMF1, PSMC4, ATG4B, UBR5, TCEB2, ZRANB1, SIAH2, RNF19B, PIAS1, FBXO10, UBA52	677	600	13528	1.23224	1	0.815505	93.4623
GOTERM_BP_FAT	GO:0044257~cellular protein catabolic process	37	4.45247	0.148879	USP3, ANAPC13, PPP2R5C, UCHL1, MYLIP, STUB1, UBE2D4, MAP1LC3A, BTBD1, STAMBPL1, USP35, FBXO21, PSMD7, BUB3, STAMBP, USP40, UBE4A, MUL1, TOPORS, UBE2L3, UBE2Q2, MARCH5, UBL5, PSMA1, ATG4D, TOM1L1, KCMF1, PSMC4, ATG4B, UBR5, TCEB2, ZRANB1, SIAH2, RNF19B, PIAS1, FBXO10, UBA52	677	603	13528	1.22611	1	0.826949	94.3652
GOTERM_BP_FAT	GO:0006511~ubiquitin-dependent protein catabolic process	17	2.04573	0.151153	USP40, UBE4A, USP3, UCHL1, PPP2R5C, UBE2L3, STUB1, PSMA1, PSMC4, TOM1L1, UBR5, USP35, SIAH2, FBXO21, PSMD7, UBA52, BUB3	677	242	13528	1.40371	1	0.830736	94.6279
GOTERM_BP_FAT	GO:0044265~cellular macromolecule catabolic process	43	5.17449	0.18139	USP3, ANAPC13, PPP2R5C, UCHL1, PPT1, MYLIP, STUB1, UBE2D4, MAP1LC3A, BTBD1, RNASET2, STAMBPL1, USP35, FBXO21, PSMD7, BUB3, STAMBP, USP40, UBE4A, GTF2H3, MUL1, SMG1, RNPS1, TOPORS, UBE2L3, UBE2Q2, SOD1, MARCH5, UBL5, PSMA1, ATG4D, TOM1L1, KCMF1, PSMC4, ATG4B, UBR5, TCEB2, ZRANB1, PIAS1, SIAH2, RNF19B, FBXO10, UBA52	677	725	13528	1.18516	1	0.863298	97.1875
GOTERM_BP_FAT	GO:0006508~proteolysis	57	6.85921	0.335244	AEBP1, PPP2R5C, UCHL1, MYLIP, MMP24, MAP1LC3A, BTBD1, HTRA1, CFH, DPP9, FBXO21, DPP6, PSMD7, C4A, SERPING1, TOPORS, PSMA1, ATG4D, CPE, ATG4B, UBR5, PIAS1, CTSB, SIAH2, UBA52, FBXO10, ERMP1, USP3, C3, ANAPC13, CLU, STUB1, UBE2D4, ECE2, STAMBPL1, USP35, BUB3, STAMBP, USP40, UBE4A, ADAM23, CFB, MUL1, UBE2L3, UBE2Q2, AFG3L2, MARCH5, UBL5, DNPEP, TOM1L1, PSMC4, KCMF1, TCEB2, ZRANB1, RNF19B, PRSS23, PC…	677	1054	13528	1.08064	1	0.9499	99.9315
Annotation Cluster 68	Enrichment Score: 0.87148142553852
Category	Term	Count	%	PValue	Genes	List Total	Pop Hits	Pop Total	Fold Enrichment	Bonferroni	Benjamini	FDR
GOTERM_BP_FAT	GO:0021543~pallium development	9	1.08303	0.00180218	BBS1, DLX1, DAB1, EMX2, RAC1, ZEB2, ID4, RELN, TACC2	677	46	13528	3.90958	0.993165	0.153115	3.16718
GOTERM_BP_FAT	GO:0021537~telencephalon development	10	1.20337	0.00479753	BBS1, DLX1, DAB1, HTT, EMX2, RAC1, ZEB2, ID4, RELN, TACC2	677	65	13528	3.0742	0.999998	0.241887	8.22273
GOTERM_BP_FAT	GO:0021766~hippocampus development	5	0.601685	0.0220349	BBS1, DLX1, EMX2, ZEB2, ID4	677	22	13528	4.54143	1	0.463171	32.8037
GOTERM_BP_FAT	GO:0021987~cerebral cortex development	6	0.722022	0.022818	BBS1, DAB1, EMX2, RAC1, RELN, TACC2	677	33	13528	3.63314	1	0.468303	33.7573
GOTERM_BP_FAT	GO:0021885~forebrain cell migration	4	0.481348	0.0500691	DAB1, EMX2, RAC1, RELN	677	17	13528	4.70171	1	0.609465	60.0081
GOTERM_BP_FAT	GO:0021761~limbic system development	5	0.601685	0.0734496	BBS1, DLX1, EMX2, ZEB2, ID4	677	32	13528	3.12223	1	0.67814	74.3632
GOTERM_BP_FAT	GO:0021795~cerebral cortex cell migration	3	0.361011	0.152776	DAB1, RAC1, RELN	677	14	13528	4.28192	1	0.833043	94.8083
GOTERM_BP_FAT	GO:0022029~telencephalon cell migration	3	0.361011	0.189013	DAB1, RAC1, RELN	677	16	13528	3.74668	1	0.871706	97.6199
GOTERM_BP_FAT	GO:0030900~forebrain development	11	1.32371	0.22938	BBS1, DLX1, DAB1, HTT, EMX2, RAC1, ZEB2, ID4, RELN, FABP7, TACC2	677	152	13528	1.44609	1	0.901305	99.0429
SP_PIR_KEYWORDS	Homeobox	8	0.962696	0.901253	SATB1, DLX1, TSHZ2, HIPK1, EMX2, ZHX3, ZEB2, MEIS1	830	242	19235	0.766106	1	0.996284	100
SMART	SM00389:HOX	7	0.842359	0.95686	SATB1, DLX1, TSHZ2, EMX2, ZHX3, ZEB2, MEIS1	409	235	9079	0.661218	1	0.999997	100
INTERPRO	IPR017970:Homeobox, conserved site	7	0.842359	0.964149	SATB1, DLX1, TSHZ2, EMX2, ZHX3, ZEB2, MEIS1	783	232	16659	0.641944	1	1	100
INTERPRO	IPR001356:Homeobox	7	0.842359	0.967162	SATB1, DLX1, TSHZ2, EMX2, ZHX3, ZEB2, MEIS1	783	235	16659	0.633749	1	1	100
INTERPRO	IPR012287:Homeodomain-related	5	0.601685	0.996455	DLX1, EMX2, ZHX3, MYBL1, MEIS1	783	238	16659	0.446972	1	1	100
UP_SEQ_FEATURE	DNA-binding region:Homeobox	3	0.361011	0.997961	SATB1, DLX1, EMX2	830	190	19113	0.363595	1	1	100
Annotation Cluster 69	Enrichment Score: 0.8684447913177197
Category	Term	Count	%	PValue	Genes	List Total	Pop Hits	Pop Total	Fold Enrichment	Bonferroni	Benjamini	FDR
INTERPRO	IPR019954:Ubiquitin conserved site	5	0.601685	0.0733801	TCEB2, UBQLN2, UBLCP1, UBA52, UBL5	783	34	16659	3.1288	1	0.985642	71.4879
UP_SEQ_FEATURE	domain:Ubiquitin-like	5	0.601685	0.107679	HERPUD1, TCEB2, UBQLN2, UBLCP1, UBL5	830	42	19113	2.74139	1	0.999502	86.4772
SMART	SM00213:UBQ	5	0.601685	0.150658	HERPUD1, TCEB2, UBQLN2, UBLCP1, UBA52	409	46	9079	2.41283	1	0.97171	88.199
INTERPRO	IPR000626:Ubiquitin	5	0.601685	0.168464	HERPUD1, TCEB2, UBQLN2, UBLCP1, UBA52	783	46	16659	2.31259	1	0.998838	95.2046
INTERPRO	IPR019955:Ubiquitin supergroup	5	0.601685	0.226759	HERPUD1, TCEB2, UBQLN2, UBLCP1, UBA52	783	52	16659	2.04576	1	0.998834	98.5509
[truncated: 17,606 more rows]
