# Supplementary material for: Transcriptome analysis in calorie-restricted rats implicates epigenetic and post-translational mechanisms in neuroprotection and aging
Source: Genome Biol. 2015 Dec 22;16:285. doi: 10.1186/s13059-015-0847-2 (PMC4699360; doi:10.1186/s13059-015-0847-2)
Supplement: Additional file 2: Table S2. — All genes DE with age. (XLSX 44 kb) [file 13059_2015_847_MOESM2_ESM.xlsx]

## Sheet: AL ageing
6 months AL vs 12 months AL
Field1	Associated Gene Name	Description	Gene Biotype	logFC	FDR
ENSRNOG00000050647	Hspa1b	Heat shock 70 kDa protein 1A/1B [Source:UniProtKB/Swiss-Prot;Acc:Q07439]	protein_coding	-3.19378	9.06136e-05
ENSRNOG00000045654	Hspa1b	Heat shock 70 kDa protein 1A/1B [Source:UniProtKB/Swiss-Prot;Acc:Q07439]	protein_coding	-2.71329	0.0198687
ENSRNOG00000045015	rno-mir-1843	rno-mir-1843 [Source:miRBase;Acc:MI0021535]	miRNA	-2.15994	0.000645967
ENSRNOG00000043819			miRNA	-1.92506	2.72733e-05
ENSRNOG00000032609			Mt_tRNA	-1.89993	2.21498e-07
ENSRNOG00000031780			Mt_tRNA	-1.77614	0.044639
ENSRNOG00000030339			Mt_tRNA	-1.74666	1.6958e-05
ENSRNOG00000033545			Mt_tRNA	-1.63409	0.000414545
ENSRNOG00000046719	Mir664-2	rno-mir-664-2 [Source:miRBase;Acc:MI0003723]	miRNA	-1.50445	0.0438191
ENSRNOG00000029171			Mt_tRNA	-1.22488	0.0028199
ENSRNOG00000049945			miRNA	0.935891	0.00601034
ENSRNOG00000015550	Ptgds	Prostaglandin-H2 D-isomerase [Source:UniProtKB/Swiss-Prot;Acc:P22057]	protein_coding	0.947867	0.0397078
ENSRNOG00000038999	RT1-A1	RT1 class Ia, locus A1 precursor [Source:RefSeq peptide;Acc:NP_001008827]	protein_coding	0.950156	0.0397078
ENSRNOG00000012062	Npc2	epididymal secretory protein E1 precursor [Source:RefSeq peptide;Acc:NP_775141]	protein_coding	1.08602	0.000645967
ENSRNOG00000032134	Uqcrc1	Cytochrome b-c1 complex subunit 1, mitochondrial [Source:UniProtKB/Swiss-Prot;Acc:Q68FY0]	protein_coding	1.14727	8.30458e-05
ENSRNOG00000047746		uncharacterized protein LOC310926 [Source:RefSeq peptide;Acc:NP_001020173]	protein_coding	1.34604	1.71576e-06
ENSRNOG00000046834	C3	complement C3 precursor [Source:RefSeq peptide;Acc:NP_058690]	protein_coding	1.58943	9.06136e-05
ENSRNOG00000047657			protein_coding	1.62467	0.00474679
ENSRNOG00000000443		Uncharacterized protein [Source:UniProtKB/TrEMBL;Acc:F1LNM4]	protein_coding	1.6661	0.0281708
ENSRNOG00000018735	Cd74	H-2 class II histocompatibility antigen gamma chain [Source:UniProtKB/Swiss-Prot;Acc:P10247]	protein_coding	2.46179	1.40138e-16
ENSRNOG00000000451	RT1-Ba	rano class II histocompatibility antigen, B alpha chain precursor [Source:RefSeq peptide;Acc:NP_001008831]	protein_coding	2.75414	1.6774e-17
ENSRNOG00000032708	RT1-Bb	rano class II histocompatibility antigen, B-1 beta chain precursor [Source:RefSeq peptide;Acc:NP_001004084]	protein_coding	2.96476	1.2457e-08
ENSRNOG00000032844	RT1-Da	RT1 class II, locus Da precursor [Source:RefSeq peptide;Acc:NP_001008847]	protein_coding	3.44061	2.5305e-14
ENSRNOG00000033215	RT1-Db1	rano class II histocompatibility antigen, D-1 beta chain precursor [Source:RefSeq peptide;Acc:NP_001008884]	protein_coding	3.66197	3.78281e-20
6 months AL vs 28 months AL
Field1	Associated Gene Name	Description	Gene Biotype	logFC	FDR
ENSRNOG00000050647	Hspa1b	Heat shock 70 kDa protein 1A/1B [Source:UniProtKB/Swiss-Prot;Acc:Q07439]	protein_coding	-3.60701	7.18237e-07
ENSRNOG00000045654	Hspa1b	Heat shock 70 kDa protein 1A/1B [Source:UniProtKB/Swiss-Prot;Acc:Q07439]	protein_coding	-3.32771	7.69517e-06
ENSRNOG00000002456	Hlf	hepatic leukemia factor [Source:MGI Symbol;Acc:MGI:96108]	protein_coding	-1.98077	0.000181594
ENSRNOG00000017828	Egr3	Early growth response protein 3 [Source:UniProtKB/Swiss-Prot;Acc:P43301]	protein_coding	-1.93173	1.27764e-05
ENSRNOG00000006209	Mbd6	methyl-CpG binding domain protein 6 [Source:RefSeq peptide;Acc:NP_001164037]	protein_coding	-1.85536	0.00127821
ENSRNOG00000048433	Tshz2	teashirt zinc finger family member 2 [Source:MGI Symbol;Acc:MGI:2153084]	protein_coding	-1.75858	7.18237e-07
ENSRNOG00000043819			miRNA	-1.70599	0.000828086
ENSRNOG00000050156			miRNA	-1.63919	0.013431
ENSRNOG00000050545			miRNA	-1.61736	0.0153039
ENSRNOG00000047351			miRNA	-1.57566	0.0145737
ENSRNOG00000046179			miRNA	-1.5725	0.0167106
ENSRNOG00000031506	Ftl	ferritin light chain 1 [Source:RefSeq peptide;Acc:NP_071945]	protein_coding	-1.55573	0.0160827
ENSRNOG00000050902			miRNA	-1.55468	0.0183861
ENSRNOG00000045589			miRNA	-1.49392	0.000102915
ENSRNOG00000050614	Rn28s		miRNA	-1.49064	0.000106791
ENSRNOG00000048154			miRNA	-1.48508	0.000103833
ENSRNOG00000049350			miRNA	-1.47541	0.000102915
ENSRNOG00000048994			miRNA	-1.46775	0.000181594
ENSRNOG00000050452			miRNA	-1.44295	0.000265777
ENSRNOG00000050752			miRNA	-1.43449	0.000257348
ENSRNOG00000019207	Shank1	SH3 and multiple ankyrin repeat domains protein 1 [Source:UniProtKB/Swiss-Prot;Acc:Q9WV48]	protein_coding	-1.43421	0.000245862
ENSRNOG00000028641	Brpf3	bromodomain and PHD finger-containing protein 3 [Source:RefSeq peptide;Acc:NP_001101085]	protein_coding	-1.42842	0.03301
ENSRNOG00000049138			protein_coding	-1.42729	0.00370243
ENSRNOG00000046707			miRNA	-1.42572	0.0257817
ENSRNOG00000025679	Stk40	Serine/threonine-protein kinase 40 [Source:UniProtKB/Swiss-Prot;Acc:Q7TNL4]	protein_coding	-1.37509	0.00256737
ENSRNOG00000014723	Cbfa2t3	protein CBFA2T3 [Source:RefSeq peptide;Acc:NP_001101923]	protein_coding	-1.37456	0.0108588
ENSRNOG00000050462			miRNA	-1.36326	0.0445807
ENSRNOG00000007607	Nr4a1	Nuclear receptor subfamily 4 group A member 1 [Source:UniProtKB/Swiss-Prot;Acc:P22829]	protein_coding	-1.35576	0.0100143
ENSRNOG00000022421	Crtc1	CREB-regulated transcription coactivator 1 [Source:UniProtKB/Swiss-Prot;Acc:Q157S1]	protein_coding	-1.35355	0.0237338
ENSRNOG00000019297	Homer2	Homer protein homolog 2 [Source:UniProtKB/Swiss-Prot;Acc:O88801]	protein_coding	-1.35269	0.0321688
ENSRNOG00000021156	Vegfb	Vascular endothelial growth factor B [Source:UniProtKB/Swiss-Prot;Acc:O35485]	protein_coding	-1.32225	0.0189071
ENSRNOG00000001337	Setd1b	SET domain containing 1B [Source:MGI Symbol;Acc:MGI:2652820]	protein_coding	-1.3187	0.00986365
ENSRNOG00000049861			protein_coding	-1.31632	0.00566504
ENSRNOG00000046170			protein_coding	-1.30582	0.0151666
ENSRNOG00000004805	Stac2	SH3 and cysteine-rich domain-containing protein 2 [Source:RefSeq peptide;Acc:NP_001102304]	protein_coding	-1.27474	0.0327762
ENSRNOG00000024577	Gamt	guanidinoacetate N-methyltransferase [Source:RefSeq peptide;Acc:NP_036925]	protein_coding	-1.26005	0.0230928
ENSRNOG00000000695	Ssh1	Uncharacterized protein [Source:UniProtKB/TrEMBL;Acc:F1LW48]	protein_coding	-1.24999	0.0241719
ENSRNOG00000009341	Hivep3	transcription factor HIVEP3 [Source:RefSeq peptide;Acc:NP_001101442]	protein_coding	-1.23915	0.000102915
ENSRNOG00000032546	Dot1l	histone-lysine N-methyltransferase, H3 lysine-79 specific [Source:RefSeq peptide;Acc:NP_001102203]	protein_coding	-1.23036	0.0313681
ENSRNOG00000042211	Tmem240	Uncharacterized protein [Source:UniProtKB/TrEMBL;Acc:D3ZYD8]	protein_coding	-1.21244	0.013499
ENSRNOG00000009329	Nr1d1	nuclear receptor subfamily 1 group D member 1 isoform 2 [Source:RefSeq peptide;Acc:NP_665718]	protein_coding	-1.20748	0.00724915
ENSRNOG00000016776	Extl1	exostosin-like 1 [Source:RefSeq peptide;Acc:NP_001101455]	protein_coding	-1.20426	0.0208535
ENSRNOG00000007925	Pak6	serine/threonine-protein kinase PAK 6 [Source:RefSeq peptide;Acc:NP_001099968]	protein_coding	-1.20325	0.00965871
ENSRNOG00000046667	Fosb	FBJ osteosarcoma oncogene B [Source:MGI Symbol;Acc:MGI:95575]	protein_coding	-1.17668	0.0208535
ENSRNOG00000025634	Zfhx2	zinc finger homeobox protein 2 [Source:RefSeq peptide;Acc:NP_001092273]	protein_coding	-1.16586	0.00893657
ENSRNOG00000018268	Hhip	hedgehog-interacting protein precursor [Source:RefSeq peptide;Acc:NP_001178746]	protein_coding	-1.16581	0.0130132
ENSRNOG00000002919	Gfap	Glial fibrillary acidic protein [Source:UniProtKB/Swiss-Prot;Acc:P47819]	protein_coding	-1.16566	5.01474e-05
ENSRNOG00000007271	Map3k9	mitogen-activated protein kinase kinase kinase 9 [Source:RefSeq peptide;Acc:NP_001094342]	protein_coding	-1.16346	0.00566504
ENSRNOG00000043465	Arc	Activity-regulated cytoskeleton-associated protein [Source:UniProtKB/Swiss-Prot;Acc:Q63053]	protein_coding	-1.15096	0.00239171
ENSRNOG00000007369	Shisa4	protein shisa-4 precursor [Source:RefSeq peptide;Acc:NP_001071294]	protein_coding	-1.12183	0.0403721
ENSRNOG00000027264	Dagla	Sn1-specific diacylglycerol lipase alpha [Source:UniProtKB/Swiss-Prot;Acc:Q5YLM1]	protein_coding	-1.11756	0.00661124
ENSRNOG00000047746		uncharacterized protein LOC310926 [Source:RefSeq peptide;Acc:NP_001020173]	protein_coding	-1.11703	0.0211905
ENSRNOG00000014010	Gfra2	GDNF family receptor alpha-2 precursor [Source:RefSeq peptide;Acc:NP_036882]	protein_coding	-1.11519	0.0370217
ENSRNOG00000029165	Stx1a	Syntaxin-1A [Source:UniProtKB/Swiss-Prot;Acc:P32851]	protein_coding	-1.10779	0.0230928
ENSRNOG00000020432	Cic		protein_coding	-1.10048	0.0241719
ENSRNOG00000000555	Eif4ebp2	eukaryotic translation initiation factor 4E-binding protein 2 [Source:RefSeq peptide;Acc:NP_001028241]	protein_coding	-1.08662	0.0193029
ENSRNOG00000019294	Stk16	Serine/threonine-protein kinase 16 [Source:UniProtKB/Swiss-Prot;Acc:P57760]	protein_coding	-1.07473	0.00239171
ENSRNOG00000036869	Tmem88b	transmembrane protein 88B [Source:RefSeq peptide;Acc:NP_001102896]	protein_coding	-1.07038	0.0447941
ENSRNOG00000007920	Ssbp3	single-stranded DNA-binding protein 3 [Source:RefSeq peptide;Acc:NP_445810]	protein_coding	-1.06567	0.0153039
ENSRNOG00000012874	Rgma	repulsive guidance molecule A [Source:RefSeq peptide;Acc:NP_001100994]	protein_coding	-1.05593	0.0295071
ENSRNOG00000024677	Arhgap33		protein_coding	-1.05428	0.0295071
ENSRNOG00000019193	Stx1b	Syntaxin-1B [Source:UniProtKB/Swiss-Prot;Acc:P61265]	protein_coding	-1.04389	0.00131317
ENSRNOG00000012138	RBMXRTL	RNA-binding motif protein, X chromosome retrogene-like RNA-binding motif protein, X chromosome retrogene-like, N-terminally processed [Source:UniProtKB/Swiss-Prot;Acc:P84586]	protein_coding	-1.03763	0.0415622
ENSRNOG00000004840	Ptprb		protein_coding	-1.03013	0.0207731
ENSRNOG00000030910	Grik4	glutamate receptor, ionotropic kainate 4 precursor [Source:RefSeq peptide;Acc:NP_036704]	protein_coding	-1.0287	0.0415387
ENSRNOG00000008065	Wwc1	WW, C2 and coiled-coil domain containing 1 [Source:MGI Symbol;Acc:MGI:2388637]	protein_coding	-1.02617	0.0193029
ENSRNOG00000019014	Ndst1	Bifunctional heparan sulfate N-deacetylase/N-sulfotransferase 1 Heparan sulfate N-deacetylase 1 Heparan sulfate N-sulfotransferase 1 [Source:UniProtKB/Swiss-Prot;Acc:Q02353]	protein_coding	-1.01841	0.0183861
ENSRNOG00000015967	Sh3bgrl3	SH3 domain-binding glutamic acid-rich-like protein 3 [Source:RefSeq peptide;Acc:NP_001100158]	protein_coding	-1.01556	0.0160827
ENSRNOG00000014347	Slc4a2	Anion exchange protein 2 [Source:UniProtKB/Swiss-Prot;Acc:P23347]	protein_coding	-1.01127	0.0293834
ENSRNOG00000012988	Lix1	Lix1 homolog [Source:RefSeq peptide;Acc:NP_001099684]	protein_coding	-1.00583	0.00994443
ENSRNOG00000005053	Egln3	egl nine homolog 3 [Source:RefSeq peptide;Acc:NP_062244]	protein_coding	-1.00246	0.0370217
ENSRNOG00000016831	Serpinh1	serpin H1 precursor [Source:RefSeq peptide;Acc:NP_058869]	protein_coding	-0.999451	0.0370217
ENSRNOG00000025527	Soga2	Protein RGD1308319 [Source:UniProtKB/TrEMBL;Acc:D3ZBT5]	protein_coding	-0.990725	0.0165892
ENSRNOG00000018416	Ttbk1	tau-tubulin kinase 1 [Source:RefSeq peptide;Acc:NP_001258159]	protein_coding	-0.987478	0.0258225
ENSRNOG00000049351	Nat8l	N-acetylaspartate synthetase [Source:UniProtKB/Swiss-Prot;Acc:D3ZVU9]	protein_coding	-0.985157	0.00712201
ENSRNOG00000010688	Nrgn	Neurogranin NEUG(55-78) [Source:UniProtKB/Swiss-Prot;Acc:Q04940]	protein_coding	-0.979049	0.0153039
ENSRNOG00000032936	Shank3	SH3 and multiple ankyrin repeat domains protein 3 [Source:UniProtKB/Swiss-Prot;Acc:Q9JLU4]	protein_coding	-0.970309	0.0183861
ENSRNOG00000005673	Runx1t1	protein CBFA2T1 [Source:RefSeq peptide;Acc:NP_001102127]	protein_coding	-0.969204	0.0399857
ENSRNOG00000023647	Aldoa	Fructose-bisphosphate aldolase A [Source:UniProtKB/Swiss-Prot;Acc:P05065]	protein_coding	-0.968948	0.00239171
ENSRNOG00000020889	Nucb1	Nucleobindin-1 [Source:UniProtKB/Swiss-Prot;Acc:Q63083]	protein_coding	-0.96719	0.00496354
ENSRNOG00000050451			miRNA	-0.966833	0.013499
ENSRNOG00000022771	Arhgap23	Protein Arhgap23 [Source:UniProtKB/TrEMBL;Acc:F1M2D4]	protein_coding	-0.966259	0.0313681
ENSRNOG00000014571	Dbndd2	dysbindin domain-containing protein 2 [Source:RefSeq peptide;Acc:NP_001040576]	protein_coding	-0.965946	0.00246084
ENSRNOG00000008258	Fnbp1	Formin-binding protein 1 [Source:UniProtKB/Swiss-Prot;Acc:Q8R511]	protein_coding	-0.952974	0.0151587
ENSRNOG00000043143	Eml1	echinoderm microtubule associated protein like 1 [Source:MGI Symbol;Acc:MGI:1915769]	protein_coding	-0.942982	0.0415622
ENSRNOG00000000931	SFSWAP	Splicing factor, suppressor of white-apricot homolog [Source:UniProtKB/Swiss-Prot;Acc:D3ZTQ1]	protein_coding	-0.939393	0.0447941
ENSRNOG00000014744	Pacs2	Protein LOC691631 [Source:UniProtKB/TrEMBL;Acc:D3ZJG4]	protein_coding	-0.937164	0.0118038
ENSRNOG00000049575	Atn1	Atrophin 1; Atrophin-1 [Source:UniProtKB/TrEMBL;Acc:G3V7W3]	protein_coding	-0.928812	0.048238
ENSRNOG00000007705	Kcnj10	ATP-sensitive inward rectifier potassium channel 10 [Source:UniProtKB/Swiss-Prot;Acc:P49655]	protein_coding	-0.923308	0.0241719
ENSRNOG00000021318	Epas1	endothelial PAS domain-containing protein 1 [Source:RefSeq peptide;Acc:NP_075578]	protein_coding	-0.909225	0.0274179
ENSRNOG00000019262	Trak1	trafficking kinesin-binding protein 1 [Source:RefSeq peptide;Acc:NP_001128037]	protein_coding	-0.909143	0.00996284
ENSRNOG00000001769	Tnk2	activated CDC42 kinase 1 [Source:RefSeq peptide;Acc:NP_001008337]	protein_coding	-0.906859	0.0211905
ENSRNOG00000009253	Igsf9b	Protein Igsf9b [Source:UniProtKB/TrEMBL;Acc:D3ZB51]	protein_coding	-0.888882	0.042584
ENSRNOG00000003234	Mgrn1	E3 ubiquitin-protein ligase MGRN1 [Source:UniProtKB/Swiss-Prot;Acc:Q5XIQ4]	protein_coding	-0.888114	0.0450031
ENSRNOG00000011268	Chd5	chromodomain-helicase-DNA-binding protein 5 [Source:RefSeq peptide;Acc:NP_001258155]	protein_coding	-0.882577	0.013499
ENSRNOG00000000483	Syngap1	ras GTPase-activating protein SynGAP isoform 1 [Source:RefSeq peptide;Acc:NP_851606]	protein_coding	-0.881592	0.0370217
ENSRNOG00000003207	Fmnl1	formin-like protein 1 [Source:RefSeq peptide;Acc:NP_001099316]	protein_coding	-0.879114	0.0165892
ENSRNOG00000016684	Wnk2	serine/threonine-protein kinase WNK2 [Source:RefSeq peptide;Acc:NP_001178485]	protein_coding	-0.861418	0.0193029
ENSRNOG00000001004	Ncor2	nuclear receptor corepressor 2 [Source:RefSeq peptide;Acc:NP_001101804]	protein_coding	-0.85261	0.0226612
ENSRNOG00000008831	Hcn2	potassium/sodium hyperpolarization-activated cyclic nucleotide-gated channel 2 [Source:RefSeq peptide;Acc:NP_446136]	protein_coding	-0.851515	0.0416581
ENSRNOG00000008666	Etl4		protein_coding	-0.834567	0.0160827
ENSRNOG00000015107	Mll2	myeloid/lymphoid or mixed-lineage leukemia 2 [Source:MGI Symbol;Acc:MGI:2682319]	protein_coding	-0.833446	0.0141398
ENSRNOG00000014530	Nav2	neuron navigator 2 [Source:RefSeq peptide;Acc:NP_612538]	protein_coding	-0.830813	0.0194432
ENSRNOG00000016229	RGD1305680	uncharacterized protein LOC301235 [Source:RefSeq peptide;Acc:NP_001100358]	protein_coding	-0.828932	0.0489234
ENSRNOG00000029914	Cacna1i	voltage-dependent T-type calcium channel subunit alpha-1I [Source:RefSeq peptide;Acc:NP_064469]	protein_coding	-0.828696	0.0450031
ENSRNOG00000049681	Mapre2	microtubule-associated protein RP/EB family member 2 [Source:RefSeq peptide;Acc:NP_001094470]	protein_coding	-0.826532	0.013499
ENSRNOG00000011222	Dynll1	Dynein light chain 1, cytoplasmic [Source:UniProtKB/Swiss-Prot;Acc:P63170]	protein_coding	-0.824226	0.0153039
ENSRNOG00000015420	Stxbp1	Syntaxin-binding protein 1 [Source:UniProtKB/Swiss-Prot;Acc:P61765]	protein_coding	-0.822034	0.00724915
ENSRNOG00000015763	Cml3	Probable N-acetyltransferase CML3 [Source:UniProtKB/Swiss-Prot;Acc:Q9QXS4]	protein_coding	-0.820739	0.0370217
ENSRNOG00000000130	Dnajb5	dnaJ homolog subfamily B member 5 [Source:RefSeq peptide;Acc:NP_001101474]	protein_coding	-0.820268	0.0295071
ENSRNOG00000021085	Sf1	splicing factor 1 isoform 2 [Source:RefSeq peptide;Acc:NP_478117]	protein_coding	-0.816025	0.017396
ENSRNOG00000045779	Rgag4	retrotransposon gag domain containing 4 [Source:MGI Symbol;Acc:MGI:3045324]	protein_coding	-0.812716	0.0370217
ENSRNOG00000009588	Snph	Syntaphilin [Source:UniProtKB/Swiss-Prot;Acc:B5DF41]	protein_coding	-0.811515	0.0445807
ENSRNOG00000020284	Prkar2a	cAMP-dependent protein kinase type II-alpha regulatory subunit [Source:RefSeq peptide;Acc:NP_062137]	protein_coding	-0.810802	0.0445807
ENSRNOG00000007865	Ephb1	Ephrin type-B receptor 1 [Source:UniProtKB/Swiss-Prot;Acc:P09759]	protein_coding	-0.804772	0.0490753
ENSRNOG00000027871	Rapgefl1	Rap guanine nucleotide exchange factor (GEF)-like 1 [Source:MGI Symbol;Acc:MGI:3611446]	protein_coding	-0.798521	0.0295071
ENSRNOG00000020007	Epb41l1	band 4.1-like protein 1 isoform L [Source:RefSeq peptide;Acc:NP_067713]	protein_coding	-0.797401	0.0377022
ENSRNOG00000047505	Tubb4a	tubulin, beta 4 [Source:RefSeq peptide;Acc:NP_543158]	protein_coding	-0.795977	0.0168856
ENSRNOG00000018366	RGD1310819	Protein RGD1310819 [Source:UniProtKB/TrEMBL;Acc:D4A9L0]	protein_coding	-0.789871	0.0431414
ENSRNOG00000011501	Atp1b3	Sodium/potassium-transporting ATPase subunit beta-3 [Source:UniProtKB/Swiss-Prot;Acc:Q63377]	protein_coding	-0.788442	0.0297544
ENSRNOG00000024437	Blcap	Bladder cancer-associated protein [Source:UniProtKB/Swiss-Prot;Acc:P62950]	protein_coding	-0.778722	0.0183861
ENSRNOG00000007648	Rab11b	Ras-related protein Rab-11B [Source:UniProtKB/Swiss-Prot;Acc:O35509]	protein_coding	-0.773283	0.0153039
ENSRNOG00000033556	Spen	uncharacterized protein LOC690911 [Source:RefSeq peptide;Acc:NP_001258424]	protein_coding	-0.76515	0.0305641
ENSRNOG00000018231	Nacc2	nucleus accumbens-associated protein 2 [Source:RefSeq peptide;Acc:NP_001094003]	protein_coding	-0.764332	0.014313
ENSRNOG00000012764	Agap3	arf-GAP with GTPase, ANK repeat and PH domain-containing protein 3 [Source:RefSeq peptide;Acc:NP_001102086]	protein_coding	-0.763949	0.0401053
ENSRNOG00000019422	Egr1	Early growth response protein 1 [Source:UniProtKB/Swiss-Prot;Acc:P08154]	protein_coding	-0.763343	0.0193029
ENSRNOG00000004763	Sirpa	Tyrosine-protein phosphatase non-receptor type substrate 1 [Source:UniProtKB/Swiss-Prot;Acc:P97710]	protein_coding	-0.754688	0.0245429
ENSRNOG00000014297	Sdc4	Syndecan-4 [Source:UniProtKB/Swiss-Prot;Acc:P34901]	protein_coding	-0.753117	0.0401053
ENSRNOG00000049719			protein_coding	-0.737031	0.0247118
ENSRNOG00000027098	Sez6l2	seizure 6-like protein 2 precursor [Source:RefSeq peptide;Acc:NP_001101020]	protein_coding	-0.731282	0.0496261
ENSRNOG00000001235	Gna12	Guanine nucleotide-binding protein subunit alpha-12 [Source:UniProtKB/Swiss-Prot;Acc:Q63210]	protein_coding	-0.729222	0.0392619
ENSRNOG00000000274	Phyhipl	Phytanoyl-CoA hydroxylase-interacting protein-like [Source:UniProtKB/Swiss-Prot;Acc:Q6AYN4]	protein_coding	-0.728361	0.0245429
ENSRNOG00000021269	Chgb	Secretogranin-1 CCB peptide short form CCB peptide long form [Source:UniProtKB/Swiss-Prot;Acc:O35314]	protein_coding	-0.724645	0.0228478
ENSRNOG00000013916	Nefm	neurofilament medium polypeptide [Source:RefSeq peptide;Acc:NP_058725]	protein_coding	-0.724005	0.0301911
ENSRNOG00000002099	Wdfy3	WD repeat and FYVE domain-containing protein 3 [Source:RefSeq peptide;Acc:NP_001164022]	protein_coding	-0.704257	0.0387122
ENSRNOG00000004478	Srrm2		protein_coding	-0.684948	0.0385676
ENSRNOG00000002001	Itsn1	intersectin-1 isoform b [Source:RefSeq peptide;Acc:NP_062100]	protein_coding	-0.657398	0.0422885
ENSRNOG00000002509	Gnl3l	guanine nucleotide-binding protein-like 3-like protein [Source:RefSeq peptide;Acc:NP_001075427]	protein_coding	0.641044	0.0439447
ENSRNOG00000020533	Htra1	Serine protease HTRA1 [Source:UniProtKB/Swiss-Prot;Acc:Q9QZK5]	protein_coding	0.643547	0.0486818
ENSRNOG00000018487	Slc3a2	4F2 cell-surface antigen heavy chain [Source:UniProtKB/Swiss-Prot;Acc:Q794F9]	protein_coding	0.64505	0.0391737
ENSRNOG00000021157	Ctss	cathepsin S [Source:MGI Symbol;Acc:MGI:107341]	protein_coding	0.65701	0.0450031
ENSRNOG00000004252	Eif3h	Eukaryotic translation initiation factor 3 subunit H [Source:UniProtKB/Swiss-Prot;Acc:Q6P9U8]	protein_coding	0.702121	0.034299
ENSRNOG00000012062	Npc2	epididymal secretory protein E1 precursor [Source:RefSeq peptide;Acc:NP_775141]	protein_coding	0.710004	0.0370217
ENSRNOG00000039783		Uncharacterized protein [Source:UniProtKB/TrEMBL;Acc:D4A1Z2]	protein_coding	0.712255	0.0496261
ENSRNOG00000042503	Ndufv2	NADH dehydrogenase [ubiquinone] flavoprotein 2, mitochondrial [Source:UniProtKB/Swiss-Prot;Acc:P19234]	protein_coding	0.719296	0.0193029
ENSRNOG00000004820	Sar1b	GTP-binding protein SAR1b [Source:UniProtKB/Swiss-Prot;Acc:Q5HZY2]	protein_coding	0.722266	0.0320027
ENSRNOG00000004753	Napb	Beta-soluble NSF attachment protein [Source:UniProtKB/Swiss-Prot;Acc:P85969]	protein_coding	0.728803	0.0194242
ENSRNOG00000019453	RPS5	Ribosomal protein S5, isoform CRA_b; Rps5 protein; Uncharacterized protein [Source:UniProtKB/TrEMBL;Acc:B0BN81]	protein_coding	0.751254	0.0193029
ENSRNOG00000005123	Emc2	ER membrane protein complex subunit 2 [Source:UniProtKB/Swiss-Prot;Acc:B0BNG0]	protein_coding	0.768407	0.0370217
ENSRNOG00000018075	Spcs1	signal peptidase complex subunit 1 [Source:RefSeq peptide;Acc:NP_001124478]	protein_coding	0.770137	0.0457747
ENSRNOG00000042233	Rpl41	60S ribosomal protein L41 [Source:UniProtKB/Swiss-Prot;Acc:P62948]	protein_coding	0.782895	0.00986365
ENSRNOG00000027694	RPS7	40S ribosomal protein S7 [Source:UniProtKB/Swiss-Prot;Acc:P62083]	protein_coding	0.809652	0.0168668
ENSRNOG00000019018	Plat	Tissue-type plasminogen activator Tissue-type plasminogen activator chain A Tissue-type plasminogen activator chain B [Source:UniProtKB/Swiss-Prot;Acc:P19637]	protein_coding	0.812407	0.0193029
ENSRNOG00000020296	Usmg5	Up-regulated during skeletal muscle growth protein 5 [Source:UniProtKB/Swiss-Prot;Acc:Q9JJW3]	protein_coding	0.822526	0.0445807
ENSRNOG00000000701	Iscu	iron-sulfur cluster assembly enzyme ISCU, mitochondrial [Source:RefSeq peptide;Acc:NP_001099406]	protein_coding	0.829413	0.0153039
ENSRNOG00000046833	RGD1561789	Protein RGD1561789 [Source:UniProtKB/TrEMBL;Acc:D3ZMB8]	protein_coding	0.83345	0.0445807
ENSRNOG00000005387	Rbm3	putative RNA-binding protein 3 [Source:RefSeq peptide;Acc:NP_446148]	protein_coding	0.853496	0.0153039
ENSRNOG00000016660	Cox5b	Cytochrome c oxidase subunit 5B, mitochondrial [Source:UniProtKB/Swiss-Prot;Acc:P12075]	protein_coding	0.854783	0.00840809
ENSRNOG00000008551	Rps7	40S ribosomal protein S7 [Source:UniProtKB/Swiss-Prot;Acc:P62083]	protein_coding	0.902337	0.0111661
ENSRNOG00000032605	Rpl32	60S ribosomal protein L32 [Source:UniProtKB/Swiss-Prot;Acc:P62912]	protein_coding	0.906902	0.00724915
ENSRNOG00000026921	Rpl32-ps1		pseudogene	0.920548	0.0415387
ENSRNOG00000019106	Rps17	40S ribosomal protein S17 [Source:UniProtKB/Swiss-Prot;Acc:P04644]	protein_coding	0.922076	0.0313681
ENSRNOG00000012492			pseudogene	0.969692	0.0168668
ENSRNOG00000029339	Ndufs5	NADH dehydrogenase (Ubiquinone) Fe-S protein 5; Protein LOC100361505; Protein Ndufs5; RCG31129, isoform CRA_b [Source:UniProtKB/TrEMBL;Acc:B5DEL8]	protein_coding	0.977058	0.00227677
ENSRNOG00000018320	Rps15a	40S ribosomal protein S15a [Source:UniProtKB/Swiss-Prot;Acc:P62246]	protein_coding	1	0.0274158
ENSRNOG00000031628	EEF1B2L	Ac2-067; Uncharacterized protein [Source:UniProtKB/TrEMBL;Acc:Q7TPK5]	protein_coding	1.01605	0.0118038
ENSRNOG00000017459	C1ql3	complement C1q-like protein 3 precursor [Source:RefSeq peptide;Acc:NP_001102873]	protein_coding	1.01653	0.0193029
ENSRNOG00000015904	Wfdc1	WAP four-disulfide core domain protein 1 [Source:UniProtKB/Swiss-Prot;Acc:O70280]	protein_coding	1.02862	0.0402433
ENSRNOG00000037867		40S ribosomal protein S21 [Source:UniProtKB/TrEMBL;Acc:D4A442]	protein_coding	1.03476	0.0259364
ENSRNOG00000009297	Chchd1	coiled-coil-helix-coiled-coil-helix domain-containing protein 1 [Source:RefSeq peptide;Acc:NP_001101839]	protein_coding	1.03916	0.0239905
ENSRNOG00000048701	RPL38	60S ribosomal protein L38 [Source:UniProtKB/Swiss-Prot;Acc:P63174]	protein_coding	1.03931	0.0130132
ENSRNOG00000010746	Rpl32	60S ribosomal protein L32 [Source:RefSeq peptide;Acc:NP_037358]	protein_coding	1.07815	0.00139307
ENSRNOG00000033625		Uncharacterized protein [Source:UniProtKB/TrEMBL;Acc:D3ZZN4]	protein_coding	1.18687	0.0455757
ENSRNOG00000021159			protein_coding	1.30996	1.27764e-05
ENSRNOG00000019120	Hmgcs2	hydroxymethylglutaryl-CoA synthase, mitochondrial precursor [Source:RefSeq peptide;Acc:NP_775117]	protein_coding	1.31565	0.013499
ENSRNOG00000016100	Tbca	Tubulin-specific chaperone A [Source:UniProtKB/TrEMBL;Acc:F1M825]	protein_coding	1.31713	0.0421127
ENSRNOG00000004516	Itgbl1	Integrin beta-like protein 1 [Source:UniProtKB/Swiss-Prot;Acc:Q5PQQ8]	protein_coding	1.48005	0.048238
ENSRNOG00000020506	Khnyn-ps1	Uncharacterized protein [Source:UniProtKB/TrEMBL;Acc:D3Z8M3]	protein_coding	1.61903	0.0153039
ENSRNOG00000033215	RT1-Db1	rano class II histocompatibility antigen, D-1 beta chain precursor [Source:RefSeq peptide;Acc:NP_001008884]	protein_coding	1.62755	0.00965871
ENSRNOG00000019342	Sult1a1	Sulfotransferase 1A1 [Source:UniProtKB/Swiss-Prot;Acc:P17988]	protein_coding	1.65246	1.03567e-05
12 months AL vs 28 months AL
Field1	Associated Gene Name	Description	Gene Biotype	logFC	FDR
ENSRNOG00000016043	Aqp4	Aquaporin-4 [Source:UniProtKB/Swiss-Prot;Acc:P47863]	protein_coding	-0.68324	0.0349641
ENSRNOG00000047657			protein_coding	-1.4568	0.00165214
ENSRNOG00000001628	Pcp4	Purkinje cell protein 4 [Source:UniProtKB/Swiss-Prot;Acc:P63055]	protein_coding	-1.3035	0.000785848
ENSRNOG00000025806	Prr3	Proline-rich protein 3 [Source:UniProtKB/Swiss-Prot;Acc:Q6MG07]	protein_coding	-1.46769	0.004344
ENSRNOG00000010437	Sncg	Gamma-synuclein [Source:UniProtKB/Swiss-Prot;Acc:Q63544]	protein_coding	-0.987445	0.0281424
ENSRNOG00000032708	RT1-Bb	rano class II histocompatibility antigen, B-1 beta chain precursor [Source:RefSeq peptide;Acc:NP_001004084]	protein_coding	-2.02031	7.17313e-05
ENSRNOG00000000451	RT1-Ba	rano class II histocompatibility antigen, B alpha chain precursor [Source:RefSeq peptide;Acc:NP_001008831]	protein_coding	-2.14025	8.30139e-12
ENSRNOG00000033215	RT1-Db1	rano class II histocompatibility antigen, D-1 beta chain precursor [Source:RefSeq peptide;Acc:NP_001008884]	protein_coding	-2.06739	1.79217e-09
ENSRNOG00000032844	RT1-Da	RT1 class II, locus Da precursor [Source:RefSeq peptide;Acc:NP_001008847]	protein_coding	-2.5365	1.39389e-08
ENSRNOG00000000443		Uncharacterized protein [Source:UniProtKB/TrEMBL;Acc:F1LNM4]	protein_coding	-1.29128	0.00940579
ENSRNOG00000046834	C3	complement C3 precursor [Source:RefSeq peptide;Acc:NP_058690]	protein_coding	-1.26498	0.000181813
ENSRNOG00000047505	Tubb4a	tubulin, beta 4 [Source:RefSeq peptide;Acc:NP_543158]	protein_coding	-0.99641	0.00165214
ENSRNOG00000000852	Prrc2a	Protein PRRC2A [Source:UniProtKB/Swiss-Prot;Acc:Q6MG48]	protein_coding	-0.898184	0.0293784
ENSRNOG00000001068	Rac1	Ras-related C3 botulinum toxin substrate 1 [Source:UniProtKB/Swiss-Prot;Acc:Q6RUV5]	protein_coding	-0.683043	0.0490264
ENSRNOG00000049949	Hapln4	hyaluronan and proteoglycan link protein 4 precursor [Source:RefSeq peptide;Acc:NP_001101868]	protein_coding	-0.888268	0.0193562
ENSRNOG00000050507	Hapln4	hyaluronan and proteoglycan link protein 4 precursor [Source:RefSeq peptide;Acc:NP_001101868]	protein_coding	-0.768344	0.047691
ENSRNOG00000038999	RT1-A1	RT1 class Ia, locus A1 precursor [Source:RefSeq peptide;Acc:NP_001008827]	protein_coding	-0.85637	0.00543405
ENSRNOG00000009244	Abhd4	abhydrolase domain-containing protein 4 [Source:RefSeq peptide;Acc:NP_001102336]	protein_coding	-0.87171	0.00335067
ENSRNOG00000021159			protein_coding	0.85797	0.0026971
ENSRNOG00000013679	Sema4d	sema domain, immunoglobulin domain (Ig), transmembrane domain (TM) and short cytoplasmic domain, (semaphorin) 4D precursor [Source:RefSeq peptide;Acc:NP_001164034]	protein_coding	-0.897124	0.0204093
ENSRNOG00000018735	Cd74	H-2 class II histocompatibility antigen gamma chain [Source:UniProtKB/Swiss-Prot;Acc:P10247]	protein_coding	-1.96758	2.24753e-08
ENSRNOG00000017500	Mtss1l	MTSS1-like protein [Source:RefSeq peptide;Acc:NP_001178487]	protein_coding	-1.10614	0.0193562
ENSRNOG00000028641	Brpf3	bromodomain and PHD finger-containing protein 3 [Source:RefSeq peptide;Acc:NP_001101085]	protein_coding	-1.44067	0.0342172
ENSRNOG00000016684	Wnk2	serine/threonine-protein kinase WNK2 [Source:RefSeq peptide;Acc:NP_001178485]	protein_coding	-0.877266	0.0201417
ENSRNOG00000048431	Nynrin	NYN domain and retroviral integrase containing [Source:MGI Symbol;Acc:MGI:2652872]	protein_coding	-1.18145	0.0244195
ENSRNOG00000016229	RGD1305680	uncharacterized protein LOC301235 [Source:RefSeq peptide;Acc:NP_001100358]	protein_coding	-0.907932	0.0324982
ENSRNOG00000005387	Rbm3	putative RNA-binding protein 3 [Source:RefSeq peptide;Acc:NP_446148]	protein_coding	1.07348	0.00051559
ENSRNOG00000048273	Apod	apolipoprotein D precursor [Source:RefSeq peptide;Acc:NP_036909]	protein_coding	-1.089	0.00399908
ENSRNOG00000007112	Pcsk1n	proSAAS precursor [Source:RefSeq peptide;Acc:NP_062152]	protein_coding	-1.22462	0.00912548
ENSRNOG00000001182	Ndufv3	NADH dehydrogenase [Source:RefSeq peptide;Acc:NP_072129]	protein_coding	-1.72657	0.00119414
ENSRNOG00000013717	Bmp6	Bone morphogenetic protein 6 [Source:UniProtKB/Swiss-Prot;Acc:Q04906]	protein_coding	-1.13146	0.0311703
ENSRNOG00000003312	Chi3l1	Chitinase-3-like protein 1 [Source:UniProtKB/Swiss-Prot;Acc:Q9WTV1]	protein_coding	-0.998699	0.0275832
ENSRNOG00000020193	Runx2	runt-related transcription factor 2 [Source:RefSeq peptide;Acc:NP_445922]	protein_coding	-1.57242	0.0107927
ENSRNOG00000007369	Shisa4	protein shisa-4 precursor [Source:RefSeq peptide;Acc:NP_001071294]	protein_coding	-1.12646	0.047691
ENSRNOG00000050843	Mut	Protein LOC100361295; RCG43751 [Source:UniProtKB/TrEMBL;Acc:D3ZKG1]	protein_coding	-0.647621	0.04648
ENSRNOG00000014405	Aprt	Adenine phosphoribosyltransferase [Source:UniProtKB/Swiss-Prot;Acc:P36972]	protein_coding	-1.13011	0.0251401
ENSRNOG00000032546	Dot1l	histone-lysine N-methyltransferase, H3 lysine-79 specific [Source:RefSeq peptide;Acc:NP_001102203]	protein_coding	-1.39718	0.00736437
ENSRNOG00000009085	Prkag2	5'-AMP-activated protein kinase subunit gamma-2 [Source:RefSeq peptide;Acc:NP_908940]	protein_coding	-0.899144	0.0481201
ENSRNOG00000012764	Agap3	arf-GAP with GTPase, ANK repeat and PH domain-containing protein 3 [Source:RefSeq peptide;Acc:NP_001102086]	protein_coding	-0.991592	0.00509388
ENSRNOG00000008831	Hcn2	potassium/sodium hyperpolarization-activated cyclic nucleotide-gated channel 2 [Source:RefSeq peptide;Acc:NP_446136]	protein_coding	-0.888918	0.0381832
ENSRNOG00000037909	Ppm1f	Protein phosphatase 1F [Source:UniProtKB/Swiss-Prot;Acc:Q9WVR7]	protein_coding	-1.06922	0.0344959
ENSRNOG00000024445	Slx4	SLX4 structure-specific endonuclease subunit homolog (S. cerevisiae) [Source:MGI Symbol;Acc:MGI:106299]	protein_coding	-1.04075	0.0355241
ENSRNOG00000018836	RGD1559896	uncharacterized protein LOC498967 [Source:RefSeq peptide;Acc:NP_001102604]	protein_coding	-0.920762	0.00442282
ENSRNOG00000004478	Srrm2		protein_coding	-0.953259	0.000236846
ENSRNOG00000018231	Nacc2	nucleus accumbens-associated protein 2 [Source:RefSeq peptide;Acc:NP_001094003]	protein_coding	-0.773438	0.0193562
ENSRNOG00000007648	Rab11b	Ras-related protein Rab-11B [Source:UniProtKB/Swiss-Prot;Acc:O35509]	protein_coding	-0.818379	0.0293784
ENSRNOG00000024125	Slain1	SLAIN motif-containing protein 1 [Source:RefSeq peptide;Acc:NP_001014161]	protein_coding	-1.26425	0.0150654
ENSRNOG00000012294	Heph	Hephaestin [Source:UniProtKB/Swiss-Prot;Acc:Q920H8]	protein_coding	1.34319	0.000541672
ENSRNOG00000002898	Nme7	nucleoside diphosphate kinase 7 [Source:RefSeq peptide;Acc:NP_612541]	protein_coding	-1.24541	0.0193562
ENSRNOG00000007503	Adam17	disintegrin and metalloproteinase domain-containing protein 17 precursor [Source:RefSeq peptide;Acc:NP_064702]	protein_coding	-0.872176	0.047691
ENSRNOG00000018911	Pfkfb3	6-phosphofructo-2-kinase/fructose-2,6-bisphosphatase 3 6-phosphofructo-2-kinase Fructose-2,6-bisphosphatase [Source:UniProtKB/Swiss-Prot;Acc:O35552]	protein_coding	-1.13108	0.0345962
ENSRNOG00000046705	Snx3	sorting nexin-3 [Source:RefSeq peptide;Acc:NP_001037748]	protein_coding	-1.35595	1.68617e-07
ENSRNOG00000003398	Tomm40l	Mitochondrial import receptor subunit TOM40B [Source:UniProtKB/Swiss-Prot;Acc:A4F267]	protein_coding	-1.18272	0.0338628
ENSRNOG00000024159	Fcer1g	High affinity immunoglobulin epsilon receptor subunit gamma [Source:UniProtKB/Swiss-Prot;Acc:P20411]	protein_coding	-1.35794	0.0128296
ENSRNOG00000045989		globin, alpha [Source:RefSeq peptide;Acc:NP_001013875]	protein_coding	-1.52672	0.00857057
ENSRNOG00000047321	Hba2	Hemoglobin subunit alpha-1/2 [Source:UniProtKB/Swiss-Prot;Acc:P01946]	protein_coding	-2.00767	1.69429e-09
ENSRNOG00000029886	Hba-a2	Hemoglobin subunit alpha-1/2 [Source:UniProtKB/Swiss-Prot;Acc:P01946]	protein_coding	-1.83066	1.6029e-05
ENSRNOG00000008258	Fnbp1	Formin-binding protein 1 [Source:UniProtKB/Swiss-Prot;Acc:Q8R511]	protein_coding	-0.906941	0.0322035
ENSRNOG00000007705	Kcnj10	ATP-sensitive inward rectifier potassium channel 10 [Source:UniProtKB/Swiss-Prot;Acc:P49655]	protein_coding	-0.922349	0.0355241
ENSRNOG00000021960			pseudogene	-0.780176	0.0235192
ENSRNOG00000011222	Dynll1	Dynein light chain 1, cytoplasmic [Source:UniProtKB/Swiss-Prot;Acc:P63170]	protein_coding	-1.01709	0.000690868
ENSRNOG00000015420	Stxbp1	Syntaxin-binding protein 1 [Source:UniProtKB/Swiss-Prot;Acc:P61765]	protein_coding	-0.816267	0.00503796
ENSRNOG00000022162	Pbx3	pre-B-cell leukemia transcription factor 3 [Source:RefSeq peptide;Acc:NP_001101304]	protein_coding	-0.994391	0.00522715
ENSRNOG00000004840	Ptprb		protein_coding	-1.39354	0.000228575
ENSRNOG00000002969	ITPKB	Inositol-trisphosphate 3-kinase B [Source:UniProtKB/Swiss-Prot;Acc:P42335]	protein_coding	-1.00633	0.0355241
ENSRNOG00000004794	RTN1	Reticulon-1 [Source:UniProtKB/Swiss-Prot;Acc:Q64548]	protein_coding	-0.689276	0.018491
ENSRNOG00000004820	Sar1b	GTP-binding protein SAR1b [Source:UniProtKB/Swiss-Prot;Acc:Q5HZY2]	protein_coding	0.865579	0.0123871
ENSRNOG00000006761	Sh3gl2	Endophilin-A1 [Source:UniProtKB/Swiss-Prot;Acc:O35179]	protein_coding	-0.926689	0.0123871
ENSRNOG00000022382			pseudogene	-1.24936	0.0489501
ENSRNOG00000006209	Mbd6	methyl-CpG binding domain protein 6 [Source:RefSeq peptide;Acc:NP_001164037]	protein_coding	-2.09864	6.57084e-06
ENSRNOG00000005861	Hsd11b1	Corticosteroid 11-beta-dehydrogenase isozyme 1 [Source:UniProtKB/Swiss-Prot;Acc:P16232]	protein_coding	0.770398	0.0496156
ENSRNOG00000019213	Gpd1	Glycerol-3-phosphate dehydrogenase [NAD(+)], cytoplasmic [Source:UniProtKB/Swiss-Prot;Acc:O35077]	protein_coding	0.882836	0.0380526
ENSRNOG00000025394	Tanc1	protein TANC1 [Source:RefSeq peptide;Acc:NP_001002854]	protein_coding	-0.83687	0.0355241
ENSRNOG00000007920	Ssbp3	single-stranded DNA-binding protein 3 [Source:RefSeq peptide;Acc:NP_445810]	protein_coding	-1.20972	0.00262339
ENSRNOG00000028341	Alkbh5	alkB, alkylation repair homolog 5 [Source:RefSeq peptide;Acc:NP_001178572]	protein_coding	-1.01584	0.0280669
ENSRNOG00000027569	Trappc9	trafficking protein particle complex 9 [Source:RefSeq peptide;Acc:NP_001029328]	protein_coding	-1.24103	0.00399567
ENSRNOG00000005478	Fkbp9	Peptidyl-prolyl cis-trans isomerase FKBP9 [Source:UniProtKB/Swiss-Prot;Acc:Q66H94]	protein_coding	-1.02348	0.0380773
ENSRNOG00000004544	Ube2e3	ubiquitin-conjugating enzyme E2 E3 [Source:RefSeq peptide;Acc:NP_001041322]	protein_coding	0.733636	0.0404203
ENSRNOG00000007457	Serping1	Plasma protease C1 inhibitor [Source:UniProtKB/Swiss-Prot;Acc:Q6P734]	protein_coding	-1.55988	0.0141634
ENSRNOG00000011817	Rpl22l1	60S ribosomal protein L22-like 1 [Source:RefSeq peptide;Acc:NP_001102018]	protein_coding	1.02484	0.00187533
ENSRNOG00000037613	Kdm6b	lysine-specific demethylase 6B [Source:RefSeq peptide;Acc:NP_001102299]	protein_coding	-1.35987	0.0355241
ENSRNOG00000014744	Pacs2	Protein LOC691631 [Source:UniProtKB/TrEMBL;Acc:D3ZJG4]	protein_coding	-1.15469	0.000552317
ENSRNOG00000011387	Tet3	Protein Tet3 [Source:UniProtKB/TrEMBL;Acc:D4ABV3]	protein_coding	-1.22782	0.00051559
ENSRNOG00000015763	Cml3	Probable N-acetyltransferase CML3 [Source:UniProtKB/Swiss-Prot;Acc:Q9QXS4]	protein_coding	-1.23643	1.09758e-05
ENSRNOG00000011501	Atp1b3	Sodium/potassium-transporting ATPase subunit beta-3 [Source:UniProtKB/Swiss-Prot;Acc:Q63377]	protein_coding	-1.15376	0.000236846
ENSRNOG00000005184	Nop10	H/ACA ribonucleoprotein complex subunit 3 [Source:RefSeq peptide;Acc:NP_001119572]	protein_coding	-1.92758	1.04598e-07
ENSRNOG00000024170	Phf5a	PHD finger-like domain-containing protein 5A [Source:UniProtKB/Swiss-Prot;Acc:P83871]	protein_coding	-1.12195	0.0207768
ENSRNOG00000015967	Sh3bgrl3	SH3 domain-binding glutamic acid-rich-like protein 3 [Source:RefSeq peptide;Acc:NP_001100158]	protein_coding	-1.16373	0.0194051
ENSRNOG00000013390	Kbtbd8	Kelch repeat and BTB domain-containing protein 8 [Source:UniProtKB/Swiss-Prot;Acc:B1H285]	protein_coding	0.883553	0.0217101
ENSRNOG00000007574	Padi2	protein-arginine deiminase type-2 [Source:RefSeq peptide;Acc:NP_058922]	protein_coding	-1.06203	0.00269508
ENSRNOG00000032134	Uqcrc1	Cytochrome b-c1 complex subunit 1, mitochondrial [Source:UniProtKB/Swiss-Prot;Acc:Q68FY0]	protein_coding	-0.985204	0.000360804
ENSRNOG00000020748	Mtap4	microtubule-associated protein 4 [Source:MGI Symbol;Acc:MGI:97178]	protein_coding	-0.896608	0.0322035
ENSRNOG00000009566	Phf12	PHD finger protein 12 [Source:RefSeq peptide;Acc:NP_001013135]	protein_coding	-0.912014	0.0261974
ENSRNOG00000004763	Sirpa	Tyrosine-protein phosphatase non-receptor type substrate 1 [Source:UniProtKB/Swiss-Prot;Acc:P97710]	protein_coding	-0.738838	0.0395235
ENSRNOG00000014986	Ube4b	ubiquitin conjugation factor E4 B [Source:RefSeq peptide;Acc:NP_001258127]	protein_coding	-0.792901	0.0146421
ENSRNOG00000018413	Per3	period circadian protein homolog 3 [Source:RefSeq peptide;Acc:NP_076468]	protein_coding	-1.01383	0.0214726
ENSRNOG00000021269	Chgb	Secretogranin-1 CCB peptide short form CCB peptide long form [Source:UniProtKB/Swiss-Prot;Acc:O35314]	protein_coding	-0.725097	0.0281424
ENSRNOG00000015007	RGD1565591	C-SKI [Source:UniProtKB/TrEMBL;Acc:Q206L1]	protein_coding	-1.09039	0.0276611
ENSRNOG00000018848	Eif1b	eukaryotic translation initiation factor 1b [Source:RefSeq peptide;Acc:NP_001100337]	protein_coding	-1.24626	0.0134781
ENSRNOG00000019219	Vamp1	Vesicle-associated membrane protein 1 [Source:UniProtKB/Swiss-Prot;Acc:Q63666]	protein_coding	-0.971521	0.0281424
ENSRNOG00000005920			protein_coding	-1.43028	0.000169194
ENSRNOG00000002456	Hlf	hepatic leukemia factor [Source:MGI Symbol;Acc:MGI:96108]	protein_coding	-1.75902	0.00399567
ENSRNOG00000019120	Hmgcs2	hydroxymethylglutaryl-CoA synthase, mitochondrial precursor [Source:RefSeq peptide;Acc:NP_775117]	protein_coding	1.30128	0.036206
ENSRNOG00000013538	Capza1	F-actin-capping protein subunit alpha-1 [Source:UniProtKB/Swiss-Prot;Acc:B2GUZ5]	protein_coding	-0.777167	0.0193562
ENSRNOG00000009329	Nr1d1	nuclear receptor subfamily 1 group D member 1 isoform 2 [Source:RefSeq peptide;Acc:NP_665718]	protein_coding	-1.50802	0.000236846
ENSRNOG00000014571	Dbndd2	dysbindin domain-containing protein 2 [Source:RefSeq peptide;Acc:NP_001040576]	protein_coding	-0.879039	0.0385012
ENSRNOG00000011559	Cnn3	Calponin-3 [Source:UniProtKB/Swiss-Prot;Acc:P37397]	protein_coding	-0.775534	0.0104945
ENSRNOG00000002919	Gfap	Glial fibrillary acidic protein [Source:UniProtKB/Swiss-Prot;Acc:P47819]	protein_coding	-1.94034	3.62105e-16
ENSRNOG00000003207	Fmnl1	formin-like protein 1 [Source:RefSeq peptide;Acc:NP_001099316]	protein_coding	-0.884642	0.0281424
ENSRNOG00000029658	Rnf213	ring finger protein 213 [Source:MGI Symbol;Acc:MGI:1289196]	protein_coding	-0.8495	0.00912548
ENSRNOG00000002099	Wdfy3	WD repeat and FYVE domain-containing protein 3 [Source:RefSeq peptide;Acc:NP_001164022]	protein_coding	-0.70792	0.0349641
ENSRNOG00000001960	Sult1d1	Sulfotransferase 1 family member D1 [Source:UniProtKB/Swiss-Prot;Acc:G3V9R3]	protein_coding	1.52065	0.000172825
ENSRNOG00000049138			protein_coding	-1.62068	6.11911e-05
ENSRNOG00000049351	Nat8l	N-acetylaspartate synthetase [Source:UniProtKB/Swiss-Prot;Acc:D3ZVU9]	protein_coding	-0.846689	0.0234529
ENSRNOG00000026119	Ywhah	14-3-3 protein eta [Source:UniProtKB/Swiss-Prot;Acc:P68511]	protein_coding	-0.981965	0.000308946
ENSRNOG00000046170			protein_coding	-1.48335	0.000659064
ENSRNOG00000047746		uncharacterized protein LOC310926 [Source:RefSeq peptide;Acc:NP_001020173]	protein_coding	-2.49319	5.96466e-12
ENSRNOG00000018556	Tomm40	mitochondrial import receptor subunit TOM40 homolog [Source:RefSeq peptide;Acc:NP_997685]	protein_coding	-1.13606	0.0252329
ENSRNOG00000020489	Tmem145		protein_coding	-1.28898	0.0234529
ENSRNOG00000014380	Zfp788	zinc finger protein 788 [Source:MGI Symbol;Acc:MGI:1914857]	protein_coding	-0.910361	0.0375425
ENSRNOG00000031927	Klk6	kallikrein-6 precursor [Source:RefSeq peptide;Acc:NP_062048]	protein_coding	-0.8968	0.0283609
ENSRNOG00000020889	Nucb1	Nucleobindin-1 [Source:UniProtKB/Swiss-Prot;Acc:Q63083]	protein_coding	-1.02909	0.00262339
ENSRNOG00000012874	Rgma	repulsive guidance molecule A [Source:RefSeq peptide;Acc:NP_001100994]	protein_coding	-1.04806	0.0481201
ENSRNOG00000019106	Rps17	40S ribosomal protein S17 [Source:UniProtKB/Swiss-Prot;Acc:P04644]	protein_coding	0.926159	0.011529
ENSRNOG00000019497	Mrpl17	39S ribosomal protein L17, mitochondrial [Source:UniProtKB/Swiss-Prot;Acc:Q6PDW6]	protein_coding	-0.808893	0.0385012
ENSRNOG00000019342	Sult1a1	Sulfotransferase 1A1 [Source:UniProtKB/Swiss-Prot;Acc:P17988]	protein_coding	1.17535	0.0162883
ENSRNOG00000023647	Aldoa	Fructose-bisphosphate aldolase A [Source:UniProtKB/Swiss-Prot;Acc:P05065]	protein_coding	-1.21714	2.8813e-06
ENSRNOG00000027098	Sez6l2	seizure 6-like protein 2 precursor [Source:RefSeq peptide;Acc:NP_001101020]	protein_coding	-0.756081	0.047691
ENSRNOG00000019193	Stx1b	Syntaxin-1B [Source:UniProtKB/Swiss-Prot;Acc:P61265]	protein_coding	-0.947632	0.00119414
ENSRNOG00000020533	Htra1	Serine protease HTRA1 [Source:UniProtKB/Swiss-Prot;Acc:Q9QZK5]	protein_coding	0.884217	0.00269508
ENSRNOG00000021061	Map4k2	mitogen-activated protein kinase kinase kinase kinase 2 [Source:RefSeq peptide;Acc:NP_001099799]	protein_coding	-0.864463	0.0403223
ENSRNOG00000022619	Fth1	ferritin heavy chain [Source:RefSeq peptide;Acc:NP_036980]	protein_coding	-0.935884	0.000690868
ENSRNOG00000018685			processed_pseudogene	-0.793107	0.0104044
ENSRNOG00000046828			protein_coding	-1.23962	0.00503888
ENSRNOG00000049834	RGD1561789	Protein RGD1561789 [Source:UniProtKB/TrEMBL;Acc:D3ZMB8]	protein_coding	0.891215	0.0437744
ENSRNOG00000048184			protein_coding	-1.27566	0.00218638
ENSRNOG00000046600			protein_coding	-1.26583	0.00246279
ENSRNOG00000018554			processed_pseudogene	-0.995813	0.0431838
ENSRNOG00000023917			processed_pseudogene	1.31477	0.0018889
ENSRNOG00000028690		Protein LOC100364909 [Source:UniProtKB/TrEMBL;Acc:D3ZFA8]	protein_coding	0.842145	0.0374752
ENSRNOG00000048433	Tshz2	teashirt zinc finger family member 2 [Source:MGI Symbol;Acc:MGI:2153084]	protein_coding	-1.71306	2.73307e-05
ENSRNOG00000033100			processed_pseudogene	-0.814285	0.00416541
ENSRNOG00000037220		Protein RGD1564051 [Source:UniProtKB/TrEMBL;Acc:D3ZHP8]	protein_coding	0.793027	0.0192598
ENSRNOG00000049681	Mapre2	microtubule-associated protein RP/EB family member 2 [Source:RefSeq peptide;Acc:NP_001094470]	protein_coding	-0.899281	0.00176003
ENSRNOG00000030364		Uncharacterized protein [Source:UniProtKB/TrEMBL;Acc:D3ZN79]	protein_coding	-0.934149	0.0159585
ENSRNOG00000046506			processed_pseudogene	1.09035	0.0222803
ENSRNOG00000036339			miRNA	1.30798	0.0401799
ENSRNOG00000047475			miRNA	-1.13085	0.00503796
ENSRNOG00000050752			miRNA	-2.31636	9.37425e-12
ENSRNOG00000046707			miRNA	-2.11697	1.86761e-06
ENSRNOG00000046081			miRNA	-1.15811	0.00269508
ENSRNOG00000046880			miRNA	-0.960681	0.018491
ENSRNOG00000048154			miRNA	-2.38115	3.02539e-12
ENSRNOG00000050902			miRNA	-2.17962	4.17048e-06
ENSRNOG00000050614	Rn28s		miRNA	-2.38585	3.02539e-12
ENSRNOG00000050452			miRNA	-2.31742	1.60059e-11
ENSRNOG00000050434			miRNA	-1.1539	0.00309731
ENSRNOG00000047351			miRNA	-2.234	8.3783e-07
ENSRNOG00000048730			miRNA	-1.58356	0.0214726
ENSRNOG00000048872			miRNA	-1.12136	0.004344
ENSRNOG00000048994			miRNA	-2.35858	8.30139e-12
ENSRNOG00000048055			miRNA	-1.15315	0.00399567
ENSRNOG00000049350			miRNA	-2.34777	3.02539e-12
ENSRNOG00000045589			miRNA	-2.38239	3.02539e-12
ENSRNOG00000050156			miRNA	-2.22759	1.86761e-06
ENSRNOG00000048012			miRNA	-1.16184	0.00271436
ENSRNOG00000048595			miRNA	-1.13973	0.00428596
ENSRNOG00000049945			miRNA	-1.5615	0.00115194
ENSRNOG00000046179			miRNA	-2.2992	3.36669e-07
ENSRNOG00000048211			miRNA	-1.06652	0.00736437
ENSRNOG00000050545			miRNA	-2.21786	2.8813e-06
ENSRNOG00000031685			Mt_tRNA	-1.56237	2.6259e-06
ENSRNOG00000030371	COX2	cytochrome c oxidase subunit II (mitochondrion) [Source:RefSeq peptide;Acc:YP_665632]	protein_coding	-0.740775	0.0230421
ENSRNOG00000033615	ND3	NADH dehydrogenase subunit 3 (mitochondrion) [Source:RefSeq peptide;Acc:YP_665636]	protein_coding	-0.751477	0.0293784

## Sheet: CR ageing
6 months CR vs 12 months CR
Field1	Associated Gene Name	Description	Gene Biotype	logFC	FDR
ENSRNOG00000012942	Satb1	DNA-binding protein SATB1 [Source:RefSeq peptide;Acc:NP_001012129]	protein_coding	0.784255	0.041029
ENSRNOG00000046834	C3	complement C3 precursor [Source:RefSeq peptide;Acc:NP_058690]	protein_coding	0.948385	0.041029
ENSRNOG00000015397	Cpne7	copine-7 [Source:RefSeq peptide;Acc:NP_001101924]	protein_coding	-1.12987	9.46783e-06
ENSRNOG00000009735	Fibcd1	fibrinogen C domain-containing protein 1 [Source:RefSeq peptide;Acc:NP_001101299]	protein_coding	-1.40377	0.041029
ENSRNOG00000012840	Sparc	SPARC [Source:UniProtKB/Swiss-Prot;Acc:P16975]	protein_coding	-0.771162	0.0430876
ENSRNOG00000006645	Ryr3	Uncharacterized protein [Source:UniProtKB/TrEMBL;Acc:F1LPJ2]	protein_coding	-0.675131	0.041029
ENSRNOG00000045772			protein_coding	-1.11361	0.0430876
ENSRNOG00000023935	Nrsn2	neurensin-2 [Source:RefSeq peptide;Acc:NP_001103031]	protein_coding	-0.771875	0.0430876
ENSRNOG00000013681	Kcns1	Potassium voltage-gated channel subfamily S member 1 [Source:UniProtKB/Swiss-Prot;Acc:O88758]	protein_coding	1.73988	0.00210754
ENSRNOG00000002911	Alb	Serum albumin [Source:UniProtKB/Swiss-Prot;Acc:P02770]	protein_coding	3.8847	2.58549e-05
6 months CR vs 28 months CR
Field1	Associated Gene Name	Description	Gene Biotype	logFC	FDR
ENSRNOG00000047657			protein_coding	1.78075	0.000264497
ENSRNOG00000032708	RT1-Bb	rano class II histocompatibility antigen, B-1 beta chain precursor [Source:RefSeq peptide;Acc:NP_001004084]	protein_coding	2.51916	1.79401e-14
ENSRNOG00000000451	RT1-Ba	rano class II histocompatibility antigen, B alpha chain precursor [Source:RefSeq peptide;Acc:NP_001008831]	protein_coding	2.91167	1.05154e-25
ENSRNOG00000033215	RT1-Db1	rano class II histocompatibility antigen, D-1 beta chain precursor [Source:RefSeq peptide;Acc:NP_001008884]	protein_coding	3.37607	3.01888e-24
ENSRNOG00000032844	RT1-Da	RT1 class II, locus Da precursor [Source:RefSeq peptide;Acc:NP_001008847]	protein_coding	3.01317	7.37987e-22
ENSRNOG00000000443		Uncharacterized protein [Source:UniProtKB/TrEMBL;Acc:F1LNM4]	protein_coding	2.45485	4.66312e-08
ENSRNOG00000000419	C2	complement C2 precursor [Source:RefSeq peptide;Acc:NP_757376]	protein_coding	0.90728	0.00942026
ENSRNOG00000046834	C3	complement C3 precursor [Source:RefSeq peptide;Acc:NP_058690]	protein_coding	1.42445	6.64069e-10
ENSRNOG00000038999	RT1-A1	RT1 class Ia, locus A1 precursor [Source:RefSeq peptide;Acc:NP_001008827]	protein_coding	0.789413	0.0320593
ENSRNOG00000018735	Cd74	H-2 class II histocompatibility antigen gamma chain [Source:UniProtKB/Swiss-Prot;Acc:P10247]	protein_coding	2.73366	6.26971e-33
ENSRNOG00000003620	Fmo3	Dimethylaniline monooxygenase [N-oxide-forming] 3 [Source:UniProtKB/Swiss-Prot;Acc:Q9EQ76]	protein_coding	1.36832	0.0019974
ENSRNOG00000009263	Ifi27	interferon alpha-inducible protein 27 [Source:RefSeq peptide;Acc:NP_981955]	protein_coding	1.04638	0.000166063
ENSRNOG00000012804	C1qc	Complement C1q subcomponent subunit C [Source:UniProtKB/Swiss-Prot;Acc:P31722]	protein_coding	0.892903	0.0226665
ENSRNOG00000014819	Hap1	huntingtin-associated protein 1 isoform B [Source:RefSeq peptide;Acc:NP_817091]	protein_coding	-0.810592	0.0286301
ENSRNOG00000045654	Hspa1b	Heat shock 70 kDa protein 1A/1B [Source:UniProtKB/Swiss-Prot;Acc:Q07439]	protein_coding	-1.81517	7.44497e-06
ENSRNOG00000050647	Hspa1b	Heat shock 70 kDa protein 1A/1B [Source:UniProtKB/Swiss-Prot;Acc:Q07439]	protein_coding	-2.16944	1.50676e-09
ENSRNOG00000010146	Ndn	necdin [Source:RefSeq peptide;Acc:NP_001008558]	protein_coding	-0.681333	0.0234199
12 months CR vs 28 months CR
Field1	Associated Gene Name	Description	Gene Biotype	logFC	FDR
ENSRNOG00000013907	Sall1	sal-like protein 1 [Source:RefSeq peptide;Acc:NP_001100885]	protein_coding	0.757005	0.0228972
ENSRNOG00000047657			protein_coding	1.35876	0.0112399
ENSRNOG00000010437	Sncg	Gamma-synuclein [Source:UniProtKB/Swiss-Prot;Acc:Q63544]	protein_coding	0.914868	0.0291511
ENSRNOG00000032708	RT1-Bb	rano class II histocompatibility antigen, B-1 beta chain precursor [Source:RefSeq peptide;Acc:NP_001004084]	protein_coding	2.16605	7.60249e-11
ENSRNOG00000000451	RT1-Ba	rano class II histocompatibility antigen, B alpha chain precursor [Source:RefSeq peptide;Acc:NP_001008831]	protein_coding	1.87286	1.63834e-10
ENSRNOG00000033215	RT1-Db1	rano class II histocompatibility antigen, D-1 beta chain precursor [Source:RefSeq peptide;Acc:NP_001008884]	protein_coding	1.84765	1.61488e-06
ENSRNOG00000032844	RT1-Da	RT1 class II, locus Da precursor [Source:RefSeq peptide;Acc:NP_001008847]	protein_coding	1.52874	3.17894e-05
ENSRNOG00000000443		Uncharacterized protein [Source:UniProtKB/TrEMBL;Acc:F1LNM4]	protein_coding	1.48077	0.000367564
ENSRNOG00000000419	C2	complement C2 precursor [Source:RefSeq peptide;Acc:NP_757376]	protein_coding	0.878196	0.0220536
ENSRNOG00000000999	Smurf1	E3 ubiquitin-protein ligase SMURF1 [Source:RefSeq peptide;Acc:NP_001103068]	protein_coding	-0.674916	0.0157546
ENSRNOG00000030712	RT1-A2	RT1 class Ia, locus A2 precursor [Source:RefSeq peptide;Acc:NP_001008829]	protein_coding	0.876521	0.0296131
ENSRNOG00000020602	Ndufa13	RCG38845, isoform CRA_b; Uncharacterized protein [Source:UniProtKB/TrEMBL;Acc:D3ZE15]	protein_coding	1.17077	0.015461
ENSRNOG00000047246	Chtf8	Chromosome transmission fidelity protein 8 homolog isoform 2 [Source:UniProtKB/Swiss-Prot;Acc:B2RYL1]	protein_coding	0.698485	0.005791
ENSRNOG00000018735	Cd74	H-2 class II histocompatibility antigen gamma chain [Source:UniProtKB/Swiss-Prot;Acc:P10247]	protein_coding	1.91911	9.23539e-19
ENSRNOG00000002632	Naca	nascent polypeptide-associated complex subunit alpha isoform 2 [Source:RefSeq peptide;Acc:NP_001185509]	protein_coding	0.612374	0.00426909
ENSRNOG00000048273	Apod	apolipoprotein D precursor [Source:RefSeq peptide;Acc:NP_036909]	protein_coding	0.702798	0.0323283
ENSRNOG00000014522	Mlycd	Malonyl-CoA decarboxylase, mitochondrial [Source:UniProtKB/Swiss-Prot;Acc:Q920F5]	protein_coding	1.66422	0.0282843
ENSRNOG00000001224	Itgb2	integrin beta 2 precursor [Source:RefSeq peptide;Acc:NP_001032869]	protein_coding	1.06894	0.0155851
ENSRNOG00000011585	Fat3	Protocadherin Fat 3 [Source:UniProtKB/Swiss-Prot;Acc:Q8R508]	protein_coding	-0.617548	0.027153
ENSRNOG00000015999	Cirbp	Cold-inducible RNA-binding protein [Source:UniProtKB/Swiss-Prot;Acc:P60825]	protein_coding	0.736522	0.00173187
ENSRNOG00000000640	Egr2	E3 SUMO-protein ligase EGR2 [Source:UniProtKB/Swiss-Prot;Acc:P51774]	protein_coding	-0.729241	0.00607617
ENSRNOG00000013508	Rpl31	60S ribosomal protein L31 [Source:UniProtKB/Swiss-Prot;Acc:P62902]	protein_coding	0.574465	0.0280992
ENSRNOG00000006368	Lrrn3	Leucine-rich repeat neuronal protein 3 [Source:UniProtKB/Swiss-Prot;Acc:Q9ESY6]	protein_coding	0.525244	0.041394
ENSRNOG00000007273			pseudogene	1.2809	0.00426909
ENSRNOG00000005600	Nr4a2	Nuclear receptor subfamily 4 group A member 2 [Source:UniProtKB/Swiss-Prot;Acc:Q07917]	protein_coding	-0.655899	0.0155851
ENSRNOG00000011852	Myo6	myosin VI [Source:MGI Symbol;Acc:MGI:104785]	protein_coding	0.632681	0.00126674
ENSRNOG00000018870	Hapln2	hyaluronan and proteoglycan link protein 2 precursor [Source:RefSeq peptide;Acc:NP_071621]	protein_coding	0.772553	0.0275217
ENSRNOG00000010604	Taf15	TATA-binding protein-associated factor 2N [Source:RefSeq peptide;Acc:NP_001099294]	protein_coding	1.21991	0.00428465
ENSRNOG00000045772			protein_coding	1.32332	0.00107125
ENSRNOG00000019981	Sdf4	45 kDa calcium-binding protein [Source:UniProtKB/Swiss-Prot;Acc:Q91ZS3]	protein_coding	0.560774	0.027153
ENSRNOG00000021157	Ctss	cathepsin S [Source:MGI Symbol;Acc:MGI:107341]	protein_coding	0.654371	0.00027987
ENSRNOG00000002919	Gfap	Glial fibrillary acidic protein [Source:UniProtKB/Swiss-Prot;Acc:P47819]	protein_coding	0.992933	0.000179911
ENSRNOG00000009006	Ccdc47	Coiled-coil domain-containing protein 47 [Source:UniProtKB/Swiss-Prot;Acc:Q5U2X6]	protein_coding	0.602413	0.00426909
ENSRNOG00000024578	Ttyh2	Protein Ttyh2 [Source:UniProtKB/TrEMBL;Acc:D3ZU29]	protein_coding	0.804188	0.0231118
ENSRNOG00000002911	Alb	Serum albumin [Source:UniProtKB/Swiss-Prot;Acc:P02770]	protein_coding	-2.83149	0.000390582
ENSRNOG00000047746		uncharacterized protein LOC310926 [Source:RefSeq peptide;Acc:NP_001020173]	protein_coding	-0.690537	0.00428465
ENSRNOG00000011680	Il16	pro-interleukin-16 [Source:RefSeq peptide;Acc:NP_001099219]	protein_coding	1.00672	0.0231118
ENSRNOG00000022619	Fth1	ferritin heavy chain [Source:RefSeq peptide;Acc:NP_036980]	protein_coding	0.534369	0.00410759
ENSRNOG00000045654	Hspa1b	Heat shock 70 kDa protein 1A/1B [Source:UniProtKB/Swiss-Prot;Acc:Q07439]	protein_coding	-1.37958	0.0157546
ENSRNOG00000050647	Hspa1b	Heat shock 70 kDa protein 1A/1B [Source:UniProtKB/Swiss-Prot;Acc:Q07439]	protein_coding	-1.69184	2.39881e-05
ENSRNOG00000031506	Ftl	ferritin light chain 1 [Source:RefSeq peptide;Acc:NP_071945]	protein_coding	1.17547	0.0397647
ENSRNOG00000046828			protein_coding	1.02104	8.08023e-05
ENSRNOG00000048184			protein_coding	1.00179	0.00012736
ENSRNOG00000046600			protein_coding	1.00609	0.000125694
ENSRNOG00000033100			processed_pseudogene	0.673585	0.000306119
ENSRNOG00000010146	Ndn	necdin [Source:RefSeq peptide;Acc:NP_001008558]	protein_coding	-0.551911	0.00607617
ENSRNOG00000047475			miRNA	0.959578	0.000177187
ENSRNOG00000050752			miRNA	3.18169	4.21737e-79
ENSRNOG00000046707			miRNA	1.87381	1.22823e-10
ENSRNOG00000046081			miRNA	0.945207	0.000174257
ENSRNOG00000048154			miRNA	3.19809	9.66051e-80
ENSRNOG00000050902			miRNA	1.86475	4.72053e-09
ENSRNOG00000050614	Rn28s		miRNA	3.19254	2.21259e-78
ENSRNOG00000050452			miRNA	3.18954	3.23348e-77
ENSRNOG00000050434			miRNA	0.962238	0.000115738
ENSRNOG00000047351			miRNA	1.8318	6.01708e-08
ENSRNOG00000048730			miRNA	2.37303	6.22465e-15
ENSRNOG00000048872			miRNA	0.962829	0.00012736
ENSRNOG00000048994			miRNA	3.16922	5.78984e-79
ENSRNOG00000048055			miRNA	0.942623	0.000194343
ENSRNOG00000049350			miRNA	3.17769	1.43633e-75
ENSRNOG00000045589			miRNA	3.19163	2.62999e-77
ENSRNOG00000050156			miRNA	1.87007	1.05586e-08
ENSRNOG00000048012			miRNA	0.973993	0.000141175
ENSRNOG00000048595			miRNA	0.953465	0.000103821
ENSRNOG00000049945			miRNA	1.41724	2.37863e-14
ENSRNOG00000046179			miRNA	1.86302	4.6161e-10
ENSRNOG00000048211			miRNA	1.06052	6.07332e-06
ENSRNOG00000050545			miRNA	1.92543	9.26645e-11
ENSRNOG00000033299	ATP8	ATP synthase F0 subunit 8 (mitochondrion) [Source:RefSeq peptide;Acc:YP_665633]	protein_coding	0.632838	0.00566264
