# Supplementary material for: Transcriptome analysis in calorie-restricted rats implicates epigenetic and post-translational mechanisms in neuroprotection and aging
Source: Genome Biol. 2015 Dec 22;16:285. doi: 10.1186/s13059-015-0847-2 (PMC4699360; doi:10.1186/s13059-015-0847-2)
Supplement: Additional file 4: Table S3. — The overlap between genes DE when feeding CR and LA dietary supplementation at 28 months of age when compared with AL feeding the non-supplemented diet. It also shows the DAVID enrichment of the overlaps. (XLSX 375 kb) [file 13059_2015_847_MOESM4_ESM.xlsx]

## Sheet: overlap CR and LA diet only
Field1	Associated Gene Name	Description	Gene Biotype	DE_28m_AL_vs_28m_CR_logFC	DE_28m_AL_vs_28m_CR_FDR	DE_28m_AL_vs_28m_AL+LA_logFC	DE_28m_AL_vs_28m_AL+LA_FDR
ENSRNOG00000000010	Cbln1	Cerebellin-1 Cerebellin [des-Ser1]-cerebellin [Source:UniProtKB/Swiss-Prot;Acc:P63182]	protein_coding	-3.55205	7.17409e-07	-2.95665	2.68743e-05
ENSRNOG00000005669	Car8	Carbonic anhydrase-related protein [Source:UniProtKB/Swiss-Prot;Acc:Q5PPN4]	protein_coding	-2.86919	4.3259e-05	-2.9866	1.75211e-05
ENSRNOG00000005609	Neurod1	Neurogenic differentiation factor 1 [Source:UniProtKB/Swiss-Prot;Acc:Q64289]	protein_coding	-2.44957	0.00133929	-2.63546	0.000236357
ENSRNOG00000011680	Il16	pro-interleukin-16 [Source:RefSeq peptide;Acc:NP_001099219]	protein_coding	-2.22363	2.74279e-05	-2.24404	0.000103221
ENSRNOG00000050534	Gcnt1	beta-1,3-galactosyl-O-glycosyl-glycoprotein beta-1,6-N-acetylglucosaminyltransferase [Source:RefSeq peptide;Acc:NP_071612]	protein_coding	-1.89172	0.000273989	-1.74498	0.00270457
ENSRNOG00000014397	Zic2	zinc finger protein ZIC 2 [Source:RefSeq peptide;Acc:NP_001101862]	protein_coding	-1.81404	0.00049969	-2.05827	7.44054e-05
ENSRNOG00000019120	Hmgcs2	hydroxymethylglutaryl-CoA synthase, mitochondrial precursor [Source:RefSeq peptide;Acc:NP_775117]	protein_coding	-1.71495	3.20193e-05	-1.7761	2.67278e-06
ENSRNOG00000021918	Cep76	centrosomal protein 76kDa [Source:RefSeq peptide;Acc:NP_001093984]	protein_coding	-1.53021	0.00229001	-1.29925	0.0312125
ENSRNOG00000022957	Ctxn3	cortexin 3 [Source:RefSeq peptide;Acc:NP_001128168]	protein_coding	-1.43603	0.000124988	-1.65679	1.18961e-06
ENSRNOG00000005451	Dnah11	Dynein-like protein 11 [Source:UniProtKB/TrEMBL;Acc:Q63162]	protein_coding	-1.43544	0.00048969	-1.88947	3.50338e-06
ENSRNOG00000009411	Chn2	beta-chimaerin [Source:RefSeq peptide;Acc:NP_114473]	protein_coding	-1.41823	0.00120076	-1.43286	0.00123542
ENSRNOG00000006174	Grid2	glutamate receptor delta-2 subunit precursor [Source:RefSeq peptide;Acc:NP_077355]	protein_coding	-1.40323	0.000950098	-1.28991	0.00210891
ENSRNOG00000002089	Ccng2	cyclin-G2 [Source:RefSeq peptide;Acc:NP_001099195]	protein_coding	-1.35411	0.000613704	-1.22596	0.0022164
ENSRNOG00000045015	rno-mir-1843	rno-mir-1843 [Source:miRBase;Acc:MI0021535]	miRNA	-1.32743	0.0142612	-1.49481	0.00439375
ENSRNOG00000047002	Fstl5	follistatin-related protein 5 precursor [Source:RefSeq peptide;Acc:NP_001258124]	protein_coding	-1.30569	0.000722105	-1.52462	1.73112e-05
ENSRNOG00000016977	Calb2	Calretinin [Source:UniProtKB/Swiss-Prot;Acc:P47728]	protein_coding	-1.26523	0.00203325	-1.85188	5.53372e-06
ENSRNOG00000018241	Ank1	ankyrin-1 [Source:RefSeq peptide;Acc:NP_001100792]	protein_coding	-1.25832	0.0002242	-1.19194	0.000963146
ENSRNOG00000014886	Fam107b	Protein FAM107B [Source:UniProtKB/Swiss-Prot;Acc:Q5U4F3]	protein_coding	-1.24903	0.019527	-1.44116	0.00393844
ENSRNOG00000004050	Snrk	SNF-related serine/threonine-protein kinase [Source:UniProtKB/Swiss-Prot;Acc:Q63553]	protein_coding	-1.23609	0.000197004	-1.32413	8.86752e-05
ENSRNOG00000006867	Etv1	ets variant gene 1 isoform b [Source:RefSeq peptide;Acc:NP_001102179]	protein_coding	-1.22715	0.000899418	-1.00639	0.0079897
ENSRNOG00000003242	Gulp1	PTB domain-containing engulfment adapter protein 1 [Source:UniProtKB/Swiss-Prot;Acc:Q5PQS4]	protein_coding	-1.21191	0.0110227	-1.1486	0.0288844
ENSRNOG00000017294	Zranb1	zinc finger, RAN-binding domain containing 1 [Source:MGI Symbol;Acc:MGI:106441]	protein_coding	-1.11767	0.00114706	-1.05937	0.00226118
ENSRNOG00000032765	RGD1559955	Protein RGD1559955 [Source:UniProtKB/TrEMBL;Acc:D3ZKG6]	protein_coding	-1.11616	2.77352e-06	-1.3512	3.34262e-08
ENSRNOG00000023280	Als2	Alsin [Source:UniProtKB/Swiss-Prot;Acc:P0C5Y8]	protein_coding	-1.10682	0.00308069	-1.27391	0.000447267
ENSRNOG00000005442	Tspan9	tetraspanin-9 [Source:RefSeq peptide;Acc:NP_001101360]	protein_coding	-1.09674	0.00589089	-0.859389	0.0334414
ENSRNOG00000006689	Chd7	chromodomain helicase DNA binding protein 7 [Source:MGI Symbol;Acc:MGI:2444748]	protein_coding	-1.08726	0.00392346	-0.931117	0.0165768
ENSRNOG00000015746	Kcng4	potassium voltage-gated channel subfamily G member 4 [Source:RefSeq peptide;Acc:NP_001100905]	protein_coding	-1.07329	0.00292275	-0.841959	0.0422183
ENSRNOG00000046793		Protein LOC100362458 [Source:UniProtKB/TrEMBL;Acc:B2RYE6]	protein_coding	-1.05049	1.50731e-06	-1.01059	6.93227e-06
ENSRNOG00000021090	Pygm	glycogen phosphorylase, muscle form [Source:RefSeq peptide;Acc:NP_036770]	protein_coding	-1.04864	1.56446e-06	-0.84997	5.58152e-06
ENSRNOG00000008187	Ubash3b	ubiquitin-associated and SH3 domain-containing protein B [Source:RefSeq peptide;Acc:NP_001178721]	protein_coding	-1.04862	0.00249115	-0.757256	0.0420947
ENSRNOG00000010953	Icmt	protein-S-isoprenylcysteine O-methyltransferase [Source:RefSeq peptide;Acc:NP_579844]	protein_coding	-1.04736	0.00195689	-1.08193	0.00170352
ENSRNOG00000028690		Protein LOC100364909 [Source:UniProtKB/TrEMBL;Acc:D3ZFA8]	protein_coding	-1.03853	7.22091e-06	-1.01566	7.93993e-05
ENSRNOG00000011253	RGD1304810	uncharacterized protein LOC306504 [Source:RefSeq peptide;Acc:NP_001100784]	protein_coding	-1.01629	0.0129241	-1.03332	0.00579346
ENSRNOG00000010634	Megf11	multiple EGF-like-domains 11 [Source:MGI Symbol;Acc:MGI:1920951]	protein_coding	-1.01457	0.00095153	-1.26932	0.000177235
ENSRNOG00000007694	Unc13c	protein unc-13 homolog C [Source:RefSeq peptide;Acc:NP_775169]	protein_coding	-1.00144	0.00497318	-1.49606	8.88662e-07
ENSRNOG00000014751	Ret	proto-oncogene tyrosine-protein kinase receptor Ret isoform a precursor [Source:RefSeq peptide;Acc:NP_036775]	protein_coding	-0.993913	0.0112532	-2.136	4.366e-09
ENSRNOG00000005360	Dhrs7b	Dehydrogenase/reductase SDR family member 7B [Source:UniProtKB/Swiss-Prot;Acc:Q5RJY4]	protein_coding	-0.993168	0.000173322	-1.03261	6.90398e-05
ENSRNOG00000017714	Usp3	ubiquitin carboxyl-terminal hydrolase 3 [Source:RefSeq peptide;Acc:NP_001020595]	protein_coding	-0.99293	0.0110561	-0.989925	0.0137064
ENSRNOG00000012294	Heph	Hephaestin [Source:UniProtKB/Swiss-Prot;Acc:Q920H8]	protein_coding	-0.989426	0.00487259	-1.33931	7.94094e-07
ENSRNOG00000001733	Ppp1r2	Protein phosphatase inhibitor 2 [Source:UniProtKB/Swiss-Prot;Acc:P50411]	protein_coding	-0.988732	0.0151795	-1.06134	0.00732926
ENSRNOG00000015232	Pip5k1b	Phosphatidylinositol 4-phosphate 5-kinase type-1 beta [Source:UniProtKB/Swiss-Prot;Acc:Q5CZZ9]	protein_coding	-0.98699	0.00648734	-0.870453	0.0250071
ENSRNOG00000007905	Itga7	Integrin alpha-7 Integrin alpha-7 heavy chain Integrin alpha-7 light chain Integrin alpha-7 70 kDa form [Source:UniProtKB/Swiss-Prot;Acc:Q63258]	protein_coding	-0.975059	0.014052	-0.915843	0.026936
ENSRNOG00000013866	Usp49	ubiquitin carboxyl-terminal hydrolase 49 [Source:RefSeq peptide;Acc:NP_001129942]	protein_coding	-0.969736	0.00695197	-0.931874	0.0207293
ENSRNOG00000007551	Inadl	InaD-like (Drosophila) [Source:MGI Symbol;Acc:MGI:1277960]	protein_coding	-0.964193	0.0178288	-1.41318	7.93993e-05
ENSRNOG00000017969	Olfm3	Noelin-3 [Source:UniProtKB/Swiss-Prot;Acc:P63057]	protein_coding	-0.960611	0.0150766	-1.00474	0.0183277
ENSRNOG00000013330	Cdhr1	Cadherin-related family member 1 [Source:UniProtKB/Swiss-Prot;Acc:Q91XU7]	protein_coding	-0.947027	0.0146757	-0.884853	0.00334591
ENSRNOG00000020478	Camk4	Calcium/calmodulin-dependent protein kinase type IV [Source:UniProtKB/Swiss-Prot;Acc:P13234]	protein_coding	-0.944978	0.00139616	-1.0201	3.48959e-06
ENSRNOG00000031849	RGD1310110	uncharacterized protein LOC361032 [Source:RefSeq peptide;Acc:NP_001101844]	protein_coding	-0.931009	0.0184294	-0.943299	0.0148258
ENSRNOG00000002041	Boc	Biregional cell adhesion molecule-related/down-regulated by oncogenes (Cdon) binding protein (Predicted), isoform CRA_b; Uncharacterized protein [Source:UniProtKB/TrEMBL;Acc:D4A0Z7]	protein_coding	-0.924973	0.00657172	-0.808362	0.00346824
ENSRNOG00000045851			miRNA	-0.92423	0.00320003	-1.00506	0.00357398
ENSRNOG00000013282	Mctp1-ps1		protein_coding	-0.918823	0.00105275	-0.911799	0.000356427
ENSRNOG00000046636	HIST1H4B		protein_coding	-0.917053	0.000685244	-1.27222	8.54209e-08
ENSRNOG00000019959	Kcnc3	potassium voltage-gated channel subfamily C member 3 [Source:RefSeq peptide;Acc:NP_446449]	protein_coding	-0.915266	0.000469217	-0.87492	0.0023922
ENSRNOG00000016070	Trpc3	short transient receptor potential channel 3 [Source:RefSeq peptide;Acc:NP_068539]	protein_coding	-0.910102	0.000849189	-0.787741	0.00419395
ENSRNOG00000005335	Galnt13	Polypeptide N-acetylgalactosaminyltransferase 13 [Source:UniProtKB/Swiss-Prot;Acc:Q6UE39]	protein_coding	-0.908995	0.00406972	-1.03146	0.00019893
ENSRNOG00000047028	Mmp24	matrix metalloproteinase-24 precursor [Source:RefSeq peptide;Acc:NP_113945]	protein_coding	-0.908457	0.00112825	-0.839414	0.000984242
ENSRNOG00000025217		Cleavage and polyadenylation-specificity factor subunit 4 [Source:UniProtKB/TrEMBL;Acc:D4A905]	protein_coding	-0.905728	0.0230113	-0.938584	0.0211888
ENSRNOG00000007587	Tcp11l2	T-complex protein 11-like protein 2 [Source:UniProtKB/Swiss-Prot;Acc:Q568Z0]	protein_coding	-0.905522	0.00138469	-0.760451	0.0103923
ENSRNOG00000027791	Cox7a2l2	Cytochrome c oxidase subunit 7A2, mitochondrial [Source:UniProtKB/Swiss-Prot;Acc:P35171]	protein_coding	-0.903334	0.00131795	-1.0195	0.000599907
ENSRNOG00000019082	Sbk1	Serine/threonine-protein kinase SBK1 [Source:UniProtKB/Swiss-Prot;Acc:Q9Z335]	protein_coding	-0.90094	0.00982238	-1.00481	0.00203352
ENSRNOG00000013565	Zfp507	zinc finger protein 507 [Source:RefSeq peptide;Acc:NP_001099718]	protein_coding	-0.89868	0.00426991	-0.714975	0.0288532
ENSRNOG00000000145	Pik3r3	phosphatidylinositol 3-kinase regulatory subunit gamma [Source:RefSeq peptide;Acc:NP_071549]	protein_coding	-0.896686	0.0460074	-1.13933	0.00520488
ENSRNOG00000033261	Fam107a	protein FAM107A [Source:RefSeq peptide;Acc:NP_001020300]	protein_coding	-0.890382	4.64252e-06	-0.542022	0.0120623
ENSRNOG00000032517	Cntn6	contactin-6 precursor [Source:RefSeq peptide;Acc:NP_037357]	protein_coding	-0.886543	0.00789363	-0.785923	0.00778172
ENSRNOG00000050639	Nwd1	NACHT and WD repeat domain containing 1 [Source:MGI Symbol;Acc:MGI:2442268]	protein_coding	-0.884278	0.00140817	-1.05798	4.80527e-05
ENSRNOG00000040110	Foxn2	Protein RGD1562291 [Source:UniProtKB/TrEMBL;Acc:F1LZM0]	protein_coding	-0.878026	0.011338	-0.831293	0.0152285
ENSRNOG00000047296			protein_coding	-0.868192	0.00322787	-0.750194	0.0270907
ENSRNOG00000011957			pseudogene	-0.86611	0.0360388	-0.79479	0.02121
ENSRNOG00000033863	RGD1560470	Protein RGD1560470 [Source:UniProtKB/TrEMBL;Acc:D3ZTF0]	protein_coding	-0.861744	0.00822928	-0.664415	0.0113915
ENSRNOG00000023603	Fam123c		protein_coding	-0.858622	0.00205114	-0.668327	0.0216421
ENSRNOG00000010313	Astn2	astrotactin-2 precursor [Source:RefSeq peptide;Acc:NP_001258292]	protein_coding	-0.850549	0.0261299	-0.777306	0.0380752
ENSRNOG00000004890	Adcy8	adenylate cyclase type 8 [Source:RefSeq peptide;Acc:NP_058838]	protein_coding	-0.849325	0.000433086	-0.632894	0.0416971
ENSRNOG00000010748	Mtus1	Microtubule-associated tumor suppressor 1 homolog [Source:UniProtKB/Swiss-Prot;Acc:Q6IMY1]	protein_coding	-0.849273	0.0354772	-0.851314	0.03227
ENSRNOG00000006309	Soga1		protein_coding	-0.84755	0.000817219	-0.954119	6.73728e-05
ENSRNOG00000002369	Rgs8	Regulator of G-protein signaling 8 [Source:UniProtKB/Swiss-Prot;Acc:P49804]	protein_coding	-0.84581	0.000378717	-1.11225	6.74729e-07
ENSRNOG00000017022	Cerk	ceramide kinase [Source:RefSeq peptide;Acc:NP_001128333]	protein_coding	-0.843917	0.00048969	-0.670748	0.00808188
ENSRNOG00000003280	Grin2c	Glutamate [NMDA] receptor subunit epsilon-3 [Source:UniProtKB/Swiss-Prot;Acc:Q00961]	protein_coding	-0.835302	0.00113326	-0.663672	0.0145022
ENSRNOG00000015781	Ndst3	bifunctional heparan sulfate N-deacetylase/N-sulfotransferase 3 [Source:RefSeq peptide;Acc:NP_001178645]	protein_coding	-0.823681	0.00426991	-0.77244	0.0081027
ENSRNOG00000028844	Slc9a5	sodium/hydrogen exchanger 5 precursor [Source:RefSeq peptide;Acc:NP_620213]	protein_coding	-0.816941	0.0056	-0.88012	0.0022164
ENSRNOG00000046615			miRNA	-0.816145	0.0291705	-1.00553	0.00441777
ENSRNOG00000014310	Tmtc4	transmembrane and tetratricopeptide repeat containing 4 [Source:RefSeq peptide;Acc:NP_001127886]	protein_coding	-0.815503	0.020617	-0.685713	0.0385042
ENSRNOG00000047874	Th1l	TH1-like homolog (Drosophila) [Source:MGI Symbol;Acc:MGI:1926424]	protein_coding	-0.813707	0.0126224	-0.99949	0.00277775
ENSRNOG00000045885	RPS17		protein_coding	-0.801676	0.000523312	-0.87545	0.0005635
ENSRNOG00000025804			pseudogene	-0.782162	0.00411435	-0.846769	0.00110653
ENSRNOG00000014686	Kcnd3	Potassium voltage-gated channel subfamily D member 3 [Source:UniProtKB/Swiss-Prot;Acc:Q62897]	protein_coding	-0.779556	0.0195969	-0.759814	0.020311
ENSRNOG00000048927		Protein LOC100361180 [Source:UniProtKB/TrEMBL;Acc:D3ZHU9]	protein_coding	-0.772036	0.0094365	-0.91341	0.000933206
ENSRNOG00000006267	Rif1	Rap1 interacting factor 1 homolog (yeast) [Source:MGI Symbol;Acc:MGI:1098622]	protein_coding	-0.767013	0.0159882	-0.818425	0.00380244
ENSRNOG00000019236	Rnf220	ring finger protein 220 [Source:MGI Symbol;Acc:MGI:1913993]	protein_coding	-0.76291	0.00281825	-0.758055	0.00544005
ENSRNOG00000015835	Cacna2d2	voltage-dependent calcium channel subunit alpha-2/delta-2 precursor [Source:RefSeq peptide;Acc:NP_783182]	protein_coding	-0.760443	0.00906755	-0.854767	0.0033923
ENSRNOG00000004200	Sybu	Protein Golsyn [Source:UniProtKB/TrEMBL;Acc:F1LUC0]	protein_coding	-0.757717	0.00146353	-0.636666	0.00793074
ENSRNOG00000030954	Fat1	protocadherin Fat 1 precursor [Source:RefSeq peptide;Acc:NP_114007]	protein_coding	-0.756905	0.00464906	-0.82115	0.00145525
ENSRNOG00000033498	Cib1	Calcium and integrin-binding protein 1 [Source:UniProtKB/Swiss-Prot;Acc:Q9R010]	protein_coding	-0.746117	0.0473531	-0.742431	0.0244397
ENSRNOG00000000379	Dnajc12	DnaJ homolog subfamily C member 12 [Source:UniProtKB/Swiss-Prot;Acc:Q925T0]	protein_coding	-0.742797	0.036366	-0.907021	0.0136453
ENSRNOG00000009571	Wipf3	WAS/WASL-interacting protein family member 3 [Source:UniProtKB/Swiss-Prot;Acc:Q9Z0G8]	protein_coding	-0.741754	0.0298335	-0.967463	0.000534929
ENSRNOG00000016388	Sphkap	A-kinase anchor protein SPHKAP [Source:RefSeq peptide;Acc:NP_001120964]	protein_coding	-0.739183	0.00215904	-0.588942	0.0163779
ENSRNOG00000049067	Igip		protein_coding	-0.734403	0.00378047	-0.81891	0.00667891
ENSRNOG00000029572	Apeh	acylamino-acid-releasing enzyme [Source:RefSeq peptide;Acc:NP_036632]	protein_coding	-0.732491	0.00560164	-0.728899	0.00621946
ENSRNOG00000011523	H2afy	Core histone macro-H2A.1 [Source:UniProtKB/Swiss-Prot;Acc:Q02874]	protein_coding	-0.731685	0.00256289	-0.820127	0.0005635
ENSRNOG00000016385	Gabrd	Gamma-aminobutyric acid receptor subunit delta [Source:UniProtKB/Swiss-Prot;Acc:P18506]	protein_coding	-0.726546	0.0232414	-0.875792	0.00233235
ENSRNOG00000003220	H3f3c	Histone H3.3 [Source:UniProtKB/Swiss-Prot;Acc:P84245]	protein_coding	-0.723219	0.0450028	-0.748603	0.0151954
ENSRNOG00000009381	Mapk6	Mitogen-activated protein kinase 6 [Source:UniProtKB/Swiss-Prot;Acc:P27704]	protein_coding	-0.721215	0.000584878	-0.508235	0.0258196
ENSRNOG00000033119	Plcb4	1-phosphatidylinositol 4,5-bisphosphate phosphodiesterase beta-4 [Source:RefSeq peptide;Acc:NP_077329]	protein_coding	-0.720819	0.00827312	-0.796126	0.0144912
ENSRNOG00000004207	Eml5	echinoderm microtubule associated protein like 5 [Source:MGI Symbol;Acc:MGI:2442513]	protein_coding	-0.715803	0.00778393	-0.620944	0.0207465
ENSRNOG00000001597	Atf2	Cyclic AMP-dependent transcription factor ATF-2 [Source:UniProtKB/Swiss-Prot;Acc:Q00969]	protein_coding	-0.71372	0.00115781	-0.477709	0.0355654
ENSRNOG00000004276	Itga3	Integrin alpha 3 variant A; Uncharacterized protein [Source:UniProtKB/TrEMBL;Acc:D3ZCG9]	protein_coding	-0.704992	0.0212639	-0.811086	0.00418388
ENSRNOG00000009431	RGD1561609		protein_coding	-0.704238	0.0448296	-0.736545	0.03328
ENSRNOG00000016207	Galnt1	Polypeptide N-acetylgalactosaminyltransferase 1 Polypeptide N-acetylgalactosaminyltransferase 1 soluble form [Source:UniProtKB/Swiss-Prot;Acc:Q10473]	protein_coding	-0.702986	0.000644001	-0.528131	0.0148873
ENSRNOG00000011380	Kcnc1	potassium voltage-gated channel subfamily C member 1 [Source:RefSeq peptide;Acc:NP_036988]	protein_coding	-0.702465	0.00308069	-0.534537	0.0457581
ENSRNOG00000020533	Htra1	Serine protease HTRA1 [Source:UniProtKB/Swiss-Prot;Acc:Q9QZK5]	protein_coding	-0.701332	0.000458307	-0.858738	3.98773e-05
ENSRNOG00000009388	Sptssb	serine palmitoyltransferase, small subunit B [Source:RefSeq peptide;Acc:NP_001258230]	protein_coding	-0.69949	0.0224823	-0.764086	0.0289097
ENSRNOG00000021441	Reln	reelin precursor [Source:RefSeq peptide;Acc:NP_536319]	protein_coding	-0.695515	0.0133206	-0.748359	0.0107477
ENSRNOG00000014550	Plcxd3	PI-PLC X domain-containing protein 3 [Source:RefSeq peptide;Acc:NP_001101141]	protein_coding	-0.692534	0.00252439	-0.887156	0.000238282
ENSRNOG00000049957	Ddx17	DEAD (Asp-Glu-Ala-Asp) box polypeptide 17 [Source:RefSeq peptide;Acc:NP_001015018]	protein_coding	-0.69077	0.000119281	-0.599331	0.000968958
ENSRNOG00000047491	Tro	trophinin [Source:MGI Symbol;Acc:MGI:1928994]	protein_coding	-0.684482	0.000928116	-0.762902	0.000283275
ENSRNOG00000029610	Kcnd2	potassium voltage-gated channel subfamily D member 2 precursor [Source:RefSeq peptide;Acc:NP_113918]	protein_coding	-0.684421	0.0122458	-0.735002	0.00419794
ENSRNOG00000027923	Mynn	myoneurin [Source:RefSeq peptide;Acc:NP_001012178]	protein_coding	-0.677156	0.00887131	-0.547086	0.0497644
ENSRNOG00000021569	Tiam1	T cell lymphoma invasion and metastasis 1 [Source:MGI Symbol;Acc:MGI:103306]	protein_coding	-0.668907	0.00232392	-0.526046	0.0446512
ENSRNOG00000006957	Gria4	glutamate receptor 4 isoform 2 precursor [Source:RefSeq peptide;Acc:NP_001106655]	protein_coding	-0.668171	0.0329371	-0.665159	0.0356153
ENSRNOG00000019354	Ptch1	protein patched homolog 1 [Source:RefSeq peptide;Acc:NP_446018]	protein_coding	-0.667187	0.0201724	-0.759942	0.00520488
ENSRNOG00000011989	Vat1l	vesicle amine transport protein 1 homolog-like (T. californica) [Source:MGI Symbol;Acc:MGI:2142534]	protein_coding	-0.663411	0.00786215	-0.905982	0.00123261
ENSRNOG00000013752	Elavl3	ELAV-like protein 3 [Source:RefSeq peptide;Acc:NP_758827]	protein_coding	-0.661019	0.00228913	-0.647036	0.00955258
ENSRNOG00000014290	Grm1	metabotropic glutamate receptor 1 isoform alpha precursor [Source:RefSeq peptide;Acc:NP_058707]	protein_coding	-0.660092	0.0104746	-0.798971	0.000215156
ENSRNOG00000048912			miRNA	-0.658401	0.0269816	-0.749197	0.0421544
ENSRNOG00000008451	Fut8	alpha-(1,6)-fucosyltransferase [Source:RefSeq peptide;Acc:NP_001002289]	protein_coding	-0.655577	0.0394245	-0.620731	0.0415107
ENSRNOG00000034005	Celsr3	Cadherin EGF LAG seven-pass G-type receptor 3 [Source:UniProtKB/Swiss-Prot;Acc:O88278]	protein_coding	-0.647886	0.00137163	-0.439959	0.0394157
ENSRNOG00000047222	Ipo8	importin 8 [Source:MGI Symbol;Acc:MGI:2444611]	protein_coding	-0.646838	0.00167112	-0.457617	0.0373829
ENSRNOG00000011589	Camk2d	Calcium/calmodulin-dependent protein kinase type II subunit delta [Source:UniProtKB/Swiss-Prot;Acc:P15791]	protein_coding	-0.646624	0.00957538	-0.650548	0.0173552
ENSRNOG00000011427	Hr	protein hairless [Source:RefSeq peptide;Acc:NP_077340]	protein_coding	-0.645319	0.0479262	-1.09327	0.00061377
ENSRNOG00000015576	Hsdl1	Inactive hydroxysteroid dehydrogenase-like protein 1 [Source:UniProtKB/Swiss-Prot;Acc:Q4V8B7]	protein_coding	-0.640498	0.034215	-0.740707	0.00919354
ENSRNOG00000050963			miRNA	-0.638641	0.0269816	-0.766154	0.0338471
ENSRNOG00000004874	Flrt3	Leucine-rich repeat transmembrane protein FLRT3 [Source:UniProtKB/Swiss-Prot;Acc:B1H234]	protein_coding	-0.637827	0.0243682	-0.637011	0.0208845
ENSRNOG00000001795	Itgb5	integrin, beta 5 precursor [Source:RefSeq peptide;Acc:NP_671480]	protein_coding	-0.622504	0.00526045	-0.626137	0.00261168
ENSRNOG00000027770	Trpm3	transient receptor potential cation channel subfamily M member 3 [Source:RefSeq peptide;Acc:NP_001178491]	protein_coding	-0.621824	0.0427544	-1.06023	4.23165e-07
ENSRNOG00000031275	RGD1559938		processed_pseudogene	-0.619142	0.0453333	-0.598733	0.0440112
ENSRNOG00000020769	Crebrf	Protein RGD1310862 [Source:UniProtKB/TrEMBL;Acc:D4A811]	protein_coding	-0.619011	0.0225011	-0.640017	0.0163779
ENSRNOG00000014268	Abca2	ATP-binding cassette sub-family A member 2 [Source:RefSeq peptide;Acc:NP_077372]	protein_coding	-0.616801	0.00426263	-0.525045	0.0206248
ENSRNOG00000047574	Nrxn3	neurexin-3-alpha precursor [Source:RefSeq peptide;Acc:NP_446269]	protein_coding	-0.614073	0.00203325	-0.757154	2.15238e-05
ENSRNOG00000014090	Retsat	all-trans-retinol 13,14-reductase precursor [Source:RefSeq peptide;Acc:NP_659552]	protein_coding	-0.612312	0.0079801	-0.55995	0.0215627
ENSRNOG00000000368	Grik2	glutamate receptor, ionotropic kainate 2 precursor [Source:RefSeq peptide;Acc:NP_062182]	protein_coding	-0.607505	0.0164325	-0.577831	0.0191309
ENSRNOG00000016010	Mul1	mitochondrial ubiquitin ligase activator of NFKB 1 [Source:RefSeq peptide;Acc:NP_001100165]	protein_coding	-0.601778	0.00518854	-0.446676	0.0397786
ENSRNOG00000047386	Smg1	SMG1 homolog, phosphatidylinositol 3-kinase-related kinase (C. elegans) [Source:MGI Symbol;Acc:MGI:1919742]	protein_coding	-0.594188	0.0429296	-0.609449	0.0304708
ENSRNOG00000018666	Gpsm1	G-protein-signaling modulator 1 isoform a [Source:RefSeq peptide;Acc:NP_653346]	protein_coding	-0.591089	0.0151059	-0.750008	0.000895989
ENSRNOG00000004289	Kdm6a	lysine (K)-specific demethylase 6A [Source:MGI Symbol;Acc:MGI:1095419]	protein_coding	-0.587093	0.0124425	-0.546478	0.00732559
ENSRNOG00000007104	Itpr1	inositol 1,4,5-trisphosphate receptor type 1 isoform 3 [Source:RefSeq peptide;Acc:NP_001257526]	protein_coding	-0.583651	0.00836693	-0.497295	0.0252036
ENSRNOG00000012840	Sparc	SPARC [Source:UniProtKB/Swiss-Prot;Acc:P16975]	protein_coding	-0.582414	0.0246229	-0.649268	0.00105937
ENSRNOG00000029871	Slc8a3	Sodium/calcium exchanger 3 [Source:UniProtKB/Swiss-Prot;Acc:P70549]	protein_coding	-0.579151	0.035392	-0.564891	0.0467635
ENSRNOG00000001715	Ece2	endothelin-converting enzyme 2 [Source:RefSeq peptide;Acc:NP_001002815]	protein_coding	-0.578075	0.0137416	-0.899962	0.000376031
ENSRNOG00000004423	Zfp238	zinc finger protein 238 [Source:RefSeq peptide;Acc:NP_073169]	protein_coding	-0.577259	0.00992342	-0.789529	0.000143267
ENSRNOG00000006818	Arl6ip5	PRA1 family protein 3 [Source:UniProtKB/Swiss-Prot;Acc:Q9ES40]	protein_coding	-0.573186	0.0170292	-0.519125	0.0306361
ENSRNOG00000013825	Rap1gap	Rap1 GTPase-activating protein [Source:MGI Symbol;Acc:MGI:109338]	protein_coding	-0.570419	0.044047	-0.697434	0.00227518
ENSRNOG00000002190	RGD1563065	Uncharacterized protein [Source:UniProtKB/TrEMBL;Acc:D3ZY83]	protein_coding	-0.566284	0.00816047	-0.549842	0.0269775
ENSRNOG00000020185	Wdr6	WD repeat-containing protein 6 [Source:UniProtKB/Swiss-Prot;Acc:Q5XFW6]	protein_coding	-0.564082	0.00452626	-0.730037	0.00562476
ENSRNOG00000019423	Dvl1	Segment polarity protein dishevelled homolog DVL-1 [Source:UniProtKB/Swiss-Prot;Acc:Q9WVB9]	protein_coding	-0.563918	0.0147413	-0.596012	0.00499045
ENSRNOG00000029876	Gucy1a2	Guanylate cyclase soluble subunit alpha-2 [Source:UniProtKB/Swiss-Prot;Acc:Q9WVI4]	protein_coding	-0.553052	0.0345872	-0.532507	0.0296296
ENSRNOG00000026316	Wdr43	WD repeat domain 43 [Source:RefSeq peptide;Acc:NP_001032880]	protein_coding	-0.54724	0.0406709	-0.585617	0.031749
ENSRNOG00000005544	Kansl1	KAT8 regulatory NSL complex subunit 1 [Source:MGI Symbol;Acc:MGI:1923969]	protein_coding	-0.533438	0.0246229	-0.606968	0.0125701
ENSRNOG00000008088	Btbd3	BTB/POZ domain-containing protein 3 [Source:RefSeq peptide;Acc:NP_001101252]	protein_coding	-0.521495	0.0224802	-0.484029	0.0312125
ENSRNOG00000008580	Nbn	nibrin [Source:RefSeq peptide;Acc:NP_620228]	protein_coding	-0.519751	0.0366457	-0.558853	0.0360411
ENSRNOG00000013314	Avl9	Protein RGD1564615; RCG52383 [Source:UniProtKB/TrEMBL;Acc:D3ZVU6]	protein_coding	-0.518474	0.0162076	-0.513505	0.0232614
ENSRNOG00000043128	Armcx4	armadillo repeat containing, X-linked 4 [Source:MGI Symbol;Acc:MGI:2147887]	protein_coding	-0.517106	0.018143	-0.53196	0.0102831
ENSRNOG00000048902		Influenza virus NS1A binding protein (Predicted), isoform CRA_d; Protein Ivns1abp [Source:UniProtKB/TrEMBL;Acc:D4A0T2]	protein_coding	-0.514654	0.0486988	-0.657883	0.0308876
ENSRNOG00000017074	RAB28	ras-related protein Rab-28 [Source:RefSeq peptide;Acc:NP_446430]	protein_coding	-0.512444	0.0394555	-0.692356	0.00150258
ENSRNOG00000021164	Stip1	Stress-induced-phosphoprotein 1 [Source:UniProtKB/Swiss-Prot;Acc:O35814]	protein_coding	-0.510788	0.0473615	-0.509477	0.026086
ENSRNOG00000022116	Gjb6	gap junction beta-6 protein [Source:RefSeq peptide;Acc:NP_445840]	protein_coding	-0.510256	0.0253261	-0.863718	3.34371e-07
ENSRNOG00000010771	Pkd1	polycystin-1 precursor [Source:RefSeq peptide;Acc:NP_001244281]	protein_coding	-0.509833	0.0436999	-0.54514	0.00998753
ENSRNOG00000000007	Gad1	Glutamate decarboxylase 1 [Source:UniProtKB/Swiss-Prot;Acc:P18088]	protein_coding	-0.502739	0.0131217	-0.577916	0.00441777
ENSRNOG00000013837	Trp53bp1	transformation related protein 53 binding protein 1 [Source:MGI Symbol;Acc:MGI:1351320]	protein_coding	-0.502196	0.0147537	-0.534583	0.00933561
ENSRNOG00000003835	Slc43a2	large neutral amino acids transporter small subunit 4 [Source:RefSeq peptide;Acc:NP_001099282]	protein_coding	-0.497223	0.0295852	-0.478168	0.0382685
ENSRNOG00000022860	Swi5	DNA repair protein SWI5 homolog [Source:UniProtKB/Swiss-Prot;Acc:Q63ZV7]	protein_coding	-0.489127	0.0492311	-0.589287	0.00794421
ENSRNOG00000006697	Tmem55a	Transmembrane protein 55A [Source:UniProtKB/Swiss-Prot;Acc:Q4V888]	protein_coding	-0.485754	0.0330862	-0.512022	0.0145624
ENSRNOG00000013691			protein_coding	-0.484723	0.0317022	-0.475442	0.0321506
ENSRNOG00000005159	Fam135b		protein_coding	-0.482285	0.0296006	-0.464324	0.0286661
ENSRNOG00000020056	Fam134c	uncharacterized protein LOC360632 [Source:RefSeq peptide;Acc:NP_001129276]	protein_coding	-0.478374	0.0272055	-0.602941	0.00171783
ENSRNOG00000016640	Dner	Protein Dner [Source:UniProtKB/TrEMBL;Acc:E9PSP3]	protein_coding	-0.474749	0.0330399	-0.597022	0.00407503
ENSRNOG00000030547	Dpp6	dipeptidyl aminopeptidase-like protein 6 [Source:RefSeq peptide;Acc:NP_074041]	protein_coding	-0.474484	0.0222436	-0.635428	0.00146888
ENSRNOG00000016478	Eif5a	Eukaryotic translation initiation factor 5A-1 [Source:UniProtKB/Swiss-Prot;Acc:Q3T1J1]	protein_coding	-0.470341	0.0292375	-0.496929	0.0145624
ENSRNOG00000004185	Mon2		protein_coding	-0.459562	0.0303191	-0.570847	0.00415811
ENSRNOG00000020139	RGD1565775	LOC361980 protein [Source:UniProtKB/TrEMBL;Acc:Q56A23]	protein_coding	-0.448215	0.0462089	-0.461981	0.0374571
ENSRNOG00000006816	Ubr5	ubiquitin protein ligase E3 component n-recognin 5 [Source:MGI Symbol;Acc:MGI:1918040]	protein_coding	-0.430931	0.0364201	-0.444394	0.0297466
ENSRNOG00000050843	Mut	Protein LOC100361295; RCG43751 [Source:UniProtKB/TrEMBL;Acc:D3ZKG1]	protein_coding	0.430904	0.0487691	0.532862	0.0062263
ENSRNOG00000005502	Ankib1	ankyrin repeat and IBR domain-containing protein 1 [Source:RefSeq peptide;Acc:NP_001128253]	protein_coding	0.44289	0.0353342	0.529613	0.00522174
ENSRNOG00000004973	Ppp2r5c	serine/threonine-protein phosphatase 2A 56 kDa regulatory subunit gamma isoform [Source:RefSeq peptide;Acc:NP_001178041]	protein_coding	0.455036	0.0311789	0.429867	0.0304692
ENSRNOG00000017309	RGD1359529	UPF0471 protein C1orf63 homolog [Source:UniProtKB/Swiss-Prot;Acc:Q5U2S0]	protein_coding	0.462072	0.0326334	0.695358	0.000617313
ENSRNOG00000002934	Atp1b1	Sodium/potassium-transporting ATPase subunit beta-1 [Source:UniProtKB/Swiss-Prot;Acc:P07340]	protein_coding	0.463356	0.0217048	0.556965	0.00923876
ENSRNOG00000010091	RGD1310351	uncharacterized protein LOC298425 [Source:RefSeq peptide;Acc:NP_001100147]	protein_coding	0.463471	0.0453333	0.451623	0.0357292
ENSRNOG00000038045	Rpl34	ribosomal protein L34 [Source:MGI Symbol;Acc:MGI:1915686]	protein_coding	0.468982	0.0243864	0.487818	0.0171784
ENSRNOG00000007901	Tmed10	Transmembrane emp24 domain-containing protein 10 [Source:UniProtKB/Swiss-Prot;Acc:Q63584]	protein_coding	0.473196	0.0274836	0.641513	0.000613949
ENSRNOG00000011052	Gars	Glycine--tRNA ligase [Source:UniProtKB/Swiss-Prot;Acc:Q5I0G4]	protein_coding	0.483559	0.0234279	0.455478	0.0296287
ENSRNOG00000000902	Hsph1	Heat shock protein 105 kDa [Source:UniProtKB/Swiss-Prot;Acc:Q66HA8]	protein_coding	0.485055	0.0236187	0.640154	0.00157665
ENSRNOG00000049020	Tceal3	Protein LOC679974 [Source:UniProtKB/TrEMBL;Acc:D3ZCE6]	protein_coding	0.488859	0.031929	0.568709	0.0144589
ENSRNOG00000001494	Napa	Alpha-soluble NSF attachment protein [Source:UniProtKB/Swiss-Prot;Acc:P54921]	protein_coding	0.490204	0.0358941	0.524716	0.0201377
ENSRNOG00000020660	Cfl1	Cofilin-1 [Source:UniProtKB/Swiss-Prot;Acc:P45592]	protein_coding	0.491077	0.0145016	0.456963	0.025561
ENSRNOG00000015987	Rap1gds1	rap1 GTPase-GDP dissociation stimulator 1 [Source:RefSeq peptide;Acc:NP_001101198]	protein_coding	0.491105	0.0125858	0.476111	0.0143934
ENSRNOG00000016550	Dclk2	Serine/threonine-protein kinase DCLK2 [Source:UniProtKB/Swiss-Prot;Acc:Q5MPA9]	protein_coding	0.492434	0.0497099	0.486042	0.0384075
ENSRNOG00000036696	Hgs	Hepatocyte growth factor-regulated tyrosine kinase substrate [Source:UniProtKB/Swiss-Prot;Acc:Q9JJ50]	protein_coding	0.492751	0.0346037	0.548469	0.00728797
ENSRNOG00000014453	Anxa5	annexin A5 [Source:RefSeq peptide;Acc:NP_037264]	protein_coding	0.493123	0.0492311	0.732489	0.000535285
ENSRNOG00000009205	Lmo4	LIM domain transcription factor LMO4 [Source:RefSeq peptide;Acc:NP_001009708]	protein_coding	0.493827	0.0488278	0.44412	0.0408311
ENSRNOG00000011984	Cxcl14	C-X-C motif chemokine 14 precursor [Source:RefSeq peptide;Acc:NP_001013155]	protein_coding	0.495138	0.0369208	0.529359	0.0197145
ENSRNOG00000013579	Gm7964	predicted gene 7964 [Source:MGI Symbol;Acc:MGI:3646150]	protein_coding	0.496759	0.0207315	0.575354	0.00366515
ENSRNOG00000018903	Pik3r1	phosphatidylinositol 3-kinase regulatory subunit alpha [Source:RefSeq peptide;Acc:NP_037137]	protein_coding	0.501	0.0311789	0.596081	0.01261
ENSRNOG00000006542	Atp6v0c	V-type proton ATPase 16 kDa proteolipid subunit [Source:UniProtKB/Swiss-Prot;Acc:P63081]	protein_coding	0.503488	0.0145019	0.502842	0.0125701
ENSRNOG00000024212	Papd5	PAP-associated domain-containing protein 5 [Source:RefSeq peptide;Acc:NP_001100886]	protein_coding	0.509249	0.022576	0.475766	0.0206248
ENSRNOG00000021084	Mpeg1	macrophage-expressed gene 1 protein precursor [Source:RefSeq peptide;Acc:NP_072139]	protein_coding	0.509517	0.0319847	0.638637	0.00121078
ENSRNOG00000002827	Rbfox1	fox-1 homolog A [Source:RefSeq peptide;Acc:NP_001100444]	protein_coding	0.512243	0.00765874	0.408495	0.0434882
ENSRNOG00000011142	Cyb5b	Cytochrome b5 type B [Source:UniProtKB/Swiss-Prot;Acc:P04166]	protein_coding	0.51264	0.0287119	0.524451	0.0133267
ENSRNOG00000017114	Synj2	synaptojanin-2 isoform 2 [Source:RefSeq peptide;Acc:NP_001106843]	protein_coding	0.51682	0.0477387	0.747934	0.000849549
ENSRNOG00000018159	Anxa4	annexin A4 [Source:RefSeq peptide;Acc:NP_077069]	protein_coding	0.517255	0.0489628	0.800564	0.000140571
ENSRNOG00000001436	Ywhag	14-3-3 protein gamma 14-3-3 protein gamma, N-terminally processed [Source:UniProtKB/Swiss-Prot;Acc:P61983]	protein_coding	0.517402	0.0209882	0.567117	0.00921537
ENSRNOG00000004677	Zeb2	zinc finger E-box-binding homeobox 2 [Source:RefSeq peptide;Acc:NP_001028873]	protein_coding	0.528738	0.0298335	0.588738	0.0110286
ENSRNOG00000009985	Tdrd7	Tudor domain-containing protein 7 [Source:UniProtKB/Swiss-Prot;Acc:Q9R1R4]	protein_coding	0.529025	0.0440145	0.540513	0.0253915
ENSRNOG00000016552	Hmgcs1	Hydroxymethylglutaryl-CoA synthase, cytoplasmic [Source:UniProtKB/Swiss-Prot;Acc:P17425]	protein_coding	0.529397	0.0173756	0.450311	0.0480816
ENSRNOG00000033615	ND3	NADH dehydrogenase subunit 3 (mitochondrion) [Source:RefSeq peptide;Acc:YP_665636]	protein_coding	0.532016	0.023286	0.580436	0.00892635
ENSRNOG00000003201	RPS4X	40S ribosomal protein S4, X isoform [Source:UniProtKB/Swiss-Prot;Acc:P62703]	protein_coding	0.536754	0.0146757	0.5216	0.00715461
ENSRNOG00000010551	Lhx2	LIM/homeobox protein Lhx2 [Source:RefSeq peptide;Acc:NP_001100041]	protein_coding	0.536791	0.0404244	0.645202	0.0131611
ENSRNOG00000014562	Hnrnpf	Heterogeneous nuclear ribonucleoprotein F Heterogeneous nuclear ribonucleoprotein F, N-terminally processed [Source:UniProtKB/Swiss-Prot;Acc:Q794E4]	protein_coding	0.539091	0.0079332	0.678845	0.0005635
ENSRNOG00000017445	Tubb2b	Tubulin beta-2B chain [Source:UniProtKB/Swiss-Prot;Acc:Q3KRE8]	protein_coding	0.540383	0.029989	0.68528	0.00208803
ENSRNOG00000021102	Scn1b	Sodium channel subunit beta-1 [Source:UniProtKB/Swiss-Prot;Acc:Q00954]	protein_coding	0.540447	0.00911193	0.465479	0.0462736
ENSRNOG00000013683	S1pr1	Sphingosine 1-phosphate receptor 1 [Source:UniProtKB/Swiss-Prot;Acc:P48303]	protein_coding	0.540644	0.00833452	0.695663	0.000166185
ENSRNOG00000031889	Rpl6	60S ribosomal protein L6 [Source:UniProtKB/TrEMBL;Acc:F1LQS3]	protein_coding	0.540871	0.0289193	0.558234	0.0102442
ENSRNOG00000014107	Omg	oligodendrocyte myelin glycoprotein precursor [Source:RefSeq peptide;Acc:NP_001005898]	protein_coding	0.541622	0.00564085	0.632252	0.000471857
ENSRNOG00000005457	Lamp5	Lysosome-associated membrane glycoprotein 5 [Source:UniProtKB/Swiss-Prot;Acc:Q5PPI4]	protein_coding	0.543062	0.0411601	0.557759	0.0318854
ENSRNOG00000006052	Sulf2	extracellular sulfatase Sulf-2 precursor [Source:RefSeq peptide;Acc:NP_001030099]	protein_coding	0.543759	0.0289193	0.649478	0.00320154
ENSRNOG00000033152	RPS18	40S ribosomal protein S18 [Source:UniProtKB/Swiss-Prot;Acc:P62271]	protein_coding	0.544975	0.00792384	0.530321	0.0095083
ENSRNOG00000001862	Ube2l3	ubiquitin-conjugating enzyme E2 L3 [Source:RefSeq peptide;Acc:NP_001102317]	protein_coding	0.546125	0.0120331	0.686609	0.000263257
ENSRNOG00000020266	Eef2	Elongation factor 2 [Source:UniProtKB/Swiss-Prot;Acc:P05197]	protein_coding	0.546471	0.0180656	0.656615	0.00160445
ENSRNOG00000046891	Hk1	hexokinase 1 [Source:MGI Symbol;Acc:MGI:96103]	protein_coding	0.556462	0.00905445	0.475825	0.0308876
ENSRNOG00000028580	Pcnxl2	Protein Pcnxl2 [Source:UniProtKB/TrEMBL;Acc:D4AB99]	protein_coding	0.556805	0.0486988	0.671677	0.00767436
ENSRNOG00000019428	Higd1a	HIG1 domain family member 1A [Source:UniProtKB/Swiss-Prot;Acc:Q8VH49]	protein_coding	0.556832	0.0183941	0.540632	0.0178011
ENSRNOG00000013916	Nefm	neurofilament medium polypeptide [Source:RefSeq peptide;Acc:NP_058725]	protein_coding	0.562733	0.0296857	0.689989	0.00152083
ENSRNOG00000047276			protein_coding	0.563257	0.010519	0.459273	0.0414894
ENSRNOG00000018289	RGD1560648	Protein DJ-1 [Source:UniProtKB/Swiss-Prot;Acc:O88767]	protein_coding	0.564254	0.0312257	0.467296	0.0321239
ENSRNOG00000023237			protein_coding	0.565373	0.0297576	0.758346	0.000830775
ENSRNOG00000001068	Rac1	Ras-related C3 botulinum toxin substrate 1 [Source:UniProtKB/Swiss-Prot;Acc:Q6RUV5]	protein_coding	0.569429	0.011943	0.634258	0.00135155
ENSRNOG00000010668	Anxa6	annexin A6 [Source:RefSeq peptide;Acc:NP_077070]	protein_coding	0.569809	0.0172385	0.709993	0.000738043
ENSRNOG00000024322	Shroom2	Protein Shroom2 [Source:UniProtKB/Swiss-Prot;Acc:Q7TP36]	protein_coding	0.571006	0.0079801	0.589649	0.00286857
ENSRNOG00000030371	COX2	cytochrome c oxidase subunit II (mitochondrion) [Source:RefSeq peptide;Acc:YP_665632]	protein_coding	0.571913	0.00631836	0.565314	0.0267919
ENSRNOG00000021314	Fdft1	Squalene synthase [Source:UniProtKB/Swiss-Prot;Acc:Q02769]	protein_coding	0.575618	0.0135144	0.694406	0.00058451
ENSRNOG00000005183	Rtf1	RNA polymerase-associated protein RTF1 homolog [Source:RefSeq peptide;Acc:NP_001102428]	protein_coding	0.575745	0.00449884	0.734993	4.32042e-05
ENSRNOG00000011384	Aimp1	aminoacyl tRNA synthase complex-interacting multifunctional protein 1 [Source:RefSeq peptide;Acc:NP_446209]	protein_coding	0.578512	0.0273558	0.488931	0.0478041
ENSRNOG00000021206	Pla2g16	Group XVI phospholipase A1/A2 [Source:UniProtKB/Swiss-Prot;Acc:P53817]	protein_coding	0.57984	0.0361714	0.627405	0.00393266
ENSRNOG00000002436	Mmd	Monocyte to macrophage differentiation protein [Source:UniProtKB/Swiss-Prot;Acc:Q719N3]	protein_coding	0.581077	0.00484988	0.65498	0.0010775
ENSRNOG00000014317	Arpc5l	actin-related protein 2/3 complex subunit 5-like protein [Source:RefSeq peptide;Acc:NP_001032856]	protein_coding	0.581208	0.0418844	0.518417	0.0475306
ENSRNOG00000003256	Ccng1	Cyclin-G1 [Source:UniProtKB/Swiss-Prot;Acc:P39950]	protein_coding	0.582363	0.00491403	0.62033	0.00171937
ENSRNOG00000000105	Cplx2	Complexin-2 [Source:UniProtKB/Swiss-Prot;Acc:P84087]	protein_coding	0.58618	0.00894105	0.552466	0.00945233
ENSRNOG00000017163	Pfkp	6-phosphofructokinase type C [Source:RefSeq peptide;Acc:NP_996729]	protein_coding	0.586415	0.00524694	0.59771	0.00524802
ENSRNOG00000003207	Fmnl1	formin-like protein 1 [Source:RefSeq peptide;Acc:NP_001099316]	protein_coding	0.58967	0.0453092	0.973342	3.13706e-05
ENSRNOG00000010834	Mpped1	metallophosphoesterase domain-containing protein 1 [Source:RefSeq peptide;Acc:NP_001124041]	protein_coding	0.590035	0.0131217	0.756849	0.000198148
ENSRNOG00000021201	Txnip	Thioredoxin-interacting protein [Source:UniProtKB/Swiss-Prot;Acc:Q5M7W1]	protein_coding	0.593281	0.0110561	0.538389	0.0211888
ENSRNOG00000003253	Qdpr	Dihydropteridine reductase [Source:UniProtKB/Swiss-Prot;Acc:P11348]	protein_coding	0.597162	0.00293219	0.714424	0.000323211
ENSRNOG00000027694	RPS7	40S ribosomal protein S7 [Source:UniProtKB/Swiss-Prot;Acc:P62083]	protein_coding	0.598053	0.0107465	0.571864	0.0125439
ENSRNOG00000015277	Serf2	small EDRK-rich factor 2 [Source:RefSeq peptide;Acc:NP_001092252]	protein_coding	0.599151	0.0126224	0.606381	0.0111405
ENSRNOG00000033024		Uncharacterized protein [Source:UniProtKB/TrEMBL;Acc:D3ZX87]	protein_coding	0.599916	0.0044256	0.510302	0.0229016
ENSRNOG00000012988	Lix1	Lix1 homolog [Source:RefSeq peptide;Acc:NP_001099684]	protein_coding	0.603272	0.0289989	0.850045	0.000617313
ENSRNOG00000028904	Vps9d1	uncharacterized protein LOC307923 [Source:RefSeq peptide;Acc:NP_001100910]	protein_coding	0.605828	0.0494837	0.642247	0.0285863
ENSRNOG00000001242	Gstt3	glutathione S-transferase, theta 3 [Source:RefSeq peptide;Acc:NP_001131115]	protein_coding	0.607975	0.0104329	0.633465	0.00732559
ENSRNOG00000001136	Pebp1	Phosphatidylethanolamine-binding protein 1 Hippocampal cholinergic neurostimulating peptide [Source:UniProtKB/Swiss-Prot;Acc:P31044]	protein_coding	0.609073	0.00524694	0.534532	0.00762461
ENSRNOG00000016530	Nsa2	ribosome biogenesis protein NSA2 homolog [Source:RefSeq peptide;Acc:NP_599242]	protein_coding	0.609471	0.0194569	0.64799	0.00484667
ENSRNOG00000015976	Snurf	Small nuclear ribonucleoprotein-associated protein N [Source:UniProtKB/Swiss-Prot;Acc:P63164]	protein_coding	0.614011	0.000885926	0.632385	0.000324648
ENSRNOG00000001069	Elavl1	ELAV-like protein 1 [Source:RefSeq peptide;Acc:NP_001102318]	protein_coding	0.616668	0.00253237	0.711137	0.00120558
ENSRNOG00000019995	Dnajc18	dnaJ homolog subfamily C member 18 [Source:RefSeq peptide;Acc:NP_001013909]	protein_coding	0.616927	0.0225799	0.599804	0.0298433
ENSRNOG00000048981	Ahsa1	AHA1, activator of heat shock protein ATPase 1 [Source:MGI Symbol;Acc:MGI:2387603]	protein_coding	0.619077	0.00526045	0.491747	0.0365999
ENSRNOG00000009733	Praf2	PRA1 family protein 2 [Source:RefSeq peptide;Acc:NP_001102483]	protein_coding	0.621042	0.0144557	0.700136	0.0023857
ENSRNOG00000029133	Aes	Amino-terminal enhancer of split [Source:UniProtKB/Swiss-Prot;Acc:P63003]	protein_coding	0.621329	0.00277565	0.67486	0.0140832
ENSRNOG00000020202	Asrgl1	L-asparaginase [Source:UniProtKB/Swiss-Prot;Acc:Q8VI04]	protein_coding	0.623553	0.00427753	0.725644	0.0034158
ENSRNOG00000016322	Camk2n1	Calcium/calmodulin-dependent protein kinase II inhibitor 1 [Source:UniProtKB/Swiss-Prot;Acc:Q9JI15]	protein_coding	0.629771	0.028034	0.732161	0.000178012
ENSRNOG00000023020	Fdx1l	adrenodoxin-like protein, mitochondrial [Source:RefSeq peptide;Acc:NP_001101472]	protein_coding	0.630692	0.031388	0.628337	0.0206248
ENSRNOG00000032902	Ybx1	nuclease-sensitive element-binding protein 1 [Source:RefSeq peptide;Acc:NP_113751]	protein_coding	0.632506	0.0161509	0.57079	0.0380254
ENSRNOG00000001611	Rpl24	60S ribosomal protein L24 [Source:UniProtKB/Swiss-Prot;Acc:P83732]	protein_coding	0.634127	0.00528817	0.632551	0.00544005
ENSRNOG00000023086	Arpp19	cAMP-regulated phosphoprotein 19 [Source:RefSeq peptide;Acc:NP_113848]	protein_coding	0.634511	0.0437482	0.829868	0.0189337
ENSRNOG00000002680	Lamc1	laminin, gamma 1 precursor [Source:RefSeq peptide;Acc:NP_446418]	protein_coding	0.634828	0.0050216	0.536187	0.0359641
ENSRNOG00000014097	Psmd7	26S proteasome non-ATPase regulatory subunit 7 [Source:RefSeq peptide;Acc:NP_001100896]	protein_coding	0.635236	0.00215904	0.574536	0.00353024
ENSRNOG00000048174	Uqcrq	Cytochrome b-c1 complex subunit 8 [Source:UniProtKB/Swiss-Prot;Acc:Q7TQ16]	protein_coding	0.635822	0.00719901	0.690035	0.000626694
ENSRNOG00000031789	Rangap1	RAN GTPase activating protein 1 [Source:RefSeq peptide;Acc:NP_001231784]	protein_coding	0.636693	0.0145019	0.556878	0.0384075
ENSRNOG00000009090	Dad1	Dolichyl-diphosphooligosaccharide--protein glycosyltransferase subunit DAD1 [Source:UniProtKB/Swiss-Prot;Acc:P61805]	protein_coding	0.638101	0.0242362	0.643451	0.0147024
ENSRNOG00000033100			processed_pseudogene	0.638607	0.00123647	0.695793	0.000160958
ENSRNOG00000043328	Chmp2a	charged multivesicular body protein 2a [Source:RefSeq peptide;Acc:NP_001102376]	protein_coding	0.63871	0.00177415	0.451585	0.0457581
ENSRNOG00000012183	Glrx	Glutaredoxin-1 [Source:UniProtKB/Swiss-Prot;Acc:Q9ESH6]	protein_coding	0.638783	0.0190437	0.595448	0.0351788
ENSRNOG00000030871	Calm2	calmodulin [Source:RefSeq peptide;Acc:NP_059022]	protein_coding	0.643663	0.00755005	0.650352	0.00349892
ENSRNOG00000006593	Grpel1	GrpE protein homolog 1, mitochondrial [Source:UniProtKB/Swiss-Prot;Acc:P97576]	protein_coding	0.647911	0.0153254	0.539555	0.0421395
ENSRNOG00000019973	Arl3	ADP-ribosylation factor-like protein 3 [Source:UniProtKB/Swiss-Prot;Acc:P37996]	protein_coding	0.651085	0.00188066	0.617511	0.00579346
ENSRNOG00000019721	Ypel3	yippee-like 3 [Source:RefSeq peptide;Acc:NP_001129170]	protein_coding	0.65279	0.00184792	0.735774	0.00187216
ENSRNOG00000015321	Moxd1	Monooxygenase, DBH-like 1; Protein Moxd1 [Source:UniProtKB/TrEMBL;Acc:G3V9S5]	protein_coding	0.654069	0.0229336	1.00436	0.000103221
ENSRNOG00000029014			pseudogene	0.656538	0.000770704	0.61444	0.00157139
ENSRNOG00000046857	Osbpl1a	oxysterol-binding protein-related protein 1 [Source:RefSeq peptide;Acc:NP_742020]	protein_coding	0.660548	0.00406598	0.787126	0.000323211
ENSRNOG00000008465	Tmem176b	Transmembrane protein 176B [Source:UniProtKB/Swiss-Prot;Acc:Q925D4]	protein_coding	0.661283	0.0106979	0.709866	0.00189257
ENSRNOG00000001845	Top3b	DNA topoisomerase 3-beta-1 [Source:RefSeq peptide;Acc:NP_001099331]	protein_coding	0.663556	0.0330399	0.665725	0.025469
ENSRNOG00000017136	SYT17	Synaptotagmin-17 [Source:UniProtKB/Swiss-Prot;Acc:Q62807]	protein_coding	0.665754	0.00366559	0.742678	0.000617313
ENSRNOG00000014343			protein_coding	0.666782	0.031594	0.646964	0.0252673
ENSRNOG00000015097	Kcmf1	E3 ubiquitin-protein ligase KCMF1 [Source:RefSeq peptide;Acc:NP_001121664]	protein_coding	0.667965	0.00786433	0.639801	0.00804838
ENSRNOG00000036701	Actg1	Actin, cytoplasmic 2 Actin, cytoplasmic 2, N-terminally processed [Source:UniProtKB/Swiss-Prot;Acc:P63259]	protein_coding	0.668134	0.00126947	0.613127	0.00297933
ENSRNOG00000009324	Wdr54	WD repeat-containing protein 54 [Source:RefSeq peptide;Acc:NP_001102715]	protein_coding	0.668889	0.0206249	0.611604	0.0310542
ENSRNOG00000045731			processed_pseudogene	0.670992	0.0104329	0.644866	0.0121689
ENSRNOG00000003667		Dystrophin [Source:UniProtKB/Swiss-Prot;Acc:P11530]	protein_coding	0.672734	0.00100105	0.74232	0.00024918
ENSRNOG00000034180	RPL37	60S ribosomal protein L37 [Source:UniProtKB/Swiss-Prot;Acc:P61928]	protein_coding	0.673442	0.00887131	0.778634	4.07781e-05
ENSRNOG00000001129	Fbxo21	F-box only protein 21 [Source:RefSeq peptide;Acc:NP_001101808]	protein_coding	0.674447	0.00048969	0.542835	0.00920341
ENSRNOG00000012053	S100a16	protein S100-A16 [Source:RefSeq peptide;Acc:NP_001102027]	protein_coding	0.674821	0.00308069	0.813512	0.000181008
ENSRNOG00000018816	Cox5a	Cytochrome c oxidase subunit 5A, mitochondrial [Source:UniProtKB/Swiss-Prot;Acc:P11240]	protein_coding	0.682581	0.00322787	0.613652	0.0422183
ENSRNOG00000018836	RGD1559896	uncharacterized protein LOC498967 [Source:RefSeq peptide;Acc:NP_001102604]	protein_coding	0.683367	0.00100105	0.846347	9.92737e-06
ENSRNOG00000006962	Stk32c	serine/threonine-protein kinase 32C [Source:RefSeq peptide;Acc:NP_001102392]	protein_coding	0.684169	0.0191452	0.570715	0.0496101
ENSRNOG00000021125	Prdx5	Peroxiredoxin-5, mitochondrial [Source:UniProtKB/Swiss-Prot;Acc:Q9R063]	protein_coding	0.687819	0.00137163	0.626695	0.00933561
ENSRNOG00000021960			pseudogene	0.688972	0.000640772	0.708394	0.000198274
ENSRNOG00000018087	Vim	vimentin [Source:RefSeq peptide;Acc:NP_112402]	protein_coding	0.689419	0.000363225	0.796524	1.15098e-05
ENSRNOG00000049452			protein_coding	0.691669	0.00229275	0.571777	0.01653
ENSRNOG00000020247	Cnih2	Protein cornichon homolog 2 [Source:UniProtKB/Swiss-Prot;Acc:Q5BJU5]	protein_coding	0.691701	0.0131217	0.629496	0.00273289
ENSRNOG00000031802	MP68	6.8 kDa mitochondrial proteolipid [Source:UniProtKB/Swiss-Prot;Acc:D3Z9R8]	protein_coding	0.692212	0.00155012	0.614298	0.00670768
ENSRNOG00000017230	Cox15	COX15 homolog [Source:RefSeq peptide;Acc:NP_001028871]	protein_coding	0.692879	0.0056956	0.62318	0.0180383
ENSRNOG00000017251	WDR55	WD repeat-containing protein 55 [Source:UniProtKB/Swiss-Prot;Acc:A1L112]	protein_coding	0.693371	0.0090361	0.585543	0.020902
ENSRNOG00000004741	Rpl19	60S ribosomal protein L19 [Source:UniProtKB/Swiss-Prot;Acc:P84100]	protein_coding	0.694291	0.0118921	0.582749	0.014496
ENSRNOG00000017731	Agpat4	1-acyl-sn-glycerol-3-phosphate acyltransferase delta [Source:UniProtKB/Swiss-Prot;Acc:Q924S1]	protein_coding	0.694541	0.00564085	0.616673	0.0128
ENSRNOG00000001313	Gnaz	Guanine nucleotide-binding protein G(z) subunit alpha [Source:UniProtKB/Swiss-Prot;Acc:P19627]	protein_coding	0.694718	0.0366457	0.657689	0.0297466
ENSRNOG00000002627	Kctd3	BTB/POZ domain-containing protein KCTD3 [Source:RefSeq peptide;Acc:NP_001100669]	protein_coding	0.695527	0.0021892	0.55736	0.00933561
ENSRNOG00000023803	Cmya5		protein_coding	0.695966	0.0399197	0.748906	0.0122313
ENSRNOG00000000700	Tmem119	transmembrane protein 119 precursor [Source:RefSeq peptide;Acc:NP_001100625]	protein_coding	0.69656	0.023719	0.761326	0.0127516
ENSRNOG00000011956	Aktip	AKT-interacting protein [Source:UniProtKB/Swiss-Prot;Acc:Q5FVH4]	protein_coding	0.699758	0.000331321	0.56297	0.0070384
ENSRNOG00000002210	Hsd17b11	Estradiol 17-beta-dehydrogenase 11 [Source:UniProtKB/Swiss-Prot;Acc:Q6AYS8]	protein_coding	0.703345	0.0142612	0.980981	1.71193e-05
ENSRNOG00000018048	Dctn5	dynactin subunit 5 [Source:RefSeq peptide;Acc:NP_001032867]	protein_coding	0.703744	0.00538006	0.846732	0.000727904
ENSRNOG00000014816	Slc1a1	Excitatory amino acid transporter 3 [Source:UniProtKB/Swiss-Prot;Acc:P51907]	protein_coding	0.705469	0.00524694	0.755915	0.0016667
ENSRNOG00000038228	Serp2	stress-associated endoplasmic reticulum protein 2 [Source:RefSeq peptide;Acc:NP_001102574]	protein_coding	0.708411	0.000849594	0.499761	0.0385042
ENSRNOG00000029443	RPS29	40S ribosomal protein S29 [Source:UniProtKB/Swiss-Prot;Acc:P62275]	protein_coding	0.70928	0.0108418	0.5733	0.0385042
ENSRNOG00000005039	Tfpi	Tissue factor pathway inhibitor [Source:UniProtKB/Swiss-Prot;Acc:Q02445]	protein_coding	0.710819	0.0453481	0.893988	0.00596065
ENSRNOG00000013589	Cxcl12	chemokine (C-X-C motif) ligand 12 isoform alpha precursor [Source:RefSeq peptide;Acc:NP_071513]	protein_coding	0.711421	0.00423657	0.681951	0.00815727
ENSRNOG00000018117	Ndufv1	NADH dehydrogenase [Source:RefSeq peptide;Acc:NP_001006973]	protein_coding	0.711457	0.00156344	0.627482	0.0041824
ENSRNOG00000008459	Anapc13	anaphase promoting complex subunit 13 [Source:RefSeq peptide;Acc:NP_001167454]	protein_coding	0.711688	0.0372036	0.803593	0.00898028
ENSRNOG00000021269	Chgb	Secretogranin-1 CCB peptide short form CCB peptide long form [Source:UniProtKB/Swiss-Prot;Acc:O35314]	protein_coding	0.714756	0.00040663	0.862757	8.52435e-06
ENSRNOG00000003125	Rogdi		protein_coding	0.715411	0.000885926	0.527765	0.0263009
ENSRNOG00000011559	Cnn3	Calponin-3 [Source:UniProtKB/Swiss-Prot;Acc:P37397]	protein_coding	0.716738	0.00040663	0.854898	1.87564e-05
ENSRNOG00000027049	Atp5j2	ATP synthase subunit f, mitochondrial [Source:UniProtKB/Swiss-Prot;Acc:D3ZAF6]	protein_coding	0.718942	0.00137119	0.542897	0.0156312
ENSRNOG00000017506	Cltb	Clathrin light chain B [Source:UniProtKB/Swiss-Prot;Acc:P08082]	protein_coding	0.719501	0.00153463	0.782754	0.000971845
ENSRNOG00000033686	RPL38	60S ribosomal protein L38 [Source:UniProtKB/Swiss-Prot;Acc:P63174]	protein_coding	0.720946	0.0319255	0.758351	0.0467931
ENSRNOG00000006500	Snf8	Vacuolar-sorting protein SNF8 [Source:UniProtKB/Swiss-Prot;Acc:Q5RK19]	protein_coding	0.7214	0.00948002	1.00842	1.63432e-05
ENSRNOG00000005478	Fkbp9	Peptidyl-prolyl cis-trans isomerase FKBP9 [Source:UniProtKB/Swiss-Prot;Acc:Q66H94]	protein_coding	0.722286	0.00649514	0.944246	0.000271119
ENSRNOG00000018881	Rnasek	ribonuclease kappa [Source:RefSeq peptide;Acc:NP_001131033]	protein_coding	0.723646	0.00126947	0.702638	0.00138634
ENSRNOG00000049681	Mapre2	microtubule-associated protein RP/EB family member 2 [Source:RefSeq peptide;Acc:NP_001094470]	protein_coding	0.723716	0.000251461	0.753516	6.38352e-05
ENSRNOG00000016387	Rpl34	60S ribosomal protein L34 [Source:RefSeq peptide;Acc:NP_001102037]	protein_coding	0.726013	0.008334	0.637133	0.0192951
ENSRNOG00000047225			protein_coding	0.728854	0.00690746	0.642262	0.0149135
ENSRNOG00000007369	Shisa4	protein shisa-4 precursor [Source:RefSeq peptide;Acc:NP_001071294]	protein_coding	0.730769	0.023286	0.894027	0.00350177
ENSRNOG00000039203	RGD1566136	Protein RGD1566136 [Source:UniProtKB/TrEMBL;Acc:D3ZV50]	protein_coding	0.733115	0.00443863	0.69127	0.0359641
ENSRNOG00000032803	Rpl21	60S ribosomal protein L21 [Source:RefSeq peptide;Acc:NP_445782]	protein_coding	0.733433	0.0113246	0.706728	0.0108809
ENSRNOG00000009862	Olfm1	Noelin [Source:UniProtKB/Swiss-Prot;Acc:Q62609]	protein_coding	0.738106	0.000525894	0.834323	1.18392e-05
ENSRNOG00000027230	Fhod3	FH1/FH2 domain-containing protein 3 [Source:RefSeq peptide;Acc:NP_001258261]	protein_coding	0.741642	0.0079801	0.65539	0.00156867
ENSRNOG00000007194	Cpsf3	cleavage and polyadenylation specificity factor subunit 3 [Source:RefSeq peptide;Acc:NP_001025201]	protein_coding	0.747351	0.00196652	0.664341	0.00581745
ENSRNOG00000002045	Anxa3	annexin A3 [Source:RefSeq peptide;Acc:NP_036955]	protein_coding	0.748739	0.00063514	0.888756	6.24532e-06
ENSRNOG00000012538	Rpl37	60S ribosomal protein L37 [Source:UniProtKB/Swiss-Prot;Acc:P61928]	protein_coding	0.751809	0.0055689	0.576587	0.0497644
ENSRNOG00000018524	Ezr	Ezrin [Source:UniProtKB/Swiss-Prot;Acc:P31977]	protein_coding	0.752036	0.000870117	0.804721	0.000106366
ENSRNOG00000020110	B3gnt1	N-acetyllactosaminide beta-1,3-N-acetylglucosaminyltransferase [Source:RefSeq peptide;Acc:NP_001099794]	protein_coding	0.754041	0.00887131	0.645172	0.0178011
ENSRNOG00000001086	Vps37b	vacuolar protein sorting-associated protein 37B [Source:RefSeq peptide;Acc:NP_001099398]	protein_coding	0.754243	0.00673363	0.739682	0.00984251
ENSRNOG00000020658	Aarsd1	Alanyl-tRNA editing protein Aarsd1 [Source:UniProtKB/Swiss-Prot;Acc:Q5XI97]	protein_coding	0.755134	0.00256289	0.791965	0.00237006
ENSRNOG00000023386	Gorasp2	Golgi reassembly-stacking protein 2 [Source:RefSeq peptide;Acc:NP_001007721]	protein_coding	0.7554	0.000178663	0.567824	0.00423463
ENSRNOG00000001173	Cabp1	Calcium-binding protein 1 [Source:UniProtKB/Swiss-Prot;Acc:O88751]	protein_coding	0.755967	0.00572851	0.776367	0.000985282
ENSRNOG00000004330	Chrdl1	chordin-like protein 1 [Source:RefSeq peptide;Acc:NP_955796]	protein_coding	0.756738	0.0178288	1.15247	2.7352e-05
ENSRNOG00000000775	Mog	myelin-oligodendrocyte glycoprotein precursor [Source:RefSeq peptide;Acc:NP_073159]	protein_coding	0.757132	0.00320003	0.69695	0.000346639
ENSRNOG00000031927	Klk6	kallikrein-6 precursor [Source:RefSeq peptide;Acc:NP_062048]	protein_coding	0.757824	0.0115554	0.90921	0.000831229
ENSRNOG00000013719	Dph5	diphthine synthase [Source:RefSeq peptide;Acc:NP_001017449]	protein_coding	0.758385	0.0119664	0.642917	0.0315015
ENSRNOG00000016961	Rps27	40S ribosomal protein S27 [Source:UniProtKB/Swiss-Prot;Acc:Q71TY3]	protein_coding	0.758429	0.00662786	0.860994	0.000346669
ENSRNOG00000029941	Grina	Protein lifeguard 1 [Source:UniProtKB/Swiss-Prot;Acc:Q6P6R0]	protein_coding	0.761277	0.000401653	0.693853	0.000895989
ENSRNOG00000004773	Yaf2	YY1 associated factor 2 [Source:RefSeq peptide;Acc:NP_001128343]	protein_coding	0.762617	4.4058e-05	0.536939	0.00520271
ENSRNOG00000009088	Txnrd1	Thioredoxin reductase 1, cytoplasmic [Source:UniProtKB/Swiss-Prot;Acc:O89049]	protein_coding	0.763213	0.00159662	0.539611	0.0250071
ENSRNOG00000001056	Snapc2	snRNA-activating protein complex subunit 2 [Source:UniProtKB/Swiss-Prot;Acc:Q68FX5]	protein_coding	0.763324	0.00184792	0.850679	0.000737859
ENSRNOG00000009910	Swap70	switch-associated protein 70 [Source:RefSeq peptide;Acc:NP_001099758]	protein_coding	0.764516	0.00172975	0.69182	0.006346
ENSRNOG00000011904	Trappc4	Trafficking protein particle complex subunit 4 [Source:UniProtKB/Swiss-Prot;Acc:Q69BT7]	protein_coding	0.764568	0.0358941	0.795567	0.0228533
ENSRNOG00000033803	RPL37	60S ribosomal protein L37 [Source:UniProtKB/Swiss-Prot;Acc:P61928]	protein_coding	0.765565	0.00230797	0.62662	0.0250071
ENSRNOG00000016460	Clu	clusterin precursor [Source:RefSeq peptide;Acc:NP_444180]	protein_coding	0.766846	9.05418e-05	0.868466	4.07491e-07
ENSRNOG00000046834	C3	complement C3 precursor [Source:RefSeq peptide;Acc:NP_058690]	protein_coding	0.767604	0.00805051	1.08253	0.00026884
ENSRNOG00000025679	Stk40	Serine/threonine-protein kinase 40 [Source:UniProtKB/Swiss-Prot;Acc:Q7TNL4]	protein_coding	0.76814	0.0171887	0.832395	0.0125701
ENSRNOG00000012262	Depdc7	DEP domain-containing protein 7 [Source:UniProtKB/Swiss-Prot;Acc:Q4QR86]	protein_coding	0.7743	0.0479262	0.88098	0.0111054
ENSRNOG00000018958	Mt3	Metallothionein-3 [Source:UniProtKB/Swiss-Prot;Acc:P37361]	protein_coding	0.774377	0.00394227	0.575355	0.0388112
ENSRNOG00000020255	Sars	Serine--tRNA ligase, cytoplasmic [Source:UniProtKB/Swiss-Prot;Acc:Q6P799]	protein_coding	0.775534	0.00108146	0.60801	0.0171784
ENSRNOG00000019575	Rell2	RELT-like protein 2 [Source:UniProtKB/Swiss-Prot;Acc:Q5FVJ4]	protein_coding	0.775715	0.0055753	0.760265	0.00625158
ENSRNOG00000022144			protein_coding	0.776594	0.0289989	0.903997	0.00144703
ENSRNOG00000048564	Rps12	ribosomal protein S12 [Source:MGI Symbol;Acc:MGI:98105]	protein_coding	0.776897	0.00385029	0.602749	0.0160867
ENSRNOG00000020698	Rnd2	rho-related GTP-binding protein RhoN [Source:RefSeq peptide;Acc:NP_001010953]	protein_coding	0.776976	5.95565e-05	0.725948	0.000231631
ENSRNOG00000010872	Ckb	Creatine kinase B-type [Source:UniProtKB/Swiss-Prot;Acc:P07335]	protein_coding	0.777207	0.00209425	0.610772	0.0158586
ENSRNOG00000016660	Cox5b	Cytochrome c oxidase subunit 5B, mitochondrial [Source:UniProtKB/Swiss-Prot;Acc:P12075]	protein_coding	0.777462	0.000597539	0.723671	0.000131858
ENSRNOG00000012764	Agap3	arf-GAP with GTPase, ANK repeat and PH domain-containing protein 3 [Source:RefSeq peptide;Acc:NP_001102086]	protein_coding	0.779808	0.00292275	0.829858	0.000324648
ENSRNOG00000042123	RGD1560884	uncharacterized protein LOC502957 [Source:RefSeq peptide;Acc:NP_001128113]	protein_coding	0.780116	0.0100834	0.797115	0.00778172
ENSRNOG00000007763	Plod1	procollagen-lysine,2-oxoglutarate 5-dioxygenase 1 precursor [Source:RefSeq peptide;Acc:NP_446279]	protein_coding	0.780928	0.019527	0.749968	0.0354523
ENSRNOG00000050758			processed_pseudogene	0.782673	0.0016849	0.683073	0.0081027
ENSRNOG00000013508	Rpl31	60S ribosomal protein L31 [Source:UniProtKB/Swiss-Prot;Acc:P62902]	protein_coding	0.784134	0.000584878	0.511291	0.036437
ENSRNOG00000050697	Ctsz	Cathepsin Z [Source:UniProtKB/Swiss-Prot;Acc:Q9R1T3]	protein_coding	0.786044	0.0424171	0.758926	0.0220075
ENSRNOG00000050169	Pet100	uncharacterized protein LOC688786 [Source:RefSeq peptide;Acc:NP_001182174]	protein_coding	0.788876	0.0055639	0.812828	0.00270457
ENSRNOG00000018007	Gtf2h5	general transcription factor IIH subunit 5 [Source:RefSeq peptide;Acc:NP_001119560]	protein_coding	0.790028	0.00188193	0.59423	0.0224321
ENSRNOG00000004303	Timp3	metalloproteinase inhibitor 3 precursor [Source:RefSeq peptide;Acc:NP_037018]	protein_coding	0.790659	0.00110768	0.626679	0.0157854
ENSRNOG00000022681	RGD1561113	Protein RGD1561113 [Source:UniProtKB/TrEMBL;Acc:D3ZBT2]	protein_coding	0.791713	0.00390394	0.970093	5.44819e-05
ENSRNOG00000013454	Rala	Ras-related protein Ral-A [Source:UniProtKB/Swiss-Prot;Acc:P63322]	protein_coding	0.791919	0.0132885	0.638125	0.0388112
ENSRNOG00000046880			miRNA	0.792104	0.000642349	0.607888	0.0383964
ENSRNOG00000019772	Dnpep	aspartyl aminopeptidase [Source:RefSeq peptide;Acc:NP_001020050]	protein_coding	0.792899	0.00452213	0.695104	0.0143727
ENSRNOG00000001991	Atp5o	ATP synthase subunit O, mitochondrial [Source:UniProtKB/Swiss-Prot;Acc:Q06647]	protein_coding	0.795419	0.000514028	0.597149	0.00777366
ENSRNOG00000018122	Fbxo23	Tetraspanin-17 [Source:UniProtKB/Swiss-Prot;Acc:Q4V8E0]	protein_coding	0.797241	0.00245447	0.8925	9.26193e-05
ENSRNOG00000011825	Ndufb3	NADH dehydrogenase [Source:RefSeq peptide;Acc:NP_001100382]	protein_coding	0.79773	0.000954036	0.987493	8.04276e-06
ENSRNOG00000014963	Gpr56	G-protein coupled receptor 56 precursor [Source:RefSeq peptide;Acc:NP_689448]	protein_coding	0.798866	0.00074467	1.00131	2.32221e-06
ENSRNOG00000038328	Gjc2	Gap junction gamma-2 protein [Source:UniProtKB/Swiss-Prot;Acc:Q80XF7]	protein_coding	0.801848	0.00268764	0.856214	0.00684544
ENSRNOG00000038218	Ndufc1	Protein Ndufc1; RCG49984, isoform CRA_a [Source:UniProtKB/TrEMBL;Acc:D3ZS75]	protein_coding	0.802371	0.00568365	0.72828	0.0407946
ENSRNOG00000049394		Protein LOC679739; RCG41951, isoform CRA_a [Source:UniProtKB/TrEMBL;Acc:D3ZCZ9]	protein_coding	0.804223	0.00710803	0.991829	6.03693e-05
ENSRNOG00000037402	Myeov2	uncharacterized protein LOC681389 [Source:RefSeq peptide;Acc:NP_001102514]	protein_coding	0.807733	0.000309236	0.801832	0.000279189
ENSRNOG00000007358			pseudogene	0.810733	0.0486988	0.854711	0.0412779
ENSRNOG00000005951			processed_pseudogene	0.81208	0.00688537	0.779348	0.0137064
ENSRNOG00000016952	Uqcr11	ubiquinol-cytochrome c reductase, complex III subunit XI [Source:RefSeq peptide;Acc:NP_001119569]	protein_coding	0.812954	4.79992e-05	0.925545	9.86726e-07
ENSRNOG00000008329	Ndufb11	NADH dehydrogenase [Source:RefSeq peptide;Acc:NP_001100226]	protein_coding	0.813371	0.000603143	0.619202	0.00727282
ENSRNOG00000006949	C1qbp	Complement component 1 Q subcomponent-binding protein, mitochondrial [Source:UniProtKB/Swiss-Prot;Acc:O35796]	protein_coding	0.813976	0.00423013	0.666914	0.0141344
ENSRNOG00000009085	Prkag2	5'-AMP-activated protein kinase subunit gamma-2 [Source:RefSeq peptide;Acc:NP_908940]	protein_coding	0.816638	0.00113497	0.873403	0.000232822
ENSRNOG00000021882	Tmed9	Transmembrane emp24 domain-containing protein 9 [Source:UniProtKB/Swiss-Prot;Acc:Q5I0E7]	protein_coding	0.817963	0.000237542	0.778993	0.000234053
ENSRNOG00000014454	Ap1m1	AP-1 complex subunit mu-1 [Source:UniProtKB/Swiss-Prot;Acc:Q32Q06]	protein_coding	0.819253	0.00159067	0.893847	5.39135e-05
ENSRNOG00000017558	Tubb2a	Tubulin beta-2A chain [Source:UniProtKB/Swiss-Prot;Acc:P85108]	protein_coding	0.822242	0.00187404	0.785863	0.00633018
ENSRNOG00000019179	Ggta1p	N-acetyllactosaminide alpha-1,3-galactosyltransferase [Source:RefSeq peptide;Acc:NP_663707]	protein_coding	0.824343	0.0453333	1.17352	0.000102659
ENSRNOG00000031244	RGD1560194	Protein LOC100361311 [Source:UniProtKB/TrEMBL;Acc:D3ZU22]	protein_coding	0.824527	0.00710803	0.736645	0.0125701
ENSRNOG00000048226	Hmgn1	high-mobility group nucleosome binding domain 1 [Source:RefSeq peptide;Acc:NP_001013202]	protein_coding	0.825406	0.0011626	0.978762	3.77272e-05
ENSRNOG00000009347	Arhgap25	rho GTPase-activating protein 25 [Source:RefSeq peptide;Acc:NP_001102717]	protein_coding	0.825682	0.0136292	0.746803	0.0225599
ENSRNOG00000010199	Glrb	Glycine receptor subunit beta [Source:UniProtKB/Swiss-Prot;Acc:P20781]	protein_coding	0.826041	2.52187e-06	0.895283	5.62657e-07
ENSRNOG00000017097	Lhpp	Phospholysine phosphohistidine inorganic pyrophosphate phosphatase [Source:UniProtKB/Swiss-Prot;Acc:Q5I0D5]	protein_coding	0.826363	0.0354772	0.831342	0.0424802
ENSRNOG00000029316	Gtf2f2	general transcription factor IIF subunit 2 [Source:RefSeq peptide;Acc:NP_112304]	protein_coding	0.826957	0.0222436	0.790467	0.0313378
ENSRNOG00000007152	Bhlhe40	class E basic helix-loop-helix protein 40 [Source:RefSeq peptide;Acc:NP_445780]	protein_coding	0.828112	0.000117938	0.775783	0.000386835
ENSRNOG00000018859	Pik3ip1	phosphoinositide-3-kinase-interacting protein 1 precursor [Source:RefSeq peptide;Acc:NP_001017453]	protein_coding	0.829321	0.00269323	0.845081	0.00625262
ENSRNOG00000004616	Npm1	Nucleophosmin [Source:UniProtKB/Swiss-Prot;Acc:P13084]	protein_coding	0.829437	0.000949582	0.767964	0.00153015
ENSRNOG00000012062	Npc2	epididymal secretory protein E1 precursor [Source:RefSeq peptide;Acc:NP_775141]	protein_coding	0.829958	1.67774e-05	0.895574	6.94829e-07
ENSRNOG00000032027	Tmem42	transmembrane protein 42 [Source:RefSeq peptide;Acc:NP_001178815]	protein_coding	0.832309	0.0123358	0.758816	0.0258196
ENSRNOG00000001963	Mx2	interferon-induced GTP-binding protein Mx2 [Source:RefSeq peptide;Acc:NP_599177]	protein_coding	0.837048	0.0067636	0.747467	0.0149135
ENSRNOG00000013484	Gsta1	Glutathione S-transferase alpha-3 [Source:UniProtKB/Swiss-Prot;Acc:P04904]	protein_coding	0.839718	3.48347e-05	0.969862	8.81934e-08
ENSRNOG00000024661	Hn1l	Hematological and neurological expressed 1-like protein [Source:UniProtKB/Swiss-Prot;Acc:Q5BK20]	protein_coding	0.84118	0.014084	0.882592	0.000884386
ENSRNOG00000024125	Slain1	SLAIN motif-containing protein 1 [Source:RefSeq peptide;Acc:NP_001014161]	protein_coding	0.843004	0.00695197	0.904206	0.00025288
ENSRNOG00000016411	Rps12	40S ribosomal protein S12 [Source:RefSeq peptide;Acc:NP_113897]	protein_coding	0.843364	0.00669837	0.629021	0.0407857
ENSRNOG00000019281	RGD1303130	Lysosomal protein NCU-G1 [Source:UniProtKB/Swiss-Prot;Acc:Q68FV6]	protein_coding	0.845672	0.00759622	0.978278	0.00244701
ENSRNOG00000011501	Atp1b3	Sodium/potassium-transporting ATPase subunit beta-3 [Source:UniProtKB/Swiss-Prot;Acc:Q63377]	protein_coding	0.846279	0.000141326	0.826248	7.60892e-05
ENSRNOG00000048958		Protein LOC100360654 [Source:UniProtKB/TrEMBL;Acc:D4A7Z2]	protein_coding	0.847543	0.000734715	0.744942	0.000104963
ENSRNOG00000039850	Pigp	phosphatidylinositol N-acetylglucosaminyltransferase subunit P [Source:RefSeq peptide;Acc:NP_001093228]	protein_coding	0.850767	0.0136736	0.700908	0.0364846
ENSRNOG00000048698			protein_coding	0.852246	0.00329179	0.824487	0.0028703
ENSRNOG00000017737	Dgkz	Diacylglycerol kinase zeta [Source:UniProtKB/Swiss-Prot;Acc:O08560]	protein_coding	0.853094	0.000845333	0.871281	2.61643e-05
ENSRNOG00000036827	Ppp1r1a	Protein phosphatase 1 regulatory subunit 1A [Source:UniProtKB/Swiss-Prot;Acc:P19103]	protein_coding	0.854294	0.000822234	0.764118	0.00677739
ENSRNOG00000030237	Cox7c	Cytochrome c oxidase subunit 7C, mitochondrial [Source:UniProtKB/Swiss-Prot;Acc:P80432]	protein_coding	0.854441	0.00205114	0.600416	0.0244594
ENSRNOG00000032825			processed_pseudogene	0.854771	0.0016849	0.751957	0.00171937
ENSRNOG00000025810	Grcc10	uncharacterized protein LOC100362005 [Source:RefSeq peptide;Acc:NP_001185654]	protein_coding	0.856252	0.00491403	0.867037	0.00189257
ENSRNOG00000026124	Id3	DNA-binding protein inhibitor ID-3 [Source:UniProtKB/Swiss-Prot;Acc:P41138]	protein_coding	0.857217	0.0089604	0.799353	0.027482
ENSRNOG00000018850	Ttc9b	tetratricopeptide repeat protein 9B [Source:RefSeq peptide;Acc:NP_001101948]	protein_coding	0.85772	9.84471e-05	1.04278	8.81934e-08
ENSRNOG00000023647	Aldoa	Fructose-bisphosphate aldolase A [Source:UniProtKB/Swiss-Prot;Acc:P05065]	protein_coding	0.857784	0.000327878	0.764004	0.00479616
ENSRNOG00000018338	Vwa1	von Willebrand factor A domain-containing protein 1 [Source:UniProtKB/Swiss-Prot;Acc:Q642A6]	protein_coding	0.858346	0.0173756	1.10764	0.00736344
ENSRNOG00000043465	Arc	Activity-regulated cytoskeleton-associated protein [Source:UniProtKB/Swiss-Prot;Acc:Q63053]	protein_coding	0.858383	0.0178149	0.96525	0.00061377
ENSRNOG00000000853	Aif1	Allograft inflammatory factor 1 [Source:UniProtKB/Swiss-Prot;Acc:P55009]	protein_coding	0.86327	0.00223882	0.857665	0.000969006
ENSRNOG00000005053	Egln3	egl nine homolog 3 [Source:RefSeq peptide;Acc:NP_062244]	protein_coding	0.86609	0.00827312	0.725711	0.0419783
ENSRNOG00000010688	Nrgn	Neurogranin NEUG(55-78) [Source:UniProtKB/Swiss-Prot;Acc:Q04940]	protein_coding	0.866649	0.000734715	1.06793	2.68743e-05
ENSRNOG00000008837	Ass1	Argininosuccinate synthase [Source:UniProtKB/Swiss-Prot;Acc:P09034]	protein_coding	0.866829	0.0167344	0.892502	0.00968067
ENSRNOG00000047280	Cttn	Cortactin; Cortactin, isoform CRA_e; Protein Cttn [Source:UniProtKB/TrEMBL;Acc:Q66HL2]	protein_coding	0.86754	0.000447768	0.675445	0.00732559
ENSRNOG00000010299	Eps15	epidermal growth factor receptor substrate 15 [Source:RefSeq peptide;Acc:NP_001009424]	protein_coding	0.869607	1.73786e-06	0.814477	4.86042e-06
ENSRNOG00000050994	Cttn	cortactin isoform B [Source:RefSeq peptide;Acc:NP_068640]	protein_coding	0.871286	0.000882487	0.770797	0.00566434
ENSRNOG00000014190	Hint3	Histidine triad nucleotide-binding protein 3 [Source:UniProtKB/TrEMBL;Acc:F1M9G8]	protein_coding	0.873333	0.0259572	0.947769	0.00681361
ENSRNOG00000046585			protein_coding	0.874455	0.00406972	0.986436	0.000426166
ENSRNOG00000029377	RPL38	60S ribosomal protein L38 [Source:UniProtKB/Swiss-Prot;Acc:P63174]	protein_coding	0.876481	0.00147663	0.817697	0.000471857
ENSRNOG00000000186	Tst	Thiosulfate sulfurtransferase [Source:UniProtKB/Swiss-Prot;Acc:P24329]	protein_coding	0.876536	0.00112116	0.707175	0.0152285
ENSRNOG00000018337	Caly	Neuron-specific vesicular protein calcyon [Source:UniProtKB/Swiss-Prot;Acc:P58821]	protein_coding	0.877633	0.0032816	0.773679	0.00633018
ENSRNOG00000001224	Itgb2	integrin beta 2 precursor [Source:RefSeq peptide;Acc:NP_001032869]	protein_coding	0.879822	0.00982238	0.820626	0.0234643
ENSRNOG00000001837	Sst	Somatostatin Antrin Somatostatin-28 Somatostatin-14 [Source:UniProtKB/Swiss-Prot;Acc:P60042]	protein_coding	0.881008	0.000603851	0.879303	0.00033846
ENSRNOG00000019601	Mapk3	Mitogen-activated protein kinase 3 [Source:UniProtKB/Swiss-Prot;Acc:P21708]	protein_coding	0.882457	2.80901e-06	0.999246	1.2688e-08
ENSRNOG00000019798	Stub1	STIP1 homology and U-Box containing protein 1 [Source:RefSeq peptide;Acc:NP_001020796]	protein_coding	0.88415	2.48966e-06	0.67004	0.000617313
ENSRNOG00000009823	Lsmd1	LSM domain containing 1 [Source:RefSeq peptide;Acc:NP_001099264]	protein_coding	0.884378	0.00245464	0.78511	0.0048191
ENSRNOG00000008001	Rab3b	Ras-related protein Rab-3B [Source:UniProtKB/Swiss-Prot;Acc:Q63941]	protein_coding	0.888925	0.000416171	0.572402	0.0369775
ENSRNOG00000019485	Bckdk	[3-methyl-2-oxobutanoate dehydrogenase [lipoamide]] kinase, mitochondrial [Source:UniProtKB/Swiss-Prot;Acc:Q00972]	protein_coding	0.889614	0.000429446	0.589629	0.0405438
ENSRNOG00000050578	Rheb	GTP-binding protein Rheb [Source:UniProtKB/Swiss-Prot;Acc:Q62639]	protein_coding	0.891895	0.000613704	1.12864	3.08476e-07
ENSRNOG00000005041	Crip2	Cysteine-rich protein 2 [Source:UniProtKB/Swiss-Prot;Acc:P36201]	protein_coding	0.893518	0.00128779	0.846157	0.00071599
ENSRNOG00000018631	Enkur	enkurin [Source:RefSeq peptide;Acc:NP_001099596]	protein_coding	0.894986	0.00637713	0.807367	0.0134507
ENSRNOG00000039297	Mrpl52	39S ribosomal protein L52, mitochondrial [Source:RefSeq peptide;Acc:NP_001101845]	protein_coding	0.898343	0.00277565	0.683092	0.0233178
ENSRNOG00000015967	Sh3bgrl3	SH3 domain-binding glutamic acid-rich-like protein 3 [Source:RefSeq peptide;Acc:NP_001100158]	protein_coding	0.904627	0.00172975	0.870943	0.00114589
ENSRNOG00000015205	Cyb5a	Cytochrome b5 [Source:UniProtKB/Swiss-Prot;Acc:P00173]	protein_coding	0.906217	0.00195719	0.759756	0.00670768
ENSRNOG00000020595	Rps11	40S ribosomal protein S11 [Source:UniProtKB/Swiss-Prot;Acc:P62282]	protein_coding	0.908455	1.02705e-06	0.733435	0.000335403
ENSRNOG00000048426			protein_coding	0.908985	0.00206668	0.90634	0.000719125
ENSRNOG00000038074		Uncharacterized protein [Source:UniProtKB/TrEMBL;Acc:D4A4D5]	protein_coding	0.909559	0.000466092	0.722481	0.00210891
ENSRNOG00000022382			pseudogene	0.909997	0.0153576	0.846503	0.00983282
ENSRNOG00000014072	Txndc17	thioredoxin domain-containing protein 17 [Source:RefSeq peptide;Acc:NP_001099275]	protein_coding	0.910046	0.0124605	0.764854	0.0421544
ENSRNOG00000020901	S1pr5	Sphingosine 1-phosphate receptor 5 [Source:UniProtKB/Swiss-Prot;Acc:Q9JKM5]	protein_coding	0.912994	0.00322776	0.739311	0.0229016
ENSRNOG00000001170	Cox6a1	Cytochrome c oxidase subunit 6A1, mitochondrial [Source:UniProtKB/Swiss-Prot;Acc:P10818]	protein_coding	0.917432	3.74951e-07	0.696126	0.000114234
ENSRNOG00000042689	Tma7	coiled-coil domain-containing protein 72 [Source:RefSeq peptide;Acc:NP_001119520]	protein_coding	0.917821	0.000331732	0.894468	0.000279189
ENSRNOG00000014214	Rpl27a	60S ribosomal protein L27a [Source:UniProtKB/Swiss-Prot;Acc:P18445]	protein_coding	0.919358	1.79581e-05	0.77314	0.000102659
ENSRNOG00000000957	RGD1562469	60S ribosomal protein L21; 60S ribosomal protein L21; Protein LOC100360604; RCG42727, isoform CRA_a; Ribosomal protein L21 [Source:UniProtKB/TrEMBL;Acc:Q6PDW2]	protein_coding	0.920551	0.00587938	0.867449	0.00123974
ENSRNOG00000022595	Snurf	SNRPN upstream reading frame protein [Source:RefSeq peptide;Acc:NP_001257641]	protein_coding	0.921844	7.06316e-06	0.888203	1.26546e-06
ENSRNOG00000030625	Tf	Serotransferrin [Source:UniProtKB/Swiss-Prot;Acc:P12346]	protein_coding	0.925687	1.50988e-05	1.02571	5.59175e-08
ENSRNOG00000006426	Syt1	Synaptotagmin-1 [Source:UniProtKB/Swiss-Prot;Acc:P21707]	protein_coding	0.92937	1.81945e-05	1.01495	4.17436e-07
ENSRNOG00000043114	Tomm7	translocase of outer mitochondrial membrane 7 homolog [Source:RefSeq peptide;Acc:NP_001128646]	protein_coding	0.93025	0.00029372	0.883246	0.000522202
ENSRNOG00000049693	Cbr1	Carbonyl reductase [NADPH] 1 [Source:UniProtKB/Swiss-Prot;Acc:P47727]	protein_coding	0.933077	0.0150276	0.821214	0.0269138
ENSRNOG00000038951	Cox17	COX17 homolog, cytochrome c oxidase assembly protein [Source:RefSeq peptide;Acc:NP_445992]	protein_coding	0.93454	0.00188066	0.792769	0.0078179
ENSRNOG00000017127	RGD1565183	60S ribosomal protein L28 [Source:RefSeq peptide;Acc:NP_073188]	protein_coding	0.937041	0.00195685	1.03392	1.52795e-05
ENSRNOG00000038864			protein_coding	0.937143	3.43051e-06	0.893017	4.19329e-05
ENSRNOG00000025443	Map1lc3a	Microtubule-associated proteins 1A/1B light chain 3A [Source:UniProtKB/Swiss-Prot;Acc:Q6XVN8]	protein_coding	0.938544	5.09658e-07	0.837582	1.96217e-06
ENSRNOG00000022748	Tmem126a	Transmembrane protein 126A [Source:UniProtKB/Swiss-Prot;Acc:Q5HZA9]	protein_coding	0.941166	0.0240296	1.15382	0.000820597
ENSRNOG00000048433	Tshz2	teashirt zinc finger family member 2 [Source:MGI Symbol;Acc:MGI:2153084]	protein_coding	0.946052	0.0133724	1.48924	5.96341e-09
ENSRNOG00000007599	Afap1	actin filament-associated protein 1 [Source:RefSeq peptide;Acc:NP_543176]	protein_coding	0.951303	0.0181014	1.09384	0.00402472
ENSRNOG00000046705	Snx3	sorting nexin-3 [Source:RefSeq peptide;Acc:NP_001037748]	protein_coding	0.952891	3.09445e-07	0.884693	0.000341855
ENSRNOG00000018685			processed_pseudogene	0.953639	8.48964e-08	1.01684	4.90947e-08
ENSRNOG00000012812	Sharpin	Sharpin [Source:UniProtKB/Swiss-Prot;Acc:Q9EQL9]	protein_coding	0.953747	0.00120076	0.908349	0.00220082
ENSRNOG00000020871	Ltbp4	latent transforming growth factor beta binding protein 4 precursor [Source:RefSeq peptide;Acc:NP_001163807]	protein_coding	0.956254	0.00992342	0.976506	0.00375184
ENSRNOG00000013572	Lxn	Latexin [Source:UniProtKB/Swiss-Prot;Acc:Q64361]	protein_coding	0.966032	0.00301906	1.20311	4.00218e-06
ENSRNOG00000029799	Tomm34	Mitochondrial import receptor subunit TOM34 [Source:UniProtKB/Swiss-Prot;Acc:Q3KRD5]	protein_coding	0.967723	1.32925e-06	1.07721	1.6389e-08
ENSRNOG00000030364		Uncharacterized protein [Source:UniProtKB/TrEMBL;Acc:D3ZN79]	protein_coding	0.969758	6.07315e-05	1.02502	0.000160434
ENSRNOG00000004407			pseudogene	0.970281	2.93959e-05	1.00834	1.18961e-06
ENSRNOG00000019007	Rpl14	60S ribosomal protein L14 [Source:RefSeq peptide;Acc:NP_075238]	protein_coding	0.970753	0.00169097	0.913879	0.00276972
ENSRNOG00000020542	Krtcap2	Keratinocyte-associated protein 2 [Source:UniProtKB/Swiss-Prot;Acc:B2RZC9]	protein_coding	0.971424	0.0177032	0.969725	0.00858422
ENSRNOG00000001842	Mrps35	28S ribosomal protein S35, mitochondrial [Source:RefSeq peptide;Acc:NP_001100098]	protein_coding	0.971811	0.000165619	0.932883	0.000356427
ENSRNOG00000002693	Nme1	Nucleoside diphosphate kinase A [Source:UniProtKB/Swiss-Prot;Acc:Q05982]	protein_coding	0.973002	3.88937e-07	0.868157	4.17256e-06
ENSRNOG00000005920			protein_coding	0.973424	0.0213033	1.02366	0.000737859
ENSRNOG00000031798	RPL38	60S ribosomal protein L38 [Source:UniProtKB/Swiss-Prot;Acc:P63174]	protein_coding	0.974492	0.00901757	0.85628	0.00520536
ENSRNOG00000008289	Slc25a3	phosphate carrier protein, mitochondrial isoform 2 precursor [Source:RefSeq peptide;Acc:NP_620800]	protein_coding	0.974812	1.20003e-07	1.01059	1.30253e-09
ENSRNOG00000030408	Dnajb12	dnaJ homolog subfamily B member 12 [Source:RefSeq peptide;Acc:NP_001013929]	protein_coding	0.974838	0.000703652	0.865794	0.00105337
ENSRNOG00000040005	Ndufa1	NADH dehydrogenase [Source:RefSeq peptide;Acc:NP_001102283]	protein_coding	0.978914	0.000425361	0.964758	1.43823e-05
ENSRNOG00000010524	Cryab	Alpha-crystallin B chain [Source:UniProtKB/Swiss-Prot;Acc:P23928]	protein_coding	0.982809	0.00113497	0.830877	0.00198416
ENSRNOG00000007784	Bloc1s1	Biogenesis of lysosome-related organelles complex 1 subunit 1 [Source:UniProtKB/Swiss-Prot;Acc:D3ZKU7]	protein_coding	0.984079	0.000150624	0.753171	0.00357398
ENSRNOG00000011222	Dynll1	Dynein light chain 1, cytoplasmic [Source:UniProtKB/Swiss-Prot;Acc:P63170]	protein_coding	0.984132	4.50008e-08	1.07661	1.18961e-06
ENSRNOG00000047374	Gnas	GNAS isoform GNASL [Source:RefSeq peptide;Acc:NP_062005]	protein_coding	0.990213	2.69393e-08	0.904483	1.72661e-05
ENSRNOG00000015335	Rpl13	60S ribosomal protein L13 [Source:UniProtKB/Swiss-Prot;Acc:P41123]	protein_coding	0.990521	4.22597e-06	0.832588	6.62834e-05
ENSRNOG00000021177	Cox8a	Cytochrome c oxidase subunit 8A, mitochondrial [Source:UniProtKB/Swiss-Prot;Acc:P80433]	protein_coding	0.990952	1.67603e-05	0.790218	0.000249346
ENSRNOG00000024577	Gamt	guanidinoacetate N-methyltransferase [Source:RefSeq peptide;Acc:NP_036925]	protein_coding	0.993184	0.00403288	0.977928	0.00232774
ENSRNOG00000030111	Cyp11b2	cytochrome P450 11B2, mitochondrial [Source:RefSeq peptide;Acc:NP_036670]	protein_coding	0.993538	0.0076879	0.941984	0.00194403
ENSRNOG00000018606	Olr59	olfactory receptor 51E2 [Source:RefSeq peptide;Acc:NP_775415]	protein_coding	0.999813	0.00645812	1.29534	3.65335e-06
ENSRNOG00000029726	Gstm1	glutathione S-transferase Mu 1 [Source:RefSeq peptide;Acc:NP_058710]	protein_coding	1.00029	3.65881e-08	1.00623	5.18732e-09
ENSRNOG00000001211	RGD1303003	ES1 protein homolog, mitochondrial [Source:UniProtKB/Swiss-Prot;Acc:P56571]	protein_coding	1.00136	4.44159e-05	1.14776	8.35396e-07
ENSRNOG00000016386	Ptms	parathymosin [Source:RefSeq peptide;Acc:NP_114181]	protein_coding	1.00549	0.000173505	0.975621	0.00038133
ENSRNOG00000000804	Mrps18b	mitochondrial ribosomal protein S18B [Source:RefSeq peptide;Acc:NP_997699]	protein_coding	1.00659	0.0150919	1.20434	0.00140487
ENSRNOG00000015550	Ptgds	Prostaglandin-H2 D-isomerase [Source:UniProtKB/Swiss-Prot;Acc:P22057]	protein_coding	1.00831	1.23551e-06	0.973347	5.78382e-07
ENSRNOG00000020093		40S ribosomal protein S12 [Source:UniProtKB/TrEMBL;Acc:D3ZHB3]	protein_coding	1.01316	0.000178663	0.792194	0.00271404
ENSRNOG00000049497	Eif6	Eukaryotic translation initiation factor 6 [Source:UniProtKB/Swiss-Prot;Acc:Q3KRD8]	protein_coding	1.01605	0.000472472	0.694306	0.0361205
ENSRNOG00000048211			miRNA	1.01708	0.0025309	0.792182	0.0371932
ENSRNOG00000026055	Neurod6	neuronal differentiation 6 [Source:RefSeq peptide;Acc:NP_001102707]	protein_coding	1.01983	1.22751e-05	0.91347	3.67731e-06
ENSRNOG00000021638	Eef1d	Elongation factor 1-delta [Source:UniProtKB/Swiss-Prot;Acc:Q68FR9]	protein_coding	1.01998	0.000341378	0.950276	0.00033527
ENSRNOG00000004814	Tceb2	Transcription elongation factor B polypeptide 2 [Source:UniProtKB/Swiss-Prot;Acc:P62870]	protein_coding	1.02172	0.00110768	0.766972	0.0153013
ENSRNOG00000015225	Gramd3	GRAM domain-containing protein 3 [Source:UniProtKB/Swiss-Prot;Acc:Q5FVG8]	protein_coding	1.0246	1.79581e-05	0.942596	9.58032e-05
ENSRNOG00000014647	Cbfb	core-binding factor subunit beta [Source:RefSeq peptide;Acc:NP_001013209]	protein_coding	1.02598	5.96194e-05	0.892551	0.000933704
ENSRNOG00000021031	Grn	granulins isoform a precursor [Source:RefSeq peptide;Acc:NP_058809]	protein_coding	1.02791	1.93966e-05	1.16493	7.22197e-07
ENSRNOG00000003112			pseudogene	1.03065	0.00276487	0.890258	0.00877842
ENSRNOG00000036921	TMSB10		protein_coding	1.03264	0.0149147	1.00283	0.00559616
ENSRNOG00000050507	Hapln4	hyaluronan and proteoglycan link protein 4 precursor [Source:RefSeq peptide;Acc:NP_001101868]	protein_coding	1.03795	3.59214e-07	1.08203	8.7682e-08
ENSRNOG00000048523	RPL8		protein_coding	1.04011	0.000214723	1.15008	2.01034e-05
ENSRNOG00000025806	Prr3	Proline-rich protein 3 [Source:UniProtKB/Swiss-Prot;Acc:Q6MG07]	protein_coding	1.04079	0.00797051	0.922783	0.0233178
ENSRNOG00000015278	Myl12a	Myosin regulatory light chain RLC-A [Source:UniProtKB/Swiss-Prot;Acc:P13832]	protein_coding	1.04263	8.32433e-05	1.1299	6.0978e-06
ENSRNOG00000020233	Rabac1	Prenylated Rab acceptor protein 1 [Source:UniProtKB/Swiss-Prot;Acc:O35394]	protein_coding	1.0441	1.4844e-05	1.01059	4.19421e-07
ENSRNOG00000008816	Gpnmb	Transmembrane glycoprotein NMB [Source:UniProtKB/Swiss-Prot;Acc:Q6P7C7]	protein_coding	1.04634	0.00478666	1.59471	2.13334e-07
ENSRNOG00000020977	Arpp19	cAMP-regulated phosphoprotein 19 [Source:UniProtKB/Swiss-Prot;Acc:Q712U5]	protein_coding	1.0466	0.000845333	1.16829	0.00174659
ENSRNOG00000050899			pseudogene	1.0481	0.00120566	1.1504	0.00402456
ENSRNOG00000009140	C1qtnf4	complement C1q tumor necrosis factor-related protein 4 precursor [Source:RefSeq peptide;Acc:NP_001101215]	protein_coding	1.04913	0.00079762	1.02185	0.000968958
ENSRNOG00000004794	RTN1	Reticulon-1 [Source:UniProtKB/Swiss-Prot;Acc:Q64548]	protein_coding	1.05059	4.01657e-10	1.05495	2.12715e-09
ENSRNOG00000046449			protein_coding	1.05223	0.000145115	1.14538	0.00027768
ENSRNOG00000049949	Hapln4	hyaluronan and proteoglycan link protein 4 precursor [Source:RefSeq peptide;Acc:NP_001101868]	protein_coding	1.05656	5.21652e-08	1.17216	2.14919e-10
ENSRNOG00000048961	Bhlhe41		protein_coding	1.0575	0.0005451	0.920394	0.00716828
ENSRNOG00000048872			miRNA	1.06224	0.001272	0.885588	0.0160867
ENSRNOG00000016204	Lrrc24	leucine rich repeat containing 24 precursor [Source:RefSeq peptide;Acc:NP_001129368]	protein_coding	1.06358	0.00137119	0.838992	0.0213914
ENSRNOG00000043098	Mt2A	Metallothionein-2 [Source:UniProtKB/Swiss-Prot;Acc:P04355]	protein_coding	1.06385	0.000702019	1.30241	4.80527e-05
ENSRNOG00000047475			miRNA	1.06728	0.00147554	0.871309	0.0214842
ENSRNOG00000032112			Mt_tRNA	1.06903	3.39539e-09	1.03831	1.6389e-08
ENSRNOG00000045963		Ribosomal protein L37 [Source:UniProtKB/TrEMBL;Acc:D3ZTT9]	protein_coding	1.06907	0.00320003	1.19459	0.00105402
ENSRNOG00000028356	Chchd10	coiled-coil-helix-coiled-coil-helix domain-containing protein 10, mitochondrial [Source:RefSeq peptide;Acc:NP_001007009]	protein_coding	1.06951	5.50279e-06	0.954041	0.000719125
ENSRNOG00000050434			miRNA	1.07197	0.00107392	0.883658	0.015904
ENSRNOG00000048055			miRNA	1.07334	0.00144111	0.891428	0.0163779
ENSRNOG00000048012			miRNA	1.07554	0.00123631	0.882866	0.0159227
ENSRNOG00000046081			miRNA	1.0784	0.00102735	0.889213	0.0157888
ENSRNOG00000009263	Ifi27	interferon alpha-inducible protein 27 [Source:RefSeq peptide;Acc:NP_981955]	protein_coding	1.08219	6.31577e-05	1.24629	1.18424e-05
ENSRNOG00000042249			protein_coding	1.08551	7.81005e-05	1.03835	0.000260138
ENSRNOG00000048595			miRNA	1.08905	0.000952306	0.896304	0.016316
ENSRNOG00000001044	Aimp2	Aminoacyl tRNA synthase complex-interacting multifunctional protein 2 [Source:UniProtKB/Swiss-Prot;Acc:Q32PX2]	protein_coding	1.09809	0.00805305	1.08427	0.00683418
ENSRNOG00000001035	Gtf2h3	General transcription factor IIH subunit 3 [Source:UniProtKB/Swiss-Prot;Acc:Q561R7]	protein_coding	1.10121	0.00452626	0.98752	0.03088
ENSRNOG00000010331	Ctsb	cathepsin B preproprotein [Source:RefSeq peptide;Acc:NP_072119]	protein_coding	1.11682	7.78272e-11	1.23392	1.14783e-13
ENSRNOG00000019987	Scand1	SCAN domain-containing protein 1 [Source:RefSeq peptide;Acc:NP_001102069]	protein_coding	1.12135	0.00298942	0.979188	0.000522202
ENSRNOG00000029165	Stx1a	Syntaxin-1A [Source:UniProtKB/Swiss-Prot;Acc:P32851]	protein_coding	1.12264	0.00759673	1.26537	8.7636e-06
ENSRNOG00000009768	Npy	Pro-neuropeptide Y Neuropeptide Y C-flanking peptide of NPY [Source:UniProtKB/Swiss-Prot;Acc:P07808]	protein_coding	1.12685	0.000654682	1.34796	0.000171714
ENSRNOG00000028939	RPS29	40S ribosomal protein S29 [Source:UniProtKB/Swiss-Prot;Acc:P62275]	protein_coding	1.13154	1.59672e-08	1.06155	3.31592e-07
ENSRNOG00000021027	Dbp	D site-binding protein [Source:UniProtKB/Swiss-Prot;Acc:P16443]	protein_coding	1.13749	4.22492e-08	0.668747	0.00135494
ENSRNOG00000023387		Protein LOC679739; RCG41951, isoform CRA_a [Source:UniProtKB/TrEMBL;Acc:D3ZCZ9]	protein_coding	1.14098	0.000178663	1.43272	1.6389e-08
ENSRNOG00000004840	Ptprb		protein_coding	1.14856	0.000112109	1.07675	2.68743e-05
ENSRNOG00000048184			protein_coding	1.15458	0.00126092	0.939199	0.0162462
ENSRNOG00000046600			protein_coding	1.15661	0.00117589	0.932776	0.0175148
ENSRNOG00000046828			protein_coding	1.16084	0.00196652	0.954125	0.0203487
ENSRNOG00000018129	Ndufab1	acyl carrier protein, mitochondrial [Source:RefSeq peptide;Acc:NP_001099764]	protein_coding	1.16288	6.38628e-08	1.18493	2.70471e-07
ENSRNOG00000003312	Chi3l1	Chitinase-3-like protein 1 [Source:UniProtKB/Swiss-Prot;Acc:Q9WTV1]	protein_coding	1.16976	4.25496e-07	1.64361	1.39498e-14
ENSRNOG00000002116	Rplp2	60S acidic ribosomal protein P2 [Source:UniProtKB/Swiss-Prot;Acc:P02401]	protein_coding	1.17662	9.83739e-06	1.10173	2.24997e-05
ENSRNOG00000011155	RGD1559519		pseudogene	1.17668	3.50079e-07	1.0468	6.04582e-05
ENSRNOG00000012777	Nudt19	Nucleoside diphosphate-linked moiety X motif 19, mitochondrial [Source:UniProtKB/Swiss-Prot;Acc:Q6AYD9]	protein_coding	1.17812	0.00202034	1.10151	0.000655064
ENSRNOG00000002898	Nme7	nucleoside diphosphate kinase 7 [Source:RefSeq peptide;Acc:NP_612541]	protein_coding	1.18977	0.000566607	0.939986	0.0206248
ENSRNOG00000003721	Paqr4	progestin and adipoQ receptor family member 4 [Source:RefSeq peptide;Acc:NP_001017377]	protein_coding	1.21589	4.93413e-08	0.993818	5.09593e-05
ENSRNOG00000026293	Jun	Transcription factor AP-1 [Source:UniProtKB/Swiss-Prot;Acc:P17325]	protein_coding	1.2163	0.00205114	1.09405	0.00181397
ENSRNOG00000015763	Cml3	Probable N-acetyltransferase CML3 [Source:UniProtKB/Swiss-Prot;Acc:Q9QXS4]	protein_coding	1.21858	1.14216e-07	1.31219	5.19847e-08
ENSRNOG00000047378			processed_pseudogene	1.21903	0.000472801	1.26095	1.87564e-05
ENSRNOG00000024159	Fcer1g	High affinity immunoglobulin epsilon receptor subunit gamma [Source:UniProtKB/Swiss-Prot;Acc:P20411]	protein_coding	1.22289	0.00497318	1.1943	0.000373879
ENSRNOG00000014568	Ndufb10	NADH dehydrogenase [Source:RefSeq peptide;Acc:NP_001102913]	protein_coding	1.22724	0.000239278	1.21696	0.000105478
ENSRNOG00000034161		Cytochrome c oxidase subunit 6B1; Protein LOC681754 [Source:UniProtKB/TrEMBL;Acc:D3ZD09]	protein_coding	1.22964	1.38563e-12	1.10808	2.3411e-11
ENSRNOG00000018039	Sncb	Beta-synuclein [Source:UniProtKB/Swiss-Prot;Acc:Q63754]	protein_coding	1.23094	1.6391e-10	1.13694	3.87228e-11
ENSRNOG00000020642	Flad1	FAD synthase [Source:RefSeq peptide;Acc:NP_001103608]	protein_coding	1.23358	0.00131795	0.881056	0.0408652
ENSRNOG00000048273	Apod	apolipoprotein D precursor [Source:RefSeq peptide;Acc:NP_036909]	protein_coding	1.23913	1.07049e-07	1.26424	3.87228e-11
ENSRNOG00000001528	Gap43	Neuromodulin [Source:UniProtKB/Swiss-Prot;Acc:P07936]	protein_coding	1.2406	7.22857e-08	1.00396	7.22197e-07
ENSRNOG00000001442	Por	NADPH--cytochrome P450 reductase [Source:UniProtKB/Swiss-Prot;Acc:P00388]	protein_coding	1.2409	8.58092e-06	0.749234	0.0118961
ENSRNOG00000030679			processed_pseudogene	1.24894	0.000378717	1.13619	6.47716e-05
ENSRNOG00000021435			processed_pseudogene	1.25104	0.000893789	1.29669	0.000279679
ENSRNOG00000011054	Laptm5	lysosomal-associated transmembrane protein 5 [Source:RefSeq peptide;Acc:NP_445990]	protein_coding	1.25195	4.3259e-05	1.3691	2.7952e-07
ENSRNOG00000014405	Aprt	Adenine phosphoribosyltransferase [Source:UniProtKB/Swiss-Prot;Acc:P36972]	protein_coding	1.25642	1.87875e-05	1.36299	3.48959e-06
ENSRNOG00000029886	Hba-a2	Hemoglobin subunit alpha-1/2 [Source:UniProtKB/Swiss-Prot;Acc:P01946]	protein_coding	1.25673	1.83107e-07	1.84014	3.95827e-19
ENSRNOG00000024309	Cox6b1	cytochrome c oxidase subunit 6B1 [Source:RefSeq peptide;Acc:NP_001138745]	protein_coding	1.27056	3.84495e-06	1.09287	0.000531631
ENSRNOG00000031205	RGD1563124		protein_coding	1.28181	0.000722105	1.18385	0.00370462
ENSRNOG00000006283			pseudogene	1.28237	4.64252e-06	1.12825	1.87564e-05
ENSRNOG00000008279	Mrps15	28S ribosomal protein S15, mitochondrial [Source:UniProtKB/Swiss-Prot;Acc:Q5XI37]	protein_coding	1.296	6.38793e-05	1.06663	0.00892392
ENSRNOG00000015304	Tmem160	transmembrane protein 160 precursor [Source:RefSeq peptide;Acc:NP_001099697]	protein_coding	1.31032	0.000188973	1.0012	0.000900603
ENSRNOG00000050514			protein_coding	1.3252	0.000191469	1.32573	0.000215457
ENSRNOG00000007252			pseudogene	1.32971	0.00203195	1.23152	0.0150677
ENSRNOG00000007284	Slc2a1	Solute carrier family 2, facilitated glucose transporter member 1 [Source:UniProtKB/Swiss-Prot;Acc:P11167]	protein_coding	1.33044	2.01525e-10	1.11772	5.92769e-08
ENSRNOG00000018848	Eif1b	eukaryotic translation initiation factor 1b [Source:RefSeq peptide;Acc:NP_001100337]	protein_coding	1.33262	3.69044e-08	1.2278	2.02486e-07
ENSRNOG00000048456	RPL8		protein_coding	1.35317	1.46026e-05	1.45259	5.50398e-06
ENSRNOG00000032204	Uqcrb	Protein Uqcrb; RCG60159; Uqcrb protein [Source:UniProtKB/TrEMBL;Acc:B2RYS2]	protein_coding	1.35716	9.60425e-11	1.18494	6.56275e-09
ENSRNOG00000000064	Atp5i	ATP synthase subunit e, mitochondrial [Source:UniProtKB/Swiss-Prot;Acc:P29419]	protein_coding	1.37148	1.77754e-07	1.33367	1.34782e-07
ENSRNOG00000048701	RPL38	60S ribosomal protein L38 [Source:UniProtKB/Swiss-Prot;Acc:P63174]	protein_coding	1.37417	7.55116e-08	1.28735	5.92769e-08
ENSRNOG00000019293	Polr2l	polymerase (RNA) II (DNA directed) polypeptide L [Source:RefSeq peptide;Acc:NP_001137383]	protein_coding	1.37461	0.00010143	1.26206	0.000390662
ENSRNOG00000028717	Ndufb7	NADH dehydrogenase [Source:RefSeq peptide;Acc:NP_001101912]	protein_coding	1.37549	2.90731e-07	1.24742	2.32221e-06
ENSRNOG00000031098	RGD1560186	Protein RGD1560186 [Source:UniProtKB/TrEMBL;Acc:D4A201]	protein_coding	1.37564	1.58627e-05	1.31197	2.84476e-05
ENSRNOG00000033215	RT1-Db1	rano class II histocompatibility antigen, D-1 beta chain precursor [Source:RefSeq peptide;Acc:NP_001008884]	protein_coding	1.38012	3.33648e-06	1.52384	1.6389e-08
ENSRNOG00000047657			protein_coding	1.42268	0.000360171	0.98034	0.00839689
ENSRNOG00000016873	Msrb2	Methionine-R-sulfoxide reductase B2, mitochondrial [Source:UniProtKB/Swiss-Prot;Acc:Q4FZX5]	protein_coding	1.42922	3.77625e-06	1.41949	1.6812e-06
ENSRNOG00000024967	Uqcrb	cytochrome b-c1 complex subunit 7 [Source:RefSeq peptide;Acc:NP_001121025]	protein_coding	1.43519	2.11963e-10	1.12754	6.86953e-07
ENSRNOG00000005695	Mgp	matrix Gla protein precursor [Source:RefSeq peptide;Acc:NP_036994]	protein_coding	1.44057	1.23551e-06	1.11631	0.00187216
ENSRNOG00000014571	Dbndd2	dysbindin domain-containing protein 2 [Source:RefSeq peptide;Acc:NP_001040576]	protein_coding	1.4406	2.25659e-15	1.55024	1.8155e-15
ENSRNOG00000026119	Ywhah	14-3-3 protein eta [Source:UniProtKB/Swiss-Prot;Acc:P68511]	protein_coding	1.44458	3.77418e-20	1.42904	3.51742e-20
ENSRNOG00000015733	Myl12b	Myosin regulatory light chain 12B [Source:UniProtKB/Swiss-Prot;Acc:P18666]	protein_coding	1.45496	7.39213e-12	1.41116	1.23572e-09
ENSRNOG00000030299			protein_coding	1.45603	1.42372e-06	1.39644	5.17089e-06
ENSRNOG00000018237	Gstp1	Glutathione S-transferase P [Source:UniProtKB/Swiss-Prot;Acc:P04906]	protein_coding	1.45648	1.48669e-09	1.34673	1.45942e-09
ENSRNOG00000047321	Hba2	Hemoglobin subunit alpha-1/2 [Source:UniProtKB/Swiss-Prot;Acc:P01946]	protein_coding	1.46923	4.01657e-10	2.15844	6.32519e-27
ENSRNOG00000018735	Cd74	H-2 class II histocompatibility antigen gamma chain [Source:UniProtKB/Swiss-Prot;Acc:P10247]	protein_coding	1.47464	4.43754e-07	1.55238	1.14344e-07
ENSRNOG00000013190	Rnaset2	ribonuclease T2 precursor [Source:RefSeq peptide;Acc:NP_001099680]	protein_coding	1.4819	7.06316e-06	1.47015	3.0954e-07
ENSRNOG00000030747	RPL38	60S ribosomal protein L38 [Source:UniProtKB/Swiss-Prot;Acc:P63174]	protein_coding	1.49151	6.52105e-06	1.43511	6.43385e-05
ENSRNOG00000046313			pseudogene	1.50124	7.15191e-07	1.20179	0.000114435
ENSRNOG00000031381	RGD1561333	Protein RGD1561333 [Source:UniProtKB/TrEMBL;Acc:D4A6W6]	protein_coding	1.50184	3.70188e-09	1.66756	1.48843e-11
ENSRNOG00000000443		Uncharacterized protein [Source:UniProtKB/TrEMBL;Acc:F1LNM4]	protein_coding	1.51005	5.64887e-05	0.940122	0.00752989
ENSRNOG00000006325	Rps21	40S ribosomal protein S21 [Source:UniProtKB/Swiss-Prot;Acc:P05765]	protein_coding	1.52317	1.76491e-10	1.31166	2.53361e-08
ENSRNOG00000032708	RT1-Bb	rano class II histocompatibility antigen, B-1 beta chain precursor [Source:RefSeq peptide;Acc:NP_001004084]	protein_coding	1.59413	9.05418e-05	1.43895	0.00105337
ENSRNOG00000004196	Rps29	40S ribosomal protein S29 [Source:UniProtKB/Swiss-Prot;Acc:P62275]	protein_coding	1.5956	6.41048e-11	1.63594	8.95661e-11
ENSRNOG00000003300	Btg2	Protein BTG2 [Source:UniProtKB/Swiss-Prot;Acc:P27049]	protein_coding	1.59614	0.0316861	1.71459	0.0164735
ENSRNOG00000020495	Eif3k	eukaryotic translation initiation factor 3 subunit K [Source:RefSeq peptide;Acc:NP_001099712]	protein_coding	1.605	2.8113e-07	1.68115	1.67158e-06
ENSRNOG00000000451	RT1-Ba	rano class II histocompatibility antigen, B alpha chain precursor [Source:RefSeq peptide;Acc:NP_001008831]	protein_coding	1.60645	1.2738e-09	1.70324	6.88809e-13
ENSRNOG00000019511	Mrps18a	28S ribosomal protein S18a, mitochondrial [Source:RefSeq peptide;Acc:NP_942051]	protein_coding	1.6085	1.18295e-09	1.62642	7.09263e-10
ENSRNOG00000042499	Tmsb10	Thymosin beta-10 [Source:UniProtKB/Swiss-Prot;Acc:P63312]	protein_coding	1.60992	8.55235e-14	1.48741	3.15063e-13
ENSRNOG00000032844	RT1-Da	RT1 class II, locus Da precursor [Source:RefSeq peptide;Acc:NP_001008847]	protein_coding	1.6184	4.84302e-09	1.76219	8.58393e-11
ENSRNOG00000013545	Polr2e	DNA-directed RNA polymerases I, II, and III subunit RPABC1 [Source:UniProtKB/Swiss-Prot;Acc:B0BNE2]	protein_coding	1.64427	4.84806e-08	1.55627	3.0954e-07
ENSRNOG00000002919	Gfap	Glial fibrillary acidic protein [Source:UniProtKB/Swiss-Prot;Acc:P47819]	protein_coding	1.64445	4.789e-11	2.11681	5.49375e-26
ENSRNOG00000018224			pseudogene	1.71093	1.50089e-05	1.10922	0.0113915
ENSRNOG00000005517	Rps26	40S ribosomal protein S26 [Source:UniProtKB/Swiss-Prot;Acc:P62856]	protein_coding	1.73601	2.19185e-12	1.51784	6.56275e-09
ENSRNOG00000005184	Nop10	H/ACA ribonucleoprotein complex subunit 3 [Source:RefSeq peptide;Acc:NP_001119572]	protein_coding	1.75851	6.99704e-09	2.0137	6.44382e-17
ENSRNOG00000021067	Fxyd7	FXYD domain-containing ion transport regulator 7 [Source:UniProtKB/Swiss-Prot;Acc:P59649]	protein_coding	1.76568	1.18295e-09	1.66729	3.4143e-08
ENSRNOG00000014272	Rpl35	60S ribosomal protein L35 [Source:UniProtKB/Swiss-Prot;Acc:P17078]	protein_coding	1.77231	1.4797e-21	1.8157	1.4367e-25
ENSRNOG00000007112	Pcsk1n	proSAAS precursor [Source:RefSeq peptide;Acc:NP_062152]	protein_coding	1.77316	6.14471e-13	1.37667	1.20133e-06
ENSRNOG00000001628	Pcp4	Purkinje cell protein 4 [Source:UniProtKB/Swiss-Prot;Acc:P63055]	protein_coding	1.77992	7.39213e-12	1.28523	2.7952e-07
ENSRNOG00000022022			pseudogene	1.80343	4.9701e-06	1.7011	6.0978e-06
ENSRNOG00000002911	Alb	Serum albumin [Source:UniProtKB/Swiss-Prot;Acc:P02770]	protein_coding	1.81462	7.95337e-09	3.75587	3.62906e-06
ENSRNOG00000050136			processed_pseudogene	1.90393	3.69044e-08	1.64216	1.36786e-06
ENSRNOG00000032635	Rpl8	60S ribosomal protein L8 [Source:UniProtKB/Swiss-Prot;Acc:P62919]	protein_coding	1.91569	1.16241e-26	1.80736	2.46238e-24
ENSRNOG00000046707			miRNA	1.92185	1.52779e-07	1.26991	0.0152904
ENSRNOG00000014224	Ndufa3	Protein LOC684509 [Source:UniProtKB/TrEMBL;Acc:F1M8L6]	protein_coding	2.01503	2.55081e-14	1.74428	1.5074e-10
ENSRNOG00000047351			miRNA	2.03577	2.23373e-07	1.41688	0.0101042
ENSRNOG00000032470			pseudogene	2.03854	3.2743e-10	1.92822	5.19847e-08
ENSRNOG00000050902			miRNA	2.07603	3.09445e-07	1.44193	0.00998753
ENSRNOG00000049945			miRNA	2.09082	1.20759e-08	1.78527	0.000143267
ENSRNOG00000050156			miRNA	2.09442	8.70294e-08	1.41236	0.0171784
ENSRNOG00000050545			miRNA	2.11029	1.77754e-07	1.47954	0.0121893
ENSRNOG00000046179			miRNA	2.11381	1.4618e-07	1.52701	0.00619086
ENSRNOG00000031474	Rps19l1		protein_coding	2.2299	1.10617e-09	1.95565	5.78298e-09
ENSRNOG00000020676	Ppp1r14a	Protein phosphatase 1 regulatory subunit 14A [Source:UniProtKB/Swiss-Prot;Acc:Q99MC0]	protein_coding	2.34515	1.16685e-09	2.23673	2.49767e-12
ENSRNOG00000050765			miRNA	2.43066	4.11029e-05	1.76401	0.0017067
ENSRNOG00000049060			miRNA	2.57814	1.04232e-05	1.83472	0.000828528
ENSRNOG00000048260			miRNA	2.58469	4.64252e-06	1.86848	0.0005635
ENSRNOG00000050692			pseudogene	2.58932	2.55081e-14	2.30546	1.30253e-09
ENSRNOG00000048730			miRNA	2.59785	2.23088e-09	2.21594	0.000171714
ENSRNOG00000050462			miRNA	2.61358	2.40217e-06	1.84247	0.000580289
ENSRNOG00000031506	Ftl	ferritin light chain 1 [Source:RefSeq peptide;Acc:NP_071945]	protein_coding	2.71168	1.60523e-11	3.03041	9.37338e-13
ENSRNOG00000050752			miRNA	2.72584	1.19743e-25	2.37633	7.8533e-07
ENSRNOG00000050452			miRNA	2.73458	4.16045e-25	2.38578	7.8533e-07
ENSRNOG00000048154			miRNA	2.74185	1.16241e-26	2.39455	4.67864e-07
ENSRNOG00000050614	Rn28s		miRNA	2.74366	1.97423e-26	2.39495	6.39287e-07
ENSRNOG00000045589			miRNA	2.74852	1.16241e-26	2.39665	5.16619e-07
ENSRNOG00000048994			miRNA	2.76756	9.88049e-26	2.41918	5.11957e-07
ENSRNOG00000049350			miRNA	2.77242	3.99435e-27	2.42743	3.45398e-07
ENSRNOG00000032274			Mt_tRNA	3.27334	2.74279e-05	1.28443	2.28901e-10
ENSRNOG00000031685			Mt_tRNA	3.3078	5.53712e-48	2.63734	3.09539e-14

## Sheet: DAVID
DOWN-regulated
Annotation Cluster 1	Enrichment Score: 4.0297769916149
Category	Term	Count	%	PValue	Genes	List Total	Pop Hits	Pop Total	Fold Enrichment	Bonferroni	Benjamini	FDR
GOTERM_MF_FAT	GO:0005509~calcium ion binding	20	14.3885	9.12495e-07	SLC8A3, RET, GALNT1, TRPC3, NRXN3, CELSR3, SPARC, CACNA2D2, CALB2, ITPR1, MMP24, PLCB4, CAMK4, GRIN2C, FAT1, DNER, ITGA7, RELN, GALNT13, CIB1	95	672	11963	3.74781	0.000234484	0.000234484	0.00119056
SP_PIR_KEYWORDS	calcium	18	12.9496	2.10423e-06	SLC8A3, GALNT1, TRPC3, NRXN3, CELSR3, SPARC, CACNA2D2, ITPR1, CALB2, MMP24, PLCB4, CAMK4, GRIN2C, FAT1, ITGA7, RELN, GALNT13, CIB1	92	449	8979	3.91261	0.000420758	0.000420758	0.0026374
GOTERM_MF_FAT	GO:0043167~ion binding	41	29.4964	9.64099e-05	SLC8A3, KCNC1, GALNT1, KCNC3, USP3, SLC9A5, ADCY8, HR, CALB2, ATF2, MMP24, ECE2, PLCB4, SNRK, GRIN2C, FAT1, DNER, GUCY1A2, ZFP238, CERK, GALNT13, CIB1, GABRD, RET, KCND3, KCND2, TRPC3, NRXN3, CELSR3, SPARC, CACNA2D2, ITPR1, CAMK4, UBR5, ITGA7, CAR8, CHN2, HEPH, RELN, UNC13C, MYNN	95	2943	11963	1.75433	0.0244741	0.00353353	0.125717
GOTERM_MF_FAT	GO:0046872~metal ion binding	40	28.777	0.000111632	SLC8A3, KCNC1, GALNT1, KCNC3, USP3, SLC9A5, ADCY8, HR, CALB2, ATF2, MMP24, ECE2, PLCB4, SNRK, GRIN2C, FAT1, DNER, GUCY1A2, ZFP238, CERK, GALNT13, CIB1, RET, KCND3, KCND2, TRPC3, NRXN3, CELSR3, SPARC, CACNA2D2, ITPR1, CAMK4, UBR5, ITGA7, CAR8, CHN2, HEPH, RELN, UNC13C, MYNN	95	2854	11963	1.76491	0.0282832	0.00357994	0.145552
GOTERM_MF_FAT	GO:0043169~cation binding	40	28.777	0.000151993	SLC8A3, KCNC1, GALNT1, KCNC3, USP3, SLC9A5, ADCY8, HR, CALB2, ATF2, MMP24, ECE2, PLCB4, SNRK, GRIN2C, FAT1, DNER, GUCY1A2, ZFP238, CERK, GALNT13, CIB1, RET, KCND3, KCND2, TRPC3, NRXN3, CELSR3, SPARC, CACNA2D2, ITPR1, CAMK4, UBR5, ITGA7, CAR8, CHN2, HEPH, RELN, UNC13C, MYNN	95	2893	11963	1.74112	0.038312	0.00433117	0.19813
GOTERM_MF_FAT	GO:0046914~transition metal ion binding	19	13.6691	0.211	KCND3, GALNT1, KCND2, USP3, HR, SPARC, ATF2, MMP24, ECE2, UBR5, CAR8, ZFP238, GUCY1A2, CHN2, RELN, HEPH, UNC13C, MYNN, GALNT13	95	1874	11963	1.27673	1	0.850926	95.4593
Annotation Cluster 2	Enrichment Score: 2.9880651730275276
Category	Term	Count	%	PValue	Genes	List Total	Pop Hits	Pop Total	Fold Enrichment	Bonferroni	Benjamini	FDR
GOTERM_CC_FAT	GO:0043005~neuron projection	14	10.0719	3.82702e-05	ALS2, KCND3, KCND2, GRIK2, EIF5A, GRIA4, GRM1, DVL1, PLCB4, ANK1, DNER, RELN, BOC, GAD1	87	436	10776	3.97722	0.00868781	0.00217906	0.0489845
GOTERM_CC_FAT	GO:0030425~dendrite	10	7.19424	9.8948e-05	ALS2, KCND2, PLCB4, GRIK2, DNER, EIF5A, RELN, GRIA4, GRM1, DVL1	87	234	10776	5.29325	0.0223087	0.00375315	0.126605
GOTERM_CC_FAT	GO:0042995~cell projection	17	12.2302	0.000175405	DNAH11, ALS2, KCND3, KCND2, GRIK2, EIF5A, GRIA4, GRM1, DVL1, PLCB4, ANK1, DNER, FAT1, PKD1, RELN, GAD1, BOC	87	727	10776	2.89636	0.0392066	0.00569741	0.224331
GOTERM_CC_FAT	GO:0043025~cell soma	9	6.47482	0.000903501	ALS2, KCND3, KCND2, GRIK2, DNER, EIF5A, GRIA4, BOC, DVL1	87	253	10776	4.40616	0.186241	0.0185611	1.15056
GOTERM_CC_FAT	GO:0030424~axon	8	5.7554	0.000973794	ALS2, ANK1, GRIK2, GRIA4, GRM1, GAD1, BOC, DVL1	87	197	10776	5.02993	0.199191	0.0183408	1.23956
GOTERM_CC_FAT	GO:0044463~cell projection part	7	5.03597	0.0158254	ALS2, DNAH11, KCND2, ANK1, GRIK2, GRIA4, GRM1	87	254	10776	3.41352	0.97367	0.140619	18.4721
GOTERM_CC_FAT	GO:0033267~axon part	3	2.15827	0.131064	ANK1, GRIK2, GRIA4	87	79	10776	4.70362	1	0.599551	83.4466
Annotation Cluster 3	Enrichment Score: 2.7370866632771436
Category	Term	Count	%	PValue	Genes	List Total	Pop Hits	Pop Total	Fold Enrichment	Bonferroni	Benjamini	FDR
GOTERM_CC_FAT	GO:0014069~postsynaptic density	8	5.7554	4.09448e-06	ALS2, KCND2, PLCB4, GRIN2C, GRID2, GRIA4, GRM1, ITPR1	87	83	10776	11.9385	0.000933108	0.000466663	0.00524185
GOTERM_CC_FAT	GO:0044463~cell projection part	7	5.03597	0.0158254	ALS2, DNAH11, KCND2, ANK1, GRIK2, GRIA4, GRM1	87	254	10776	3.41352	0.97367	0.140619	18.4721
GOTERM_CC_FAT	GO:0043197~dendritic spine	3	2.15827	0.0948829	ALS2, KCND2, GRM1	87	65	10776	5.71671	1	0.508502	72.0931
Annotation Cluster 4	Enrichment Score: 2.668131123418793
Category	Term	Count	%	PValue	Genes	List Total	Pop Hits	Pop Total	Fold Enrichment	Bonferroni	Benjamini	FDR
GOTERM_CC_FAT	GO:0005624~membrane fraction	15	10.7914	0.00149346	ALS2, KCND2, ADCY8, GRIK2, ITGA3, ICMT, GRM1, ITPR1, ATF2, DVL1, PLCB4, ANK1, GRID2, PKD1, CERK	87	716	10776	2.59488	0.288772	0.0258719	1.89524
GOTERM_CC_FAT	GO:0019717~synaptosome	6	4.31655	0.00155155	ALS2, KCND2, ANK1, GRID2, ITGA3, DVL1	87	106	10776	7.01106	0.298145	0.0249707	1.9683
GOTERM_CC_FAT	GO:0005626~insoluble fraction	15	10.7914	0.00245336	ALS2, KCND2, ADCY8, GRIK2, ITGA3, ICMT, GRM1, ITPR1, ATF2, DVL1, PLCB4, ANK1, GRID2, PKD1, CERK	87	755	10776	2.46084	0.428822	0.0366485	3.09585
GOTERM_CC_FAT	GO:0000267~cell fraction	17	12.2302	0.00373899	ALS2, KCND2, ADCY8, GRIK2, WDR6, ITGA3, ICMT, GRM1, ITPR1, ATF2, DVL1, ANK1, PLCB4, PYGM, GRID2, PKD1, CERK	87	967	10776	2.17751	0.574329	0.0519808	4.68265
Annotation Cluster 5	Enrichment Score: 2.596400129054769
Category	Term	Count	%	PValue	Genes	List Total	Pop Hits	Pop Total	Fold Enrichment	Bonferroni	Benjamini	FDR
GOTERM_CC_FAT	GO:0045202~synapse	15	10.7914	1.57917e-06	GABRD, ALS2, KCND2, GRIK2, GRIA4, GRM1, ITPR1, DVL1, CBLN1, PLCB4, GRIN2C, CAMK2D, GRID2, UNC13C, GAD1	87	379	10776	4.90219	0.000359987	0.000359987	0.00202172
GOTERM_CC_FAT	GO:0014069~postsynaptic density	8	5.7554	4.09448e-06	ALS2, KCND2, PLCB4, GRIN2C, GRID2, GRIA4, GRM1, ITPR1	87	83	10776	11.9385	0.000933108	0.000466663	0.00524185
GOTERM_BP_FAT	GO:0007268~synaptic transmission	11	7.91367	1.41124e-05	ALS2, GABRD, CAMK4, GRIN2C, GRIK2, GRID2, GRIA4, UNC13C, GRM1, GAD1, DVL1	102	219	12092	5.95452	0.0137629	0.00690531	0.0222433
GOTERM_MF_FAT	GO:0022836~gated channel activity	11	7.91367	4.79641e-05	GABRD, KCNC1, KCND3, KCND2, KCNC3, GRIN2C, GRIK2, GRID2, GRIA4, CACNA2D2, ITPR1	95	269	11963	5.1494	0.0122514	0.00246238	0.0625625
SP_PIR_KEYWORDS	ionic channel	12	8.63309	5.32013e-05	GABRD, KCNC1, KCND3, KCND2, TRPC3, KCNC3, GRIN2C, GRIK2, GRID2, GRIA4, CACNA2D2, ITPR1	92	257	8979	4.5571	0.0105841	0.00354056	0.0666618
GOTERM_MF_FAT	GO:0008066~glutamate receptor activity	5	3.59712	6.33452e-05	GRIN2C, GRIK2, GRID2, GRIA4, GRM1	95	28	11963	22.4868	0.0161484	0.00270969	0.0826174
GOTERM_BP_FAT	GO:0019226~transmission of nerve impulse	11	7.91367	0.000123695	ALS2, GABRD, CAMK4, GRIN2C, GRIK2, GRID2, GRIA4, UNC13C, GRM1, GAD1, DVL1	102	283	12092	4.60791	0.114388	0.0396832	0.194805
GOTERM_CC_FAT	GO:0044456~synapse part	10	7.19424	0.000213068	ALS2, GABRD, KCND2, PLCB4, GRIN2C, GRIK2, GRID2, GRIA4, GRM1, ITPR1	87	259	10776	4.78232	0.0474234	0.00605469	0.272439
GOTERM_BP_FAT	GO:0007270~nerve-nerve synaptic transmission	5	3.59712	0.000245047	ALS2, CAMK4, GRIK2, GRID2, GRM1	102	37	12092	16.0201	0.213895	0.0469931	0.385573
GOTERM_MF_FAT	GO:0004970~ionotropic glutamate receptor activity	4	2.8777	0.000351949	GRIN2C, GRIK2, GRID2, GRIA4	95	18	11963	27.9836	0.0864953	0.00900588	0.458229
GOTERM_MF_FAT	GO:0005234~extracellular-glutamate-gated ion channel activity	4	2.8777	0.000351949	GRIN2C, GRIK2, GRID2, GRIA4	95	18	11963	27.9836	0.0864953	0.00900588	0.458229
GOTERM_BP_FAT	GO:0007267~cell-cell signaling	11	7.91367	0.000425752	ALS2, GABRD, CAMK4, GRIN2C, GRIK2, GRID2, GRIA4, UNC13C, GRM1, GAD1, DVL1	102	330	12092	3.95163	0.341754	0.0673229	0.669013
INTERPRO	IPR015683:Glutamate receptor-related	4	2.8777	0.000624904	GRIN2C, GRIK2, GRID2, GRIA4	99	18	10240	22.9854	0.173583	0.173583	0.83393
INTERPRO	IPR019594:Glutamate receptor, L-glutamate/glycine-binding	4	2.8777	0.000624904	GRIN2C, GRIK2, GRID2, GRIA4	99	18	10240	22.9854	0.173583	0.173583	0.83393
INTERPRO	IPR001320:Ionotropic glutamate receptor	4	2.8777	0.000624904	GRIN2C, GRIK2, GRID2, GRIA4	99	18	10240	22.9854	0.173583	0.173583	0.83393
INTERPRO	IPR001508:NMDA receptor	4	2.8777	0.000624904	GRIN2C, GRIK2, GRID2, GRIA4	99	18	10240	22.9854	0.173583	0.173583	0.83393
SP_PIR_KEYWORDS	ion channel	4	2.8777	0.000736015	KCNC1, KCND2, GRID2, GRIA4	92	18	8979	21.6884	0.136928	0.029022	0.918613
INTERPRO	IPR001828:Extracellular ligand-binding receptor	5	3.59712	0.000945973	GRIN2C, GRIK2, GRID2, GRIA4, GRM1	99	46	10240	11.2429	0.250732	0.0917353	1.25989
SMART	SM00079:PBPe	4	2.8777	0.00161851	GRIN2C, GRIK2, GRID2, GRIA4	69	18	5083	16.3704	0.115831	0.115831	1.6901
GOTERM_MF_FAT	GO:0022834~ligand-gated channel activity	6	4.31655	0.00165226	GABRD, GRIN2C, GRIK2, GRID2, GRIA4, ITPR1	95	109	11963	6.93172	0.346218	0.0347953	2.13444
GOTERM_MF_FAT	GO:0015276~ligand-gated ion channel activity	6	4.31655	0.00165226	GABRD, GRIN2C, GRIK2, GRID2, GRIA4, ITPR1	95	109	11963	6.93172	0.346218	0.0347953	2.13444
GOTERM_MF_FAT	GO:0005230~extracellular ligand-gated ion channel activity	5	3.59712	0.00177588	GABRD, GRIN2C, GRIK2, GRID2, GRIA4	95	66	11963	9.53987	0.366697	0.0345287	2.29243
GOTERM_BP_FAT	GO:0051899~membrane depolarization	4	2.8777	0.00547905	GRIN2C, GRIK2, GRID2, GRM1	102	43	12092	11.0278	0.995462	0.286235	8.29602
GOTERM_CC_FAT	GO:0008328~ionotropic glutamate receptor complex	3	2.15827	0.00792087	GRIN2C, GRIK2, GRIA4	87	17	10776	21.858	0.836861	0.091017	9.67998
GOTERM_CC_FAT	GO:0030054~cell junction	10	7.19424	0.00803259	GABRD, CBLN1, GRIN2C, GRIK2, FAT1, GRID2, GRIA4, GJB6, UNC13C, CALB2	87	438	10776	2.8279	0.840996	0.0878413	9.8101
GOTERM_CC_FAT	GO:0044430~cytoskeletal part	13	9.35252	0.00885499	ALS2, DNAH11, KCND2, PLCB4, CEP76, GRIN2C, GRID2, ABCA2, GRIA4, GRM1, EML5, ITPR1, DVL1	87	695	10776	2.31684	0.868392	0.092052	10.7627
GOTERM_CC_FAT	GO:0043235~receptor complex	5	3.59712	0.00981252	GRIN2C, GRIK2, ITGA7, ITGA3, GRIA4	87	105	10776	5.89819	0.894422	0.097147	11.8602
SP_PIR_KEYWORDS	synapse	7	5.03597	0.0113497	GABRD, CBLN1, GRIN2C, GRIK2, GRID2, GRIA4, UNC13C	92	186	8979	3.67304	0.898015	0.248261	13.3307
GOTERM_BP_FAT	GO:0050804~regulation of synaptic transmission	6	4.31655	0.0123339	GRIN2C, GRIK2, GRIA4, UNC13C, GRM1, CACNA2D2	102	165	12092	4.31087	0.999995	0.473462	17.7684
GOTERM_BP_FAT	GO:0060079~regulation of excitatory postsynaptic membrane potential	3	2.15827	0.0130818	GRIN2C, GRIK2, GRID2	102	21	12092	16.9356	0.999998	0.476153	18.7444
GOTERM_BP_FAT	GO:0051966~regulation of synaptic transmission, glutamatergic	3	2.15827	0.015591	GRIK2, GRIA4, GRM1	102	23	12092	15.4629	1	0.474264	21.9405
GOTERM_BP_FAT	GO:0051969~regulation of transmission of nerve impulse	6	4.31655	0.015921	GRIN2C, GRIK2, GRIA4, UNC13C, GRM1, CACNA2D2	102	176	12092	4.04144	1	0.467625	22.3519
GOTERM_CC_FAT	GO:0005856~cytoskeleton	15	10.7914	0.0162326	DNAH11, ALS2, KCND2, CEP76, ABCA2, GRIA4, GRM1, ITPR1, EML5, DVL1, PLCB4, ANK1, GRIN2C, GRID2, ARL6IP5	87	940	10776	1.97652	0.976041	0.138652	18.903
SP_PIR_KEYWORDS	neurotransmitter receptor	4	2.8777	0.0172157	GABRD, GRIK2, GRID2, GRIA4	92	54	8979	7.22947	0.96898	0.320163	19.5601
GOTERM_BP_FAT	GO:0060078~regulation of postsynaptic membrane potential	3	2.15827	0.0182888	GRIN2C, GRIK2, GRID2	102	25	12092	14.2259	1	0.48897	25.2452
SP_PIR_KEYWORDS	postsynaptic cell membrane	5	3.59712	0.0203973	GABRD, GRIN2C, GRIK2, GRID2, GRIA4	92	103	8979	4.73776	0.983782	0.337784	22.7638
GOTERM_BP_FAT	GO:0031644~regulation of neurological system process	6	4.31655	0.0205639	GRIN2C, GRIK2, GRIA4, UNC13C, GRM1, CACNA2D2	102	188	12092	3.78348	1	0.505196	27.9298
SP_PIR_KEYWORDS	cell junction	8	5.7554	0.0232344	GABRD, CBLN1, GRIN2C, GRIK2, GRID2, GRIA4, GJB6, UNC13C	92	280	8979	2.78851	0.99092	0.324167	25.5212
GOTERM_CC_FAT	GO:0045211~postsynaptic membrane	5	3.59712	0.0238204	GABRD, GRIN2C, GRIK2, GRID2, GRIA4	87	137	10776	4.52051	0.9959	0.190561	26.5564
GOTERM_BP_FAT	GO:0042391~regulation of membrane potential	5	3.59712	0.0391715	KCND2, GRIN2C, GRIK2, GRID2, GRM1	102	153	12092	3.87415	1	0.615986	46.7347
KEGG_PATHWAY	rno04080:Neuroactive ligand-receptor interaction	6	4.31655	0.0776739	GABRD, GRIN2C, GRIK2, GRID2, GRIA4, GRM1	50	262	5590	2.56031	0.999458	0.374984	58.7358
GOTERM_BP_FAT	GO:0044057~regulation of system process	6	4.31655	0.128386	GRIN2C, GRIK2, GRIA4, UNC13C, GRM1, CACNA2D2	102	319	12092	2.22976	1	0.830594	88.5363
SP_PIR_KEYWORDS	transmembrane protein	7	5.03597	0.274929	GABRD, KCNC1, ADCY8, GRIK2, NRXN3, GRID2, GRIA4	92	433	8979	1.57779	1	0.799597	98.2217
SP_PIR_KEYWORDS	receptor	13	9.35252	0.334218	GABRD, RET, TRPC3, GRIK2, GRIN2C, NRXN3, ITGA7, GRID2, ITGB5, CELSR3, GRIA4, GRM1, ITPR1	92	1018	8979	1.24634	1	0.862531	99.3895
GOTERM_BP_FAT	GO:0050877~neurological system process	16	11.5108	0.591709	GABRD, ALS2, NBN, ADCY8, GRIK2, ITGA3, GRIA4, GJB6, GRM1, DVL1, CHD7, CAMK4, GRIN2C, GRID2, UNC13C, GAD1	102	1849	12092	1.02584	1	0.996313	99.9999
Annotation Cluster 6	Enrichment Score: 2.3251838155522373
Category	Term	Count	%	PValue	Genes	List Total	Pop Hits	Pop Total	Fold Enrichment	Bonferroni	Benjamini	FDR
GOTERM_MF_FAT	GO:0005216~ion channel activity	14	10.0719	2.08133e-06	GABRD, KCNC1, TRPM3, KCND3, KCND2, TRPC3, KCNC3, GRIK2, GRIA4, CACNA2D2, ITPR1, GRIN2C, GRID2, PKD1	95	336	11963	5.24693	0.000534759	0.000267415	0.00271555
GOTERM_BP_FAT	GO:0006811~ion transport	20	14.3885	2.23174e-06	GABRD, SLC8A3, KCNC1, TRPM3, KCND3, KCND2, KCNC3, TRPC3, SLC9A5, GRIK2, GRIA4, CACNA2D2, ITPR1, ANK1, GRIN2C, GRID2, CAMK2D, PKD1, HEPH, ARL6IP5	102	668	12092	3.54937	0.00218917	0.00218917	0.00351786
GOTERM_MF_FAT	GO:0022838~substrate specific channel activity	14	10.0719	2.8782e-06	GABRD, KCNC1, TRPM3, KCND3, KCND2, TRPC3, KCNC3, GRIK2, GRIA4, CACNA2D2, ITPR1, GRIN2C, GRID2, PKD1	95	346	11963	5.09528	0.000739424	0.000246535	0.00375523
GOTERM_MF_FAT	GO:0022803~passive transmembrane transporter activity	14	10.0719	4.31375e-06	GABRD, KCNC1, TRPM3, KCND3, KCND2, TRPC3, KCNC3, GRIK2, GRIA4, CACNA2D2, ITPR1, GRIN2C, GRID2, PKD1	95	359	11963	4.91078	0.00110802	0.00027712	0.00562817
GOTERM_MF_FAT	GO:0015267~channel activity	14	10.0719	4.31375e-06	GABRD, KCNC1, TRPM3, KCND3, KCND2, TRPC3, KCNC3, GRIK2, GRIA4, CACNA2D2, ITPR1, GRIN2C, GRID2, PKD1	95	359	11963	4.91078	0.00110802	0.00027712	0.00562817
GOTERM_CC_FAT	GO:0044459~plasma membrane part	27	19.4245	1.20796e-05	KCNC1, KCNC3, GRIK2, EIF5A, CALB2, MMP24, ANK1, RAB28, GRIN2C, FAT1, GRID2, GPSM1, CAMK2D, PKD1, GABRD, KCND3, KCND2, TRPC3, CNTN6, ITGA3, GJB6, GRIA4, GRM1, CACNA2D2, CBLN1, ITGA7, UNC13C	87	1358	10776	2.46265	0.00275037	0.000917633	0.0154638
GOTERM_MF_FAT	GO:0022836~gated channel activity	11	7.91367	4.79641e-05	GABRD, KCNC1, KCND3, KCND2, KCNC3, GRIN2C, GRIK2, GRID2, GRIA4, CACNA2D2, ITPR1	95	269	11963	5.1494	0.0122514	0.00246238	0.0625625
SP_PIR_KEYWORDS	ionic channel	12	8.63309	5.32013e-05	GABRD, KCNC1, KCND3, KCND2, TRPC3, KCNC3, GRIN2C, GRIK2, GRID2, GRIA4, CACNA2D2, ITPR1	92	257	8979	4.5571	0.0105841	0.00354056	0.0666618
GOTERM_CC_FAT	GO:0005886~plasma membrane	36	25.8993	8.78213e-05	KCNC1, KCNC3, GRIK2, ADCY8, EIF5A, ITGB5, CALB2, MMP24, ANK1, RAB28, TIAM1, GRIN2C, FAT1, DNER, GPSM1, CAMK2D, GRID2, PKD1, MTUS1, SLC43A2, GABRD, KCND3, KCND2, TRPC3, NRXN3, CNTN6, CELSR3, ITGA3, GRIA4, GJB6, GRM1, CACNA2D2, ITPR1, CBLN1, ITGA7, UNC13C	87	2396	10776	1.86103	0.019825	0.00399682	0.112375
SP_PIR_KEYWORDS	ion transport	15	10.7914	0.000116142	GABRD, SLC8A3, KCNC1, KCND3, KCND2, TRPC3, KCNC3, SLC9A5, GRIK2, GRIA4, CACNA2D2, ITPR1, GRIN2C, GRID2, HEPH	92	437	8979	3.35004	0.0229619	0.00579059	0.145474
GOTERM_CC_FAT	GO:0031226~intrinsic to plasma membrane	12	8.63309	0.000215987	KCNC1, KCND3, KCND2, TRPC3, KCNC3, GRIN2C, GRIK2, CNTN6, ITGA7, ITGA3, GRIA4, GRM1	87	382	10776	3.89096	0.0480571	0.00545731	0.276165
GOTERM_BP_FAT	GO:0006812~cation transport	14	10.0719	0.000220707	SLC8A3, KCNC1, TRPM3, KCND3, KCND2, TRPC3, KCNC3, SLC9A5, CACNA2D2, ITPR1, ANK1, CAMK2D, PKD1, HEPH	102	492	12092	3.37335	0.194876	0.0527476	0.347338
PIR_SUPERFAMILY	PIRSF002449:potassium voltage-gated channel, alpha subunit, subfamilies A/C/D/F/G/S	4	2.8777	0.000350707	KCNC1, KCND3, KCND2, KCNC3	50	13	4368	26.88	0.021856	0.021856	0.354542
GOTERM_BP_FAT	GO:0030001~metal ion transport	12	8.63309	0.000528544	SLC8A3, KCNC1, KCND3, KCND2, TRPC3, KCNC3, SLC9A5, CAMK2D, PKD1, HEPH, CACNA2D2, ITPR1	102	403	12092	3.53	0.404984	0.0714832	0.829908
GOTERM_CC_FAT	GO:0005887~integral to plasma membrane	11	7.91367	0.00052921	KCNC1, KCND3, KCND2, TRPC3, KCNC3, GRIN2C, GRIK2, ITGA7, ITGA3, GRIA4, GRM1	87	357	10776	3.81648	0.113693	0.0119966	0.675411
GOTERM_MF_FAT	GO:0005261~cation channel activity	9	6.47482	0.000749647	KCNC1, KCND3, KCND2, TRPC3, KCNC3, GRIN2C, PKD1, CACNA2D2, ITPR1	95	249	11963	4.55155	0.175297	0.0173685	0.973689
INTERPRO	IPR003968:Potassium channel, voltage dependent, Kv	4	2.8777	0.000860991	KCNC1, KCND3, KCND2, KCNC3	99	20	10240	20.6869	0.231039	0.123096	1.14731
GOTERM_BP_FAT	GO:0015674~di-, tri-valent inorganic cation transport	7	5.03597	0.00143161	SLC8A3, TRPC3, CAMK2D, PKD1, HEPH, CACNA2D2, ITPR1	102	147	12092	5.64519	0.755085	0.144711	2.23297
INTERPRO	IPR003091:Voltage-dependent potassium channel	4	2.8777	0.00148683	KCNC1, KCND3, KCND2, KCNC3	99	24	10240	17.2391	0.364803	0.107256	1.9736
GOTERM_MF_FAT	GO:0046873~metal ion transmembrane transporter activity	9	6.47482	0.0022088	KCNC1, KCND3, KCND2, TRPC3, KCNC3, GRIN2C, PKD1, CACNA2D2, ITPR1	95	295	11963	3.84182	0.433506	0.0397792	2.84387
INTERPRO	IPR003131:Potassium channel, voltage dependent, Kv, tetramerisation	4	2.8777	0.0028612	KCNC1, KCND3, KCND2, KCNC3	99	30	10240	13.7912	0.582686	0.160361	3.76582
GOTERM_BP_FAT	GO:0006816~calcium ion transport	6	4.31655	0.00305694	SLC8A3, TRPC3, CAMK2D, PKD1, CACNA2D2, ITPR1	102	118	12092	6.02792	0.950536	0.221622	4.71148
SP_PIR_KEYWORDS	membrane	44	31.6547	0.00623653	SLC8A3, KCNC1, GALNT1, KCNC3, FUT8, SLC9A5, GRIK2, ADCY8, PIP5K1B, EIF5A, ABCA2, MMP24, GRIN2C, RAB28, FAT1, GPSM1, GRID2, PKD1, DPP6, ARL6IP5, MTUS1, GALNT13, CIB1, GABRD, FLRT3, KCND3, KCND2, TRPC3, NRXN3, CNTN6, CELSR3, ICMT, GRIA4, GJB6, DHRS7B, GRM1, CACNA2D2, ITPR1, TMEM55A, ITGA7, CHN2, HEPH, UNC13C, RETSAT	92	3063	8979	1.40199	0.713842	0.163681	7.54178
GOTERM_CC_FAT	GO:0034703~cation channel complex	5	3.59712	0.00668635	KCNC1, KCND3, KCND2, KCNC3, CACNA2D2	87	94	10776	6.58841	0.78338	0.0860478	8.23046
GOTERM_CC_FAT	GO:0034702~ion channel complex	6	4.31655	0.00689678	GABRD, KCNC1, KCND3, KCND2, KCNC3, CACNA2D2	87	150	10776	4.95448	0.793594	0.0839294	8.47904
UP_SEQ_FEATURE	topological domain:Cytoplasmic	27	19.4245	0.00890699	SLC8A3, KCNC1, GALNT1, KCNC3, FUT8, GRIK2, ADCY8, MMP24, GRIN2C, GRID2, DPP6, ARL6IP5, GALNT13, FLRT3, GABRD, KCND3, KCND2, TRPC3, NRXN3, CELSR3, GRIA4, DHRS7B, GRM1, CACNA2D2, ITPR1, ITGA7, HEPH	81	1516	7317	1.60884	0.978079	0.720133	11.8365
INTERPRO	IPR011333:BTB/POZ fold	5	3.59712	0.00920697	KCNC1, KCND3, KCND2, KCNC3, ZFP238	99	86	10240	6.01362	0.940462	0.375116	11.6545
INTERPRO	IPR000210:BTB/POZ-like	5	3.59712	0.00958125	KCNC1, KCND3, KCND2, KCNC3, ZFP238	99	87	10240	5.9445	0.946942	0.342612	12.1005
GOTERM_CC_FAT	GO:0034705~potassium channel complex	4	2.8777	0.0105314	KCNC1, KCND3, KCND2, KCNC3	87	57	10776	8.69208	0.910533	0.0996318	12.6759
GOTERM_CC_FAT	GO:0008076~voltage-gated potassium channel complex	4	2.8777	0.0105314	KCNC1, KCND3, KCND2, KCNC3	87	57	10776	8.69208	0.910533	0.0996318	12.6759
INTERPRO	IPR005821:Ion transport	5	3.59712	0.0116012	KCNC1, KCND3, KCND2, KCNC3, ITPR1	99	92	10240	5.62143	0.971534	0.359099	14.472
UP_SEQ_FEATURE	short sequence motif:Selectivity filter	4	2.8777	0.0152938	KCNC1, KCND3, KCND2, KCNC3	81	48	7317	7.52778	0.998613	0.807031	19.5078
GOTERM_MF_FAT	GO:0031420~alkali metal ion binding	6	4.31655	0.0165324	SLC8A3, KCNC1, KCND3, KCND2, KCNC3, SLC9A5	95	189	11963	3.99766	0.986217	0.248454	19.5478
GOTERM_MF_FAT	GO:0022843~voltage-gated cation channel activity	5	3.59712	0.0186773	KCNC1, KCND3, KCND2, KCNC3, CACNA2D2	95	129	11963	4.88086	0.992136	0.261283	21.8073
SP_PIR_KEYWORDS	potassium channel	4	2.8777	0.0237505	KCNC1, KCND3, KCND2, KCNC3	92	61	8979	6.39986	0.991831	0.309129	26.013
SMART	SM00225:BTB	5	3.59712	0.0284317	KCNC1, KCND3, KCND2, KCNC3, ZFP238	69	87	5083	4.23372	0.88832	0.665815	26.1787
SP_PIR_KEYWORDS	cell membrane	18	12.9496	0.0289782	GABRD, KCND3, KCND2, CNTN6, NRXN3, GRIK2, CELSR3, GRIA4, GJB6, GRM1, MMP24, GRIN2C, RAB28, GRID2, GPSM1, UNC13C, MTUS1, CIB1	92	1033	8979	1.70064	0.997209	0.343013	30.8283
GOTERM_MF_FAT	GO:0005249~voltage-gated potassium channel activity	4	2.8777	0.0300997	KCNC1, KCND3, KCND2, KCNC3	95	86	11963	5.85704	0.999612	0.353614	32.8845
SP_PIR_KEYWORDS	transport	18	12.9496	0.0311893	GABRD, SLC8A3, KCNC1, KCND3, KCND2, TRPC3, KCNC3, SLC9A5, GULP1, GRIK2, EIF5A, ABCA2, GRIA4, CACNA2D2, ITPR1, GRIN2C, GRID2, HEPH	92	1042	8979	1.68595	0.998231	0.344581	32.7768
SP_PIR_KEYWORDS	voltage-gated channel	5	3.59712	0.0342084	KCNC1, KCND3, KCND2, KCNC3, CACNA2D2	92	121	8979	4.03297	0.999052	0.352794	35.3558
GOTERM_BP_FAT	GO:0015672~monovalent inorganic cation transport	7	5.03597	0.0344622	SLC8A3, KCNC1, KCND3, KCND2, ANK1, KCNC3, SLC9A5	102	290	12092	2.86153	1	0.605753	42.4671
SP_PIR_KEYWORDS	transmembrane	34	24.4604	0.0434754	SLC8A3, KCNC1, GALNT1, KCNC3, FUT8, SLC9A5, GRIK2, ADCY8, ABCA2, MMP24, GRIN2C, FAT1, GRID2, PKD1, DPP6, ARL6IP5, GALNT13, FLRT3, GABRD, KCND3, KCND2, TRPC3, NRXN3, CELSR3, ICMT, GRIA4, GJB6, DHRS7B, GRM1, CACNA2D2, ITPR1, TMEM55A, ITGA7, HEPH	92	2478	8979	1.33911	0.999862	0.389743	42.7143
GOTERM_MF_FAT	GO:0005244~voltage-gated ion channel activity	5	3.59712	0.0456323	KCNC1, KCND3, KCND2, KCNC3, CACNA2D2	95	171	11963	3.68206	0.999994	0.451285	45.632
GOTERM_MF_FAT	GO:0022832~voltage-gated channel activity	5	3.59712	0.0456323	KCNC1, KCND3, KCND2, KCNC3, CACNA2D2	95	171	11963	3.68206	0.999994	0.451285	45.632
UP_SEQ_FEATURE	transmembrane region	31	22.3022	0.0536894	SLC8A3, KCNC1, GALNT1, KCNC3, FUT8, SLC9A5, GRIK2, ADCY8, ABCA2, MMP24, GRIN2C, GRID2, DPP6, ARL6IP5, GALNT13, FLRT3, GABRD, KCND3, KCND2, TRPC3, NRXN3, CELSR3, ICMT, GRIA4, DHRS7B, GRM1, CACNA2D2, ITPR1, TMEM55A, ITGA7, HEPH	81	2097	7317	1.3354	1	0.99102	54.0231
GOTERM_MF_FAT	GO:0030955~potassium ion binding	4	2.8777	0.0543616	KCNC1, KCND3, KCND2, KCNC3	95	109	11963	4.62115	0.999999	0.49543	51.7746
GOTERM_MF_FAT	GO:0005267~potassium channel activity	4	2.8777	0.0684531	KCNC1, KCND3, KCND2, KCNC3	95	120	11963	4.19754	1	0.563228	60.3537
SP_PIR_KEYWORDS	potassium transport	4	2.8777	0.0698956	KCNC1, KCND3, KCND2, KCNC3	92	94	8979	4.1531	0.999999	0.453281	59.6747
SP_PIR_KEYWORDS	potassium	4	2.8777	0.0865388	KCNC1, KCND3, KCND2, KCNC3	92	103	8979	3.79021	1	0.501556	67.8418
SP_PIR_KEYWORDS	glycoprotein	26	18.705	0.11423	SLC8A3, KCNC1, GALNT1, KCNC3, SLC9A5, GRIK2, ADCY8, ABCA2, GRIN2C, GRID2, DPP6, OLFM3, GALNT13, FLRT3, GABRD, NRXN3, CNTN6, CELSR3, GRIA4, SPARC, GRM1, CACNA2D2, CBLN1, ITGA7, HEPH, RELN	92	1949	8979	1.30197	1	0.579542	78.1362
GOTERM_BP_FAT	GO:0006813~potassium ion transport	4	2.8777	0.115722	KCNC1, KCND3, KCND2, KCNC3	102	142	12092	3.33941	1	0.808791	85.6096
UP_SEQ_FEATURE	glycosylation site:N-linked (GlcNAc...)	26	18.705	0.123625	SLC8A3, KCNC1, GALNT1, KCNC3, SLC9A5, GRIK2, ADCY8, ABCA2, GRIN2C, GRID2, DPP6, OLFM3, GALNT13, FLRT3, GABRD, NRXN3, CNTN6, CELSR3, GRIA4, SPARC, GRM1, CACNA2D2, CBLN1, ITGA7, HEPH, RELN	81	1831	7317	1.28272	1	0.999681	84.403
GOTERM_CC_FAT	GO:0031224~intrinsic to membrane	42	30.2158	0.143375	SLC8A3, KCNC1, GALNT1, KCNC3, FUT8, SLC9A5, ADCY8, GRIK2, CTXN3, EIF5A, ABCA2, TSPAN9, MMP24, GRIN2C, GRID2, PKD1, DPP6, ARL6IP5, GALNT13, CIB1, GABRD, FLRT3, TRPM3, KCND3, KCND2, TRPC3, NRXN3, CNTN6, CELSR3, MUL1, ITGA3, ICMT, GRIA4, GJB6, DHRS7B, GRM1, CACNA2D2, ITPR1, TMEM55A, ITGA7, PTCH1, HEPH	87	4467	10776	1.16459	1	0.624732	86.2104
SP_PIR_KEYWORDS	signal	20	14.3885	0.187682	FLRT3, GABRD, SLC8A3, CNTN6, NRXN3, GRIK2, CELSR3, GRIA4, SPARC, GRM1, CACNA2D2, MMP24, CBLN1, GRIN2C, ITGA7, GRID2, RELN, HEPH, OLFM3, RETSAT	92	1517	8979	1.28672	1	0.695105	92.6122
GOTERM_CC_FAT	GO:0016021~integral to membrane	39	28.0576	0.26006	SLC8A3, KCNC1, GALNT1, KCNC3, FUT8, SLC9A5, GRIK2, ADCY8, EIF5A, ABCA2, TSPAN9, MMP24, GRIN2C, GRID2, PKD1, DPP6, ARL6IP5, GALNT13, GABRD, FLRT3, TRPM3, KCND3, KCND2, TRPC3, NRXN3, CELSR3, MUL1, ITGA3, ICMT, GRIA4, GJB6, DHRS7B, GRM1, CACNA2D2, ITPR1, TMEM55A, ITGA7, PTCH1, HEPH	87	4336	10776	1.11407	1	0.812671	97.8846
UP_SEQ_FEATURE	signal peptide	20	14.3885	0.290282	FLRT3, GABRD, SLC8A3, CNTN6, NRXN3, GRIK2, CELSR3, GRIA4, SPARC, GRM1, CACNA2D2, MMP24, CBLN1, GRIN2C, ITGA7, GRID2, RELN, HEPH, OLFM3, RETSAT	81	1516	7317	1.19173	1	1	99.1998
UP_SEQ_FEATURE	topological domain:Extracellular	16	11.5108	0.304809	FLRT3, GABRD, SLC8A3, TRPC3, NRXN3, GRIK2, CELSR3, GRIA4, GRM1, CACNA2D2, MMP24, GRIN2C, ITGA7, GRID2, HEPH, DPP6	81	1181	7317	1.22382	1	0.999999	99.402
SP_PIR_KEYWORDS	disulfide bond	16	11.5108	0.380918	GABRD, GALNT1, NRXN3, CNTN6, CELSR3, SPARC, GRM1, CACNA2D2, MMP24, CBLN1, ITGA7, RELN, HEPH, DPP6, OLFM3, GALNT13	92	1340	8979	1.16535	1	0.892506	99.7547
UP_SEQ_FEATURE	disulfide bond	15	10.7914	0.53553	GABRD, GALNT1, NRXN3, CNTN6, CELSR3, SPARC, GRM1, MMP24, CBLN1, ITGA7, RELN, HEPH, DPP6, OLFM3, GALNT13	81	1272	7317	1.06525	1	1	99.998
Annotation Cluster 7	Enrichment Score: 2.190535688129326
Category	Term	Count	%	PValue	Genes	List Total	Pop Hits	Pop Total	Fold Enrichment	Bonferroni	Benjamini	FDR
GOTERM_CC_FAT	GO:0045202~synapse	15	10.7914	1.57917e-06	GABRD, ALS2, KCND2, GRIK2, GRIA4, GRM1, ITPR1, DVL1, CBLN1, PLCB4, GRIN2C, CAMK2D, GRID2, UNC13C, GAD1	87	379	10776	4.90219	0.000359987	0.000359987	0.00202172
GOTERM_CC_FAT	GO:0014069~postsynaptic density	8	5.7554	4.09448e-06	ALS2, KCND2, PLCB4, GRIN2C, GRID2, GRIA4, GRM1, ITPR1	87	83	10776	11.9385	0.000933108	0.000466663	0.00524185
KEGG_PATHWAY	rno04720:Long-term potentiation	7	5.03597	2.20422e-05	PLCB4, CAMK4, ADCY8, GRIN2C, CAMK2D, GRM1, ITPR1	50	67	5590	11.6806	0.00204785	0.00204785	0.024128
GOTERM_CC_FAT	GO:0044456~synapse part	10	7.19424	0.000213068	ALS2, GABRD, KCND2, PLCB4, GRIN2C, GRIK2, GRID2, GRIA4, GRM1, ITPR1	87	259	10776	4.78232	0.0474234	0.00605469	0.272439
KEGG_PATHWAY	rno04020:Calcium signaling pathway	8	5.7554	0.000932563	SLC8A3, PLCB4, CAMK4, ADCY8, GRIN2C, CAMK2D, GRM1, ITPR1	50	182	5590	4.91429	0.083111	0.0424568	1.0162
KEGG_PATHWAY	rno04730:Long-term depression	5	3.59712	0.00266343	PLCB4, GUCY1A2, GRID2, GRM1, ITPR1	50	67	5590	8.34328	0.219663	0.079351	2.87746
KEGG_PATHWAY	rno04540:Gap junction	5	3.59712	0.00528566	PLCB4, ADCY8, GUCY1A2, GRM1, ITPR1	50	81	5590	6.90123	0.38913	0.115929	5.63672
GOTERM_CC_FAT	GO:0044430~cytoskeletal part	13	9.35252	0.00885499	ALS2, DNAH11, KCND2, PLCB4, CEP76, GRIN2C, GRID2, ABCA2, GRIA4, GRM1, EML5, ITPR1, DVL1	87	695	10776	2.31684	0.868392	0.092052	10.7627
GOTERM_CC_FAT	GO:0005856~cytoskeleton	15	10.7914	0.0162326	DNAH11, ALS2, KCND2, CEP76, ABCA2, GRIA4, GRM1, ITPR1, EML5, DVL1, PLCB4, ANK1, GRIN2C, GRID2, ARL6IP5	87	940	10776	1.97652	0.976041	0.138652	18.903
KEGG_PATHWAY	rno04916:Melanogenesis	4	2.8777	0.0461487	PLCB4, ADCY8, CAMK2D, DVL1	50	92	5590	4.86087	0.987649	0.286805	40.3837
GOTERM_CC_FAT	GO:0043228~non-membrane-bounded organelle	22	15.8273	0.0475644	DNAH11, ALS2, RGD1559955, NBN, KCND2, CEP76, ABCA2, GRIA4, GRM1, EML5, ITPR1, DVL1, ANK1, PLCB4, CAMK4, RIF1, RPS17, GRIN2C, HIST1H4B, GRID2, H2AFY, ARL6IP5	87	1823	10776	1.49477	0.999985	0.318283	46.4151
GOTERM_CC_FAT	GO:0043232~intracellular non-membrane-bounded organelle	22	15.8273	0.0475644	DNAH11, ALS2, RGD1559955, NBN, KCND2, CEP76, ABCA2, GRIA4, GRM1, EML5, ITPR1, DVL1, ANK1, PLCB4, CAMK4, RIF1, RPS17, GRIN2C, HIST1H4B, GRID2, H2AFY, ARL6IP5	87	1823	10776	1.49477	0.999985	0.318283	46.4151
KEGG_PATHWAY	rno04912:GnRH signaling pathway	4	2.8777	0.0486693	PLCB4, ADCY8, CAMK2D, ITPR1	50	94	5590	4.75745	0.990343	0.282108	42.0859
KEGG_PATHWAY	rno04270:Vascular smooth muscle contraction	4	2.8777	0.0758528	PLCB4, ADCY8, GUCY1A2, ITPR1	50	113	5590	3.95752	0.999348	0.38681	57.835
KEGG_PATHWAY	rno04114:Oocyte meiosis	3	2.15827	0.254113	ADCY8, CAMK2D, ITPR1	50	111	5590	3.02162	1	0.780141	95.9627
GOTERM_CC_FAT	GO:0005792~microsome	4	2.8777	0.348286	ALS2, PLCB4, GRM1, ITPR1	87	262	10776	1.89102	1	0.880224	99.5836
GOTERM_CC_FAT	GO:0042598~vesicular fraction	4	2.8777	0.365799	ALS2, PLCB4, GRM1, ITPR1	87	270	10776	1.83499	1	0.885032	99.7062
KEGG_PATHWAY	rno05010:Alzheimer's disease	3	2.15827	0.520001	PLCB4, GRIN2C, ITPR1	50	197	5590	1.70254	1	0.955072	99.9676
Annotation Cluster 8	Enrichment Score: 1.8840716482661646
Category	Term	Count	%	PValue	Genes	List Total	Pop Hits	Pop Total	Fold Enrichment	Bonferroni	Benjamini	FDR
GOTERM_CC_FAT	GO:0045202~synapse	15	10.7914	1.57917e-06	GABRD, ALS2, KCND2, GRIK2, GRIA4, GRM1, ITPR1, DVL1, CBLN1, PLCB4, GRIN2C, CAMK2D, GRID2, UNC13C, GAD1	87	379	10776	4.90219	0.000359987	0.000359987	0.00202172
GOTERM_CC_FAT	GO:0014069~postsynaptic density	8	5.7554	4.09448e-06	ALS2, KCND2, PLCB4, GRIN2C, GRID2, GRIA4, GRM1, ITPR1	87	83	10776	11.9385	0.000933108	0.000466663	0.00524185
GOTERM_MF_FAT	GO:0008066~glutamate receptor activity	5	3.59712	6.33452e-05	GRIN2C, GRIK2, GRID2, GRIA4, GRM1	95	28	11963	22.4868	0.0161484	0.00270969	0.0826174
GOTERM_CC_FAT	GO:0044456~synapse part	10	7.19424	0.000213068	ALS2, GABRD, KCND2, PLCB4, GRIN2C, GRIK2, GRID2, GRIA4, GRM1, ITPR1	87	259	10776	4.78232	0.0474234	0.00605469	0.272439
GOTERM_BP_FAT	GO:0042592~homeostatic process	16	11.5108	0.00082237	NBN, KCND2, SLC9A5, GRIK2, ABCA2, GRM1, ITPR1, ANK1, PYGM, RPS17, GRIN2C, CAMK2D, GRID2, NEUROD1, PTCH1, HEPH	102	714	12092	2.65656	0.554207	0.0960557	1.28847
INTERPRO	IPR001828:Extracellular ligand-binding receptor	5	3.59712	0.000945973	GRIN2C, GRIK2, GRID2, GRIA4, GRM1	99	46	10240	11.2429	0.250732	0.0917353	1.25989
GOTERM_MF_FAT	GO:0022834~ligand-gated channel activity	6	4.31655	0.00165226	GABRD, GRIN2C, GRIK2, GRID2, GRIA4, ITPR1	95	109	11963	6.93172	0.346218	0.0347953	2.13444
GOTERM_MF_FAT	GO:0015276~ligand-gated ion channel activity	6	4.31655	0.00165226	GABRD, GRIN2C, GRIK2, GRID2, GRIA4, ITPR1	95	109	11963	6.93172	0.346218	0.0347953	2.13444
GOTERM_BP_FAT	GO:0048878~chemical homeostasis	12	8.63309	0.00263507	KCND2, PYGM, SLC9A5, GRIN2C, GRIK2, GRID2, CAMK2D, NEUROD1, PTCH1, ABCA2, GRM1, ITPR1	102	492	12092	2.89144	0.925059	0.209864	4.07387
GOTERM_CC_FAT	GO:0044430~cytoskeletal part	13	9.35252	0.00885499	ALS2, DNAH11, KCND2, PLCB4, CEP76, GRIN2C, GRID2, ABCA2, GRIA4, GRM1, EML5, ITPR1, DVL1	87	695	10776	2.31684	0.868392	0.092052	10.7627
GOTERM_CC_FAT	GO:0005856~cytoskeleton	15	10.7914	0.0162326	DNAH11, ALS2, KCND2, CEP76, ABCA2, GRIA4, GRM1, ITPR1, EML5, DVL1, PLCB4, ANK1, GRIN2C, GRID2, ARL6IP5	87	940	10776	1.97652	0.976041	0.138652	18.903
GOTERM_BP_FAT	GO:0050801~ion homeostasis	9	6.47482	0.0191549	KCND2, PYGM, SLC9A5, GRIN2C, GRIK2, GRID2, CAMK2D, GRM1, ITPR1	102	402	12092	2.65408	1	0.492524	26.2781
GOTERM_BP_FAT	GO:0006873~cellular ion homeostasis	8	5.7554	0.0351609	KCND2, PYGM, GRIN2C, GRIK2, GRID2, CAMK2D, GRM1, ITPR1	102	370	12092	2.56322	1	0.603464	43.1198
GOTERM_BP_FAT	GO:0055082~cellular chemical homeostasis	8	5.7554	0.0373899	KCND2, PYGM, GRIN2C, GRIK2, GRID2, CAMK2D, GRM1, ITPR1	102	375	12092	2.52905	1	0.61692	45.1563
GOTERM_BP_FAT	GO:0042391~regulation of membrane potential	5	3.59712	0.0391715	KCND2, GRIN2C, GRIK2, GRID2, GRM1	102	153	12092	3.87415	1	0.615986	46.7347
GOTERM_CC_FAT	GO:0043228~non-membrane-bounded organelle	22	15.8273	0.0475644	DNAH11, ALS2, RGD1559955, NBN, KCND2, CEP76, ABCA2, GRIA4, GRM1, EML5, ITPR1, DVL1, ANK1, PLCB4, CAMK4, RIF1, RPS17, GRIN2C, HIST1H4B, GRID2, H2AFY, ARL6IP5	87	1823	10776	1.49477	0.999985	0.318283	46.4151
GOTERM_CC_FAT	GO:0043232~intracellular non-membrane-bounded organelle	22	15.8273	0.0475644	DNAH11, ALS2, RGD1559955, NBN, KCND2, CEP76, ABCA2, GRIA4, GRM1, EML5, ITPR1, DVL1, ANK1, PLCB4, CAMK4, RIF1, RPS17, GRIN2C, HIST1H4B, GRID2, H2AFY, ARL6IP5	87	1823	10776	1.49477	0.999985	0.318283	46.4151
GOTERM_BP_FAT	GO:0006875~cellular metal ion homeostasis	5	3.59712	0.0618144	PYGM, GRIK2, CAMK2D, GRM1, ITPR1	102	178	12092	3.33003	1	0.721616	63.425
GOTERM_BP_FAT	GO:0055080~cation homeostasis	6	4.31655	0.0683041	PYGM, SLC9A5, GRIK2, CAMK2D, GRM1, ITPR1	102	262	12092	2.71486	1	0.730411	67.2158
GOTERM_BP_FAT	GO:0055065~metal ion homeostasis	5	3.59712	0.0691711	PYGM, GRIK2, CAMK2D, GRM1, ITPR1	102	185	12092	3.20403	1	0.728423	67.6934
KEGG_PATHWAY	rno04080:Neuroactive ligand-receptor interaction	6	4.31655	0.0776739	GABRD, GRIN2C, GRIK2, GRID2, GRIA4, GRM1	50	262	5590	2.56031	0.999458	0.374984	58.7358
GOTERM_BP_FAT	GO:0019725~cellular homeostasis	8	5.7554	0.0845837	KCND2, PYGM, GRIN2C, GRIK2, GRID2, CAMK2D, GRM1, ITPR1	102	453	12092	2.09358	1	0.753346	75.1693
GOTERM_BP_FAT	GO:0030003~cellular cation homeostasis	5	3.59712	0.130691	PYGM, GRIK2, CAMK2D, GRM1, ITPR1	102	233	12092	2.54397	1	0.828518	89.005
GOTERM_BP_FAT	GO:0006874~cellular calcium ion homeostasis	4	2.8777	0.157577	PYGM, GRIK2, GRM1, ITPR1	102	164	12092	2.89144	1	0.855645	93.2993
GOTERM_BP_FAT	GO:0055074~calcium ion homeostasis	4	2.8777	0.165643	PYGM, GRIK2, GRM1, ITPR1	102	168	12092	2.8226	1	0.867456	94.2422
GOTERM_CC_FAT	GO:0015630~microtubule cytoskeleton	6	4.31655	0.177093	ALS2, DNAH11, CEP76, ABCA2, EML5, DVL1	87	373	10776	1.99242	1	0.68947	91.7535
GOTERM_BP_FAT	GO:0030005~cellular di-, tri-valent inorganic cation homeostasis	4	2.8777	0.249493	PYGM, GRIK2, GRM1, ITPR1	102	207	12092	2.2908	1	0.936907	98.9156
GOTERM_BP_FAT	GO:0055066~di-, tri-valent inorganic cation homeostasis	4	2.8777	0.274301	PYGM, GRIK2, GRM1, ITPR1	102	218	12092	2.17521	1	0.948711	99.3616
GOTERM_BP_FAT	GO:0001666~response to hypoxia	3	2.15827	0.475893	PYGM, CAMK2D, ITPR1	102	191	12092	1.86203	1	0.988886	99.9962
GOTERM_BP_FAT	GO:0070482~response to oxygen levels	3	2.15827	0.508108	PYGM, CAMK2D, ITPR1	102	203	12092	1.75196	1	0.991811	99.9986
Annotation Cluster 9	Enrichment Score: 1.8385883433205177
Category	Term	Count	%	PValue	Genes	List Total	Pop Hits	Pop Total	Fold Enrichment	Bonferroni	Benjamini	FDR
GOTERM_BP_FAT	GO:0015674~di-, tri-valent inorganic cation transport	7	5.03597	0.00143161	SLC8A3, TRPC3, CAMK2D, PKD1, HEPH, CACNA2D2, ITPR1	102	147	12092	5.64519	0.755085	0.144711	2.23297
GOTERM_BP_FAT	GO:0006816~calcium ion transport	6	4.31655	0.00305694	SLC8A3, TRPC3, CAMK2D, PKD1, CACNA2D2, ITPR1	102	118	12092	6.02792	0.950536	0.221622	4.71148
SP_PIR_KEYWORDS	calcium transport	4	2.8777	0.0227456	SLC8A3, TRPC3, CACNA2D2, ITPR1	92	60	8979	6.50652	0.989965	0.341856	25.0527
SP_PIR_KEYWORDS	calcium channel	3	2.15827	0.0645669	TRPC3, CACNA2D2, ITPR1	92	41	8979	7.1413	0.999998	0.454896	56.6814
GOTERM_MF_FAT	GO:0005262~calcium channel activity	3	2.15827	0.0997793	TRPC3, CACNA2D2, ITPR1	95	68	11963	5.55557	1	0.691042	74.6269
Annotation Cluster 10	Enrichment Score: 1.6042802727034808
Category	Term	Count	%	PValue	Genes	List Total	Pop Hits	Pop Total	Fold Enrichment	Bonferroni	Benjamini	FDR
KEGG_PATHWAY	rno05414:Dilated cardiomyopathy	5	3.59712	0.0076641	ADCY8, ITGA7, ITGB5, ITGA3, CACNA2D2	50	90	5590	6.21111	0.511056	0.133334	8.07763
KEGG_PATHWAY	rno05412:Arrhythmogenic right ventricular cardiomyopathy (ARVC)	4	2.8777	0.0265595	ITGA7, ITGB5, ITGA3, CACNA2D2	50	74	5590	6.04324	0.918196	0.268698	25.5238
KEGG_PATHWAY	rno04510:Focal adhesion	6	4.31655	0.0269984	ITGA7, PIP5K1B, ITGB5, RELN, ITGA3, PIK3R3	50	195	5590	3.44	0.921556	0.246343	25.8906
KEGG_PATHWAY	rno04512:ECM-receptor interaction	4	2.8777	0.0335063	ITGA7, ITGB5, RELN, ITGA3	50	81	5590	5.52099	0.957975	0.271632	31.1401
KEGG_PATHWAY	rno04810:Regulation of actin cytoskeleton	6	4.31655	0.0349907	TIAM1, ITGA7, PIP5K1B, ITGB5, ITGA3, PIK3R3	50	209	5590	3.20957	0.963573	0.260019	32.2891
KEGG_PATHWAY	rno05410:Hypertrophic cardiomyopathy (HCM)	4	2.8777	0.0367468	ITGA7, ITGB5, ITGA3, CACNA2D2	50	84	5590	5.32381	0.969249	0.25185	33.6259
Annotation Cluster 11	Enrichment Score: 1.5356144343717502
Category	Term	Count	%	PValue	Genes	List Total	Pop Hits	Pop Total	Fold Enrichment	Bonferroni	Benjamini	FDR
GOTERM_BP_FAT	GO:0048741~skeletal muscle fiber development	4	2.8777	0.00176513	ALS2, DNER, CACNA2D2, DVL1	102	29	12092	16.3516	0.82358	0.159273	2.74643
GOTERM_BP_FAT	GO:0048747~muscle fiber development	4	2.8777	0.00357652	ALS2, DNER, CACNA2D2, DVL1	102	37	12092	12.8161	0.970354	0.237116	5.4913
GOTERM_BP_FAT	GO:0055002~striated muscle cell development	4	2.8777	0.0103089	ALS2, DNER, CACNA2D2, DVL1	102	54	12092	8.78141	0.999962	0.431825	15.0701
GOTERM_BP_FAT	GO:0007528~neuromuscular junction development	3	2.15827	0.0130818	ALS2, CACNA2D2, DVL1	102	21	12092	16.9356	0.999998	0.476153	18.7444
GOTERM_BP_FAT	GO:0055001~muscle cell development	4	2.8777	0.013721	ALS2, DNER, CACNA2D2, DVL1	102	60	12092	7.90327	0.999999	0.460275	19.57
GOTERM_BP_FAT	GO:0007519~skeletal muscle tissue development	4	2.8777	0.0274044	ALS2, DNER, CACNA2D2, DVL1	102	78	12092	6.07944	1	0.562584	35.468
GOTERM_BP_FAT	GO:0060538~skeletal muscle organ development	4	2.8777	0.0274044	ALS2, DNER, CACNA2D2, DVL1	102	78	12092	6.07944	1	0.562584	35.468
GOTERM_BP_FAT	GO:0051146~striated muscle cell differentiation	4	2.8777	0.0394186	ALS2, DNER, CACNA2D2, DVL1	102	90	12092	5.26885	1	0.60949	46.9502
GOTERM_BP_FAT	GO:0007517~muscle organ development	5	3.59712	0.0530041	ALS2, DNER, ETV1, CACNA2D2, DVL1	102	169	12092	3.50737	1	0.687332	57.6189
GOTERM_BP_FAT	GO:0050808~synapse organization	3	2.15827	0.0676352	ALS2, CACNA2D2, DVL1	102	51	12092	6.97347	1	0.733534	66.8428
GOTERM_BP_FAT	GO:0042692~muscle cell differentiation	4	2.8777	0.0759915	ALS2, DNER, CACNA2D2, DVL1	102	118	12092	4.01861	1	0.737664	71.2296
GOTERM_BP_FAT	GO:0014706~striated muscle tissue development	4	2.8777	0.0966527	ALS2, DNER, CACNA2D2, DVL1	102	131	12092	3.61982	1	0.774589	79.8566
GOTERM_BP_FAT	GO:0060537~muscle tissue development	4	2.8777	0.10863	ALS2, DNER, CACNA2D2, DVL1	102	138	12092	3.4362	1	0.796177	83.6786
GOTERM_BP_FAT	GO:0043062~extracellular structure organization	3	2.15827	0.320732	ALS2, CACNA2D2, DVL1	102	138	12092	2.57715	1	0.963206	99.7749
Annotation Cluster 12	Enrichment Score: 1.418625661484962
Category	Term	Count	%	PValue	Genes	List Total	Pop Hits	Pop Total	Fold Enrichment	Bonferroni	Benjamini	FDR
GOTERM_BP_FAT	GO:0022610~biological adhesion	10	7.19424	0.0152195	FLRT3, RET, NRXN3, CNTN6, FAT1, ITGA7, PKD1, CELSR3, RELN, ITGA3	102	463	12092	2.56045	1	0.480456	21.4749
GOTERM_BP_FAT	GO:0007155~cell adhesion	10	7.19424	0.0152195	FLRT3, RET, NRXN3, CNTN6, FAT1, ITGA7, PKD1, CELSR3, RELN, ITGA3	102	463	12092	2.56045	1	0.480456	21.4749
INTERPRO	IPR012680:Laminin G, subdomain 2	3	2.15827	0.0201272	NRXN3, FAT1, CELSR3	99	23	10240	13.4914	0.997973	0.497945	23.8442
INTERPRO	IPR000152:EGF-type aspartate/asparagine hydroxylation conserved site	4	2.8777	0.0232538	NRXN3, FAT1, DNER, CELSR3	99	64	10240	6.46465	0.999235	0.512087	27.036
INTERPRO	IPR000742:EGF-like, type 3	5	3.59712	0.0243318	NRXN3, FAT1, DNER, CELSR3, RELN	99	115	10240	4.49715	0.999454	0.4949	28.1074
INTERPRO	IPR001791:Laminin G	3	2.15827	0.0291586	NRXN3, FAT1, CELSR3	99	28	10240	11.0823	0.99988	0.52864	32.7287
INTERPRO	IPR006210:EGF-like	5	3.59712	0.033384	NRXN3, FAT1, DNER, CELSR3, RELN	99	127	10240	4.07222	0.999968	0.549146	36.547
SP_PIR_KEYWORDS	egf-like domain	5	3.59712	0.0397766	NRXN3, FAT1, DNER, CELSR3, RELN	92	127	8979	3.84243	0.999702	0.379681	39.875
INTERPRO	IPR006209:EGF	4	2.8777	0.0411399	NRXN3, FAT1, DNER, CELSR3	99	80	10240	5.17172	0.999997	0.599571	43.0386
SMART	SM00282:LamG	3	2.15827	0.0533216	NRXN3, FAT1, CELSR3	69	28	5083	7.89286	0.984462	0.750466	43.8204
INTERPRO	IPR013032:EGF-like region, conserved site	5	3.59712	0.0760478	NRXN3, FAT1, DNER, CELSR3, RELN	99	167	10240	3.09684	1	0.758058	65.3409
INTERPRO	IPR013320:Concanavalin A-like lectin/glucanase, subgroup	3	2.15827	0.0826246	NRXN3, FAT1, CELSR3	99	50	10240	6.20606	1	0.768057	68.5041
SMART	SM00181:EGF	5	3.59712	0.0892355	NRXN3, FAT1, DNER, CELSR3, RELN	69	127	5083	2.90026	0.999178	0.830677	62.6036
SP_PIR_KEYWORDS	cell adhesion	5	3.59712	0.109687	FLRT3, NRXN3, CNTN6, ITGA7, RELN	92	180	8979	2.71105	1	0.577095	76.6885
Annotation Cluster 13	Enrichment Score: 1.3891157118103334
Category	Term	Count	%	PValue	Genes	List Total	Pop Hits	Pop Total	Fold Enrichment	Bonferroni	Benjamini	FDR
KEGG_PATHWAY	rno04020:Calcium signaling pathway	8	5.7554	0.000932563	SLC8A3, PLCB4, CAMK4, ADCY8, GRIN2C, CAMK2D, GRM1, ITPR1	50	182	5590	4.91429	0.083111	0.0424568	1.0162
UP_SEQ_FEATURE	region of interest:Calmodulin-binding	3	2.15827	0.0736147	SLC8A3, CAMK4, CAMK2D	81	41	7317	6.60976	1	0.995668	65.9273
GOTERM_MF_FAT	GO:0005516~calmodulin binding	3	2.15827	0.196831	SLC8A3, CAMK4, CAMK2D	95	104	11963	3.63249	1	0.837512	94.2723
SP_PIR_KEYWORDS	calmodulin-binding	3	2.15827	0.205495	SLC8A3, CAMK4, CAMK2D	92	83	8979	3.52763	1	0.7214	94.4048
Annotation Cluster 14	Enrichment Score: 1.2469417333131523
Category	Term	Count	%	PValue	Genes	List Total	Pop Hits	Pop Total	Fold Enrichment	Bonferroni	Benjamini	FDR
GOTERM_BP_FAT	GO:0032989~cellular component morphogenesis	9	6.47482	0.0133106	ALS2, FAT1, ETV1, CHN2, CELSR3, MUL1, RELN, BOC, DVL1	102	376	12092	2.83761	0.999998	0.465599	19.0408
GOTERM_BP_FAT	GO:0032990~cell part morphogenesis	7	5.03597	0.0176114	ALS2, ETV1, CELSR3, MUL1, RELN, BOC, DVL1	102	248	12092	3.34614	1	0.488853	24.4281
GOTERM_BP_FAT	GO:0048666~neuron development	8	5.7554	0.0260526	ALS2, RET, ETV1, CELSR3, RELN, OLFM3, BOC, DVL1	102	347	12092	2.73312	1	0.555181	34.0396
GOTERM_BP_FAT	GO:0048667~cell morphogenesis involved in neuron differentiation	6	4.31655	0.0295892	ALS2, ETV1, CELSR3, RELN, BOC, DVL1	102	207	12092	3.4362	1	0.580001	37.7155
GOTERM_BP_FAT	GO:0048812~neuron projection morphogenesis	6	4.31655	0.0340354	ALS2, ETV1, CELSR3, RELN, BOC, DVL1	102	215	12092	3.30834	1	0.611156	42.0649
GOTERM_BP_FAT	GO:0048858~cell projection morphogenesis	6	4.31655	0.0490446	ALS2, ETV1, CELSR3, RELN, BOC, DVL1	102	238	12092	2.98863	1	0.674483	54.7378
GOTERM_BP_FAT	GO:0000904~cell morphogenesis involved in differentiation	6	4.31655	0.0519982	ALS2, ETV1, CELSR3, RELN, BOC, DVL1	102	242	12092	2.93923	1	0.688165	56.9037
GOTERM_BP_FAT	GO:0000902~cell morphogenesis	7	5.03597	0.0650625	ALS2, FAT1, ETV1, CELSR3, RELN, BOC, DVL1	102	340	12092	2.44072	1	0.73321	65.3708
GOTERM_BP_FAT	GO:0007409~axonogenesis	5	3.59712	0.0702576	ALS2, ETV1, CELSR3, RELN, BOC	102	186	12092	3.1868	1	0.727649	68.2827
GOTERM_BP_FAT	GO:0031175~neuron projection development	6	4.31655	0.0783588	ALS2, ETV1, CELSR3, RELN, BOC, DVL1	102	273	12092	2.60547	1	0.731153	72.3698
GOTERM_BP_FAT	GO:0030182~neuron differentiation	8	5.7554	0.0876512	ALS2, RET, ETV1, CELSR3, RELN, OLFM3, BOC, DVL1	102	457	12092	2.07526	1	0.755252	76.4489
GOTERM_CC_FAT	GO:0030426~growth cone	3	2.15827	0.0998534	ALS2, BOC, DVL1	87	67	10776	5.54606	1	0.50611	73.9928
GOTERM_CC_FAT	GO:0030427~site of polarized growth	3	2.15827	0.0998534	ALS2, BOC, DVL1	87	67	10776	5.54606	1	0.50611	73.9928
GOTERM_BP_FAT	GO:0030030~cell projection organization	6	4.31655	0.184037	ALS2, ETV1, CELSR3, RELN, BOC, DVL1	102	361	12092	1.97034	1	0.888617	95.9482
GOTERM_BP_FAT	GO:0007411~axon guidance	3	2.15827	0.218719	ETV1, RELN, BOC	102	105	12092	3.38711	1	0.917811	97.9568
Annotation Cluster 15	Enrichment Score: 1.1471313755218224
Category	Term	Count	%	PValue	Genes	List Total	Pop Hits	Pop Total	Fold Enrichment	Bonferroni	Benjamini	FDR
GOTERM_BP_FAT	GO:0043009~chordate embryonic development	8	5.7554	0.0378467	ALS2, NBN, CHD7, PKD1, PTCH1, ICMT, ZIC2, DVL1	102	376	12092	2.52232	1	0.612165	45.5651
GOTERM_BP_FAT	GO:0009792~embryonic development ending in birth or egg hatching	8	5.7554	0.0401861	ALS2, NBN, CHD7, PKD1, PTCH1, ICMT, ZIC2, DVL1	102	381	12092	2.48922	1	0.608076	47.6144
GOTERM_BP_FAT	GO:0021915~neural tube development	3	2.15827	0.129755	PTCH1, ZIC2, DVL1	102	75	12092	4.74196	1	0.830085	88.817
GOTERM_BP_FAT	GO:0001701~in utero embryonic development	5	3.59712	0.130691	ALS2, NBN, CHD7, PKD1, ICMT	102	233	12092	2.54397	1	0.828518	89.005
Annotation Cluster 16	Enrichment Score: 1.059068758157849
Category	Term	Count	%	PValue	Genes	List Total	Pop Hits	Pop Total	Fold Enrichment	Bonferroni	Benjamini	FDR
GOTERM_BP_FAT	GO:0007169~transmembrane receptor protein tyrosine kinase signaling pathway	6	4.31655	0.0231864	RET, GRIK2, TIAM1, WDR6, PIK3R3, DVL1	102	194	12092	3.66646	1	0.536016	30.9123
GOTERM_BP_FAT	GO:0007167~enzyme linked receptor protein signaling pathway	7	5.03597	0.0297572	RET, FUT8, GRIK2, TIAM1, WDR6, PIK3R3, DVL1	102	280	12092	2.96373	1	0.571548	37.8853
GOTERM_BP_FAT	GO:0007166~cell surface receptor linked signal transduction	16	11.5108	0.963759	RET, FUT8, CNTN6, ADCY8, GRIK2, WDR6, CELSR3, GRM1, DVL1, TIAM1, DNER, ITGA7, PKD1, PTCH1, PIK3R3, BOC	102	2591	12092	0.732067	1	1	100
Annotation Cluster 17	Enrichment Score: 0.9281885910200495
Category	Term	Count	%	PValue	Genes	List Total	Pop Hits	Pop Total	Fold Enrichment	Bonferroni	Benjamini	FDR
GOTERM_BP_FAT	GO:0006928~cell motion	8	5.7554	0.0592239	DNAH11, RET, IL16, FUT8, ETV1, RELN, ITGA3, BOC	102	416	12092	2.27979	1	0.720725	61.8002
GOTERM_BP_FAT	GO:0048870~cell motility	6	4.31655	0.138314	DNAH11, RET, IL16, FUT8, RELN, ITGA3	102	327	12092	2.17521	1	0.828172	90.4303
GOTERM_BP_FAT	GO:0051674~localization of cell	6	4.31655	0.138314	DNAH11, RET, IL16, FUT8, RELN, ITGA3	102	327	12092	2.17521	1	0.828172	90.4303
GOTERM_BP_FAT	GO:0016477~cell migration	5	3.59712	0.171008	RET, IL16, FUT8, RELN, ITGA3	102	259	12092	2.28859	1	0.870791	94.7989
Annotation Cluster 18	Enrichment Score: 0.8451159726421714
Category	Term	Count	%	PValue	Genes	List Total	Pop Hits	Pop Total	Fold Enrichment	Bonferroni	Benjamini	FDR
GOTERM_BP_FAT	GO:0032990~cell part morphogenesis	7	5.03597	0.0176114	ALS2, ETV1, CELSR3, MUL1, RELN, BOC, DVL1	102	248	12092	3.34614	1	0.488853	24.4281
GOTERM_BP_FAT	GO:0007610~behavior	9	6.47482	0.025381	ALS2, CHD7, IL16, ADCY8, GRIK2, ETV1, RELN, ITGA3, GRM1	102	424	12092	2.51637	1	0.557088	33.3189
GOTERM_BP_FAT	GO:0045860~positive regulation of protein kinase activity	5	3.59712	0.0758218	ALS2, ADCY8, MUL1, RELN, GRM1	102	191	12092	3.10338	1	0.742939	71.1462
GOTERM_BP_FAT	GO:0045859~regulation of protein kinase activity	6	4.31655	0.0764739	ALS2, ADCY8, MUL1, RELN, GRM1, DVL1	102	271	12092	2.6247	1	0.733968	71.4655
GOTERM_BP_FAT	GO:0033674~positive regulation of kinase activity	5	3.59712	0.0851741	ALS2, ADCY8, MUL1, RELN, GRM1	102	199	12092	2.97862	1	0.750328	75.4205
GOTERM_BP_FAT	GO:0043549~regulation of kinase activity	6	4.31655	0.0901912	ALS2, ADCY8, MUL1, RELN, GRM1, DVL1	102	285	12092	2.49577	1	0.76021	77.4615
GOTERM_BP_FAT	GO:0051347~positive regulation of transferase activity	5	3.59712	0.0963386	ALS2, ADCY8, MUL1, RELN, GRM1	102	208	12092	2.84974	1	0.778477	79.7459
GOTERM_BP_FAT	GO:0007626~locomotory behavior	5	3.59712	0.0963386	ALS2, CHD7, IL16, RELN, GRM1	102	208	12092	2.84974	1	0.778477	79.7459
GOTERM_BP_FAT	GO:0051338~regulation of transferase activity	6	4.31655	0.105104	ALS2, ADCY8, MUL1, RELN, GRM1, DVL1	102	299	12092	2.37891	1	0.789412	82.6308
GOTERM_BP_FAT	GO:0051174~regulation of phosphorus metabolic process	7	5.03597	0.133593	ALS2, PPP1R2, ADCY8, MUL1, RELN, GRM1, DVL1	102	415	12092	1.99962	1	0.824218	89.5696
GOTERM_BP_FAT	GO:0019220~regulation of phosphate metabolic process	7	5.03597	0.133593	ALS2, PPP1R2, ADCY8, MUL1, RELN, GRM1, DVL1	102	415	12092	1.99962	1	0.824218	89.5696
GOTERM_BP_FAT	GO:0042325~regulation of phosphorylation	6	4.31655	0.240751	ALS2, ADCY8, MUL1, RELN, GRM1, DVL1	102	399	12092	1.78269	1	0.933108	98.6984
GOTERM_BP_FAT	GO:0010647~positive regulation of cell communication	5	3.59712	0.278612	GRIK2, MUL1, RELN, GRIA4, DVL1	102	320	12092	1.85233	1	0.948668	99.4188
GOTERM_BP_FAT	GO:0051345~positive regulation of hydrolase activity	3	2.15827	0.320732	ALS2, MUL1, GRM1	102	138	12092	2.57715	1	0.963206	99.7749
GOTERM_BP_FAT	GO:0051336~regulation of hydrolase activity	4	2.8777	0.377184	ALS2, PPP1R2, MUL1, GRM1	102	263	12092	1.80303	1	0.972799	99.9427
GOTERM_BP_FAT	GO:0043085~positive regulation of catalytic activity	5	3.59712	0.510995	ALS2, ADCY8, MUL1, RELN, GRM1	102	444	12092	1.33501	1	0.991866	99.9987
GOTERM_BP_FAT	GO:0044093~positive regulation of molecular function	5	3.59712	0.616797	ALS2, ADCY8, MUL1, RELN, GRM1	102	507	12092	1.16912	1	0.997016	100
GOTERM_BP_FAT	GO:0009967~positive regulation of signal transduction	3	2.15827	0.692174	MUL1, RELN, DVL1	102	285	12092	1.24788	1	0.998754	100
Annotation Cluster 19	Enrichment Score: 0.8401329713682388
Category	Term	Count	%	PValue	Genes	List Total	Pop Hits	Pop Total	Fold Enrichment	Bonferroni	Benjamini	FDR
INTERPRO	IPR001440:Tetratricopeptide TPR-1	3	2.15827	0.0942152	GPSM1, STIP1, TMTC4	99	54	10240	5.74635	1	0.795761	73.437
INTERPRO	IPR019734:Tetratricopeptide repeat	3	2.15827	0.118656	GPSM1, STIP1, TMTC4	99	62	10240	5.00489	1	0.854298	81.5869
INTERPRO	IPR013026:Tetratricopeptide region	3	2.15827	0.128194	GPSM1, STIP1, TMTC4	99	65	10240	4.77389	1	0.850719	84.0844
SP_PIR_KEYWORDS	tpr repeat	3	2.15827	0.16172	GPSM1, STIP1, TMTC4	92	71	8979	4.12385	1	0.656687	89.0413
INTERPRO	IPR011990:Tetratricopeptide-like helical	3	2.15827	0.195434	GPSM1, STIP1, TMTC4	99	85	10240	3.65062	1	0.914257	94.5695
SMART	SM00028:TPR	3	2.15827	0.200983	GPSM1, STIP1, TMTC4	69	62	5083	3.56452	1	0.912494	90.5682
Annotation Cluster 20	Enrichment Score: 0.819896249141123
Category	Term	Count	%	PValue	Genes	List Total	Pop Hits	Pop Total	Fold Enrichment	Bonferroni	Benjamini	FDR
INTERPRO	IPR002126:Cadherin	3	2.15827	0.0688289	RET, FAT1, CELSR3	99	45	10240	6.89562	1	0.743182	61.5322
SMART	SM00112:CA	3	2.15827	0.12106	RET, FAT1, CELSR3	69	45	5083	4.91111	0.999945	0.859336	74.2792
GOTERM_BP_FAT	GO:0007156~homophilic cell adhesion	3	2.15827	0.227949	RET, FAT1, CELSR3	102	108	12092	3.29303	1	0.925154	98.3059
GOTERM_BP_FAT	GO:0016337~cell-cell adhesion	4	2.8777	0.276571	RET, FAT1, PKD1, CELSR3	102	219	12092	2.16528	1	0.948762	99.3924
Annotation Cluster 21	Enrichment Score: 0.7841462354784505
Category	Term	Count	%	PValue	Genes	List Total	Pop Hits	Pop Total	Fold Enrichment	Bonferroni	Benjamini	FDR
GOTERM_BP_FAT	GO:0008219~cell death	7	5.03597	0.131429	ALS2, GULP1, GRIK2, EIF5A, MUL1, GJB6, CIB1	102	413	12092	2.00931	1	0.82649	89.1513
GOTERM_BP_FAT	GO:0016265~death	7	5.03597	0.139077	ALS2, GULP1, GRIK2, EIF5A, MUL1, GJB6, CIB1	102	420	12092	1.97582	1	0.82634	90.563
GOTERM_BP_FAT	GO:0006915~apoptosis	6	4.31655	0.194088	GULP1, GRIK2, EIF5A, MUL1, GJB6, CIB1	102	368	12092	1.93286	1	0.900064	96.6673
GOTERM_BP_FAT	GO:0012501~programmed cell death	6	4.31655	0.20581	GULP1, GRIK2, EIF5A, MUL1, GJB6, CIB1	102	376	12092	1.89174	1	0.90763	97.3546
Annotation Cluster 22	Enrichment Score: 0.7547602289226781
Category	Term	Count	%	PValue	Genes	List Total	Pop Hits	Pop Total	Fold Enrichment	Bonferroni	Benjamini	FDR
GOTERM_BP_FAT	GO:0007423~sensory organ development	5	3.59712	0.150319	CHD7, NEUROD1, SPARC, GJB6, OLFM3	102	246	12092	2.40953	1	0.844331	92.329
GOTERM_BP_FAT	GO:0048839~inner ear development	3	2.15827	0.170284	CHD7, SPARC, GJB6	102	89	12092	3.99603	1	0.872505	94.7268
GOTERM_BP_FAT	GO:0043583~ear development	3	2.15827	0.212585	CHD7, SPARC, GJB6	102	103	12092	3.45288	1	0.913254	97.6888
Annotation Cluster 23	Enrichment Score: 0.7400704739696886
Category	Term	Count	%	PValue	Genes	List Total	Pop Hits	Pop Total	Fold Enrichment	Bonferroni	Benjamini	FDR
GOTERM_BP_FAT	GO:0051056~regulation of small GTPase mediated signal transduction	5	3.59712	0.0769608	ALS2, RAP1GAP, TIAM1, RELN, ICMT	102	192	12092	3.08721	1	0.730369	71.7017
GOTERM_MF_FAT	GO:0030695~GTPase regulator activity	5	3.59712	0.156852	ALS2, RAP1GAP, TIAM1, GPSM1, CHN2	95	266	11963	2.36704	1	0.802887	89.2046
GOTERM_MF_FAT	GO:0060589~nucleoside-triphosphatase regulator activity	5	3.59712	0.165855	ALS2, RAP1GAP, TIAM1, GPSM1, CHN2	95	272	11963	2.31482	1	0.810717	90.6155
GOTERM_MF_FAT	GO:0008047~enzyme activator activity	4	2.8777	0.181914	ALS2, RAP1GAP, GPSM1, CHN2	95	187	11963	2.69361	1	0.820949	92.718
GOTERM_MF_FAT	GO:0005096~GTPase activator activity	3	2.15827	0.240131	RAP1GAP, GPSM1, CHN2	95	119	11963	3.17461	1	0.866868	97.2206
GOTERM_MF_FAT	GO:0005083~small GTPase regulator activity	3	2.15827	0.414739	ALS2, TIAM1, CHN2	95	180	11963	2.09877	1	0.962295	99.9078
Annotation Cluster 24	Enrichment Score: 0.7181522958176493
Category	Term	Count	%	PValue	Genes	List Total	Pop Hits	Pop Total	Fold Enrichment	Bonferroni	Benjamini	FDR
GOTERM_CC_FAT	GO:0044433~cytoplasmic vesicle part	5	3.59712	0.0477039	ECE2, CAMK2D, GRIA4, SPARC, ITPR1	87	171	10776	3.6217	0.999986	0.310289	46.5155
GOTERM_CC_FAT	GO:0030659~cytoplasmic vesicle membrane	4	2.8777	0.0751504	ECE2, CAMK2D, GRIA4, ITPR1	87	123	10776	4.02803	1	0.437065	63.219
GOTERM_CC_FAT	GO:0012506~vesicle membrane	4	2.8777	0.0979422	ECE2, CAMK2D, GRIA4, ITPR1	87	138	10776	3.5902	1	0.50942	73.2769
GOTERM_CC_FAT	GO:0016023~cytoplasmic membrane-bounded vesicle	7	5.03597	0.234655	ECE2, CAMK2D, ABCA2, GRIA4, SPARC, ITPR1, DVL1	87	520	10776	1.66737	1	0.790584	96.7411
GOTERM_CC_FAT	GO:0012505~endomembrane system	8	5.7554	0.247733	ECE2, FUT8, PIP5K1B, CAMK2D, EIF5A, GRIA4, ITPR1, RETSAT	87	639	10776	1.5507	1	0.802612	97.3863
GOTERM_CC_FAT	GO:0031988~membrane-bounded vesicle	7	5.03597	0.265475	ECE2, CAMK2D, ABCA2, GRIA4, SPARC, ITPR1, DVL1	87	543	10776	1.59675	1	0.81267	98.0745
GOTERM_CC_FAT	GO:0031410~cytoplasmic vesicle	7	5.03597	0.338474	ECE2, CAMK2D, ABCA2, GRIA4, SPARC, ITPR1, DVL1	87	595	10776	1.4572	1	0.876754	99.4959
GOTERM_CC_FAT	GO:0031982~vesicle	7	5.03597	0.390447	ECE2, CAMK2D, ABCA2, GRIA4, SPARC, ITPR1, DVL1	87	631	10776	1.37406	1	0.890636	99.8232
GOTERM_CC_FAT	GO:0031090~organelle membrane	9	6.47482	0.480451	ECE2, HMGCS2, FUT8, CAMK2D, MUL1, ABCA2, GRIA4, ITPR1, RETSAT	87	941	10776	1.18465	1	0.937004	99.9771
Annotation Cluster 25	Enrichment Score: 0.7100901935454524
Category	Term	Count	%	PValue	Genes	List Total	Pop Hits	Pop Total	Fold Enrichment	Bonferroni	Benjamini	FDR
SP_PIR_KEYWORDS	glycosyltransferase	4	2.8777	0.124213	GALNT1, PYGM, FUT8, GALNT13	92	121	8979	3.22637	1	0.599365	81.0318
GOTERM_BP_FAT	GO:0070085~glycosylation	3	2.15827	0.126956	GALNT1, FUT8, GALNT13	102	74	12092	4.80604	1	0.830968	88.2362
GOTERM_BP_FAT	GO:0006486~protein amino acid glycosylation	3	2.15827	0.126956	GALNT1, FUT8, GALNT13	102	74	12092	4.80604	1	0.830968	88.2362
GOTERM_BP_FAT	GO:0043413~biopolymer glycosylation	3	2.15827	0.126956	GALNT1, FUT8, GALNT13	102	74	12092	4.80604	1	0.830968	88.2362
SP_PIR_KEYWORDS	Signal-anchor	5	3.59712	0.133843	GALNT1, FUT8, DPP6, DHRS7B, GALNT13	92	194	8979	2.51541	1	0.604272	83.4866
GOTERM_BP_FAT	GO:0009101~glycoprotein biosynthetic process	3	2.15827	0.197333	GALNT1, FUT8, GALNT13	102	98	12092	3.62905	1	0.901831	96.8726
GOTERM_CC_FAT	GO:0005794~Golgi apparatus	8	5.7554	0.282512	NBN, GALNT1, FUT8, GPSM1, PKD1, OLFM3, GALNT13, MTUS1	87	667	10776	1.4856	1	0.820998	98.5742
GOTERM_BP_FAT	GO:0009100~glycoprotein metabolic process	3	2.15827	0.302246	GALNT1, FUT8, GALNT13	102	132	12092	2.6943	1	0.958576	99.6562
UP_SEQ_FEATURE	topological domain:Lumenal	4	2.8777	0.36564	GALNT1, FUT8, GALNT13, ITPR1	81	197	7317	1.83418	1	0.999999	99.8353
SP_PIR_KEYWORDS	golgi apparatus	5	3.59712	0.378206	GALNT1, FUT8, GPSM1, GALNT13, MTUS1	92	307	8979	1.58954	1	0.895921	99.7408
Annotation Cluster 26	Enrichment Score: 0.6633987310845235
Category	Term	Count	%	PValue	Genes	List Total	Pop Hits	Pop Total	Fold Enrichment	Bonferroni	Benjamini	FDR
GOTERM_BP_FAT	GO:0001838~embryonic epithelial tube formation	3	2.15827	0.0607976	RET, PTCH1, ZIC2	102	48	12092	7.40931	1	0.722861	62.7952
GOTERM_BP_FAT	GO:0035148~tube lumen formation	3	2.15827	0.0723285	RET, PTCH1, ZIC2	102	53	12092	6.71032	1	0.731939	69.3782
GOTERM_BP_FAT	GO:0016331~morphogenesis of embryonic epithelium	3	2.15827	0.121401	RET, PTCH1, ZIC2	102	72	12092	4.93954	1	0.82049	86.9993
GOTERM_BP_FAT	GO:0048598~embryonic morphogenesis	6	4.31655	0.132069	RET, CHD7, NEUROD1, PTCH1, GJB6, ZIC2	102	322	12092	2.20899	1	0.824245	89.2765
GOTERM_BP_FAT	GO:0060562~epithelial tube morphogenesis	3	2.15827	0.200373	RET, PTCH1, ZIC2	102	99	12092	3.59239	1	0.903287	97.0542
GOTERM_BP_FAT	GO:0035295~tube development	4	2.8777	0.342904	RET, PTCH1, SPARC, ZIC2	102	248	12092	1.91208	1	0.966892	99.8666
GOTERM_BP_FAT	GO:0002009~morphogenesis of an epithelium	3	2.15827	0.372377	RET, PTCH1, ZIC2	102	155	12092	2.2945	1	0.972726	99.9353
GOTERM_BP_FAT	GO:0035239~tube morphogenesis	3	2.15827	0.372377	RET, PTCH1, ZIC2	102	155	12092	2.2945	1	0.972726	99.9353
GOTERM_BP_FAT	GO:0048729~tissue morphogenesis	3	2.15827	0.568602	RET, PTCH1, ZIC2	102	227	12092	1.56673	1	0.995304	99.9998
GOTERM_BP_FAT	GO:0060429~epithelium development	3	2.15827	0.608147	RET, PTCH1, ZIC2	102	244	12092	1.45757	1	0.996817	100
Annotation Cluster 27	Enrichment Score: 0.6076217812046097
Category	Term	Count	%	PValue	Genes	List Total	Pop Hits	Pop Total	Fold Enrichment	Bonferroni	Benjamini	FDR
GOTERM_BP_FAT	GO:0048598~embryonic morphogenesis	6	4.31655	0.132069	RET, CHD7, NEUROD1, PTCH1, GJB6, ZIC2	102	322	12092	2.20899	1	0.824245	89.2765
GOTERM_BP_FAT	GO:0007423~sensory organ development	5	3.59712	0.150319	CHD7, NEUROD1, SPARC, GJB6, OLFM3	102	246	12092	2.40953	1	0.844331	92.329
GOTERM_BP_FAT	GO:0048562~embryonic organ morphogenesis	3	2.15827	0.345195	CHD7, NEUROD1, GJB6	102	146	12092	2.43594	1	0.966898	99.8737
GOTERM_BP_FAT	GO:0048568~embryonic organ development	3	2.15827	0.541544	CHD7, NEUROD1, GJB6	102	216	12092	1.64651	1	0.993517	99.9995
Annotation Cluster 28	Enrichment Score: 0.5983774664013608
Category	Term	Count	%	PValue	Genes	List Total	Pop Hits	Pop Total	Fold Enrichment	Bonferroni	Benjamini	FDR
SP_PIR_KEYWORDS	transferase	14	10.0719	0.0479677	RGD1559938, GALNT1, RET, FUT8, PIP5K1B, ICMT, SNRK, HMGCS2, SBK1, MAPK6, CAMK4, PYGM, CAMK2D, GALNT13	92	775	8979	1.76306	0.999946	0.403952	45.9966
SP_PIR_KEYWORDS	serine/threonine-specific protein kinase	3	2.15827	0.0538101	CAMK4, MAPK6, CAMK2D	92	37	8979	7.91334	0.999984	0.424848	50.0066
INTERPRO	IPR002290:Serine/threonine protein kinase	5	3.59712	0.063596	SNRK, CAMK4, MAPK6, SBK1, CAMK2D	99	157	10240	3.29409	1	0.737123	58.5331
SP_PIR_KEYWORDS	ATP	5	3.59712	0.0669234	RET, SNRK, CAMK4, MAPK6, CAMK2D	92	151	8979	3.23172	0.999999	0.452466	58.0295
SP_PIR_KEYWORDS	phosphotransferase	4	2.8777	0.0827047	SNRK, CAMK4, MAPK6, CAMK2D	92	101	8979	3.86526	1	0.498728	66.1085
INTERPRO	IPR017441:Protein kinase, ATP binding site	6	4.31655	0.122084	RET, SNRK, CAMK4, MAPK6, SBK1, CAMK2D	99	274	10240	2.26499	1	0.849088	82.5233
GOTERM_BP_FAT	GO:0006468~protein amino acid phosphorylation	9	6.47482	0.144523	RET, SNRK, CAMK4, MAPK6, SBK1, CAMK2D, MUL1, RELN, GRM1	102	618	12092	1.72644	1	0.835256	91.4612
INTERPRO	IPR008271:Serine/threonine protein kinase, active site	5	3.59712	0.145378	SNRK, CAMK4, MAPK6, SBK1, CAMK2D	99	212	10240	2.43949	1	0.875472	87.8101
SMART	SM00220:S_TKc	5	3.59712	0.15752	SNRK, CAMK4, MAPK6, SBK1, CAMK2D	69	157	5083	2.34607	0.999998	0.885952	83.5312
SP_PIR_KEYWORDS	serine/threonine-protein kinase	5	3.59712	0.163865	SNRK, CAMK4, MAPK6, SBK1, CAMK2D	92	210	8979	2.32376	1	0.65102	89.3876
INTERPRO	IPR000719:Protein kinase, core	6	4.31655	0.178875	RET, SNRK, CAMK4, MAPK6, SBK1, CAMK2D	99	312	10240	1.98912	1	0.909678	92.8655
INTERPRO	IPR017442:Serine/threonine protein kinase-related	5	3.59712	0.189789	SNRK, CAMK4, MAPK6, SBK1, CAMK2D	99	236	10240	2.19141	1	0.915319	94.0363
UP_SEQ_FEATURE	domain:Protein kinase	5	3.59712	0.2385	SNRK, CAMK4, MAPK6, SBK1, CAMK2D	81	228	7317	1.98099	1	0.999998	97.8431
GOTERM_BP_FAT	GO:0016310~phosphorylation	9	6.47482	0.247153	RET, SNRK, CAMK4, MAPK6, SBK1, CAMK2D, MUL1, RELN, GRM1	102	715	12092	1.49223	1	0.936723	98.861
SP_PIR_KEYWORDS	kinase	7	5.03597	0.273182	RET, SNRK, CAMK4, MAPK6, SBK1, PIP5K1B, CAMK2D	92	432	8979	1.58145	1	0.805302	98.1672
GOTERM_MF_FAT	GO:0004672~protein kinase activity	7	5.03597	0.281271	RET, SNRK, CAMK4, MAPK6, SBK1, CAMK2D, RELN	95	563	11963	1.56569	1	0.905368	98.6555
UP_SEQ_FEATURE	active site:Proton acceptor	6	4.31655	0.329667	SNRK, CAMK4, MAPK6, SBK1, CAMK2D, DHRS7B	81	347	7317	1.56196	1	0.999999	99.6418
UP_SEQ_FEATURE	binding site:ATP	5	3.59712	0.339175	SNRK, CAMK4, MAPK6, SBK1, CAMK2D	81	269	7317	1.67906	1	0.999999	99.7071
GOTERM_MF_FAT	GO:0004674~protein serine/threonine kinase activity	5	3.59712	0.37284	SNRK, CAMK4, MAPK6, SBK1, CAMK2D	95	393	11963	1.60212	1	0.953786	99.7728
SP_PIR_KEYWORDS	nucleotide-binding	12	8.63309	0.388842	RET, SNRK, PYGM, CAMK4, MAPK6, SBK1, RAB28, ADCY8, GUCY1A2, PIP5K1B, CAMK2D, ABCA2	92	966	8979	1.2124	1	0.893348	99.7912
GOTERM_MF_FAT	GO:0032559~adenyl ribonucleotide binding	12	8.63309	0.413996	DNAH11, DDX17, RET, SNRK, PYGM, CAMK4, MAPK6, SBK1, ADCY8, PIP5K1B, CAMK2D, ABCA2	95	1270	11963	1.18985	1	0.964914	99.9063
GOTERM_BP_FAT	GO:0006796~phosphate metabolic process	9	6.47482	0.415352	RET, SNRK, CAMK4, MAPK6, SBK1, CAMK2D, MUL1, RELN, GRM1	102	849	12092	1.2567	1	0.978663	99.9788
GOTERM_BP_FAT	GO:0006793~phosphorus metabolic process	9	6.47482	0.417944	RET, SNRK, CAMK4, MAPK6, SBK1, CAMK2D, MUL1, RELN, GRM1	102	851	12092	1.25375	1	0.978743	99.9803
GOTERM_MF_FAT	GO:0032555~purine ribonucleotide binding	14	10.0719	0.4526	DNAH11, RET, ADCY8, PIP5K1B, ABCA2, DDX17, SNRK, SBK1, MAPK6, CAMK4, PYGM, RAB28, CAMK2D, GUCY1A2	95	1557	11963	1.13229	1	0.970388	99.9615
GOTERM_MF_FAT	GO:0032553~ribonucleotide binding	14	10.0719	0.453566	DNAH11, RET, ADCY8, PIP5K1B, ABCA2, DDX17, SNRK, SBK1, MAPK6, CAMK4, PYGM, RAB28, CAMK2D, GUCY1A2	95	1558	11963	1.13156	1	0.968301	99.9624
SP_PIR_KEYWORDS	atp-binding	9	6.47482	0.459995	RET, SNRK, CAMK4, MAPK6, SBK1, ADCY8, PIP5K1B, CAMK2D, ABCA2	92	728	8979	1.20657	1	0.914966	99.9558
GOTERM_MF_FAT	GO:0030554~adenyl nucleotide binding	12	8.63309	0.493131	DNAH11, DDX17, RET, SNRK, PYGM, CAMK4, MAPK6, SBK1, ADCY8, PIP5K1B, CAMK2D, ABCA2	95	1346	11963	1.12267	1	0.975659	99.9859
GOTERM_MF_FAT	GO:0001883~purine nucleoside binding	12	8.63309	0.517775	DNAH11, DDX17, RET, SNRK, PYGM, CAMK4, MAPK6, SBK1, ADCY8, PIP5K1B, CAMK2D, ABCA2	95	1370	11963	1.103	1	0.972803	99.9926
GOTERM_MF_FAT	GO:0005524~ATP binding	11	7.91367	0.520471	DNAH11, DDX17, RET, SNRK, CAMK4, MAPK6, SBK1, ADCY8, PIP5K1B, CAMK2D, ABCA2	95	1245	11963	1.1126	1	0.97167	99.9932
GOTERM_MF_FAT	GO:0017076~purine nucleotide binding	14	10.0719	0.526355	DNAH11, RET, ADCY8, PIP5K1B, ABCA2, DDX17, SNRK, SBK1, MAPK6, CAMK4, PYGM, RAB28, CAMK2D, GUCY1A2	95	1634	11963	1.07893	1	0.971464	99.9942
GOTERM_MF_FAT	GO:0001882~nucleoside binding	12	8.63309	0.528969	DNAH11, DDX17, RET, SNRK, PYGM, CAMK4, MAPK6, SBK1, ADCY8, PIP5K1B, CAMK2D, ABCA2	95	1381	11963	1.09422	1	0.970335	99.9946
UP_SEQ_FEATURE	nucleotide phosphate-binding region:ATP	5	3.59712	0.689388	SNRK, CAMK4, MAPK6, SBK1, CAMK2D	81	424	7317	1.06525	1	1	100
GOTERM_MF_FAT	GO:0000166~nucleotide binding	15	10.7914	0.690745	DNAH11, RET, ADCY8, PIP5K1B, ABCA2, ELAVL3, DDX17, CAMK4, MAPK6, PYGM, SNRK, SBK1, RAB28, GUCY1A2, CAMK2D	95	1955	11963	0.966187	1	0.993976	100
Annotation Cluster 29	Enrichment Score: 0.5360103733606946
Category	Term	Count	%	PValue	Genes	List Total	Pop Hits	Pop Total	Fold Enrichment	Bonferroni	Benjamini	FDR
GOTERM_MF_FAT	GO:0070011~peptidase activity, acting on L-amino acid peptides	8	5.7554	0.118599	DNAH11, APEH, ECE2, USP3, HTRA1, RELN, DPP6, MMP24	95	525	11963	1.91888	1	0.741237	80.7398
GOTERM_MF_FAT	GO:0008233~peptidase activity	8	5.7554	0.14498	DNAH11, APEH, ECE2, USP3, HTRA1, RELN, DPP6, MMP24	95	554	11963	1.81843	1	0.787377	87.0441
GOTERM_MF_FAT	GO:0008236~serine-type peptidase activity	4	2.8777	0.21608	APEH, HTRA1, RELN, DPP6	95	204	11963	2.46914	1	0.849824	95.8263
GOTERM_MF_FAT	GO:0017171~serine hydrolase activity	4	2.8777	0.218133	APEH, HTRA1, RELN, DPP6	95	205	11963	2.4571	1	0.844328	95.9667
GOTERM_BP_FAT	GO:0006508~proteolysis	9	6.47482	0.320321	DNAH11, APEH, ECE2, USP3, HTRA1, UBR5, DNER, DPP6, MMP24	102	775	12092	1.3767	1	0.96407	99.7727
GOTERM_MF_FAT	GO:0004175~endopeptidase activity	5	3.59712	0.344103	DNAH11, APEH, ECE2, HTRA1, MMP24	95	377	11963	1.67011	1	0.946575	99.5925
SP_PIR_KEYWORDS	Protease	4	2.8777	0.606668	USP3, HTRA1, RELN, MMP24	92	307	8979	1.27163	1	0.966395	99.9992
SP_PIR_KEYWORDS	hydrolase	6	4.31655	0.950532	APEH, PLCB4, USP3, RELN, TMEM55A, MMP24	92	877	8979	0.667716	1	0.999873	100
Annotation Cluster 30	Enrichment Score: 0.5018649141487116
Category	Term	Count	%	PValue	Genes	List Total	Pop Hits	Pop Total	Fold Enrichment	Bonferroni	Benjamini	FDR
SP_PIR_KEYWORDS	glycosyltransferase	4	2.8777	0.124213	GALNT1, PYGM, FUT8, GALNT13	92	121	8979	3.22637	1	0.599365	81.0318
GOTERM_MF_FAT	GO:0030246~carbohydrate binding	4	2.8777	0.496466	GALNT1, PYGM, PTCH1, GALNT13	95	337	11963	1.49467	1	0.972637	99.9871
GOTERM_MF_FAT	GO:0005529~sugar binding	3	2.15827	0.506232	GALNT1, PYGM, GALNT13	95	215	11963	1.75711	1	0.971451	99.99
Annotation Cluster 31	Enrichment Score: 0.4544454318383755
Category	Term	Count	%	PValue	Genes	List Total	Pop Hits	Pop Total	Fold Enrichment	Bonferroni	Benjamini	FDR
GOTERM_MF_FAT	GO:0046914~transition metal ion binding	19	13.6691	0.211	KCND3, GALNT1, KCND2, USP3, HR, SPARC, ATF2, MMP24, ECE2, UBR5, CAR8, ZFP238, GUCY1A2, CHN2, RELN, HEPH, UNC13C, MYNN, GALNT13	95	1874	11963	1.27673	1	0.850926	95.4593
GOTERM_MF_FAT	GO:0008270~zinc ion binding	14	10.0719	0.359404	KCND3, KCND2, USP3, HR, ATF2, MMP24, ECE2, UBR5, CAR8, ZFP238, CHN2, RELN, UNC13C, MYNN	95	1460	11963	1.20751	1	0.950808	99.7005
SP_PIR_KEYWORDS	metal-binding	15	10.7914	0.441517	KCND3, KCND2, NRXN3, ADCY8, HR, CACNA2D2, ATF2, MMP24, SNRK, CAR8, ZFP238, CHN2, HEPH, RELN, UNC13C	92	1295	8979	1.13048	1	0.916161	99.9325
SP_PIR_KEYWORDS	zinc	10	7.19424	0.454366	KCND3, KCND2, CAR8, HR, ZFP238, CHN2, RELN, UNC13C, ATF2, MMP24	92	821	8979	1.18877	1	0.919877	99.9496
Annotation Cluster 32	Enrichment Score: 0.42547996006737326
Category	Term	Count	%	PValue	Genes	List Total	Pop Hits	Pop Total	Fold Enrichment	Bonferroni	Benjamini	FDR
GOTERM_BP_FAT	GO:0060284~regulation of cell development	4	2.8777	0.310809	NBN, TIAM1, NEUROD1, BOC	102	234	12092	2.02648	1	0.961754	99.717
GOTERM_BP_FAT	GO:0045597~positive regulation of cell differentiation	4	2.8777	0.352067	TIAM1, NEUROD1, EIF5A, BOC	102	252	12092	1.88173	1	0.967831	99.8931
GOTERM_BP_FAT	GO:0051094~positive regulation of developmental process	4	2.8777	0.483551	TIAM1, NEUROD1, EIF5A, BOC	102	311	12092	1.52475	1	0.988959	99.997
Annotation Cluster 33	Enrichment Score: 0.40103136335016804
Category	Term	Count	%	PValue	Genes	List Total	Pop Hits	Pop Total	Fold Enrichment	Bonferroni	Benjamini	FDR
SP_PIR_KEYWORDS	chromosomal protein	3	2.15827	0.133659	NBN, HIST1H4B, H2AFY	92	63	8979	4.64752	1	0.61577	83.4426
GOTERM_CC_FAT	GO:0044427~chromosomal part	4	2.8777	0.449652	NBN, RIF1, HIST1H4B, H2AFY	87	309	10776	1.60339	1	0.923396	99.9522
GOTERM_CC_FAT	GO:0005694~chromosome	4	2.8777	0.532805	NBN, RIF1, HIST1H4B, H2AFY	87	350	10776	1.41557	1	0.952358	99.9941
GOTERM_BP_FAT	GO:0051276~chromosome organization	3	2.15827	0.777017	NBN, HIST1H4B, H2AFY	102	337	12092	1.05533	1	0.999696	100
Annotation Cluster 34	Enrichment Score: 0.3624811124576241
Category	Term	Count	%	PValue	Genes	List Total	Pop Hits	Pop Total	Fold Enrichment	Bonferroni	Benjamini	FDR
GOTERM_BP_FAT	GO:0009725~response to hormone stimulus	7	5.03597	0.253443	HMGCS2, ADCY8, WDR6, PTCH1, ABCA2, SPARC, PIK3R3	102	510	12092	1.62714	1	0.938371	99.0021
GOTERM_BP_FAT	GO:0043434~response to peptide hormone stimulus	4	2.8777	0.283393	HMGCS2, WDR6, SPARC, PIK3R3	102	222	12092	2.13602	1	0.950317	99.4767
GOTERM_BP_FAT	GO:0032870~cellular response to hormone stimulus	3	2.15827	0.329934	ADCY8, WDR6, PIK3R3	102	141	12092	2.52232	1	0.96528	99.8184
GOTERM_BP_FAT	GO:0009719~response to endogenous stimulus	7	5.03597	0.345407	HMGCS2, ADCY8, WDR6, PTCH1, ABCA2, SPARC, PIK3R3	102	573	12092	1.44824	1	0.966056	99.8744
GOTERM_BP_FAT	GO:0010033~response to organic substance	10	7.19424	0.371091	HMGCS2, PYGM, ADCY8, WDR6, NEUROD1, PTCH1, ABCA2, SPARC, PIK3R3, BOC	102	928	12092	1.27747	1	0.973068	99.9331
GOTERM_BP_FAT	GO:0007584~response to nutrient	3	2.15827	0.515962	HMGCS2, PTCH1, SPARC	102	206	12092	1.72644	1	0.992149	99.9989
GOTERM_BP_FAT	GO:0031667~response to nutrient levels	3	2.15827	0.68656	HMGCS2, PTCH1, SPARC	102	282	12092	1.26116	1	0.998722	100
GOTERM_BP_FAT	GO:0048545~response to steroid hormone stimulus	3	2.15827	0.703159	PTCH1, ABCA2, SPARC	102	291	12092	1.22215	1	0.998903	100
GOTERM_BP_FAT	GO:0009991~response to extracellular stimulus	3	2.15827	0.72246	HMGCS2, PTCH1, SPARC	102	302	12092	1.17764	1	0.999151	100
Annotation Cluster 35	Enrichment Score: 0.35637658736489547
Category	Term	Count	%	PValue	Genes	List Total	Pop Hits	Pop Total	Fold Enrichment	Bonferroni	Benjamini	FDR
GOTERM_BP_FAT	GO:0060284~regulation of cell development	4	2.8777	0.310809	NBN, TIAM1, NEUROD1, BOC	102	234	12092	2.02648	1	0.961754	99.717
GOTERM_BP_FAT	GO:0045664~regulation of neuron differentiation	3	2.15827	0.407906	NBN, TIAM1, NEUROD1	102	167	12092	2.12962	1	0.978522	99.9742
GOTERM_BP_FAT	GO:0050767~regulation of neurogenesis	3	2.15827	0.518561	NBN, TIAM1, NEUROD1	102	207	12092	1.7181	1	0.991914	99.999
GOTERM_BP_FAT	GO:0051960~regulation of nervous system development	3	2.15827	0.571005	NBN, TIAM1, NEUROD1	102	228	12092	1.55986	1	0.995307	99.9998
Annotation Cluster 36	Enrichment Score: 0.35056123968018693
Category	Term	Count	%	PValue	Genes	List Total	Pop Hits	Pop Total	Fold Enrichment	Bonferroni	Benjamini	FDR
GOTERM_BP_FAT	GO:0034622~cellular macromolecular complex assembly	4	2.8777	0.317683	HIST1H4B, GRIK2, H2AFY, DVL1	102	237	12092	2.00083	1	0.963918	99.7584
GOTERM_BP_FAT	GO:0034621~cellular macromolecular complex subunit organization	4	2.8777	0.381733	HIST1H4B, GRIK2, H2AFY, DVL1	102	265	12092	1.78942	1	0.972044	99.9489
SP_PIR_KEYWORDS	isopeptide bond	3	2.15827	0.464804	HIST1H4B, GRIK2, H2AFY	92	154	8979	1.90126	1	0.913832	99.9604
GOTERM_BP_FAT	GO:0065003~macromolecular complex assembly	6	4.31655	0.478959	KCND2, HIST1H4B, GRIK2, HR, H2AFY, DVL1	102	544	12092	1.30753	1	0.988984	99.9966
GOTERM_BP_FAT	GO:0043933~macromolecular complex subunit organization	6	4.31655	0.529961	KCND2, HIST1H4B, GRIK2, HR, H2AFY, DVL1	102	576	12092	1.23489	1	0.992862	99.9993
SP_PIR_KEYWORDS	ubl conjugation	4	2.8777	0.550891	HIST1H4B, GRIK2, H2AFY, DVL1	92	283	8979	1.37947	1	0.951234	99.9956
Annotation Cluster 37	Enrichment Score: 0.2943652853730698
Category	Term	Count	%	PValue	Genes	List Total	Pop Hits	Pop Total	Fold Enrichment	Bonferroni	Benjamini	FDR
GOTERM_CC_FAT	GO:0005635~nuclear envelope	3	2.15827	0.377557	EIF5A, ITPR1, RETSAT	87	164	10776	2.26577	1	0.884895	99.7688
SP_PIR_KEYWORDS	endoplasmic reticulum	6	4.31655	0.404287	GPSM1, EIF5A, ICMT, ARL6IP5, ITPR1, RETSAT	92	411	8979	1.42479	1	0.899962	99.8485
GOTERM_CC_FAT	GO:0042175~nuclear envelope-endoplasmic reticulum network	3	2.15827	0.532032	EIF5A, ITPR1, RETSAT	87	222	10776	1.67381	1	0.954573	99.994
GOTERM_CC_FAT	GO:0031967~organelle envelope	5	3.59712	0.641724	HMGCS2, EIF5A, MUL1, ITPR1, RETSAT	87	547	10776	1.13219	1	0.979768	99.9998
GOTERM_CC_FAT	GO:0031975~envelope	5	3.59712	0.647463	HMGCS2, EIF5A, MUL1, ITPR1, RETSAT	87	551	10776	1.12398	1	0.978379	99.9998
Annotation Cluster 38	Enrichment Score: 0.29323817712355194
Category	Term	Count	%	PValue	Genes	List Total	Pop Hits	Pop Total	Fold Enrichment	Bonferroni	Benjamini	FDR
GOTERM_BP_FAT	GO:0002520~immune system development	4	2.8777	0.374907	NBN, CHD7, ANK1, HEPH	102	262	12092	1.80991	1	0.972804	99.9393
GOTERM_BP_FAT	GO:0030097~hemopoiesis	3	2.15827	0.56619	CHD7, ANK1, HEPH	102	226	12092	1.57366	1	0.9953	99.9998
GOTERM_BP_FAT	GO:0048534~hemopoietic or lymphoid organ development	3	2.15827	0.621441	CHD7, ANK1, HEPH	102	250	12092	1.42259	1	0.997022	100
Annotation Cluster 39	Enrichment Score: 0.23922799834326
Category	Term	Count	%	PValue	Genes	List Total	Pop Hits	Pop Total	Fold Enrichment	Bonferroni	Benjamini	FDR
GOTERM_BP_FAT	GO:0065003~macromolecular complex assembly	6	4.31655	0.478959	KCND2, HIST1H4B, GRIK2, HR, H2AFY, DVL1	102	544	12092	1.30753	1	0.988984	99.9966
GOTERM_BP_FAT	GO:0043933~macromolecular complex subunit organization	6	4.31655	0.529961	KCND2, HIST1H4B, GRIK2, HR, H2AFY, DVL1	102	576	12092	1.23489	1	0.992862	99.9993
GOTERM_MF_FAT	GO:0019899~enzyme binding	5	3.59712	0.54425	ALS2, PLCB4, GRIK2, HR, DVL1	95	492	11963	1.27974	1	0.972848	99.9965
GOTERM_BP_FAT	GO:0006461~protein complex assembly	4	2.8777	0.678828	KCND2, GRIK2, HR, DVL1	102	415	12092	1.14264	1	0.998639	100
GOTERM_BP_FAT	GO:0070271~protein complex biogenesis	4	2.8777	0.678828	KCND2, GRIK2, HR, DVL1	102	415	12092	1.14264	1	0.998639	100
Annotation Cluster 40	Enrichment Score: 0.20977575071598692
Category	Term	Count	%	PValue	Genes	List Total	Pop Hits	Pop Total	Fold Enrichment	Bonferroni	Benjamini	FDR
GOTERM_BP_FAT	GO:0043523~regulation of neuron apoptosis	3	2.15827	0.227949	SNRK, GRIK2, GRID2	102	108	12092	3.29303	1	0.925154	98.3059
GOTERM_BP_FAT	GO:0042981~regulation of apoptosis	6	4.31655	0.674225	SNRK, GRIK2, GRID2, NEUROD1, EIF5A, MUL1	102	677	12092	1.05066	1	0.998578	100
GOTERM_BP_FAT	GO:0043067~regulation of programmed cell death	6	4.31655	0.685593	SNRK, GRIK2, GRID2, NEUROD1, EIF5A, MUL1	102	686	12092	1.03687	1	0.998749	100
GOTERM_BP_FAT	GO:0010941~regulation of cell death	6	4.31655	0.689324	SNRK, GRIK2, GRID2, NEUROD1, EIF5A, MUL1	102	689	12092	1.03236	1	0.998737	100
GOTERM_BP_FAT	GO:0043066~negative regulation of apoptosis	3	2.15827	0.771286	GRIK2, NEUROD1, EIF5A	102	333	12092	1.06801	1	0.999666	100
GOTERM_BP_FAT	GO:0043069~negative regulation of programmed cell death	3	2.15827	0.77843	GRIK2, NEUROD1, EIF5A	102	338	12092	1.05221	1	0.999692	100
GOTERM_BP_FAT	GO:0060548~negative regulation of cell death	3	2.15827	0.779835	GRIK2, NEUROD1, EIF5A	102	339	12092	1.04911	1	0.999689	100
Annotation Cluster 41	Enrichment Score: 0.19459894290270632
Category	Term	Count	%	PValue	Genes	List Total	Pop Hits	Pop Total	Fold Enrichment	Bonferroni	Benjamini	FDR
SP_PIR_KEYWORDS	extracellular matrix	3	2.15827	0.227859	RELN, SPARC, MMP24	92	89	8979	3.28981	1	0.752853	96.088
GOTERM_CC_FAT	GO:0005578~proteinaceous extracellular matrix	3	2.15827	0.527138	RELN, SPARC, MMP24	87	220	10776	1.68903	1	0.955164	99.9931
GOTERM_CC_FAT	GO:0031012~extracellular matrix	3	2.15827	0.601298	RELN, SPARC, MMP24	87	252	10776	1.47455	1	0.971375	99.9992
SP_PIR_KEYWORDS	Secreted	7	5.03597	0.798682	CBLN1, GALNT1, NRXN3, RELN, SPARC, OLFM3, MMP24	92	765	8979	0.893052	1	0.99478	100
GOTERM_CC_FAT	GO:0005576~extracellular region	8	5.7554	0.89914	CBLN1, GALNT1, NRXN3, HTRA1, RELN, SPARC, OLFM3, MMP24	87	1281	10776	0.773534	1	0.999718	100
GOTERM_CC_FAT	GO:0005615~extracellular space	3	2.15827	0.908968	RELN, SPARC, OLFM3	87	492	10776	0.755257	1	0.999777	100
GOTERM_CC_FAT	GO:0044421~extracellular region part	4	2.8777	0.92125	RELN, SPARC, OLFM3, MMP24	87	693	10776	0.714933	1	0.999846	100
Annotation Cluster 42	Enrichment Score: 0.16628233533371084
Category	Term	Count	%	PValue	Genes	List Total	Pop Hits	Pop Total	Fold Enrichment	Bonferroni	Benjamini	FDR
INTERPRO	IPR007087:Zinc finger, C2H2-type	3	2.15827	0.608518	ZFP238, MYNN, ATF2	99	213	10240	1.45682	1	0.999948	99.9997
INTERPRO	IPR015880:Zinc finger, C2H2-like	3	2.15827	0.640896	ZFP238, MYNN, ATF2	99	226	10240	1.37302	1	0.99997	99.9999
SMART	SM00355:ZnF_C2H2	3	2.15827	0.813002	ZFP238, MYNN, ATF2	69	226	5083	0.977876	1	1	100
Annotation Cluster 43	Enrichment Score: 0.14510933062700032
Category	Term	Count	%	PValue	Genes	List Total	Pop Hits	Pop Total	Fold Enrichment	Bonferroni	Benjamini	FDR
GOTERM_BP_FAT	GO:0008104~protein localization	6	4.31655	0.649374	ALS2, GRIN2C, GRIK2, EIF5A, ICMT, DVL1	102	658	12092	1.08099	1	0.997893	100
GOTERM_BP_FAT	GO:0034613~cellular protein localization	3	2.15827	0.750224	GRIK2, EIF5A, DVL1	102	319	12092	1.11488	1	0.999505	100
GOTERM_BP_FAT	GO:0070727~cellular macromolecule localization	3	2.15827	0.753331	GRIK2, EIF5A, DVL1	102	321	12092	1.10793	1	0.999517	100
Annotation Cluster 44	Enrichment Score: 0.12004665068170634
Category	Term	Count	%	PValue	Genes	List Total	Pop Hits	Pop Total	Fold Enrichment	Bonferroni	Benjamini	FDR
GOTERM_MF_FAT	GO:0016563~transcription activator activity	5	3.59712	0.181263	CAMK4, ETV1, NEUROD1, ICMT, ATF2	95	282	11963	2.23274	1	0.830066	92.642
SP_PIR_KEYWORDS	dna-binding	7	5.03597	0.506868	HIST1H4B, HR, ZFP238, ETV1, NEUROD1, H2AFY, ATF2	92	561	8979	1.2178	1	0.934069	99.9858
GOTERM_MF_FAT	GO:0003677~DNA binding	11	7.91367	0.625512	NBN, CHD7, HIST1H4B, DNAJC12, HR, ZFP238, ETV1, NEUROD1, H2AFY, ATF2, ZIC2	95	1348	11963	1.02759	1	0.987121	99.9997
SP_PIR_KEYWORDS	zinc-finger	5	3.59712	0.66362	HR, ZFP238, CHN2, UNC13C, ATF2	92	443	8979	1.10156	1	0.976645	99.9999
SP_PIR_KEYWORDS	nucleus	15	10.7914	0.712383	NBN, HR, EIF5A, STIP1, ATF2, SNRK, CAMK4, HIST1H4B, UBR5, ZFP238, NEUROD1, ETV1, H2AFY, MTUS1, CIB1	92	1537	8979	0.952484	1	0.984295	100
GOTERM_MF_FAT	GO:0030528~transcription regulator activity	7	5.03597	0.844599	CAMK4, HR, ZFP238, ETV1, NEUROD1, ICMT, ATF2	95	1051	11963	0.83871	1	0.999656	100
GOTERM_MF_FAT	GO:0043565~sequence-specific DNA binding	3	2.15827	0.909875	ETV1, NEUROD1, ATF2	95	502	11963	0.752548	1	0.999953	100
GOTERM_BP_FAT	GO:0006350~transcription	4	2.8777	0.930428	HR, ZFP238, NEUROD1, ATF2	102	684	12092	0.693269	1	0.999999	100
SP_PIR_KEYWORDS	transcription regulation	4	2.8777	0.931369	HR, ZFP238, NEUROD1, ATF2	92	564	8979	0.692183	1	0.999769	100
SP_PIR_KEYWORDS	Transcription	4	2.8777	0.951302	HR, ZFP238, NEUROD1, ATF2	92	608	8979	0.642091	1	0.999862	100
GOTERM_BP_FAT	GO:0006357~regulation of transcription from RNA polymerase II promoter	3	2.15827	0.964842	ZFP238, NEUROD1, ABCA2	102	604	12092	0.58882	1	1	100
GOTERM_MF_FAT	GO:0003700~transcription factor activity	3	2.15827	0.965519	ETV1, NEUROD1, ATF2	95	644	11963	0.586613	1	0.999999	100
GOTERM_BP_FAT	GO:0006355~regulation of transcription, DNA-dependent	5	3.59712	0.993606	ZFP238, ETV1, NEUROD1, ABCA2, ATF2	102	1224	12092	0.484269	1	1	100
GOTERM_BP_FAT	GO:0051252~regulation of RNA metabolic process	5	3.59712	0.994801	ZFP238, ETV1, NEUROD1, ABCA2, ATF2	102	1254	12092	0.472683	1	1	100
GOTERM_BP_FAT	GO:0045449~regulation of transcription	6	4.31655	0.998403	HR, ZFP238, ETV1, NEUROD1, ABCA2, ATF2	102	1608	12092	0.442347	1	1	100
Annotation Cluster 45	Enrichment Score: 0.053371386819717356
Category	Term	Count	%	PValue	Genes	List Total	Pop Hits	Pop Total	Fold Enrichment	Bonferroni	Benjamini	FDR
GOTERM_CC_FAT	GO:0005730~nucleolus	3	2.15827	0.643097	NBN, CAMK4, ITPR1	87	272	10776	1.36613	1	0.97874	99.9998
GOTERM_CC_FAT	GO:0005654~nucleoplasm	4	2.8777	0.922187	NBN, CAMK4, HR, CIB1	87	695	10776	0.712875	1	0.999832	100
GOTERM_CC_FAT	GO:0043233~organelle lumen	7	5.03597	0.935028	NBN, HMGCS2, CAMK4, HR, SPARC, ITPR1, CIB1	87	1221	10776	0.710102	1	0.999895	100
GOTERM_CC_FAT	GO:0031974~membrane-enclosed lumen	7	5.03597	0.945219	NBN, HMGCS2, CAMK4, HR, SPARC, ITPR1, CIB1	87	1255	10776	0.690864	1	0.999932	100
GOTERM_CC_FAT	GO:0031981~nuclear lumen	5	3.59712	0.945278	NBN, CAMK4, HR, ITPR1, CIB1	87	927	10776	0.66808	1	0.999922	100
GOTERM_CC_FAT	GO:0070013~intracellular organelle lumen	6	4.31655	0.965517	NBN, HMGCS2, CAMK4, HR, ITPR1, CIB1	87	1178	10776	0.630876	1	0.99998	100
Annotation Cluster 46	Enrichment Score: 0.01886273490476177
Category	Term	Count	%	PValue	Genes	List Total	Pop Hits	Pop Total	Fold Enrichment	Bonferroni	Benjamini	FDR
GOTERM_BP_FAT	GO:0031328~positive regulation of cellular biosynthetic process	4	2.8777	0.920682	GUCY1A2, ETV1, NEUROD1, EIF5A	102	663	12092	0.715228	1	0.999998	100
GOTERM_BP_FAT	GO:0009891~positive regulation of biosynthetic process	4	2.8777	0.926392	GUCY1A2, ETV1, NEUROD1, EIF5A	102	675	12092	0.702513	1	0.999999	100
GOTERM_BP_FAT	GO:0045935~positive regulation of nucleobase, nucleoside, nucleotide and nucleic acid metabolic process	3	2.15827	0.965863	GUCY1A2, ETV1, NEUROD1	102	608	12092	0.584946	1	1	100
GOTERM_BP_FAT	GO:0051173~positive regulation of nitrogen compound metabolic process	3	2.15827	0.970117	GUCY1A2, ETV1, NEUROD1	102	626	12092	0.568126	1	1	100
GOTERM_BP_FAT	GO:0010557~positive regulation of macromolecule biosynthetic process	3	2.15827	0.970558	ETV1, NEUROD1, EIF5A	102	628	12092	0.566317	1	1	100
GOTERM_BP_FAT	GO:0010604~positive regulation of macromolecule metabolic process	3	2.15827	0.993477	ETV1, NEUROD1, EIF5A	102	825	12092	0.431087	1	1	100
UP-regualted
Annotation Cluster 1	Enrichment Score: 12.22147466435589
Category	Term	Count	%	PValue	Genes	List Total	Pop Hits	Pop Total	Fold Enrichment	Bonferroni	Benjamini	FDR
KEGG_PATHWAY	rno03010:Ribosome	25	6.94444	3.44258e-19	RPL19, RPL14, RPL13, RPL35, RPL27A, RPLP2, RPL37, RPL24, RPL38, RGD1566136, RGD1563124, RPS4X, RPS7, RPS26, RPS18, RPS27, RPS29, RPL6, RPL31, RPL34, RPL21, RPL8, RPS12, RPS11, RPS21	151	83	5590	11.1506	4.37207e-17	4.37207e-17	3.99238e-16
SP_PIR_KEYWORDS	ribosome	24	6.66667	5.49367e-18	RPL19, RPL14, RPL13, RPL35, RPL27A, RPLP2, RPL37, RPL38, RGD1566136, RGD1563124, RPS4X, RPS7, RPS26, RPS18, RPS27, RPS29, RPL6, RPL31, RPL34, RPL21, RPL8, RPS12, RPS11, RPS21	263	75	8979	10.925	1.87334e-15	1.87334e-15	7.48447e-15
SP_PIR_KEYWORDS	ribosomal protein	29	8.05556	2.32111e-17	RPL19, MRPS15, RPL14, RPL13, RPL27A, RPL35, RPLP2, RPL37, RPL38, RGD1563124, RPS26, RPS27, RPS29, RPL6, RPL31, RPL34, RPL8, RPS21, MRPL52, RPL24, RGD1566136, RPS4X, RPS7, RPS18, MRPS18B, MRPS18A, RPL21, RPS12, RPS11	263	128	8979	7.735	7.91498e-15	2.63833e-15	3.16223e-14
GOTERM_BP_FAT	GO:0006414~translational elongation	23	6.38889	7.68689e-17	RPL19, RPL13, RPL35, RPLP2, RPL37, RPL24, EEF2, RPL38, RGD1566136, RGD1563124, RPS4X, RPS7, RPS18, RPS27, RPS29, RPL6, RPL31, RPL21, RPL8, RPS12, RPS11, RPS21, EEF1D	269	95	12092	10.883	1.97176e-13	1.97176e-13	1.88738e-13
SP_PIR_KEYWORDS	protein biosynthesis	28	7.77778	4.92933e-15	RPL19, RPL13, RPL35, RPL27A, RPLP2, RPL37, RPL38, RGD1563124, RPS26, RPS27, RPS29, RPL31, RPL6, RPL34, RPL8, RPS21, AIMP2, SARS, GARS, EEF2, RGD1566136, RPS4X, RPS7, RPS18, RPL21, RPS12, RPS11, EEF1D	263	143	8979	6.68489	1.66578e-12	4.16445e-13	6.65024e-12
SP_PIR_KEYWORDS	ribonucleoprotein	28	7.77778	2.39279e-14	TF, MRPS15, RPL19, RPL14, RPL13, RPL35, RPL27A, RPLP2, RPL37, RPL38, RGD1563124, RPS26, RPS27, RPS29, RPL31, RPL6, HNRNPF, RPL34, RPL8, RPS21, RPL24, RGD1566136, RPS4X, RPS7, RPS18, RPL21, RPS12, RPS11	263	152	8979	6.28907	8.17746e-12	1.63547e-12	3.26739e-11
GOTERM_CC_FAT	GO:0022626~cytosolic ribosome	17	4.72222	2.80695e-14	RPL19, RPL13, RPL24, RGD1566136, RGD1563124, RPS4X, RPS7, RPS26, HBA-A2, RPS18, RPS27, APOD, RPS29, RPS12, RPS11, RPS21, FTL	261	51	10776	13.7625	9.6344e-12	9.6344e-12	3.83027e-11
GOTERM_CC_FAT	GO:0015935~small ribosomal subunit	16	4.44444	1.96241e-13	MRPS15, RGD1566136, RGD1563124, RPS4X, RPS7, RPS26, HBA-A2, RPS18, RPS27, RPS29, MRPS18A, NPM1, RPS12, RPS11, RPS21, FTL	261	48	10776	13.7625	6.73266e-11	2.24422e-11	2.67653e-10
GOTERM_CC_FAT	GO:0005840~ribosome	35	9.72222	6.84819e-13	RPL19, MRPS15, RPL14, RPL13, RPL27A, RPL35, RPLP2, RPL37, RPL38, RGD1563124, RPS26, RPS27, APOD, RPS29, RPL6, RPL31, RPL34, RPL8, NPM1, FBXO23, RPS21, FTL, MRPL52, RPL24, RGD1566136, RPS4X, RPS7, RGD1562469, HBA-A2, RPS18, MRPS18B, MRPS18A, RPL21, RPS12, RPS11	261	332	10776	4.35258	2.34881e-10	5.87204e-11	9.33753e-10
GOTERM_CC_FAT	GO:0033279~ribosomal subunit	19	5.27778	7.84915e-13	RPL19, MRPS15, RPL13, RPL24, RGD1566136, RGD1563124, RPS4X, RPS7, HBA-A2, RPS26, RPS18, RPS27, RPS29, MRPS18A, NPM1, RPS12, RPS11, RPS21, FTL	261	83	10776	9.45132	2.6923e-10	5.3846e-11	1.0703e-09
GOTERM_BP_FAT	GO:0006412~translation	37	10.2778	4.37373e-12	RPL19, MRPS15, RPL14, RPL13, RPL27A, RPL35, RPLP2, RPL37, RPL38, RGD1563124, RPS26, RPS27, RPS29, RPL6, RPL31, RPL34, RPL8, FBXO23, RPS21, AIMP2, SARS, GARS, RPL24, EEF2, EIF1B, AARSD1, RGD1566136, RPS4X, RPS7, RGD1562469, RPS18, MRPS18B, MRPS18A, RPL21, RPS12, RPS11, EEF1D	269	428	12092	3.88601	7.76773e-09	3.88387e-09	7.41551e-09
GOTERM_MF_FAT	GO:0003735~structural constituent of ribosome	30	8.33333	6.3731e-12	RPL19, MRPS15, RPL14, RPL13, RPL35, RPL27A, RPLP2, RPL37, RPL38, RGD1563124, RPS26, RPS27, RPS29, RPL6, RPL31, RPL34, RPL8, FBXO23, RPS21, RPL24, RGD1566136, RPS4X, RPS7, RGD1562469, RPS18, MRPS18B, MRPS18A, RPL21, RPS12, RPS11	255	298	11963	4.72286	3.3905e-09	3.3905e-09	9.25758e-09
GOTERM_CC_FAT	GO:0044445~cytosolic part	20	5.55556	1.1028e-11	RPL19, RPL13, PFKP, PRDX5, RPL24, RGD1566136, RGD1563124, RPS4X, RPS7, HBA-A2, RPS26, RPS18, RPS27, RPS29, BLOC1S1, RPS12, RPS11, RPS21, PIK3R1, FTL	261	109	10776	7.57566	3.78259e-09	6.30431e-10	1.50374e-08
GOTERM_CC_FAT	GO:0022627~cytosolic small ribosomal subunit	13	3.61111	3.27665e-11	RPS26, HBA-A2, RPS27, RPS18, RPS29, RPS12, RGD1566136, RPS11, RPS4X, RGD1563124, RPS21, RPS7, FTL	261	37	10776	14.5064	1.12389e-08	1.40486e-09	4.46794e-08
GOTERM_CC_FAT	GO:0030529~ribonucleoprotein complex	40	11.1111	1.02207e-10	TF, RPL19, MRPS15, RPL14, TDRD7, RPL13, RPL27A, RPL35, RPLP2, RPL37, RPL38, RGD1563124, RPS26, RPS27, APOD, RPS29, RPL31, RPL6, RPL34, HNRNPF, RPL8, NPM1, FBXO23, RPS21, FTL, MRPL52, EEF2, RPL24, RGD1566136, RPS4X, RPS7, RGD1562469, HBA-A2, RPS18, MRPS18B, MRPS18A, RPL21, RPS12, RHEB, RPS11	261	508	10776	3.25097	3.50569e-08	3.89521e-09	1.39366e-07
GOTERM_MF_FAT	GO:0005198~structural molecule activity	40	11.1111	1.12179e-10	GFAP, CLTB, RPL19, MRPS15, RPL14, TUBB2B, TUBB2A, RPL13, VIM, RPL27A, RPL35, RPLP2, RPL37, RPL38, RGD1563124, ACTG1, RPS26, RPS27, EZR, RPS29, RPL31, RPL6, RPL34, RPL8, FBXO23, RPS21, NEFM, CRYAB, RPL24, RGD1566136, RPS4X, RPS7, RGD1562469, RPS18, MRPS18B, MRPS18A, RPL21, RPS12, RPS11, LAMC1	255	578	11963	3.24662	5.9679e-08	2.98395e-08	1.6295e-07
GOTERM_CC_FAT	GO:0043232~intracellular non-membrane-bounded organelle	71	19.7222	2.75306e-05	EIF6, HMGN1, GFAP, RPL19, TUBB2B, RPL14, TUBB2A, AIF1, RPL13, RPLP2, RGD1563124, ACTG1, APOD, MAP1LC3A, DYNLL1, RTF1, SYNJ2, FBXO23, FTL, MRPL52, STX1A, ARC, CRYAB, TMSB10, RGD1566136, RPS4X, ARL3, RPS18, MRPS18B, MRPS18A, NME1, JUN, ARPC5L, MAPK3, CFL1, RPS12, RPS11, TOP3B, ALDOA, SHROOM2, MRPS15, CNN3, TDRD7, CABP1, VIM, RPL35, RPL27A, RPL37, RPL38, RPS26, RGD1303003, RPS27, WDR55, EZR, RPS29, …	261	1823	10776	1.60801	0.00939868	0.000555324	0.0375334
GOTERM_CC_FAT	GO:0043228~non-membrane-bounded organelle	71	19.7222	2.75306e-05	EIF6, HMGN1, GFAP, RPL19, TUBB2B, RPL14, TUBB2A, AIF1, RPL13, RPLP2, RGD1563124, ACTG1, APOD, MAP1LC3A, DYNLL1, RTF1, SYNJ2, FBXO23, FTL, MRPL52, STX1A, ARC, CRYAB, TMSB10, RGD1566136, RPS4X, ARL3, RPS18, MRPS18B, MRPS18A, NME1, JUN, ARPC5L, MAPK3, CFL1, RPS12, RPS11, TOP3B, ALDOA, SHROOM2, MRPS15, CNN3, TDRD7, CABP1, VIM, RPL35, RPL27A, RPL37, RPL38, RPS26, RGD1303003, RPS27, WDR55, EZR, RPS29, …	261	1823	10776	1.60801	0.00939868	0.000555324	0.0375334
Annotation Cluster 2	Enrichment Score: 5.442683319280409
Category	Term	Count	%	PValue	Genes	List Total	Pop Hits	Pop Total	Fold Enrichment	Bonferroni	Benjamini	FDR
KEGG_PATHWAY	rno00190:Oxidative phosphorylation	24	6.66667	7.70299e-13	NDUFB3, ATP5J2, NDUFB10, NDUFA3, NDUFB7, ND3, COX8A, NDUFAB1, COX7C, LHPP, COX5A, NDUFA1, COX5B, UQCRQ, ATP6V0C, COX2, NDUFV1, COX6B1, COX6A1, ATP5O, ATP5I, COX17, UQCRB, COX15	151	137	5590	6.48523	9.78246e-11	4.89123e-11	8.93285e-10
GOTERM_CC_FAT	GO:0005739~mitochondrion	70	19.4444	1.54548e-11	MRPS35, BCKDK, GRPEL1, SNCB, CYP11B2, NDUFAB1, PRDX5, COX5A, COX5B, UQCRQ, CKB, SLC25A3, SYNJ2, RGD1560648, ATP5O, ATP5I, COX17, HIGD1A, COX15, TOMM34, MRPL52, NDUFB11, NDUFB10, NUDT19, SARS, ND3, QDPR, TMEM126A, CYB5A, NDUFC1, CYB5B, POR, C1QBP, MRPS18B, MRPS18A, NME1, GRN, FDX1L, PEBP1, TXNRD1, CTSB, UQCRB, NDUFB3, ALDOA, MRPS15, ASS1, NDUFB7, TDRD7, CLU, EGLN3, HK1, MUT, RGD1303003, TOMM7, RNA…	261	1250	10776	2.31209	5.30102e-09	7.57288e-10	2.10738e-08
GOTERM_CC_FAT	GO:0044429~mitochondrial part	38	10.5556	2.07728e-09	NDUFB3, BCKDK, GRPEL1, MRPS15, ASS1, NDUFB7, TDRD7, CYP11B2, HK1, COX5A, COX5B, UQCRQ, TOMM7, SLC25A3, COX6B1, SYNJ2, ATP5O, ATP5I, COX17, COX15, TOMM34, TXNIP, ATP5J2, NDUFA3, NDUFB10, COX8A, GARS, CYB5A, CYB5B, NDUFA1, TST, C1QBP, MRPS18A, COX2, NDUFV1, COX6A1, PEBP1, UQCRB	261	515	10776	3.04645	7.12507e-07	7.12507e-08	2.83252e-06
KEGG_PATHWAY	rno05012:Parkinson's disease	20	5.55556	4.87061e-09	NDUFB3, NDUFB10, NDUFA3, NDUFB7, ND3, COX8A, COX7C, NDUFAB1, COX5A, UBE2L3, NDUFA1, COX5B, UQCRQ, COX2, NDUFV1, COX6B1, COX6A1, RGD1560648, ATP5O, UQCRB	151	142	5590	5.21407	6.18567e-07	2.06189e-07	5.64847e-06
GOTERM_CC_FAT	GO:0005740~mitochondrial envelope	31	8.61111	1.45022e-08	NDUFB3, ASS1, NDUFB7, CYP11B2, HK1, COX5A, UQCRQ, COX5B, TOMM7, SLC25A3, COX6B1, SYNJ2, ATP5O, ATP5I, COX17, COX15, TOMM34, TXNIP, ATP5J2, NDUFA3, NDUFB10, COX8A, CYB5A, CYB5B, NDUFA1, TST, COX2, NDUFV1, PEBP1, COX6A1, UQCRB	261	387	10776	3.30726	4.97425e-06	4.52206e-07	1.97748e-05
GOTERM_CC_FAT	GO:0031966~mitochondrial membrane	29	8.05556	4.73143e-08	NDUFB3, ASS1, NDUFB7, CYP11B2, HK1, COX5A, UQCRQ, COX5B, TOMM7, SLC25A3, COX6B1, SYNJ2, ATP5O, ATP5I, COX15, TOMM34, ATP5J2, NDUFB10, NDUFA3, COX8A, CYB5A, CYB5B, NDUFA1, TST, COX2, NDUFV1, PEBP1, COX6A1, UQCRB	261	362	10776	3.30755	1.62287e-05	1.3524e-06	6.45164e-05
GOTERM_MF_FAT	GO:0015078~hydrogen ion transmembrane transporter activity	13	3.61111	5.2122e-07	ATP6V0C, COX2, COX8A, COX7C, SLC25A3, COX6B1, COX6A1, ATP5O, COX5A, ATP5I, UQCRQ, COX5B, UQCRB	255	92	11963	6.62911	0.000277251	9.24255e-05	0.000757121
KEGG_PATHWAY	rno05016:Huntington's disease	20	5.55556	5.69334e-07	NDUFB3, NDUFB10, POLR2E, CLTB, NDUFA3, POLR2L, NDUFB7, COX8A, COX7C, NDUFAB1, COX5A, NDUFA1, COX5B, UQCRQ, COX2, NDUFV1, COX6B1, COX6A1, ATP5O, UQCRB	151	190	5590	3.89683	7.23028e-05	1.80762e-05	0.000660257
GOTERM_MF_FAT	GO:0015077~monovalent inorganic cation transmembrane transporter activity	13	3.61111	9.32219e-07	ATP6V0C, COX2, COX8A, COX7C, SLC25A3, COX6B1, COX6A1, ATP5O, COX5A, ATP5I, UQCRQ, COX5B, UQCRB	255	97	11963	6.28741	0.000495818	0.000123977	0.00135413
GOTERM_CC_FAT	GO:0031967~organelle envelope	33	9.16667	2.87687e-06	NDUFB3, EIF6, ASS1, NDUFB7, CYP11B2, HK1, COX5A, UQCRQ, COX5B, TOMM7, SLC25A3, COX6B1, SYNJ2, ATP5O, ATP5I, COX17, COX15, TOMM34, TXNIP, ATP5J2, NDUFA3, NDUFB10, COX8A, CYB5A, CYB5B, NDUFA1, TST, PTGDS, COX2, NDUFV1, PEBP1, COX6A1, UQCRB	261	547	10776	2.49083	0.00098628	7.59022e-05	0.00392274
GOTERM_CC_FAT	GO:0031975~envelope	33	9.16667	3.37496e-06	NDUFB3, EIF6, ASS1, NDUFB7, CYP11B2, HK1, COX5A, UQCRQ, COX5B, TOMM7, SLC25A3, COX6B1, SYNJ2, ATP5O, ATP5I, COX17, COX15, TOMM34, TXNIP, ATP5J2, NDUFA3, NDUFB10, COX8A, CYB5A, CYB5B, NDUFA1, TST, PTGDS, COX2, NDUFV1, PEBP1, COX6A1, UQCRB	261	551	10776	2.47275	0.00115694	8.26833e-05	0.0046019
KEGG_PATHWAY	rno05010:Alzheimer's disease	19	5.27778	4.29771e-06	NDUFB3, NDUFB10, NDUFA3, NDUFB7, COX8A, COX7C, NDUFAB1, COX5A, NDUFA1, COX5B, UQCRQ, COX2, NDUFV1, MAPK3, COX6B1, COX6A1, ATP5O, CALM2, UQCRB	151	197	5590	3.57044	0.000545661	0.000109156	0.00498396
GOTERM_MF_FAT	GO:0015002~heme-copper terminal oxidase activity	7	1.94444	8.43049e-06	COX2, COX8A, COX7C, COX6B1, COX6A1, COX5A, COX5B	255	24	11963	13.6832	0.004475	0.000896606	0.0122454
GOTERM_MF_FAT	GO:0016675~oxidoreductase activity, acting on heme group of donors	7	1.94444	8.43049e-06	COX2, COX8A, COX7C, COX6B1, COX6A1, COX5A, COX5B	255	24	11963	13.6832	0.004475	0.000896606	0.0122454
GOTERM_MF_FAT	GO:0004129~cytochrome-c oxidase activity	7	1.94444	8.43049e-06	COX2, COX8A, COX7C, COX6B1, COX6A1, COX5A, COX5B	255	24	11963	13.6832	0.004475	0.000896606	0.0122454
GOTERM_MF_FAT	GO:0016676~oxidoreductase activity, acting on heme group of donors, oxygen as acceptor	7	1.94444	8.43049e-06	COX2, COX8A, COX7C, COX6B1, COX6A1, COX5A, COX5B	255	24	11963	13.6832	0.004475	0.000896606	0.0122454
GOTERM_MF_FAT	GO:0022890~inorganic cation transmembrane transporter activity	14	3.88889	9.27368e-06	ATP6V0C, TF, COX2, COX8A, SLC25A3, COX7C, COX6B1, COX6A1, ATP5O, COX5A, ATP5I, UQCRQ, COX5B, UQCRB	255	141	11963	4.6581	0.00492147	0.000821932	0.0134701
GOTERM_CC_FAT	GO:0019866~organelle inner membrane	22	6.11111	1.23794e-05	NDUFB3, EIF6, ATP5J2, NDUFB10, NDUFA3, NDUFB7, COX8A, CYB5B, COX5A, NDUFA1, COX5B, UQCRQ, TST, COX2, NDUFV1, SLC25A3, COX6B1, COX6A1, ATP5O, ATP5I, UQCRB, COX15	261	301	10776	3.01768	0.00423716	0.000283038	0.0168789
GOTERM_CC_FAT	GO:0005743~mitochondrial inner membrane	21	5.83333	1.66242e-05	NDUFB3, ATP5J2, NDUFB10, NDUFA3, NDUFB7, COX8A, CYB5B, COX5A, NDUFA1, COX5B, UQCRQ, TST, COX2, NDUFV1, COX6B1, SLC25A3, COX6A1, ATP5O, ATP5I, UQCRB, COX15	261	283	10776	3.06373	0.00568591	0.00035632	0.0226658
KEGG_PATHWAY	rno04260:Cardiac muscle contraction	11	3.05556	3.77298e-05	ATP1B1, ATP1B3, COX2, COX8A, COX7C, COX6B1, COX6A1, COX5A, UQCRQ, COX5B, UQCRB	151	78	5590	5.22075	0.00478032	0.000798311	0.0437467
GOTERM_CC_FAT	GO:0031090~organelle membrane	42	11.6667	0.000138391	NDUFB3, EIF6, SYT1, AP1M1, CLTB, NDUFB7, ASS1, CYP11B2, HK1, COX5A, COX5B, UQCRQ, FDFT1, LAPTM5, TOMM7, MAP1LC3A, RAC1, SLC25A3, COX6B1, SYNJ2, TMED10, ATP5O, ATP5I, COX15, TOMM34, STX1A, ATP5J2, NDUFA3, NDUFB10, COX8A, CYB5A, CYB5B, KRTCAP2, NDUFA1, TST, PTGDS, COX2, NDUFV1, COX6A1, PEBP1, GNAS, UQCRB	261	941	10776	1.84279	0.0463623	0.00249538	0.188541
SP_PIR_KEYWORDS	mitochondrion inner membrane	9	2.5	0.0128041	COX2, COX8A, SLC25A3, COX6A1, ATP5O, COX5A, ATP5I, UQCRQ, COX5B	263	107	8979	2.87165	0.987653	0.240161	16.1019
SP_PIR_KEYWORDS	respiratory chain	5	1.38889	0.0134002	COX2, COX6A1, COX5A, UQCRQ, COX5B	263	32	8979	5.33448	0.989952	0.225529	16.7894
SP_PIR_KEYWORDS	mitochondrial inner membrane	3	0.833333	0.0161666	COX6A1, COX5A, COX5B	263	7	8979	14.6317	0.996143	0.232534	19.9125
SP_PIR_KEYWORDS	oxidative phosphorylation	4	1.11111	0.022146	COX8A, COX6A1, COX5A, COX5B	263	21	8979	6.50299	0.999518	0.272538	26.2953
SP_PIR_KEYWORDS	membrane-associated complex	3	0.833333	0.10481	COX6A1, COX5A, COX5B	263	19	8979	5.39063	1	0.620192	77.8742
Annotation Cluster 3	Enrichment Score: 3.2566958664777275
Category	Term	Count	%	PValue	Genes	List Total	Pop Hits	Pop Total	Fold Enrichment	Bonferroni	Benjamini	FDR
GOTERM_CC_FAT	GO:0070469~respiratory chain	8	2.22222	0.000120992	COX2, NDUFV1, ND3, COX8A, COX6A1, UQCRQ, NDUFA1, UQCRB	261	47	10776	7.02764	0.0406532	0.00230305	0.164855
GOTERM_CC_FAT	GO:0044455~mitochondrial membrane part	10	2.77778	0.00020049	ATP5J2, TOMM7, NDUFV1, COX8A, COX6A1, SYNJ2, ATP5O, ATP5I, NDUFA1, UQCRB	261	85	10776	4.85734	0.0664634	0.00343285	0.273037
GOTERM_CC_FAT	GO:0005746~mitochondrial respiratory chain	5	1.38889	0.00699944	NDUFV1, COX8A, COX6A1, NDUFA1, UQCRB	261	32	10776	6.45115	0.910117	0.0771683	9.13342
Annotation Cluster 4	Enrichment Score: 2.822383792885297
Category	Term	Count	%	PValue	Genes	List Total	Pop Hits	Pop Total	Fold Enrichment	Bonferroni	Benjamini	FDR
SP_PIR_KEYWORDS	rrna-binding	6	1.66667	1.36335e-05	RPS18, RPL8, RPL37, RGD1566136, RPS11, RPS4X	263	12	8979	17.0703	0.00463827	0.000663931	0.0185725
GOTERM_MF_FAT	GO:0019843~rRNA binding	7	1.94444	1.75751e-05	RPS18, NPM1, RPL8, RPL37, RGD1566136, RPS11, RPS4X	255	27	11963	12.1628	0.00930646	0.00133483	0.0255265
SP_PIR_KEYWORDS	rna-binding	10	2.77778	0.138936	RPS18, HNRNPF, NPM1, RPL8, SYNJ2, RPL37, RGD1566136, RPS11, RPS4X, YBX1	263	203	8979	1.68181	1	0.711807	86.9703
GOTERM_MF_FAT	GO:0003723~RNA binding	14	3.88889	0.154221	AIMP1, ELAVL1, RPL37, RGD1566136, RPS4X, RGD1563124, YBX1, RPS18, HNRNPF, RNASET2, RPL8, NPM1, SYNJ2, RPS11	255	446	11963	1.47263	1	0.910035	91.2232
Annotation Cluster 5	Enrichment Score: 2.6955001285100373
Category	Term	Count	%	PValue	Genes	List Total	Pop Hits	Pop Total	Fold Enrichment	Bonferroni	Benjamini	FDR
GOTERM_CC_FAT	GO:0031410~cytoplasmic vesicle	28	7.77778	0.0011412	ALDOA, TF, SYT1, RAB3B, AP1M1, CLTB, CALY, ATP1B3, CLU, RABAC1, ANXA6, MAP1LC3A, ALB, RAC1, SLC2A1, TMED10, GPNMB, MT3, ARC, STX1A, GARS, HGS, TRAPPC4, PEBP1, CTSB, PCSK1N, CHGB, SYT17	261	595	10776	1.94293	0.324062	0.0184774	1.54493
GOTERM_CC_FAT	GO:0031982~vesicle	29	8.05556	0.00130241	ALDOA, SYT1, TF, RAB3B, AP1M1, CLTB, CALY, ATP1B3, CLU, RABAC1, ANXA6, MAP1LC3A, ALB, RAC1, SLC2A1, TMED10, GPNMB, MT3, STX1A, ARC, GARS, HGS, TRAPPC4, PEBP1, GNAS, CTSB, PCSK1N, CHGB, SYT17	261	631	10776	1.89752	0.360468	0.020114	1.76139
GOTERM_CC_FAT	GO:0016023~cytoplasmic membrane-bounded vesicle	25	6.94444	0.00172509	ALDOA, TF, SYT1, RAB3B, CLTB, ATP1B3, CLU, ANXA6, RABAC1, ALB, RAC1, SLC2A1, TMED10, GPNMB, MT3, ARC, STX1A, GARS, HGS, PEBP1, TRAPPC4, CTSB, PCSK1N, CHGB, SYT17	261	520	10776	1.98497	0.446901	0.0243738	2.32682
GOTERM_CC_FAT	GO:0031988~membrane-bounded vesicle	25	6.94444	0.00306732	ALDOA, TF, SYT1, RAB3B, CLTB, ATP1B3, CLU, ANXA6, RABAC1, ALB, RAC1, SLC2A1, TMED10, GPNMB, MT3, ARC, STX1A, GARS, HGS, PEBP1, TRAPPC4, CTSB, PCSK1N, CHGB, SYT17	261	543	10776	1.90089	0.651358	0.0382745	4.10242
GOTERM_CC_FAT	GO:0030141~secretory granule	13	3.61111	0.00423465	ALDOA, SYT1, TF, ARC, RAB3B, STX1A, CLU, GARS, ALB, HGS, TMED10, PCSK1N, CHGB	261	206	10776	2.60551	0.766732	0.0506565	5.62227
Annotation Cluster 6	Enrichment Score: 2.5268780840227203
Category	Term	Count	%	PValue	Genes	List Total	Pop Hits	Pop Total	Fold Enrichment	Bonferroni	Benjamini	FDR
GOTERM_BP_FAT	GO:0010035~response to inorganic substance	17	4.72222	0.000316217	TXNIP, S100A16, ASS1, CRYAB, PRDX5, MGP, CYB5A, GSTM1, ACTG1, ALB, JUN, MT2A, PEBP1, RGD1560648, TXNRD1, CALM2, MT3	269	268	12092	2.85141	0.429756	0.0771066	0.534786
GOTERM_BP_FAT	GO:0010038~response to metal ion	11	3.05556	0.00612279	GSTM1, ACTG1, TXNIP, S100A16, ASS1, ALB, MT2A, MGP, PEBP1, CYB5A, CALM2	269	177	12092	2.79361	0.999982	0.494253	9.88911
GOTERM_BP_FAT	GO:0051592~response to calcium ion	6	1.66667	0.0135653	ACTG1, TXNIP, S100A16, MGP, PEBP1, CALM2	269	64	12092	4.21422	1	0.54273	20.6713
Annotation Cluster 7	Enrichment Score: 2.400547820976879
Category	Term	Count	%	PValue	Genes	List Total	Pop Hits	Pop Total	Fold Enrichment	Bonferroni	Benjamini	FDR
SMART	SM00335:ANX	4	1.11111	0.000773628	ANXA6, ANXA5, ANXA4, ANXA3	112	9	5083	20.1706	0.0773344	0.0773344	0.861616
UP_SEQ_FEATURE	repeat:Annexin 4	4	1.11111	0.000989505	ANXA6, ANXA5, ANXA4, ANXA3	232	7	7317	18.0222	0.471418	0.471418	1.46546
UP_SEQ_FEATURE	repeat:Annexin 1	4	1.11111	0.000989505	ANXA6, ANXA5, ANXA4, ANXA3	232	7	7317	18.0222	0.471418	0.471418	1.46546
UP_SEQ_FEATURE	repeat:Annexin 3	4	1.11111	0.000989505	ANXA6, ANXA5, ANXA4, ANXA3	232	7	7317	18.0222	0.471418	0.471418	1.46546
UP_SEQ_FEATURE	repeat:Annexin 2	4	1.11111	0.000989505	ANXA6, ANXA5, ANXA4, ANXA3	232	7	7317	18.0222	0.471418	0.471418	1.46546
INTERPRO	IPR001464:Annexin	4	1.11111	0.00142716	ANXA6, ANXA5, ANXA4, ANXA3	276	9	10240	16.4895	0.589243	0.359097	2.09785
INTERPRO	IPR018252:Annexin repeat, conserved site	4	1.11111	0.00142716	ANXA6, ANXA5, ANXA4, ANXA3	276	9	10240	16.4895	0.589243	0.359097	2.09785
INTERPRO	IPR018502:Annexin repeat	4	1.11111	0.00142716	ANXA6, ANXA5, ANXA4, ANXA3	276	9	10240	16.4895	0.589243	0.359097	2.09785
SP_PIR_KEYWORDS	annexin	4	1.11111	0.0018107	ANXA6, ANXA5, ANXA4, ANXA3	263	9	8979	15.1736	0.460983	0.0743425	2.43887
SP_PIR_KEYWORDS	calcium/phospholipid-binding	4	1.11111	0.00444395	ANXA6, ANXA5, ANXA4, ANXA3	263	12	8979	11.3802	0.781017	0.118882	5.88741
SP_PIR_KEYWORDS	endonexin fold	3	0.833333	0.0048952	ANXA6, ANXA5, ANXA3	263	4	8979	25.6055	0.812385	0.12078	6.46693
GOTERM_MF_FAT	GO:0005544~calcium-dependent phospholipid binding	4	1.11111	0.00825428	ANXA6, ANXA5, ANXA4, ANXA3	255	20	11963	9.38275	0.987839	0.38734	11.3433
PIR_SUPERFAMILY	PIRSF002359:annexin I	3	0.833333	0.0175074	ANXA5, ANXA4, ANXA3	158	6	4368	13.8228	0.959111	0.797791	19.568
SP_PIR_KEYWORDS	calcium binding	5	1.38889	0.0539234	ANXA6, MGP, ANXA5, CALM2, ANXA3	263	49	8979	3.48374	1	0.446058	53.008
GOTERM_MF_FAT	GO:0005543~phospholipid binding	7	1.94444	0.0757706	ANXA6, SYT1, MAP1LC3A, NPM1, ANXA5, ANXA4, ANXA3	255	139	11963	2.36256	1	0.877046	68.164
SP_PIR_KEYWORDS	phospholipid binding	3	0.833333	0.0778127	ANXA6, ANXA5, ANXA3	263	16	8979	6.40138	1	0.54581	66.8333
Annotation Cluster 8	Enrichment Score: 2.2820519961112993
Category	Term	Count	%	PValue	Genes	List Total	Pop Hits	Pop Total	Fold Enrichment	Bonferroni	Benjamini	FDR
GOTERM_BP_FAT	GO:0006461~protein complex assembly	21	5.83333	0.000947439	GLRB, CALY, POLR2E, TUBB2B, CRYAB, TUBB2A, PFKP, MGP, GTF2H3, ANXA5, CD74, HBA-A2, MAPK3, NPM1, RTF1, GTF2F2, LAMC1, SLC1A1, OLFM1, UQCRB, COX15	269	415	12092	2.27466	0.814268	0.170598	1.59427
GOTERM_BP_FAT	GO:0070271~protein complex biogenesis	21	5.83333	0.000947439	GLRB, CALY, POLR2E, TUBB2B, CRYAB, TUBB2A, PFKP, MGP, GTF2H3, ANXA5, CD74, HBA-A2, MAPK3, NPM1, RTF1, GTF2F2, LAMC1, SLC1A1, OLFM1, UQCRB, COX15	269	415	12092	2.27466	0.814268	0.170598	1.59427
GOTERM_BP_FAT	GO:0065003~macromolecular complex assembly	23	6.38889	0.00484309	EIF6, GLRB, CALY, POLR2E, TUBB2B, CRYAB, TUBB2A, PFKP, MGP, GTF2H3, RPL24, ANXA5, CD74, HBA-A2, MAPK3, NPM1, RTF1, GTF2F2, LAMC1, SLC1A1, OLFM1, UQCRB, COX15	269	544	12092	1.90053	0.99982	0.437191	7.9016
GOTERM_BP_FAT	GO:0043933~macromolecular complex subunit organization	23	6.38889	0.00911811	EIF6, GLRB, CALY, POLR2E, TUBB2B, CRYAB, TUBB2A, PFKP, MGP, GTF2H3, RPL24, ANXA5, CD74, HBA-A2, MAPK3, NPM1, RTF1, GTF2F2, LAMC1, SLC1A1, OLFM1, UQCRB, COX15	269	576	12092	1.79495	1	0.522627	14.3845
GOTERM_BP_FAT	GO:0051259~protein oligomerization	9	2.5	0.0980868	HBA-A2, GLRB, CRYAB, NPM1, PFKP, ANXA5, SLC1A1, OLFM1, UQCRB	269	211	12092	1.91737	1	0.840145	82.6287
Annotation Cluster 9	Enrichment Score: 2.0943040324407116
Category	Term	Count	%	PValue	Genes	List Total	Pop Hits	Pop Total	Fold Enrichment	Bonferroni	Benjamini	FDR
GOTERM_CC_FAT	GO:0008021~synaptic vesicle	8	2.22222	0.00290018	RABAC1, SYT1, RAB3B, STX1A, TRAPPC4, PEBP1, SYT17, MT3	261	79	10776	4.181	0.630723	0.0375909	3.88295
GOTERM_CC_FAT	GO:0045202~synapse	19	5.27778	0.00482702	SYT1, STX1A, CPLX2, ARC, RAB3B, GLRB, CNN3, CABP1, CAMK2N1, RABAC1, SHARPIN, TRAPPC4, SYNJ2, PEBP1, NRGN, SYT17, GAP43, NEFM, MT3	261	379	10776	2.06981	0.8098	0.0556234	6.38497
GOTERM_CC_FAT	GO:0044456~synapse part	14	3.88889	0.0100966	SYT1, ARC, RAB3B, GLRB, STX1A, CNN3, CABP1, CAMK2N1, RABAC1, SHARPIN, TRAPPC4, PEBP1, SYT17, MT3	261	259	10776	2.23175	0.969215	0.103066	12.9227
GOTERM_CC_FAT	GO:0030136~clathrin-coated vesicle	9	2.5	0.0102468	RABAC1, SYT1, RAB3B, STX1A, CLTB, TRAPPC4, PEBP1, SYT17, MT3	261	124	10776	2.99666	0.970776	0.101523	13.1027
GOTERM_CC_FAT	GO:0030135~coated vesicle	9	2.5	0.0233139	RABAC1, SYT1, RAB3B, STX1A, CLTB, TRAPPC4, PEBP1, SYT17, MT3	261	144	10776	2.58046	0.999694	0.187363	27.506
Annotation Cluster 10	Enrichment Score: 2.055432806108191
Category	Term	Count	%	PValue	Genes	List Total	Pop Hits	Pop Total	Fold Enrichment	Bonferroni	Benjamini	FDR
SP_PIR_KEYWORDS	mitochondrion	25	6.94444	0.00321763	BCKDK, GRPEL1, MRPS15, CYP11B2, EGLN3, HK1, PRDX5, COX5A, UQCRQ, COX5B, RGD1303003, SLC25A3, SYNJ2, ATP5O, ATP5I, TOMM34, NUDT19, ND3, COX8A, CYB5B, MSRB2, TST, C1QBP, COX2, COX6A1	263	452	8979	1.88831	0.666789	0.0950787	4.29571
SP_PIR_KEYWORDS	transit peptide	16	4.44444	0.011446	GRPEL1, BCKDK, NUDT19, MRPS15, CYP11B2, COX8A, EGLN3, PRDX5, COX5A, COX5B, MSRB2, RGD1303003, C1QBP, SLC25A3, COX6A1, ATP5O	263	267	8979	2.04588	0.98027	0.244519	14.5157
UP_SEQ_FEATURE	transit peptide:Mitochondrion	16	4.44444	0.0185145	GRPEL1, BCKDK, NUDT19, MRPS15, CYP11B2, COX8A, EGLN3, PRDX5, COX5A, COX5B, MSRB2, RGD1303003, C1QBP, SLC25A3, COX6A1, ATP5O	232	262	7317	1.92603	0.999994	0.981897	24.3218
Annotation Cluster 11	Enrichment Score: 1.656305193268846
Category	Term	Count	%	PValue	Genes	List Total	Pop Hits	Pop Total	Fold Enrichment	Bonferroni	Benjamini	FDR
GOTERM_CC_FAT	GO:0045202~synapse	19	5.27778	0.00482702	SYT1, STX1A, CPLX2, ARC, RAB3B, GLRB, CNN3, CABP1, CAMK2N1, RABAC1, SHARPIN, TRAPPC4, SYNJ2, PEBP1, NRGN, SYT17, GAP43, NEFM, MT3	261	379	10776	2.06981	0.8098	0.0556234	6.38497
GOTERM_CC_FAT	GO:0043005~neuron projection	19	5.27778	0.0186409	SYT1, CPLX2, ARC, CNN3, SNCB, CYP11B2, CABP1, VIM, CAMK2N1, YBX1, APOD, TRAPPC4, SYNJ2, PEBP1, RHEB, RGD1560648, NRGN, GAP43, NEFM	261	436	10776	1.79922	0.998426	0.16007	22.6308
GOTERM_CC_FAT	GO:0042995~cell projection	26	7.22222	0.0459874	ALDOA, SYT1, CPLX2, SNCB, CNN3, AIF1, CYP11B2, VIM, CABP1, YBX1, CTTN, EZR, APOD, RAC1, RGD1560648, SYNJ2, NEFM, ARC, CAMK2N1, CFL1, TRAPPC4, RHEB, PEBP1, GNAS, NRGN, GAP43	261	727	10776	1.47658	1	0.266946	47.3734
GOTERM_CC_FAT	GO:0030425~dendrite	11	3.05556	0.0572788	ARC, CPLX2, APOD, CNN3, CYP11B2, CABP1, RHEB, TRAPPC4, NRGN, CAMK2N1, YBX1	261	234	10776	1.94086	1	0.307779	55.2598
Annotation Cluster 12	Enrichment Score: 1.5443805258846635
Category	Term	Count	%	PValue	Genes	List Total	Pop Hits	Pop Total	Fold Enrichment	Bonferroni	Benjamini	FDR
GOTERM_BP_FAT	GO:0006886~intracellular protein transport	15	4.16667	0.00468475	TXNIP, GRPEL1, AP1M1, STX1A, CLTB, NAPA, CD74, YWHAG, TOMM7, YWHAH, JUN, CFL1, MAPK3, HGS, TMED10	269	286	12092	2.35761	0.999761	0.473505	7.65284
GOTERM_BP_FAT	GO:0034613~cellular protein localization	15	4.16667	0.0117995	TXNIP, GRPEL1, AP1M1, STX1A, CLTB, NAPA, CD74, YWHAG, TOMM7, YWHAH, JUN, CFL1, MAPK3, HGS, TMED10	269	319	12092	2.11372	1	0.516601	18.2289
GOTERM_BP_FAT	GO:0070727~cellular macromolecule localization	15	4.16667	0.012369	TXNIP, GRPEL1, AP1M1, STX1A, CLTB, NAPA, CD74, YWHAG, TOMM7, YWHAH, JUN, CFL1, MAPK3, HGS, TMED10	269	321	12092	2.10055	1	0.521363	19.0243
GOTERM_BP_FAT	GO:0046907~intracellular transport	20	5.55556	0.0135671	TXNIP, STX1A, GRPEL1, AP1M1, CLTB, NAPA, CD74, YWHAG, TOMM7, YWHAH, NPC2, JUN, MAPK3, NPM1, CFL1, TRAPPC4, HGS, TMED10, ATP5O, NEFM	269	492	12092	1.8273	1	0.531459	20.6738
GOTERM_BP_FAT	GO:0015031~protein transport	18	5	0.103032	CHMP2A, TXNIP, STX1A, GRPEL1, AP1M1, RAB3B, CLTB, NAPA, CD74, YWHAG, TOMM7, YWHAH, JUN, MAPK3, SNF8, CFL1, HGS, TMED10	269	549	12092	1.47383	1	0.841052	84.1749
GOTERM_BP_FAT	GO:0045184~establishment of protein localization	18	5	0.112766	CHMP2A, TXNIP, STX1A, GRPEL1, AP1M1, RAB3B, CLTB, NAPA, CD74, YWHAG, TOMM7, YWHAH, JUN, MAPK3, SNF8, CFL1, HGS, TMED10	269	554	12092	1.46052	1	0.844943	86.8476
GOTERM_BP_FAT	GO:0008104~protein localization	20	5.55556	0.143487	CHMP2A, TXNIP, STX1A, GRPEL1, AP1M1, RAB3B, CLTB, NAPA, TMSB10, CD74, YWHAG, TOMM7, YWHAH, JUN, MAPK3, NPM1, SNF8, CFL1, HGS, TMED10	269	658	12092	1.36631	1	0.885361	92.7636
Annotation Cluster 13	Enrichment Score: 1.5337323713175026
Category	Term	Count	%	PValue	Genes	List Total	Pop Hits	Pop Total	Fold Enrichment	Bonferroni	Benjamini	FDR
GOTERM_BP_FAT	GO:0019886~antigen processing and presentation of exogenous peptide antigen via MHC class II	6	1.66667	8.75628e-06	RT1-DB1, FCER1G, RT1-BA, RT1-DA, CD74, RT1-BB	269	14	12092	19.265	0.0154309	0.00517033	0.014845
GOTERM_BP_FAT	GO:0002495~antigen processing and presentation of peptide antigen via MHC class II	6	1.66667	8.75628e-06	RT1-DB1, FCER1G, RT1-BA, RT1-DA, CD74, RT1-BB	269	14	12092	19.265	0.0154309	0.00517033	0.014845
GOTERM_BP_FAT	GO:0002504~antigen processing and presentation of peptide or polysaccharide antigen via MHC class II	6	1.66667	1.84211e-05	RT1-DB1, FCER1G, RT1-BA, RT1-DA, CD74, RT1-BB	269	16	12092	16.8569	0.0321868	0.00814568	0.0312278
GOTERM_BP_FAT	GO:0002478~antigen processing and presentation of exogenous peptide antigen	6	1.66667	6.07962e-05	RT1-DB1, FCER1G, RT1-BA, RT1-DA, CD74, RT1-BB	269	20	12092	13.4855	0.102352	0.0213639	0.103028
GOTERM_BP_FAT	GO:0019884~antigen processing and presentation of exogenous antigen	6	1.66667	0.000190266	RT1-DB1, FCER1G, RT1-BA, RT1-DA, CD74, RT1-BB	269	25	12092	10.7884	0.286765	0.0547671	0.3221
INTERPRO	IPR014745:MHC class II, alpha/beta chain, N-terminal	4	1.11111	0.000970656	RT1-DB1, RT1-BA, RT1-DA, RT1-BB	276	8	10240	18.5507	0.453932	0.453932	1.43132
GOTERM_CC_FAT	GO:0042613~MHC class II protein complex	4	1.11111	0.00146936	RT1-DB1, RT1-BA, RT1-DA, RT1-BB	261	10	10776	16.5149	0.396109	0.0216901	1.98508
GOTERM_BP_FAT	GO:0048002~antigen processing and presentation of peptide antigen	6	1.66667	0.0016012	RT1-DB1, FCER1G, RT1-BA, RT1-DA, CD74, RT1-BB	269	39	12092	6.91564	0.941924	0.227967	2.68038
SP_PIR_KEYWORDS	mhc ii	4	1.11111	0.00253121	RT1-DB1, RT1-BA, RT1-DA, RT1-BB	263	10	8979	13.6563	0.578626	0.0827943	3.39391
KEGG_PATHWAY	rno05310:Asthma	5	1.38889	0.0029629	RT1-DB1, FCER1G, RT1-BA, RT1-DA, RT1-BB	151	23	5590	8.0478	0.313979	0.0524118	3.38266
GOTERM_BP_FAT	GO:0016064~immunoglobulin mediated immune response	6	1.66667	0.00405162	SWAP70, C3, FCER1G, RT1-BA, RT1-DA, CD74	269	48	12092	5.61896	0.999261	0.451659	6.6518
PIR_SUPERFAMILY	PIRSF001991:class II histocompatibility antigen	4	1.11111	0.00453808	RT1-DB1, RT1-BA, RT1-DA, RT1-BB	158	10	4368	11.0582	0.561002	0.561002	5.45334
GOTERM_BP_FAT	GO:0019724~B cell mediated immunity	6	1.66667	0.00483713	SWAP70, C3, FCER1G, RT1-BA, RT1-DA, CD74	269	50	12092	5.3942	0.999818	0.45942	7.89224
GOTERM_BP_FAT	GO:0002443~leukocyte mediated immunity	7	1.94444	0.00629102	CPLX2, SWAP70, C3, FCER1G, RT1-BA, RT1-DA, CD74	269	75	12092	4.19549	0.999986	0.482788	10.1474
GOTERM_BP_FAT	GO:0002449~lymphocyte mediated immunity	6	1.66667	0.0111635	SWAP70, C3, FCER1G, RT1-BA, RT1-DA, CD74	269	61	12092	4.42148	1	0.522142	17.3321
GOTERM_BP_FAT	GO:0002250~adaptive immune response	6	1.66667	0.0153466	SWAP70, C3, FCER1G, RT1-BA, RT1-DA, CD74	269	66	12092	4.08652	1	0.564965	23.0654
GOTERM_BP_FAT	GO:0002460~adaptive immune response based on somatic recombination of immune receptors built from immunoglobulin superfamily domains	6	1.66667	0.0153466	SWAP70, C3, FCER1G, RT1-BA, RT1-DA, CD74	269	66	12092	4.08652	1	0.564965	23.0654
GOTERM_BP_FAT	GO:0002252~immune effector process	8	2.22222	0.018058	CPLX2, AIMP1, SWAP70, C3, FCER1G, RT1-BA, RT1-DA, CD74	269	121	12092	2.97201	1	0.563885	26.5794
KEGG_PATHWAY	rno05416:Viral myocarditis	7	1.94444	0.0287333	ACTG1, RT1-DB1, RAC1, ITGB2, RT1-BA, RT1-DA, RT1-BB	151	87	5590	2.97861	0.97534	0.337277	28.6878
KEGG_PATHWAY	rno04672:Intestinal immune network for IgA production	5	1.38889	0.0316738	RT1-DB1, RT1-BA, CXCL12, RT1-DA, RT1-BB	151	45	5590	4.11332	0.983221	0.33553	31.1518
GOTERM_BP_FAT	GO:0019882~antigen processing and presentation	6	1.66667	0.0369546	RT1-DB1, FCER1G, RT1-BA, RT1-DA, CD74, RT1-BB	269	83	12092	3.24952	1	0.697052	47.1876
KEGG_PATHWAY	rno04612:Antigen processing and presentation	6	1.66667	0.0867498	RT1-DB1, CTSB, RT1-BA, RT1-DA, CD74, RT1-BB	151	88	5590	2.52408	0.99999	0.649255	65.0894
GOTERM_BP_FAT	GO:0006955~immune response	14	3.88889	0.131424	CPLX2, AIMP1, C3, SWAP70, RT1-DB1, RT1-BA, CXCL12, CD74, RT1-DA, RT1-BB, CXCL14, C1QBP, FCER1G, PTMS	269	414	12092	1.5201	1	0.873573	90.8271
GOTERM_CC_FAT	GO:0042611~MHC protein complex	4	1.11111	0.141145	RT1-DB1, RT1-BA, RT1-DA, RT1-BB	261	54	10776	3.05832	1	0.563252	87.4411
KEGG_PATHWAY	rno05332:Graft-versus-host disease	4	1.11111	0.156141	RT1-DB1, RT1-BA, RT1-DA, RT1-BB	151	51	5590	2.90352	1	0.78563	86.038
SMART	SM00407:IGc1	4	1.11111	0.16333	RT1-DB1, RT1-BA, RT1-DA, RT1-BB	112	64	5083	2.8365	1	0.999906	86.3838
KEGG_PATHWAY	rno05330:Allograft rejection	4	1.11111	0.169229	RT1-DB1, RT1-BA, RT1-DA, RT1-BB	151	53	5590	2.79395	1	0.791898	88.3528
GOTERM_CC_FAT	GO:0009897~external side of plasma membrane	7	1.94444	0.216346	S1PR1, FCER1G, CTSB, RT1-BA, RT1-DA, CD74, RT1-BB	261	167	10776	1.73061	1	0.712934	96.3999
KEGG_PATHWAY	rno04940:Type I diabetes mellitus	4	1.11111	0.217238	RT1-DB1, RT1-BA, RT1-DA, RT1-BB	151	60	5590	2.46799	1	0.788871	94.1599
KEGG_PATHWAY	rno05322:Systemic lupus erythematosus	5	1.38889	0.221668	C3, RT1-DB1, RT1-BA, RT1-DA, RT1-BB	151	90	5590	2.05666	1	0.780312	94.532
KEGG_PATHWAY	rno05320:Autoimmune thyroid disease	4	1.11111	0.224324	RT1-DB1, RT1-BA, RT1-DA, RT1-BB	151	61	5590	2.42753	1	0.769243	94.7445
INTERPRO	IPR003597:Immunoglobulin C1-set	4	1.11111	0.246435	RT1-DB1, RT1-BA, RT1-DA, RT1-BB	276	64	10240	2.31884	1	1	98.5009
INTERPRO	IPR003006:Immunoglobulin/major histocompatibility complex, conserved site	4	1.11111	0.246435	RT1-DB1, RT1-BA, RT1-DA, RT1-BB	276	64	10240	2.31884	1	1	98.5009
GOTERM_BP_FAT	GO:0048584~positive regulation of response to stimulus	8	2.22222	0.254225	S1PR1, NPY, ALB, C3, FCER1G, RT1-BA, CXCL12, RT1-DA	269	232	12092	1.55006	1	0.949914	99.308
GOTERM_CC_FAT	GO:0009986~cell surface	11	3.05556	0.301968	S1PR1, SULF2, CRYAB, PEBP1, FCER1G, ITGB2, CTSB, RT1-BA, RT1-DA, CD74, RT1-BB	261	339	10776	1.33971	1	0.785901	99.2568
KEGG_PATHWAY	rno04514:Cell adhesion molecules (CAMs)	5	1.38889	0.566051	RT1-DB1, ITGB2, RT1-BA, RT1-DA, RT1-BB	151	148	5590	1.25067	1	0.924674	99.9938
GOTERM_BP_FAT	GO:0050778~positive regulation of immune response	4	1.11111	0.608342	C3, FCER1G, RT1-BA, RT1-DA	269	141	12092	1.27522	1	0.996526	100
GOTERM_BP_FAT	GO:0006952~defense response	9	2.5	0.663672	TF, ASS1, AIMP1, C3, FCER1G, ITGB2, RT1-BA, RT1-DA, CD74	269	399	12092	1.01395	1	0.997681	100
GOTERM_BP_FAT	GO:0002696~positive regulation of leukocyte activation	3	0.833333	0.685069	FCER1G, RT1-BA, CD74	269	106	12092	1.27222	1	0.998189	100
GOTERM_BP_FAT	GO:0050867~positive regulation of cell activation	3	0.833333	0.704551	FCER1G, RT1-BA, CD74	269	110	12092	1.22595	1	0.998501	100
GOTERM_BP_FAT	GO:0002684~positive regulation of immune system process	5	1.38889	0.760241	C3, FCER1G, RT1-BA, RT1-DA, CD74	269	232	12092	0.968786	1	0.999211	100
INTERPRO	IPR007110:Immunoglobulin-like	6	1.66667	0.864299	RT1-DB1, RT1-BA, LRRC24, MOG, RT1-DA, RT1-BB	276	274	10240	0.81244	1	1	100
GOTERM_BP_FAT	GO:0002694~regulation of leukocyte activation	3	0.833333	0.875743	FCER1G, RT1-BA, CD74	269	161	12092	0.837609	1	0.999913	100
GOTERM_BP_FAT	GO:0050865~regulation of cell activation	3	0.833333	0.890337	FCER1G, RT1-BA, CD74	269	168	12092	0.802708	1	0.999943	100
INTERPRO	IPR013783:Immunoglobulin-like fold	6	1.66667	0.897527	SCN1B, RT1-DB1, RT1-BA, MOG, RT1-DA, RT1-BB	276	292	10240	0.762359	1	1	100
Annotation Cluster 14	Enrichment Score: 1.4824567877808026
Category	Term	Count	%	PValue	Genes	List Total	Pop Hits	Pop Total	Fold Enrichment	Bonferroni	Benjamini	FDR
GOTERM_MF_FAT	GO:0004857~enzyme inhibitor activity	16	4.44444	0.000171286	TXNIP, LXN, C3, PRKAG2, PRDX5, TIMP3, CAMK2N1, ANXA3, DYNLL1, PPP1R1A, TFPI, DGKZ, PEBP1, PTMS, PCSK1N, PPP1R14A	255	238	11963	3.15386	0.0871029	0.0113269	0.248522
GOTERM_MF_FAT	GO:0004866~endopeptidase inhibitor activity	7	1.94444	0.0954577	LXN, C3, TFPI, PEBP1, PRDX5, PCSK1N, TIMP3	255	148	11963	2.21889	1	0.871629	76.7145
GOTERM_MF_FAT	GO:0030414~peptidase inhibitor activity	7	1.94444	0.122867	LXN, C3, TFPI, PEBP1, PRDX5, PCSK1N, TIMP3	255	159	11963	2.06538	1	0.87143	85.1075
GOTERM_MF_FAT	GO:0004867~serine-type endopeptidase inhibitor activity	3	0.833333	0.585063	TFPI, PEBP1, PCSK1N	255	92	11963	1.5298	1	0.99644	99.9997
Annotation Cluster 15	Enrichment Score: 1.3699088103861021
Category	Term	Count	%	PValue	Genes	List Total	Pop Hits	Pop Total	Fold Enrichment	Bonferroni	Benjamini	FDR
GOTERM_CC_FAT	GO:0005773~vacuole	11	3.05556	0.0211218	ATP6V0C, LAPTM5, NPC2, MAP1LC3A, MMD, CTSB, RT1-BA, RGD1303130, RT1-DA, CD74, DNPEP	261	197	10776	2.30539	0.999339	0.175266	25.2555
GOTERM_CC_FAT	GO:0000323~lytic vacuole	9	2.5	0.0425288	ATP6V0C, LAPTM5, NPC2, MMD, CTSB, RT1-BA, RGD1303130, RT1-DA, CD74	261	162	10776	2.29374	1	0.257797	44.7114
GOTERM_CC_FAT	GO:0005764~lysosome	9	2.5	0.0425288	ATP6V0C, LAPTM5, NPC2, MMD, CTSB, RT1-BA, RGD1303130, RT1-DA, CD74	261	162	10776	2.29374	1	0.257797	44.7114
KEGG_PATHWAY	rno04612:Antigen processing and presentation	6	1.66667	0.0867498	RT1-DB1, CTSB, RT1-BA, RT1-DA, CD74, RT1-BB	151	88	5590	2.52408	0.99999	0.649255	65.0894
Annotation Cluster 16	Enrichment Score: 1.3670877182336414
Category	Term	Count	%	PValue	Genes	List Total	Pop Hits	Pop Total	Fold Enrichment	Bonferroni	Benjamini	FDR
GOTERM_BP_FAT	GO:0000302~response to reactive oxygen species	7	1.94444	0.0163515	TXNIP, CRYAB, JUN, PRDX5, RGD1560648, TXNRD1, MT3	269	92	12092	3.42024	1	0.546771	24.3858
GOTERM_BP_FAT	GO:0006979~response to oxidative stress	10	2.77778	0.0208781	TXNIP, CRYAB, JUN, ND3, CLU, PEBP1, PRDX5, RGD1560648, TXNRD1, MT3	269	183	12092	2.45638	1	0.590243	30.0737
GOTERM_BP_FAT	GO:0042542~response to hydrogen peroxide	5	1.38889	0.0848263	TXNIP, CRYAB, JUN, RGD1560648, TXNRD1	269	75	12092	2.99678	1	0.82947	77.7513
GOTERM_BP_FAT	GO:0006800~oxygen and reactive oxygen species metabolic process	4	1.11111	0.117455	CRYAB, RGD1560648, TXNRD1, MT3	269	54	12092	3.32975	1	0.849924	87.9778
Annotation Cluster 17	Enrichment Score: 1.3186030719971942
Category	Term	Count	%	PValue	Genes	List Total	Pop Hits	Pop Total	Fold Enrichment	Bonferroni	Benjamini	FDR
GOTERM_CC_FAT	GO:0005884~actin filament	5	1.38889	0.0166575	SHROOM2, EZR, CNN3, AIF1, AFAP1	261	41	10776	5.03504	0.996854	0.147895	20.4711
GOTERM_MF_FAT	GO:0003779~actin binding	11	3.05556	0.0271679	FMNL1, YWHAG, SHROOM2, EZR, YWHAH, CNN3, AIF1, ARPC5L, CFL1, TMSB10, AFAP1	255	233	11963	2.21481	1	0.648892	32.9747
GOTERM_CC_FAT	GO:0015629~actin cytoskeleton	11	3.05556	0.0319419	ALDOA, ACTG1, ARC, STX1A, SHROOM2, EZR, CNN3, CRYAB, AIF1, CFL1, AFAP1	261	211	10776	2.15242	0.999985	0.214992	35.7673
GOTERM_MF_FAT	GO:0008092~cytoskeletal protein binding	15	4.16667	0.0396407	FMNL1, STX1A, YWHAG, SHROOM2, EZR, YWHAH, CNN3, NME1, AIF1, CRYAB, ARPC5L, CFL1, TMSB10, AFAP1, CALM2	255	391	11963	1.79976	1	0.71798	44.431
GOTERM_BP_FAT	GO:0030036~actin cytoskeleton organization	9	2.5	0.0413072	FMNL1, ACTG1, EZR, CNN3, AIF1, RAC1, CFL1, RALA, TMSB10	269	175	12092	2.3118	1	0.707179	51.0919
GOTERM_BP_FAT	GO:0030029~actin filament-based process	9	2.5	0.0513361	FMNL1, ACTG1, EZR, CNN3, AIF1, RAC1, CFL1, RALA, TMSB10	269	183	12092	2.21074	1	0.757833	59.0789
SP_PIR_KEYWORDS	cytoskeleton	13	3.61111	0.0815592	GFAP, SHROOM2, ARC, AIF1, CABP1, TMSB10, ARL3, ACTG1, EZR, ARPC5L, CFL1, AFAP1, CALM2	263	262	8979	1.694	1	0.543468	68.6227
GOTERM_BP_FAT	GO:0007010~cytoskeleton organization	12	3.33333	0.0963146	FMNL1, ACTG1, EZR, CNN3, CRYAB, AIF1, NPM1, RAC1, CFL1, RALA, TMSB10, NEFM	269	318	12092	1.69629	1	0.837454	82.0408
SP_PIR_KEYWORDS	actin-binding	7	1.94444	0.142165	SHROOM2, CNN3, AIF1, ARPC5L, CFL1, TMSB10, AFAP1	263	121	8979	1.97508	1	0.712061	87.6205
Annotation Cluster 18	Enrichment Score: 1.2951482336165723
Category	Term	Count	%	PValue	Genes	List Total	Pop Hits	Pop Total	Fold Enrichment	Bonferroni	Benjamini	FDR
GOTERM_CC_FAT	GO:0005741~mitochondrial outer membrane	7	1.94444	0.0149561	TOMM7, ASS1, HK1, PEBP1, CYB5A, CYB5B, TOMM34	261	83	10776	3.48207	0.994308	0.13729	18.5741
GOTERM_CC_FAT	GO:0031968~organelle outer membrane	7	1.94444	0.029727	TOMM7, ASS1, HK1, PEBP1, CYB5A, CYB5B, TOMM34	261	97	10776	2.9795	0.999968	0.205484	33.7341
GOTERM_CC_FAT	GO:0019867~outer membrane	7	1.94444	0.0352533	TOMM7, ASS1, HK1, PEBP1, CYB5A, CYB5B, TOMM34	261	101	10776	2.8615	0.999995	0.230426	38.6994
SP_PIR_KEYWORDS	mitochondrion outer membrane	3	0.833333	0.420959	HK1, CYB5B, TOMM34	263	49	8979	2.09025	1	0.940571	99.9415
Annotation Cluster 19	Enrichment Score: 1.269207186279975
Category	Term	Count	%	PValue	Genes	List Total	Pop Hits	Pop Total	Fold Enrichment	Bonferroni	Benjamini	FDR
GOTERM_BP_FAT	GO:0031644~regulation of neurological system process	10	2.77778	0.0243554	HBA-A2, TF, YWHAG, ARC, STX1A, CABP1, RHEB, PEBP1, BHLHE40, BHLHE41	269	188	12092	2.39105	1	0.614021	34.1671
GOTERM_BP_FAT	GO:0048167~regulation of synaptic plasticity	6	1.66667	0.0337745	YWHAG, ARC, CABP1, RHEB, BHLHE40, BHLHE41	269	81	12092	3.32975	1	0.690705	44.1516
GOTERM_BP_FAT	GO:0051969~regulation of transmission of nerve impulse	9	2.5	0.0424822	TF, YWHAG, ARC, STX1A, CABP1, RHEB, PEBP1, BHLHE40, BHLHE41	269	176	12092	2.29867	1	0.711631	52.0983
GOTERM_BP_FAT	GO:0050804~regulation of synaptic transmission	8	2.22222	0.0744398	YWHAG, ARC, STX1A, CABP1, RHEB, PEBP1, BHLHE40, BHLHE41	269	165	12092	2.17948	1	0.805151	73.0597
GOTERM_BP_FAT	GO:0048168~regulation of neuronal synaptic plasticity	4	1.11111	0.0943457	ARC, RHEB, BHLHE40, BHLHE41	269	49	12092	3.66952	1	0.837065	81.3657
GOTERM_BP_FAT	GO:0044057~regulation of system process	12	3.33333	0.0988186	ANXA6, HBA-A2, TF, YWHAG, ARC, STX1A, AIF1, CABP1, RHEB, PEBP1, BHLHE40, BHLHE41	269	319	12092	1.69097	1	0.839524	82.8662
Annotation Cluster 20	Enrichment Score: 1.2614772888203807
Category	Term	Count	%	PValue	Genes	List Total	Pop Hits	Pop Total	Fold Enrichment	Bonferroni	Benjamini	FDR
GOTERM_CC_FAT	GO:0009898~internal side of plasma membrane	12	3.33333	0.0018798	RAB3B, AP1M1, EZR, CLTB, RAC1, RHEB, RALA, HGS, CYB5A, GAP43, TOMM34, ARL3	261	162	10776	3.05832	0.475536	0.0254848	2.53302
UP_SEQ_FEATURE	nucleotide phosphate-binding region:GTP	12	3.33333	0.00849258	GNAZ, TF, RAB3B, TUBB2B, TUBB2A, RAC1, RHEB, RALA, EEF2, GNAS, MX2, ARL3	232	152	7317	2.4899	0.995883	0.935834	11.9429
GOTERM_MF_FAT	GO:0005525~GTP binding	14	3.88889	0.0159215	GNAZ, TF, RAB3B, TUBB2B, TUBB2A, EEF2, ARL3, RND2, NME1, RAC1, RALA, RHEB, GNAS, MX2	255	312	11963	2.1051	0.999804	0.539858	20.7955
GOTERM_MF_FAT	GO:0003924~GTPase activity	7	1.94444	0.0179361	GNAZ, TUBB2B, TUBB2A, RAC1, RHEB, EEF2, MX2	255	98	11963	3.35098	0.999934	0.55174	23.1184
SP_PIR_KEYWORDS	methylation	10	2.77778	0.0187045	ACTG1, TF, RAB3B, CRYAB, GORASP2, RAC1, RHEB, RALA, TMED10, CALM2	263	137	8979	2.49202	0.998401	0.253728	22.6817
SP_PIR_KEYWORDS	nucleotide binding	6	1.66667	0.021615	GNAZ, RAB3B, RHEB, EEF2, GNAS, ARL3	263	55	8979	3.72444	0.999419	0.276735	25.7482
GOTERM_MF_FAT	GO:0019001~guanyl nucleotide binding	14	3.88889	0.0219633	GNAZ, TF, RAB3B, TUBB2B, TUBB2A, EEF2, ARL3, RND2, NME1, RAC1, RALA, RHEB, GNAS, MX2	255	326	11963	2.0147	0.999993	0.597002	27.5732
GOTERM_MF_FAT	GO:0032561~guanyl ribonucleotide binding	14	3.88889	0.0219633	GNAZ, TF, RAB3B, TUBB2B, TUBB2A, EEF2, ARL3, RND2, NME1, RAC1, RALA, RHEB, GNAS, MX2	255	326	11963	2.0147	0.999993	0.597002	27.5732
SP_PIR_KEYWORDS	GTP binding	5	1.38889	0.0240229	GNAZ, RAB3B, RHEB, EEF2, GNAS	263	38	8979	4.4922	0.999749	0.282277	28.1995
SP_PIR_KEYWORDS	P-loop	6	1.66667	0.0265502	GNAZ, RAB3B, RHEB, EEF2, GNAS, ARL3	263	58	8979	3.53179	0.999897	0.297369	30.6916
SP_PIR_KEYWORDS	gtp-binding	13	3.61111	0.0274542	GNAZ, TF, RAB3B, TUBB2B, TUBB2A, EEF2, ARL3, RND2, RAC1, RHEB, RALA, GNAS, MX2	263	220	8979	2.0174	0.999925	0.296428	31.5633
SP_PIR_KEYWORDS	blocked amino end	5	1.38889	0.0284356	GNAZ, MT2A, RPS12, GNAS, ARL3	263	40	8979	4.26759	0.999947	0.296245	32.4982
INTERPRO	IPR005225:Small GTP-binding protein	7	1.94444	0.100915	RND2, RAB3B, RAC1, RHEB, RALA, EEF2, ARL3	276	119	10240	2.18244	1	0.999998	79.386
SP_PIR_KEYWORDS	myristylation	3	0.833333	0.154164	GNAZ, GNAS, ARL3	263	24	8979	4.26759	1	0.73493	89.7822
UP_SEQ_FEATURE	short sequence motif:Effector region	4	1.11111	0.208921	RAB3B, RAC1, RHEB, RALA	232	50	7317	2.5231	1	1	96.9645
INTERPRO	IPR013753:Ras	5	1.38889	0.228308	RND2, RAB3B, RAC1, RHEB, RALA	276	91	10240	2.03854	1	1	97.8666
INTERPRO	IPR001806:Ras GTPase	5	1.38889	0.234082	RND2, RAB3B, RAC1, RHEB, RALA	276	92	10240	2.01638	1	1	98.0917
SP_PIR_KEYWORDS	prenylation	4	1.11111	0.351078	RAB3B, RAC1, RHEB, RALA	263	72	8979	1.8967	1	0.903738	99.7237
GOTERM_BP_FAT	GO:0007264~small GTPase mediated signal transduction	7	1.94444	0.396037	RND2, RAB3B, MAPK3, RAC1, RHEB, RALA, ARL3	269	228	12092	1.3801	1	0.981317	99.9806
UP_SEQ_FEATURE	lipid moiety-binding region:S-geranylgeranyl cysteine	3	0.833333	0.428982	RAB3B, RAC1, RALA	232	46	7317	2.05688	1	1	99.9765
UP_SEQ_FEATURE	propeptide:Removed in mature form	4	1.11111	0.703823	MAP1LC3A, RAC1, RHEB, RALA	232	114	7317	1.10662	1	1	100
Annotation Cluster 21	Enrichment Score: 1.2480004078538705
Category	Term	Count	%	PValue	Genes	List Total	Pop Hits	Pop Total	Fold Enrichment	Bonferroni	Benjamini	FDR
GOTERM_BP_FAT	GO:0009628~response to abiotic stimulus	20	5.55556	0.001464	ALDOA, HMGN1, TXNIP, STX1A, CRYAB, LXN, AIF1, CYP11B2, ND3, MGP, TIMP3, CXCL12, BTG2, COX2, JUN, SLC2A1, RAC1, PEBP1, PCSK1N, SST	269	399	12092	2.25322	0.925872	0.2291	2.45339
GOTERM_BP_FAT	GO:0009719~response to endogenous stimulus	20	5.55556	0.0520807	TXNIP, ALDOA, ASS1, AIF1, CRYAB, CYP11B2, ND3, HMGCS1, MGP, COX5B, TIMP3, CXCL12, GSTM1, BTG2, PTGDS, CFL1, PEBP1, GNAS, SST, PIK3R1	269	573	12092	1.56899	1	0.757748	59.6201
GOTERM_BP_FAT	GO:0010033~response to organic substance	28	7.77778	0.087945	TXNIP, ALDOA, TF, ASS1, CRYAB, AIF1, CYP11B2, ND3, HMGCS1, MGP, ANXA5, TIMP3, COX5B, CXCL12, GSTM1, AES, BTG2, PTGDS, NME1, ALB, JUN, MAPK3, CFL1, PEBP1, GNAS, ID3, SST, PIK3R1	269	928	12092	1.3563	1	0.834136	79.0024
GOTERM_BP_FAT	GO:0009725~response to hormone stimulus	17	4.72222	0.102646	TXNIP, ALDOA, ASS1, CRYAB, AIF1, CYP11B2, ND3, MGP, COX5B, TIMP3, CXCL12, BTG2, PTGDS, PEBP1, GNAS, SST, PIK3R1	269	510	12092	1.49839	1	0.842687	84.0591
GOTERM_BP_FAT	GO:0048545~response to steroid hormone stimulus	11	3.05556	0.113993	ALDOA, TXNIP, ASS1, PTGDS, CRYAB, AIF1, MGP, PEBP1, SST, TIMP3, PIK3R1	269	291	12092	1.6992	1	0.845743	87.1528
GOTERM_BP_FAT	GO:0051384~response to glucocorticoid stimulus	6	1.66667	0.141203	ASS1, PTGDS, AIF1, MGP, PEBP1, PIK3R1	269	124	12092	2.17508	1	0.884996	92.4294
GOTERM_BP_FAT	GO:0031960~response to corticosteroid stimulus	6	1.66667	0.165768	ASS1, PTGDS, AIF1, MGP, PEBP1, PIK3R1	269	131	12092	2.05886	1	0.904588	95.3715
Annotation Cluster 22	Enrichment Score: 1.2250374807276474
Category	Term	Count	%	PValue	Genes	List Total	Pop Hits	Pop Total	Fold Enrichment	Bonferroni	Benjamini	FDR
SP_PIR_KEYWORDS	Chaperone	7	1.94444	0.0393922	DNAJC18, GRPEL1, NPM1, RGD1560648, DNAJB12, CD74, TOMM34	263	86	8979	2.77889	0.999999	0.376601	42.1622
GOTERM_BP_FAT	GO:0006457~protein folding	7	1.94444	0.0594547	HSPH1, FKBP9, DNAJC18, GRPEL1, CRYAB, DNAJB12, CD74	269	125	12092	2.51729	1	0.779521	64.6279
GOTERM_MF_FAT	GO:0051082~unfolded protein binding	5	1.38889	0.0902176	DNAJC18, GRPEL1, CRYAB, NPM1, DNAJB12	255	80	11963	2.93211	1	0.866282	74.6763
Annotation Cluster 23	Enrichment Score: 1.203753872815629
Category	Term	Count	%	PValue	Genes	List Total	Pop Hits	Pop Total	Fold Enrichment	Bonferroni	Benjamini	FDR
GOTERM_BP_FAT	GO:0043200~response to amino acid stimulus	4	1.11111	0.0332697	GSTM1, CFL1, SST, TIMP3	269	32	12092	5.61896	1	0.699361	43.6549
GOTERM_BP_FAT	GO:0010243~response to organic nitrogen	7	1.94444	0.0382538	GSTM1, BTG2, CFL1, HMGCS1, PEBP1, SST, TIMP3	269	112	12092	2.80948	1	0.6971	48.3827
GOTERM_BP_FAT	GO:0001101~response to acid	4	1.11111	0.0814913	GSTM1, CFL1, SST, TIMP3	269	46	12092	3.90884	1	0.820132	76.336
GOTERM_BP_FAT	GO:0014075~response to amine stimulus	4	1.11111	0.147621	GSTM1, CFL1, SST, TIMP3	269	60	12092	2.99678	1	0.889086	93.3335
Annotation Cluster 24	Enrichment Score: 1.1589437376703586
Category	Term	Count	%	PValue	Genes	List Total	Pop Hits	Pop Total	Fold Enrichment	Bonferroni	Benjamini	FDR
GOTERM_BP_FAT	GO:0000302~response to reactive oxygen species	7	1.94444	0.0163515	TXNIP, CRYAB, JUN, PRDX5, RGD1560648, TXNRD1, MT3	269	92	12092	3.42024	1	0.546771	24.3858
GOTERM_BP_FAT	GO:0034614~cellular response to reactive oxygen species	3	0.833333	0.112419	PRDX5, TXNRD1, MT3	269	26	12092	5.18673	1	0.849087	86.7601
GOTERM_BP_FAT	GO:0034599~cellular response to oxidative stress	3	0.833333	0.181457	PRDX5, TXNRD1, MT3	269	35	12092	3.853	1	0.910998	96.6453
Annotation Cluster 25	Enrichment Score: 1.127071748203408
Category	Term	Count	%	PValue	Genes	List Total	Pop Hits	Pop Total	Fold Enrichment	Bonferroni	Benjamini	FDR
GOTERM_BP_FAT	GO:0032956~regulation of actin cytoskeleton organization	6	1.66667	0.0135653	SHROOM2, S1PR1, ARPC5L, RAC1, CFL1, TMSB10	269	64	12092	4.21422	1	0.54273	20.6713
GOTERM_BP_FAT	GO:0030832~regulation of actin filament length	5	1.38889	0.0159892	SHROOM2, ARPC5L, RAC1, CFL1, TMSB10	269	44	12092	5.10814	1	0.55864	23.9123
GOTERM_BP_FAT	GO:0008064~regulation of actin polymerization or depolymerization	5	1.38889	0.0159892	SHROOM2, ARPC5L, RAC1, CFL1, TMSB10	269	44	12092	5.10814	1	0.55864	23.9123
GOTERM_BP_FAT	GO:0032970~regulation of actin filament-based process	6	1.66667	0.0162931	SHROOM2, S1PR1, ARPC5L, RAC1, CFL1, TMSB10	269	67	12092	4.02552	1	0.555326	24.3097
GOTERM_BP_FAT	GO:0032535~regulation of cellular component size	11	3.05556	0.0333639	SHROOM2, CRYAB, ARPC5L, NPM1, RAC1, CFL1, TMSB10, CCNG1, CXCL12, NEFM, MT3	269	231	12092	2.14056	1	0.693234	43.7478
GOTERM_BP_FAT	GO:0051493~regulation of cytoskeleton organization	7	1.94444	0.0341707	SHROOM2, S1PR1, ARPC5L, NPM1, RAC1, CFL1, TMSB10	269	109	12092	2.8868	1	0.688096	44.5386
GOTERM_BP_FAT	GO:0033043~regulation of organelle organization	8	2.22222	0.0882353	SHROOM2, S1PR1, ARPC5L, NPM1, RAC1, CFL1, PEBP1, TMSB10	269	172	12092	2.09078	1	0.831902	79.1155
GOTERM_BP_FAT	GO:0044087~regulation of cellular component biogenesis	6	1.66667	0.112221	S1PR1, ARPC5L, RAC1, CLU, RALA, TMSB10	269	115	12092	2.3453	1	0.851106	86.71
SP_PIR_KEYWORDS	actin-binding	7	1.94444	0.142165	SHROOM2, CNN3, AIF1, ARPC5L, CFL1, TMSB10, AFAP1	263	121	8979	1.97508	1	0.712061	87.6205
GOTERM_BP_FAT	GO:0010639~negative regulation of organelle organization	4	1.11111	0.163556	SHROOM2, S1PR1, NPM1, TMSB10	269	63	12092	2.85407	1	0.904585	95.1589
GOTERM_BP_FAT	GO:0043254~regulation of protein complex assembly	4	1.11111	0.208253	ARPC5L, RAC1, CLU, TMSB10	269	71	12092	2.53249	1	0.927547	98.0921
GOTERM_BP_FAT	GO:0030833~regulation of actin filament polymerization	3	0.833333	0.213842	ARPC5L, RAC1, TMSB10	269	39	12092	3.45782	1	0.929634	98.308
GOTERM_BP_FAT	GO:0010638~positive regulation of organelle organization	4	1.11111	0.237436	NPM1, RAC1, CFL1, PEBP1	269	76	12092	2.36588	1	0.942077	98.9907
GOTERM_BP_FAT	GO:0051494~negative regulation of cytoskeleton organization	3	0.833333	0.24671	SHROOM2, S1PR1, TMSB10	269	43	12092	3.13616	1	0.946351	99.1798
GOTERM_BP_FAT	GO:0032271~regulation of protein polymerization	3	0.833333	0.320856	ARPC5L, RAC1, TMSB10	269	52	12092	2.59337	1	0.965558	99.8584
Annotation Cluster 26	Enrichment Score: 1.124231333323606
Category	Term	Count	%	PValue	Genes	List Total	Pop Hits	Pop Total	Fold Enrichment	Bonferroni	Benjamini	FDR
GOTERM_CC_FAT	GO:0044430~cytoskeletal part	25	6.94444	0.0485859	EIF6, SHROOM2, GFAP, TUBB2B, CNN3, AIF1, TUBB2A, VIM, CABP1, RGD1303003, EZR, DYNLL1, MAP1LC3A, NPM1, SYNJ2, AFAP1, NEFM, ARC, STX1A, CRYAB, CAMK2N1, ARL3, NME1, CFL1, CALM2	261	695	10776	1.48516	1	0.27554	49.2946
GOTERM_CC_FAT	GO:0005856~cytoskeleton	31	8.61111	0.0687251	ALDOA, EIF6, GFAP, SHROOM2, TUBB2B, CNN3, AIF1, TUBB2A, CABP1, VIM, ACTG1, RGD1303003, EZR, DYNLL1, MAP1LC3A, NPM1, SYNJ2, AFAP1, NEFM, STX1A, ARC, CRYAB, TMSB10, CAMK2N1, ARL3, NME1, ARPC5L, GTF2F2, CFL1, MAPK3, CALM2	261	940	10776	1.3616	1	0.35345	62.1248
SP_PIR_KEYWORDS	cytoskeleton	13	3.61111	0.0815592	GFAP, SHROOM2, ARC, AIF1, CABP1, TMSB10, ARL3, ACTG1, EZR, ARPC5L, CFL1, AFAP1, CALM2	263	262	8979	1.694	1	0.543468	68.6227
GOTERM_CC_FAT	GO:0015630~microtubule cytoskeleton	14	3.88889	0.116944	SHROOM2, TUBB2B, CNN3, CRYAB, TUBB2A, ARL3, RGD1303003, EZR, DYNLL1, MAP1LC3A, NME1, NPM1, SYNJ2, CALM2	261	373	10776	1.54966	1	0.503069	81.6551
Annotation Cluster 27	Enrichment Score: 1.095285597667316
Category	Term	Count	%	PValue	Genes	List Total	Pop Hits	Pop Total	Fold Enrichment	Bonferroni	Benjamini	FDR
GOTERM_BP_FAT	GO:0009205~purine ribonucleoside triphosphate metabolic process	9	2.5	0.00662754	ATP6V0C, ALDOA, ATP5J2, ATP1B1, ATP1B3, NME1, ATP5O, ATP5I, NME7	269	125	12092	3.23652	0.999993	0.481126	10.6619
GOTERM_BP_FAT	GO:0009199~ribonucleoside triphosphate metabolic process	9	2.5	0.0069451	ATP6V0C, ALDOA, ATP5J2, ATP1B1, ATP1B3, NME1, ATP5O, ATP5I, NME7	269	126	12092	3.21083	0.999996	0.47871	11.1449
GOTERM_BP_FAT	GO:0009144~purine nucleoside triphosphate metabolic process	9	2.5	0.00833156	ATP6V0C, ALDOA, ATP5J2, ATP1B1, ATP1B3, NME1, ATP5O, ATP5I, NME7	269	130	12092	3.11204	1	0.507156	13.2249
GOTERM_BP_FAT	GO:0009206~purine ribonucleoside triphosphate biosynthetic process	8	2.22222	0.00965749	ATP6V0C, ALDOA, ATP1B1, ATP1B3, NME1, ATP5O, ATP5I, NME7	269	107	12092	3.36087	1	0.527326	15.1712
GOTERM_BP_FAT	GO:0009145~purine nucleoside triphosphate biosynthetic process	8	2.22222	0.0101374	ATP6V0C, ALDOA, ATP1B1, ATP1B3, NME1, ATP5O, ATP5I, NME7	269	108	12092	3.32975	1	0.529518	15.8655
GOTERM_BP_FAT	GO:0009201~ribonucleoside triphosphate biosynthetic process	8	2.22222	0.0101374	ATP6V0C, ALDOA, ATP1B1, ATP1B3, NME1, ATP5O, ATP5I, NME7	269	108	12092	3.32975	1	0.529518	15.8655
GOTERM_BP_FAT	GO:0009142~nucleoside triphosphate biosynthetic process	8	2.22222	0.0111491	ATP6V0C, ALDOA, ATP1B1, ATP1B3, NME1, ATP5O, ATP5I, NME7	269	110	12092	3.26921	1	0.535061	17.3117
GOTERM_BP_FAT	GO:0009141~nucleoside triphosphate metabolic process	9	2.5	0.0112438	ATP6V0C, ALDOA, ATP5J2, ATP1B1, ATP1B3, NME1, ATP5O, ATP5I, NME7	269	137	12092	2.95303	1	0.511891	17.4458
GOTERM_CC_FAT	GO:0045263~proton-transporting ATP synthase complex, coupling factor F(o)	4	1.11111	0.0116818	ATP6V0C, ATP5J2, ATP5O, ATP5I	261	20	10776	8.25747	0.982234	0.111786	14.805
GOTERM_BP_FAT	GO:0009150~purine ribonucleotide metabolic process	9	2.5	0.0154236	ATP6V0C, ALDOA, ATP5J2, ATP1B1, ATP1B3, NME1, ATP5O, ATP5I, NME7	269	145	12092	2.7901	1	0.556002	23.1673
GOTERM_BP_FAT	GO:0009259~ribonucleotide metabolic process	9	2.5	0.0185498	ATP6V0C, ALDOA, ATP5J2, ATP1B1, ATP1B3, NME1, ATP5O, ATP5I, NME7	269	150	12092	2.6971	1	0.564536	27.2004
GOTERM_BP_FAT	GO:0009152~purine ribonucleotide biosynthetic process	8	2.22222	0.0203723	ATP6V0C, ALDOA, ATP1B1, ATP1B3, NME1, ATP5O, ATP5I, NME7	269	124	12092	2.90011	1	0.589994	29.4588
GOTERM_BP_FAT	GO:0009260~ribonucleotide biosynthetic process	8	2.22222	0.0237695	ATP6V0C, ALDOA, ATP1B1, ATP1B3, NME1, ATP5O, ATP5I, NME7	269	128	12092	2.80948	1	0.613039	33.4935
GOTERM_CC_FAT	GO:0045259~proton-transporting ATP synthase complex	4	1.11111	0.0239682	ATP6V0C, ATP5J2, ATP5O, ATP5I	261	26	10776	6.3519	0.999757	0.187818	28.1654
GOTERM_CC_FAT	GO:0033177~proton-transporting two-sector ATPase complex, proton-transporting domain	4	1.11111	0.0291589	ATP6V0C, ATP5J2, ATP5O, ATP5I	261	28	10776	5.89819	0.999961	0.21026	33.2031
GOTERM_BP_FAT	GO:0044271~nitrogen compound biosynthetic process	14	3.88889	0.0318258	ALDOA, ATP1B1, ASS1, ATP1B3, QDPR, NME7, APRT, ATP6V0C, DYNLL1, NME1, ATP5O, FLAD1, ATP5I, COX15	269	329	12092	1.91284	1	0.690339	42.2109
GOTERM_BP_FAT	GO:0034404~nucleobase, nucleoside and nucleotide biosynthetic process	10	2.77778	0.0343587	ATP6V0C, ALDOA, ATP1B1, ATP1B3, NME1, ATP5O, FLAD1, ATP5I, NME7, APRT	269	200	12092	2.24758	1	0.683328	44.7214
GOTERM_BP_FAT	GO:0034654~nucleobase, nucleoside, nucleotide and nucleic acid biosynthetic process	10	2.77778	0.0343587	ATP6V0C, ALDOA, ATP1B1, ATP1B3, NME1, ATP5O, FLAD1, ATP5I, NME7, APRT	269	200	12092	2.24758	1	0.683328	44.7214
GOTERM_BP_FAT	GO:0046034~ATP metabolic process	7	1.94444	0.0354988	ATP6V0C, ALDOA, ATP5J2, ATP1B1, ATP1B3, ATP5O, ATP5I	269	110	12092	2.86056	1	0.688741	45.8176
GOTERM_CC_FAT	GO:0000276~mitochondrial proton-transporting ATP synthase complex, coupling factor F(o)	3	0.833333	0.0436005	ATP5J2, ATP5O, ATP5I	261	14	10776	8.84729	1	0.259048	45.5493
GOTERM_BP_FAT	GO:0006754~ATP biosynthetic process	6	1.66667	0.0598154	ATP6V0C, ALDOA, ATP1B1, ATP1B3, ATP5O, ATP5I	269	95	12092	2.83905	1	0.776998	64.8572
GOTERM_BP_FAT	GO:0006164~purine nucleotide biosynthetic process	8	2.22222	0.0620118	ATP6V0C, ALDOA, ATP1B1, ATP1B3, NME1, ATP5O, ATP5I, NME7	269	158	12092	2.27603	1	0.775975	66.2235
GOTERM_BP_FAT	GO:0009165~nucleotide biosynthetic process	9	2.5	0.0659222	ATP6V0C, ALDOA, ATP1B1, ATP1B3, NME1, ATP5O, FLAD1, ATP5I, NME7	269	193	12092	2.09619	1	0.784136	68.5331
GOTERM_BP_FAT	GO:0006163~purine nucleotide metabolic process	9	2.5	0.0792793	ATP6V0C, ALDOA, ATP5J2, ATP1B1, ATP1B3, NME1, ATP5O, ATP5I, NME7	269	201	12092	2.01276	1	0.814769	75.351
GOTERM_CC_FAT	GO:0005753~mitochondrial proton-transporting ATP synthase complex	3	0.833333	0.0828892	ATP5J2, ATP5O, ATP5I	261	20	10776	6.1931	1	0.405884	69.2677
GOTERM_CC_FAT	GO:0016469~proton-transporting two-sector ATPase complex	4	1.11111	0.141145	ATP6V0C, ATP5J2, ATP5O, ATP5I	261	54	10776	3.05832	1	0.563252	87.4411
GOTERM_MF_FAT	GO:0042625~ATPase activity, coupled to transmembrane movement of ions	4	1.11111	0.180579	ATP6V0C, ATP1B1, ATP1B3, ATP5O	255	69	11963	2.71964	1	0.929263	94.4587
GOTERM_MF_FAT	GO:0015399~primary active transmembrane transporter activity	5	1.38889	0.197013	ATP6V0C, ATP1B1, TOMM7, ATP1B3, ATP5O	255	108	11963	2.17193	1	0.929557	95.8714
GOTERM_MF_FAT	GO:0015405~P-P-bond-hydrolysis-driven transmembrane transporter activity	5	1.38889	0.197013	ATP6V0C, ATP1B1, TOMM7, ATP1B3, ATP5O	255	108	11963	2.17193	1	0.929557	95.8714
GOTERM_BP_FAT	GO:0006119~oxidative phosphorylation	4	1.11111	0.208253	ATP6V0C, ATP5O, ATP5I, UQCRB	269	71	12092	2.53249	1	0.927547	98.0921
GOTERM_MF_FAT	GO:0016887~ATPase activity	9	2.5	0.213085	ATP6V0C, ATP5J2, ATP1B1, ATP1B3, GTF2F2, HK1, GTF2H3, ATP5O, ATP5I	255	269	11963	1.5696	1	0.941165	96.9222
SP_PIR_KEYWORDS	Hydrogen ion transport	3	0.833333	0.217717	ATP6V0C, ATP5O, ATP5I	263	30	8979	3.41407	1	0.812611	96.4746
GOTERM_BP_FAT	GO:0015985~energy coupled proton transport, down electrochemical gradient	3	0.833333	0.271484	ATP6V0C, ATP5O, ATP5I	269	46	12092	2.93163	1	0.956073	99.5347
GOTERM_BP_FAT	GO:0015986~ATP synthesis coupled proton transport	3	0.833333	0.271484	ATP6V0C, ATP5O, ATP5I	269	46	12092	2.93163	1	0.956073	99.5347
GOTERM_BP_FAT	GO:0055085~transmembrane transport	5	1.38889	0.330737	ATP6V0C, GRPEL1, SLC2A1, ATP5O, ATP5I	269	131	12092	1.71571	1	0.968109	99.8896
GOTERM_MF_FAT	GO:0042626~ATPase activity, coupled to transmembrane movement of substances	4	1.11111	0.339633	ATP6V0C, ATP1B1, ATP1B3, ATP5O	255	97	11963	1.93459	1	0.980593	99.7589
GOTERM_MF_FAT	GO:0043492~ATPase activity, coupled to movement of substances	4	1.11111	0.351281	ATP6V0C, ATP1B1, ATP1B3, ATP5O	255	99	11963	1.8955	1	0.982386	99.8138
GOTERM_MF_FAT	GO:0016820~hydrolase activity, acting on acid anhydrides, catalyzing transmembrane movement of substances	4	1.11111	0.368707	ATP6V0C, ATP1B1, ATP1B3, ATP5O	255	102	11963	1.83975	1	0.984199	99.8746
GOTERM_BP_FAT	GO:0034220~ion transmembrane transport	3	0.833333	0.377345	ATP6V0C, ATP5O, ATP5I	269	59	12092	2.28568	1	0.97855	99.9675
GOTERM_MF_FAT	GO:0042623~ATPase activity, coupled	6	1.66667	0.421881	ATP6V0C, ATP1B1, ATP1B3, GTF2F2, GTF2H3, ATP5O	255	200	11963	1.40741	1	0.989486	99.9651
GOTERM_BP_FAT	GO:0015992~proton transport	3	0.833333	0.454376	ATP6V0C, ATP5O, ATP5I	269	69	12092	1.95442	1	0.987396	99.9965
GOTERM_BP_FAT	GO:0006818~hydrogen transport	3	0.833333	0.461784	ATP6V0C, ATP5O, ATP5I	269	70	12092	1.9265	1	0.987948	99.9973
GOTERM_BP_FAT	GO:0006811~ion transport	15	4.16667	0.624951	TF, GLRB, ATP1B1, SCN1B, ATP1B3, KCTD3, FXYD7, ATP6V0C, ANXA6, TST, ATP5O, ATP5I, COX17, SLC1A1, FTL	269	668	12092	1.00939	1	0.996931	100
GOTERM_BP_FAT	GO:0015672~monovalent inorganic cation transport	7	1.94444	0.625234	ATP6V0C, ATP1B1, SCN1B, ATP1B3, ATP5O, KCTD3, ATP5I	269	290	12092	1.08504	1	0.996886	100
GOTERM_BP_FAT	GO:0006812~cation transport	11	3.05556	0.655756	ATP6V0C, ANXA6, TF, ATP1B1, SCN1B, ATP1B3, ATP5O, KCTD3, ATP5I, COX17, FTL	269	492	12092	1.00502	1	0.997409	100
GOTERM_BP_FAT	GO:0030001~metal ion transport	8	2.22222	0.794602	ANXA6, TF, ATP1B1, SCN1B, ATP1B3, KCTD3, COX17, FTL	269	403	12092	0.892341	1	0.999528	100
SP_PIR_KEYWORDS	ion transport	9	2.5	0.945528	ATP6V0C, TF, GLRB, ATP1B1, SCN1B, ATP1B3, ATP5O, ATP5I, FXYD7	263	437	8979	0.703126	1	0.999898	100
Annotation Cluster 28	Enrichment Score: 1.0908756021981107
Category	Term	Count	%	PValue	Genes	List Total	Pop Hits	Pop Total	Fold Enrichment	Bonferroni	Benjamini	FDR
GOTERM_CC_FAT	GO:0045202~synapse	19	5.27778	0.00482702	SYT1, STX1A, CPLX2, ARC, RAB3B, GLRB, CNN3, CABP1, CAMK2N1, RABAC1, SHARPIN, TRAPPC4, SYNJ2, PEBP1, NRGN, SYT17, GAP43, NEFM, MT3	261	379	10776	2.06981	0.8098	0.0556234	6.38497
SP_PIR_KEYWORDS	synapse	10	2.77778	0.0939355	RABAC1, SYT1, GLRB, ARC, STX1A, CPLX2, GNAS, NRGN, GAP43, CAMK2N1	263	186	8979	1.83552	1	0.587371	73.9178
SP_PIR_KEYWORDS	cell junction	12	3.33333	0.195101	RABAC1, SYT1, GLRB, ARC, STX1A, CPLX2, SHROOM2, GNAS, NRGN, GJC2, GAP43, CAMK2N1	263	280	8979	1.46317	1	0.786021	94.802
GOTERM_CC_FAT	GO:0030054~cell junction	12	3.33333	0.489474	RABAC1, SYT1, GLRB, ARC, CPLX2, SHROOM2, SLC2A1, NRGN, GJC2, AFAP1, GAP43, CAMK2N1	261	438	10776	1.13116	1	0.900344	99.9896
Annotation Cluster 29	Enrichment Score: 0.9540457036171802
Category	Term	Count	%	PValue	Genes	List Total	Pop Hits	Pop Total	Fold Enrichment	Bonferroni	Benjamini	FDR
GOTERM_BP_FAT	GO:0016192~vesicle-mediated transport	18	5	0.0178534	SYT1, STX1A, CPLX2, AP1M1, ARC, GLRB, CALY, CLTB, GARS, NAPA, ANXA4, RABAC1, CTTN, NME1, RAC1, TRAPPC4, TMED10, FCER1G	269	438	12092	1.84733	1	0.569131	26.3196
GOTERM_BP_FAT	GO:0006897~endocytosis	7	1.94444	0.127541	ARC, CTTN, CALY, CLTB, NME1, RAC1, FCER1G	269	154	12092	2.04326	1	0.867252	90.1064
GOTERM_BP_FAT	GO:0010324~membrane invagination	7	1.94444	0.127541	ARC, CTTN, CALY, CLTB, NME1, RAC1, FCER1G	269	154	12092	2.04326	1	0.867252	90.1064
SP_PIR_KEYWORDS	Endocytosis	4	1.11111	0.18586	ARC, CALY, CLTB, NME1	263	51	8979	2.6777	1	0.775046	93.9273
GOTERM_BP_FAT	GO:0016044~membrane organization	9	2.5	0.314461	ARC, AP1M1, CTTN, CALY, CLTB, NME1, RAC1, FCER1G, NAPA	269	290	12092	1.39505	1	0.96675	99.834
Annotation Cluster 30	Enrichment Score: 0.8873788573111747
Category	Term	Count	%	PValue	Genes	List Total	Pop Hits	Pop Total	Fold Enrichment	Bonferroni	Benjamini	FDR
GOTERM_BP_FAT	GO:0001505~regulation of neurotransmitter levels	7	1.94444	0.0107781	SYT1, STX1A, CPLX2, CLTB, DYNLL1, PEBP1, RGD1560648	269	84	12092	3.74597	1	0.536909	16.7841
SP_PIR_KEYWORDS	membrane trafficking	4	1.11111	0.022146	SYT1, RAB3B, STX1A, CPLX2	263	21	8979	6.50299	0.999518	0.272538	26.2953
GOTERM_BP_FAT	GO:0006887~exocytosis	7	1.94444	0.044164	SYT1, GLRB, STX1A, CPLX2, GARS, TMED10, ANXA4	269	116	12092	2.7126	1	0.714478	53.505
GOTERM_BP_FAT	GO:0007268~synaptic transmission	10	2.77778	0.0554607	SYT1, GLRB, STX1A, CPLX2, CLTB, DYNLL1, NPY, PEBP1, RGD1560648, CAMK2N1	269	219	12092	2.05259	1	0.774677	61.993
GOTERM_BP_FAT	GO:0048489~synaptic vesicle transport	4	1.11111	0.0619363	SYT1, STX1A, CPLX2, CLTB	269	41	12092	4.38553	1	0.77998	66.1773
GOTERM_BP_FAT	GO:0007267~cell-cell signaling	13	3.61111	0.0636648	SYT1, CPLX2, GLRB, STX1A, CLTB, AIMP1, LTBP4, GJC2, CAMK2N1, DYNLL1, NPY, PEBP1, RGD1560648	269	330	12092	1.77082	1	0.780686	67.2186
GOTERM_BP_FAT	GO:0032940~secretion by cell	9	2.5	0.0884374	SYT1, GLRB, STX1A, CPLX2, CLTB, LTBP4, GARS, TMED10, ANXA4	269	206	12092	1.96391	1	0.829371	79.1938
GOTERM_BP_FAT	GO:0019226~transmission of nerve impulse	11	3.05556	0.0990826	SYT1, GLRB, STX1A, CPLX2, CLTB, S1PR1, DYNLL1, NPY, PEBP1, RGD1560648, CAMK2N1	269	283	12092	1.74724	1	0.837451	82.9511
GOTERM_BP_FAT	GO:0016079~synaptic vesicle exocytosis	3	0.833333	0.105249	SYT1, STX1A, CPLX2	269	25	12092	5.3942	1	0.839391	84.8251
GOTERM_BP_FAT	GO:0007269~neurotransmitter secretion	4	1.11111	0.107972	SYT1, STX1A, CPLX2, CLTB	269	52	12092	3.45782	1	0.844586	85.5893
GOTERM_BP_FAT	GO:0046903~secretion	10	2.77778	0.140436	ANXA6, SYT1, GLRB, STX1A, CPLX2, CLTB, LTBP4, GARS, TMED10, ANXA4	269	267	12092	1.68358	1	0.885529	92.3139
GOTERM_BP_FAT	GO:0006836~neurotransmitter transport	5	1.38889	0.181447	SYT1, STX1A, CPLX2, CLTB, RGD1560648	269	100	12092	2.24758	1	0.912448	96.6447
GOTERM_BP_FAT	GO:0003001~generation of a signal involved in cell-cell signaling	5	1.38889	0.213252	SYT1, STX1A, CPLX2, CLTB, LTBP4	269	107	12092	2.10055	1	0.930213	98.2863
GOTERM_CC_FAT	GO:0044433~cytoplasmic vesicle part	7	1.94444	0.231924	ALDOA, SYT1, STX1A, CLTB, ALB, CLU, TMED10	261	171	10776	1.69013	1	0.725539	97.2622
GOTERM_CC_FAT	GO:0030665~clathrin coated vesicle membrane	3	0.833333	0.305129	SYT1, STX1A, CLTB	261	46	10776	2.69265	1	0.785942	99.3014
GOTERM_CC_FAT	GO:0030662~coated vesicle membrane	3	0.833333	0.418415	SYT1, STX1A, CLTB	261	59	10776	2.09936	1	0.861615	99.9383
GOTERM_CC_FAT	GO:0030659~cytoplasmic vesicle membrane	4	1.11111	0.573456	SYT1, STX1A, CLTB, TMED10	261	123	10776	1.34268	1	0.931518	99.9991
GOTERM_CC_FAT	GO:0012506~vesicle membrane	4	1.11111	0.651399	SYT1, STX1A, CLTB, TMED10	261	138	10776	1.19673	1	0.955668	99.9999
GOTERM_BP_FAT	GO:0050877~neurological system process	17	4.72222	0.999999	OLR59, SYT1, CPLX2, GLRB, STX1A, CLTB, LXN, MOG, CAMK2N1, GSTM1, S1PR1, DYNLL1, NPY, JUN, MAPK3, PEBP1, RGD1560648	269	1849	12092	0.413293	1	1	100
Annotation Cluster 31	Enrichment Score: 0.8363415629795747
Category	Term	Count	%	PValue	Genes	List Total	Pop Hits	Pop Total	Fold Enrichment	Bonferroni	Benjamini	FDR
GOTERM_CC_FAT	GO:0005604~basement membrane	6	1.66667	0.0297127	TF, ALB, LAMC1, VWA1, TIMP3, RELL2	261	72	10776	3.44061	0.999968	0.209536	33.7209
GOTERM_CC_FAT	GO:0044420~extracellular matrix part	6	1.66667	0.0851844	TF, ALB, LAMC1, VWA1, TIMP3, RELL2	261	97	10776	2.55386	1	0.409344	70.3
GOTERM_CC_FAT	GO:0031012~extracellular matrix	8	2.22222	0.406475	TF, ALB, LTBP4, MGP, LAMC1, VWA1, TIMP3, RELL2	261	252	10776	1.31071	1	0.857005	99.9186
GOTERM_CC_FAT	GO:0005578~proteinaceous extracellular matrix	7	1.94444	0.438831	TF, ALB, LTBP4, LAMC1, VWA1, TIMP3, RELL2	261	220	10776	1.31369	1	0.875808	99.9621
Annotation Cluster 32	Enrichment Score: 0.834663003107028
Category	Term	Count	%	PValue	Genes	List Total	Pop Hits	Pop Total	Fold Enrichment	Bonferroni	Benjamini	FDR
INTERPRO	IPR004046:Glutathione S-transferase, C-terminal	3	0.833333	0.116866	GSTM1, AIMP2, GSTP1	276	22	10240	5.05929	1	0.999998	84.1965
INTERPRO	IPR010987:Glutathione S-transferase, C-terminal-like	3	0.833333	0.144195	GSTM1, AIMP2, GSTP1	276	25	10240	4.45217	1	0.999999	90.0898
UP_SEQ_FEATURE	domain:GST C-terminal	3	0.833333	0.18594	GSTM1, AIMP2, GSTP1	232	25	7317	3.78466	1	1	95.3475
Annotation Cluster 33	Enrichment Score: 0.8281239361156685
Category	Term	Count	%	PValue	Genes	List Total	Pop Hits	Pop Total	Fold Enrichment	Bonferroni	Benjamini	FDR
SP_PIR_KEYWORDS	isopeptide bond	9	2.5	0.081236	TXNIP, NME1, HNRNPF, NPM1, RGD1560648, GNAS, RGD1563124, CALM2, YBX1	263	154	8979	1.99523	1	0.551812	68.4719
UP_SEQ_FEATURE	cross-link:Glycyl lysine isopeptide (Lys-Gly) (interchain with G-Cter in ubiquitin)	6	1.66667	0.197094	TXNIP, NME1, GNAS, RGD1563124, CALM2, YBX1	232	98	7317	1.93095	1	1	96.2126
SP_PIR_KEYWORDS	ubl conjugation	12	3.33333	0.204742	TXNIP, AIMP2, NME1, HNRNPF, NPM1, RGD1560648, GNAS, BHLHE40, RGD1563124, CALM2, PIK3R1, YBX1	263	283	8979	1.44766	1	0.796943	95.589
Annotation Cluster 34	Enrichment Score: 0.8188958616060759
Category	Term	Count	%	PValue	Genes	List Total	Pop Hits	Pop Total	Fold Enrichment	Bonferroni	Benjamini	FDR
GOTERM_MF_FAT	GO:0019900~kinase binding	8	2.22222	0.0893226	YWHAG, SLC2A1, VIM, PRKAG2, PEBP1, ITGB2, CAMK2N1, PIK3R1	255	180	11963	2.08505	1	0.885162	74.312
GOTERM_MF_FAT	GO:0019899~enzyme binding	16	4.44444	0.101763	FMNL1, PRKAG2, VIM, ITGB2, FXYD7, POR, CAMK2N1, YWHAG, YWHAH, NPC2, DYNLL1, SLC2A1, RAC1, NPM1, PEBP1, PIK3R1	255	492	11963	1.52565	1	0.869855	78.9643
GOTERM_MF_FAT	GO:0019901~protein kinase binding	7	1.94444	0.117619	YWHAG, VIM, PRKAG2, PEBP1, ITGB2, CAMK2N1, PIK3R1	255	157	11963	2.09169	1	0.875109	83.7595
GOTERM_MF_FAT	GO:0019207~kinase regulator activity	3	0.833333	0.49589	PRKAG2, CAMK2N1, PIK3R1	255	78	11963	1.80437	1	0.993661	99.9952
Annotation Cluster 35	Enrichment Score: 0.7550443821967769
Category	Term	Count	%	PValue	Genes	List Total	Pop Hits	Pop Total	Fold Enrichment	Bonferroni	Benjamini	FDR
GOTERM_CC_FAT	GO:0044459~plasma membrane part	45	12.5	0.024392	GNAZ, SYT1, TF, ATP1B1, AP1M1, SHROOM2, RAB3B, CPLX2, CALY, CLTB, ATP1B3, AIF1, RT1-DB1, HK1, ITGB2, GJC2, RT1-BA, RT1-DA, CD74, RT1-BB, RABAC1, ANXA6, LAPTM5, EZR, S1PR1, SLC2A1, RAC1, SYNJ2, FCER1G, RALA, GPNMB, AFAP1, TOMM34, GLRB, ARC, CYB5A, KCTD3, CAMK2N1, ARL3, HGS, RHEB, GNAS, CTSB, NRGN, GAP43	261	1358	10776	1.36814	0.99979	0.186647	28.5895
GOTERM_CC_FAT	GO:0005886~plasma membrane	64	17.7778	0.237408	GNAZ, SYT1, ATP1B1, CLTB, ATP1B3, AIF1, RT1-DB1, CXCL12, RT1-DA, CKB, RELL2, RABAC1, S1PR1, DYNLL1, S1PR5, SLC2A1, SYNJ2, RALA, ATP5O, TOMM34, STX1A, ARC, CRYAB, CYB5A, ARL3, GPR56, TFPI, GNAS, LAMC1, CTSB, NRGN, GAP43, TF, RAB3B, SHROOM2, AP1M1, CPLX2, CALY, VIM, HK1, ITGB2, GJC2, RT1-BA, CD74, RT1-BB, ANXA6, EZR, LAPTM5, RAC1, FCER1G, GPNMB, AFAP1, PIK3R1, OLR59, GLRB, PLA2G16, KCTD3, CAMK2N1, …	261	2396	10776	1.10283	1	0.730005	97.517
SP_PIR_KEYWORDS	cell membrane	24	6.66667	0.937832	OLR59, SHROOM2, ARC, RAB3B, GLRB, CALY, AIF1, GJC2, CAMK2N1, RELL2, RABAC1, EZR, S1PR1, SLC2A1, S1PR5, GPR56, RAC1, RALA, SYNJ2, DGKZ, RHEB, FCER1G, GNAS, GAP43	263	1033	8979	0.793201	1	0.999868	100
Annotation Cluster 36	Enrichment Score: 0.7528440341135358
Category	Term	Count	%	PValue	Genes	List Total	Pop Hits	Pop Total	Fold Enrichment	Bonferroni	Benjamini	FDR
GOTERM_BP_FAT	GO:0045321~leukocyte activation	9	2.5	0.102102	CPLX2, SWAP70, AIF1, FCER1G, ITGB2, CXCL12, CBFB, PIK3R1, CD74	269	213	12092	1.89937	1	0.843863	83.8944
GOTERM_BP_FAT	GO:0001775~cell activation	9	2.5	0.170746	CPLX2, SWAP70, AIF1, FCER1G, ITGB2, CXCL12, CBFB, PIK3R1, CD74	269	242	12092	1.67176	1	0.905417	95.8181
GOTERM_BP_FAT	GO:0046649~lymphocyte activation	6	1.66667	0.316288	SWAP70, ITGB2, CXCL12, CBFB, PIK3R1, CD74	269	168	12092	1.60542	1	0.965828	99.8414
Annotation Cluster 37	Enrichment Score: 0.7515738168803263
Category	Term	Count	%	PValue	Genes	List Total	Pop Hits	Pop Total	Fold Enrichment	Bonferroni	Benjamini	FDR
GOTERM_BP_FAT	GO:0002761~regulation of myeloid leukocyte differentiation	4	1.11111	0.0619363	NME1, JUN, GNAS, PIK3R1	269	41	12092	4.38553	1	0.77998	66.1773
GOTERM_BP_FAT	GO:0051591~response to cAMP	4	1.11111	0.168978	NME1, JUN, PEBP1, PIK3R1	269	64	12092	2.80948	1	0.906051	95.6643
GOTERM_BP_FAT	GO:0045637~regulation of myeloid cell differentiation	4	1.11111	0.191161	NME1, JUN, GNAS, PIK3R1	269	68	12092	2.64422	1	0.918887	97.2595
GOTERM_BP_FAT	GO:0045597~positive regulation of cell differentiation	7	1.94444	0.492641	JUN, CLU, GNAS, RT1-BA, CXCL12, PIK3R1, CD74	269	252	12092	1.24866	1	0.989766	99.999
Annotation Cluster 38	Enrichment Score: 0.7476526203109477
Category	Term	Count	%	PValue	Genes	List Total	Pop Hits	Pop Total	Fold Enrichment	Bonferroni	Benjamini	FDR
GOTERM_CC_FAT	GO:0005874~microtubule	8	2.22222	0.102076	SHROOM2, DYNLL1, CNN3, MAP1LC3A, TUBB2B, TUBB2A, SYNJ2, CALM2	261	164	10776	2.01402	1	0.459636	76.965
GOTERM_CC_FAT	GO:0015630~microtubule cytoskeleton	14	3.88889	0.116944	SHROOM2, TUBB2B, CNN3, CRYAB, TUBB2A, ARL3, RGD1303003, EZR, DYNLL1, MAP1LC3A, NME1, NPM1, SYNJ2, CALM2	261	373	10776	1.54966	1	0.503069	81.6551
SP_PIR_KEYWORDS	microtubule	5	1.38889	0.478787	SHROOM2, DYNLL1, MAP1LC3A, TUBB2B, TUBB2A	263	122	8979	1.39921	1	0.958173	99.986
Annotation Cluster 39	Enrichment Score: 0.7223995440407377
Category	Term	Count	%	PValue	Genes	List Total	Pop Hits	Pop Total	Fold Enrichment	Bonferroni	Benjamini	FDR
GOTERM_BP_FAT	GO:0031668~cellular response to extracellular stimulus	5	1.38889	0.0558514	AES, MAP1LC3A, ALB, AIF1, JUN	269	65	12092	3.45782	1	0.772197	62.2587
GOTERM_BP_FAT	GO:0009267~cellular response to starvation	3	0.833333	0.149932	MAP1LC3A, ALB, JUN	269	31	12092	4.35016	1	0.8913	93.6334
GOTERM_BP_FAT	GO:0031669~cellular response to nutrient levels	3	0.833333	0.254964	MAP1LC3A, ALB, JUN	269	44	12092	3.06489	1	0.949559	99.3195
GOTERM_BP_FAT	GO:0042594~response to starvation	3	0.833333	0.263224	MAP1LC3A, ALB, JUN	269	45	12092	2.99678	1	0.952539	99.4367
GOTERM_BP_FAT	GO:0031667~response to nutrient levels	8	2.22222	0.434781	ASS1, NPY, MAP1LC3A, ALB, JUN, DAD1, MGP, TIMP3	269	282	12092	1.27522	1	0.985842	99.9937
Annotation Cluster 40	Enrichment Score: 0.7021620427379675
Category	Term	Count	%	PValue	Genes	List Total	Pop Hits	Pop Total	Fold Enrichment	Bonferroni	Benjamini	FDR
GOTERM_BP_FAT	GO:0022900~electron transport chain	6	1.66667	0.0216083	COX2, ND3, CYB5A, CYB5B, UQCRQ, UQCRB	269	72	12092	3.74597	1	0.594346	30.9526
SP_PIR_KEYWORDS	electron transfer	5	1.38889	0.0506343	CYP11B2, COX8A, CYB5A, CYB5B, POR	263	48	8979	3.55632	1	0.435364	50.7327
GOTERM_MF_FAT	GO:0005506~iron ion binding	11	3.05556	0.0883488	HBA-A2, TF, PLOD1, COX2, CYP11B2, EGLN3, CYB5A, CYB5B, COX5A, POR, FTL	255	289	11963	1.78564	1	0.893197	73.9101
SP_PIR_KEYWORDS	electron transport	4	1.11111	0.171235	COX2, CYB5A, CYB5B, UQCRQ	263	49	8979	2.78699	1	0.766738	92.2603
GOTERM_MF_FAT	GO:0009055~electron carrier activity	8	2.22222	0.194093	TXNDC17, COX2, CYP11B2, TXNRD1, CYB5A, SH3BGRL3, CYB5B, POR	255	222	11963	1.69058	1	0.93073	95.6479
GOTERM_MF_FAT	GO:0046906~tetrapyrrole binding	6	1.66667	0.229587	HBA-A2, MUT, COX2, CYP11B2, CYB5A, CYB5B	255	154	11963	1.82781	1	0.95103	97.7377
SP_PIR_KEYWORDS	chromoprotein	4	1.11111	0.270826	HBA-A2, CYP11B2, CYB5A, CYB5B	263	62	8979	2.20262	1	0.863917	98.6472
SP_PIR_KEYWORDS	iron	9	2.5	0.298942	HBA-A2, TF, PLOD1, CYP11B2, EGLN3, CYB5A, CYB5B, COX5A, FTL	263	217	8979	1.41597	1	0.880538	99.2083
GOTERM_MF_FAT	GO:0020037~heme binding	5	1.38889	0.385129	HBA-A2, COX2, CYP11B2, CYB5A, CYB5B	255	148	11963	1.58492	1	0.985615	99.9145
SP_PIR_KEYWORDS	heme	5	1.38889	0.44007	HBA-A2, CYP11B2, CYB5A, CYB5B, COX5A	263	116	8979	1.47158	1	0.947747	99.963
SP_PIR_KEYWORDS	metalloprotein	4	1.11111	0.498571	HBA-A2, CYP11B2, CYB5A, CYB5B	263	91	8979	1.50069	1	0.961967	99.9918
UP_SEQ_FEATURE	metal ion-binding site:Iron (heme axial ligand)	3	0.833333	0.743203	CYP11B2, CYB5A, CYB5B	232	83	7317	1.13996	1	1	100
Annotation Cluster 41	Enrichment Score: 0.7001553524660914
Category	Term	Count	%	PValue	Genes	List Total	Pop Hits	Pop Total	Fold Enrichment	Bonferroni	Benjamini	FDR
GOTERM_BP_FAT	GO:0031344~regulation of cell projection organization	7	1.94444	0.0396811	YWHAH, RAC1, RALA, CXCL12, OMG, NEFM, MT3	269	113	12092	2.78462	1	0.704419	49.6662
GOTERM_BP_FAT	GO:0022604~regulation of cell morphogenesis	7	1.94444	0.0671485	ALDOA, EZR, YWHAH, CXCL12, OMG, NEFM, MT3	269	129	12092	2.43924	1	0.782173	69.2263
GOTERM_BP_FAT	GO:0010975~regulation of neuron projection development	5	1.38889	0.151419	YWHAH, CXCL12, OMG, NEFM, MT3	269	93	12092	2.41676	1	0.892036	93.8196
GOTERM_BP_FAT	GO:0010769~regulation of cell morphogenesis involved in differentiation	5	1.38889	0.159795	YWHAH, CXCL12, OMG, NEFM, MT3	269	95	12092	2.36588	1	0.900501	94.7764
GOTERM_BP_FAT	GO:0045664~regulation of neuron differentiation	7	1.94444	0.166679	YWHAG, YWHAH, S1PR5, CXCL12, OMG, NEFM, MT3	269	167	12092	1.8842	1	0.904305	95.4564
GOTERM_BP_FAT	GO:0031345~negative regulation of cell projection organization	3	0.833333	0.197567	YWHAH, OMG, MT3	269	37	12092	3.64473	1	0.922305	97.6051
GOTERM_BP_FAT	GO:0051960~regulation of nervous system development	8	2.22222	0.244071	TF, YWHAG, YWHAH, S1PR5, CXCL12, OMG, NEFM, MT3	269	228	12092	1.57725	1	0.94531	99.1297
GOTERM_BP_FAT	GO:0060284~regulation of cell development	8	2.22222	0.264438	YWHAG, YWHAH, S1PR5, CXCL12, OMG, NEFM, PIK3R1, MT3	269	234	12092	1.53681	1	0.952508	99.4523
GOTERM_BP_FAT	GO:0050767~regulation of neurogenesis	7	1.94444	0.312527	YWHAG, YWHAH, S1PR5, CXCL12, OMG, NEFM, MT3	269	207	12092	1.5201	1	0.967056	99.8259
GOTERM_BP_FAT	GO:0045596~negative regulation of cell differentiation	7	1.94444	0.3311	YWHAH, NME1, ID3, OMG, PIK3R1, CD74, MT3	269	212	12092	1.48425	1	0.967726	99.8906
GOTERM_BP_FAT	GO:0050768~negative regulation of neurogenesis	3	0.833333	0.345264	YWHAH, OMG, MT3	269	55	12092	2.45191	1	0.970248	99.9239
GOTERM_BP_FAT	GO:0010721~negative regulation of cell development	3	0.833333	0.361379	YWHAH, OMG, MT3	269	57	12092	2.36588	1	0.974529	99.9501
GOTERM_BP_FAT	GO:0050770~regulation of axonogenesis	3	0.833333	0.446911	CXCL12, OMG, NEFM	269	68	12092	1.98316	1	0.986812	99.9956
Annotation Cluster 42	Enrichment Score: 0.6771837716160538
Category	Term	Count	%	PValue	Genes	List Total	Pop Hits	Pop Total	Fold Enrichment	Bonferroni	Benjamini	FDR
GOTERM_BP_FAT	GO:0017038~protein import	5	1.38889	0.147295	TXNIP, GRPEL1, JUN, MAPK3, CFL1	269	92	12092	2.44303	1	0.890395	93.2902
GOTERM_BP_FAT	GO:0006606~protein import into nucleus	4	1.11111	0.158187	TXNIP, JUN, MAPK3, CFL1	269	62	12092	2.90011	1	0.899683	94.6043
GOTERM_BP_FAT	GO:0051170~nuclear import	4	1.11111	0.174452	TXNIP, JUN, MAPK3, CFL1	269	65	12092	2.76626	1	0.905994	96.1239
GOTERM_BP_FAT	GO:0034504~protein localization in nucleus	4	1.11111	0.208253	TXNIP, JUN, MAPK3, CFL1	269	71	12092	2.53249	1	0.927547	98.0921
GOTERM_BP_FAT	GO:0033365~protein localization in organelle	5	1.38889	0.208614	TXNIP, GRPEL1, JUN, MAPK3, CFL1	269	106	12092	2.12036	1	0.926714	98.1067
GOTERM_BP_FAT	GO:0006605~protein targeting	6	1.66667	0.243802	TXNIP, YWHAG, GRPEL1, JUN, MAPK3, CFL1	269	151	12092	1.78616	1	0.946037	99.1244
GOTERM_BP_FAT	GO:0006913~nucleocytoplasmic transport	5	1.38889	0.290637	TXNIP, JUN, MAPK3, NPM1, CFL1	269	123	12092	1.8273	1	0.96166	99.7038
GOTERM_BP_FAT	GO:0051169~nuclear transport	5	1.38889	0.305612	TXNIP, JUN, MAPK3, NPM1, CFL1	269	126	12092	1.7838	1	0.964525	99.7937
Annotation Cluster 43	Enrichment Score: 0.6550791358983656
Category	Term	Count	%	PValue	Genes	List Total	Pop Hits	Pop Total	Fold Enrichment	Bonferroni	Benjamini	FDR
GOTERM_BP_FAT	GO:0016477~cell migration	10	2.77778	0.123092	FMNL1, SHROOM2, AIMP1, RAC1, CFL1, FCER1G, ITGB2, ZEB2, LAMC1, CXCL12	269	259	12092	1.73559	1	0.859192	89.2154
GOTERM_BP_FAT	GO:0006928~cell motion	13	3.61111	0.214136	FMNL1, SHROOM2, AIMP1, LHX2, RAC1, CFL1, FCER1G, ITGB2, RPL24, ZEB2, LAMC1, CXCL12, GAP43	269	416	12092	1.40474	1	0.928765	98.3187
GOTERM_BP_FAT	GO:0048870~cell motility	10	2.77778	0.301566	FMNL1, SHROOM2, AIMP1, RAC1, CFL1, FCER1G, ITGB2, ZEB2, LAMC1, CXCL12	269	327	12092	1.37467	1	0.964469	99.7724
GOTERM_BP_FAT	GO:0051674~localization of cell	10	2.77778	0.301566	FMNL1, SHROOM2, AIMP1, RAC1, CFL1, FCER1G, ITGB2, ZEB2, LAMC1, CXCL12	269	327	12092	1.37467	1	0.964469	99.7724
Annotation Cluster 44	Enrichment Score: 0.6533482486654586
Category	Term	Count	%	PValue	Genes	List Total	Pop Hits	Pop Total	Fold Enrichment	Bonferroni	Benjamini	FDR
GOTERM_MF_FAT	GO:0016765~transferase activity, transferring alkyl or aryl (other than methyl) groups	4	1.11111	0.0896042	GSTM1, GSTT3, GSTP1, FDFT1	255	50	11963	3.7531	1	0.875184	74.4272
GOTERM_MF_FAT	GO:0004364~glutathione transferase activity	3	0.833333	0.104655	GSTM1, GSTT3, GSTP1	255	26	11963	5.41312	1	0.868394	79.9268
GOTERM_BP_FAT	GO:0006749~glutathione metabolic process	3	0.833333	0.134628	GSTM1, GSTT3, GSTP1	269	29	12092	4.65017	1	0.878147	91.3842
GOTERM_BP_FAT	GO:0006575~cellular amino acid derivative metabolic process	7	1.94444	0.169882	GSTM1, SNCB, GAMT, GSTT3, MOXD1, GSTP1, CKB	269	168	12092	1.87299	1	0.905761	95.7436
GOTERM_BP_FAT	GO:0051186~cofactor metabolic process	7	1.94444	0.289005	GSTM1, TST, CBR1, GSTT3, FLAD1, GSTP1, COX15	269	202	12092	1.55773	1	0.961491	99.6921
GOTERM_BP_FAT	GO:0006518~peptide metabolic process	3	0.833333	0.312668	GSTM1, GSTT3, GSTP1	269	51	12092	2.64422	1	0.96654	99.8265
GOTERM_BP_FAT	GO:0006790~sulfur metabolic process	4	1.11111	0.441951	GSTM1, GAMT, GSTT3, GSTP1	269	110	12092	1.63461	1	0.986169	99.9949
GOTERM_BP_FAT	GO:0006732~coenzyme metabolic process	4	1.11111	0.6926	GSTM1, GSTT3, FLAD1, GSTP1	269	160	12092	1.12379	1	0.998349	100
Annotation Cluster 45	Enrichment Score: 0.6511078856669127
Category	Term	Count	%	PValue	Genes	List Total	Pop Hits	Pop Total	Fold Enrichment	Bonferroni	Benjamini	FDR
GOTERM_BP_FAT	GO:0051098~regulation of binding	7	1.94444	0.0887997	AES, NME1, MAPK3, NPM1, ITGB2, ID3, CALM2	269	139	12092	2.26375	1	0.827432	79.3336
GOTERM_BP_FAT	GO:0051101~regulation of DNA binding	6	1.66667	0.0891765	NME1, MAPK3, NPM1, ITGB2, ID3, CALM2	269	107	12092	2.52065	1	0.825565	79.478
GOTERM_BP_FAT	GO:0043388~positive regulation of DNA binding	4	1.11111	0.152875	NME1, NPM1, ITGB2, CALM2	269	61	12092	2.94765	1	0.892708	93.997
GOTERM_BP_FAT	GO:0051099~positive regulation of binding	4	1.11111	0.202517	NME1, NPM1, ITGB2, CALM2	269	70	12092	2.56867	1	0.926446	97.8436
GOTERM_BP_FAT	GO:0051090~regulation of transcription factor activity	4	1.11111	0.315746	MAPK3, NPM1, ITGB2, ID3	269	89	12092	2.0203	1	0.966164	99.8392
GOTERM_CC_FAT	GO:0005815~microtubule organizing center	5	1.38889	0.53723	RGD1303003, EZR, NME1, NPM1, CALM2	261	159	10776	1.29834	1	0.921232	99.9973
GOTERM_CC_FAT	GO:0005813~centrosome	4	1.11111	0.665713	RGD1303003, NME1, NPM1, CALM2	261	141	10776	1.17127	1	0.958627	100
Annotation Cluster 46	Enrichment Score: 0.6118463137080977
Category	Term	Count	%	PValue	Genes	List Total	Pop Hits	Pop Total	Fold Enrichment	Bonferroni	Benjamini	FDR
GOTERM_BP_FAT	GO:0006351~transcription, DNA-dependent	8	2.22222	0.0374548	POLR2E, RNASEK, POLR2L, JUN, LMO4, GTF2F2, RTF1, GTF2H3	269	141	12092	2.55045	1	0.695605	47.6507
GOTERM_BP_FAT	GO:0032774~RNA biosynthetic process	8	2.22222	0.0412221	POLR2E, RNASEK, POLR2L, JUN, LMO4, GTF2F2, RTF1, GTF2H3	269	144	12092	2.49732	1	0.712358	51.0182
GOTERM_MF_FAT	GO:0016251~general RNA polymerase II transcription factor activity	3	0.833333	0.0979234	GTF2F2, TCEB2, GTF2H3	255	25	11963	5.62965	1	0.868741	77.6197
GOTERM_BP_FAT	GO:0006366~transcription from RNA polymerase II promoter	5	1.38889	0.164047	POLR2E, JUN, LMO4, GTF2F2, GTF2H3	269	96	12092	2.34123	1	0.903664	95.2069
GOTERM_BP_FAT	GO:0006352~transcription initiation	4	1.11111	0.174452	POLR2E, GTF2F2, RTF1, GTF2H3	269	65	12092	2.76626	1	0.905994	96.1239
GOTERM_BP_FAT	GO:0006368~RNA elongation from RNA polymerase II promoter	3	0.833333	0.24671	POLR2E, GTF2F2, GTF2H3	269	43	12092	3.13616	1	0.946351	99.1798
GOTERM_BP_FAT	GO:0006354~RNA elongation	3	0.833333	0.279742	POLR2E, GTF2F2, GTF2H3	269	47	12092	2.86926	1	0.959324	99.6165
GOTERM_BP_FAT	GO:0006367~transcription initiation from RNA polymerase II promoter	3	0.833333	0.312668	POLR2E, GTF2F2, GTF2H3	269	51	12092	2.64422	1	0.96654	99.8265
GOTERM_MF_FAT	GO:0003702~RNA polymerase II transcription factor activity	4	1.11111	0.403283	JUN, GTF2F2, TCEB2, GTF2H3	255	108	11963	1.73755	1	0.988089	99.9447
GOTERM_CC_FAT	GO:0016591~DNA-directed RNA polymerase II, holoenzyme	3	0.833333	0.475536	POLR2E, GTF2F2, GTF2H3	261	66	10776	1.8767	1	0.895527	99.9849
GOTERM_CC_FAT	GO:0005667~transcription factor complex	5	1.38889	0.669111	JUN, LMO4, GTF2F2, TCEB2, GTF2H3	261	188	10776	1.09807	1	0.958738	100
GOTERM_CC_FAT	GO:0044451~nucleoplasm part	7	1.94444	0.951143	POLR2E, JUN, LMO4, GTF2F2, NPM1, TCEB2, GTF2H3	261	430	10776	0.67212	1	0.999631	100
GOTERM_CC_FAT	GO:0005654~nucleoplasm	11	3.05556	0.975587	POLR2E, HNRNPF, JUN, LMO4, GTF2F2, MAPK3, NPM1, PRKAG2, TCEB2, GTF2H3, CALM2	261	695	10776	0.653469	1	0.999925	100
Annotation Cluster 47	Enrichment Score: 0.6111252488726349
Category	Term	Count	%	PValue	Genes	List Total	Pop Hits	Pop Total	Fold Enrichment	Bonferroni	Benjamini	FDR
GOTERM_BP_FAT	GO:0043066~negative regulation of apoptosis	13	3.61111	0.0677893	SNCB, AIF1, CRYAB, CLU, HK1, PRDX5, YBX1, CD74, BTG2, ALB, DAD1, FCER1G, PIK3R1	269	333	12092	1.75487	1	0.781365	69.5827
GOTERM_BP_FAT	GO:0043069~negative regulation of programmed cell death	13	3.61111	0.0730817	SNCB, AIF1, CRYAB, CLU, HK1, PRDX5, YBX1, CD74, BTG2, ALB, DAD1, FCER1G, PIK3R1	269	338	12092	1.72891	1	0.802864	72.3816
GOTERM_BP_FAT	GO:0060548~negative regulation of cell death	13	3.61111	0.0751631	SNCB, AIF1, CRYAB, CLU, HK1, PRDX5, YBX1, CD74, BTG2, ALB, DAD1, FCER1G, PIK3R1	269	339	12092	1.72381	1	0.804584	73.4145
GOTERM_BP_FAT	GO:0006275~regulation of DNA replication	4	1.11111	0.142428	JUN, NPM1, RAC1, ID3	269	59	12092	3.04757	1	0.885335	92.6104
GOTERM_BP_FAT	GO:0045740~positive regulation of DNA replication	3	0.833333	0.173479	JUN, NPM1, RAC1	269	34	12092	3.96632	1	0.907723	96.0457
GOTERM_BP_FAT	GO:0042981~regulation of apoptosis	20	5.55556	0.173769	CHMP2A, TXNIP, SNCB, CRYAB, AIF1, CLU, PRDX5, HK1, TIMP3, YBX1, CD74, DYNLL1, BTG2, ALB, JUN, RAC1, DAD1, FCER1G, ID3, PIK3R1	269	677	12092	1.32797	1	0.906581	96.0692
GOTERM_BP_FAT	GO:0043067~regulation of programmed cell death	20	5.55556	0.186434	CHMP2A, TXNIP, SNCB, CRYAB, AIF1, CLU, PRDX5, HK1, TIMP3, YBX1, CD74, DYNLL1, BTG2, ALB, JUN, RAC1, DAD1, FCER1G, ID3, PIK3R1	269	686	12092	1.31054	1	0.915916	96.9749
GOTERM_BP_FAT	GO:0010941~regulation of cell death	20	5.55556	0.191636	CHMP2A, TXNIP, SNCB, CRYAB, AIF1, CLU, PRDX5, HK1, TIMP3, YBX1, CD74, DYNLL1, BTG2, ALB, JUN, RAC1, DAD1, FCER1G, ID3, PIK3R1	269	689	12092	1.30484	1	0.918095	97.2867
GOTERM_BP_FAT	GO:0051054~positive regulation of DNA metabolic process	3	0.833333	0.416496	JUN, NPM1, RAC1	269	64	12092	2.10711	1	0.983529	99.9892
GOTERM_BP_FAT	GO:0051052~regulation of DNA metabolic process	4	1.11111	0.430222	JUN, NPM1, RAC1, ID3	269	108	12092	1.66488	1	0.985752	99.9928
GOTERM_BP_FAT	GO:0051726~regulation of cell cycle	6	1.66667	0.643445	PLA2G16, JUN, NPM1, PEBP1, RPL24, ID3	269	247	12092	1.09194	1	0.997283	100
GOTERM_BP_FAT	GO:0043065~positive regulation of apoptosis	7	1.94444	0.744298	CHMP2A, TXNIP, DYNLL1, JUN, RAC1, ID3, TIMP3	269	330	12092	0.95352	1	0.999032	100
GOTERM_BP_FAT	GO:0043068~positive regulation of programmed cell death	7	1.94444	0.749467	CHMP2A, TXNIP, DYNLL1, JUN, RAC1, ID3, TIMP3	269	332	12092	0.947776	1	0.999055	100
GOTERM_BP_FAT	GO:0010942~positive regulation of cell death	7	1.94444	0.757079	CHMP2A, TXNIP, DYNLL1, JUN, RAC1, ID3, TIMP3	269	335	12092	0.939289	1	0.999174	100
Annotation Cluster 48	Enrichment Score: 0.5990584404766639
Category	Term	Count	%	PValue	Genes	List Total	Pop Hits	Pop Total	Fold Enrichment	Bonferroni	Benjamini	FDR
GOTERM_BP_FAT	GO:0042326~negative regulation of phosphorylation	3	0.833333	0.230237	DYNLL1, JUN, PEBP1	269	41	12092	3.28915	1	0.939165	98.8164
GOTERM_BP_FAT	GO:0045936~negative regulation of phosphate metabolic process	3	0.833333	0.263224	DYNLL1, JUN, PEBP1	269	45	12092	2.99678	1	0.952539	99.4367
GOTERM_BP_FAT	GO:0010563~negative regulation of phosphorus metabolic process	3	0.833333	0.263224	DYNLL1, JUN, PEBP1	269	45	12092	2.99678	1	0.952539	99.4367
Annotation Cluster 49	Enrichment Score: 0.5837468757725435
Category	Term	Count	%	PValue	Genes	List Total	Pop Hits	Pop Total	Fold Enrichment	Bonferroni	Benjamini	FDR
GOTERM_BP_FAT	GO:0009119~ribonucleoside metabolic process	4	1.11111	0.142428	NME1, GAMT, NME7, APRT	269	59	12092	3.04757	1	0.885335	92.6104
GOTERM_BP_FAT	GO:0009116~nucleoside metabolic process	4	1.11111	0.208253	NME1, GAMT, NME7, APRT	269	71	12092	2.53249	1	0.927547	98.0921
KEGG_PATHWAY	rno00230:Purine metabolism	5	1.38889	0.597821	POLR2E, POLR2L, NME1, NME7, APRT	151	154	5590	1.20194	1	0.927854	99.9974
Annotation Cluster 50	Enrichment Score: 0.5793888396763524
Category	Term	Count	%	PValue	Genes	List Total	Pop Hits	Pop Total	Fold Enrichment	Bonferroni	Benjamini	FDR
SP_PIR_KEYWORDS	membrane trafficking	4	1.11111	0.022146	SYT1, RAB3B, STX1A, CPLX2	263	21	8979	6.50299	0.999518	0.272538	26.2953
GOTERM_BP_FAT	GO:0060627~regulation of vesicle-mediated transport	6	1.66667	0.103267	SYT1, RAB3B, STX1A, CALY, C3, FCER1G	269	112	12092	2.40813	1	0.838978	84.245
GOTERM_BP_FAT	GO:0017157~regulation of exocytosis	4	1.11111	0.103348	SYT1, RAB3B, STX1A, FCER1G	269	51	12092	3.52562	1	0.836451	84.269
GOTERM_BP_FAT	GO:0045807~positive regulation of endocytosis	3	0.833333	0.189488	CALY, C3, FCER1G	269	36	12092	3.74597	1	0.918255	97.1618
GOTERM_BP_FAT	GO:0030100~regulation of endocytosis	3	0.833333	0.408761	CALY, C3, FCER1G	269	63	12092	2.14056	1	0.982411	99.9865
GOTERM_BP_FAT	GO:0060341~regulation of cellular localization	6	1.66667	0.739362	SYT1, RAB3B, STX1A, CRYAB, FCER1G, CXCL12	269	277	12092	0.973682	1	0.998953	100
GOTERM_BP_FAT	GO:0051047~positive regulation of secretion	3	0.833333	0.744735	STX1A, FCER1G, CXCL12	269	119	12092	1.13324	1	0.999021	100
GOTERM_BP_FAT	GO:0051050~positive regulation of transport	5	1.38889	0.760241	STX1A, CALY, C3, FCER1G, CXCL12	269	232	12092	0.968786	1	0.999211	100
GOTERM_BP_FAT	GO:0051046~regulation of secretion	5	1.38889	0.796311	SYT1, RAB3B, STX1A, FCER1G, CXCL12	269	245	12092	0.917381	1	0.999538	100
Annotation Cluster 51	Enrichment Score: 0.5615204117126507
Category	Term	Count	%	PValue	Genes	List Total	Pop Hits	Pop Total	Fold Enrichment	Bonferroni	Benjamini	FDR
GOTERM_BP_FAT	GO:0032103~positive regulation of response to external stimulus	5	1.38889	0.0611422	S1PR1, NPY, C3, FCER1G, CXCL12	269	67	12092	3.3546	1	0.780014	65.6886
GOTERM_BP_FAT	GO:0048584~positive regulation of response to stimulus	8	2.22222	0.254225	S1PR1, NPY, ALB, C3, FCER1G, RT1-BA, CXCL12, RT1-DA	269	232	12092	1.55006	1	0.949914	99.308
GOTERM_BP_FAT	GO:0032101~regulation of response to external stimulus	5	1.38889	0.480183	S1PR1, NPY, C3, FCER1G, CXCL12	269	161	12092	1.39601	1	0.989126	99.9985
GOTERM_BP_FAT	GO:0051050~positive regulation of transport	5	1.38889	0.760241	STX1A, CALY, C3, FCER1G, CXCL12	269	232	12092	0.968786	1	0.999211	100
Annotation Cluster 52	Enrichment Score: 0.5585407492189629
Category	Term	Count	%	PValue	Genes	List Total	Pop Hits	Pop Total	Fold Enrichment	Bonferroni	Benjamini	FDR
GOTERM_BP_FAT	GO:0006694~steroid biosynthetic process	4	1.11111	0.225671	HSD17B11, CYP11B2, HMGCS1, FDFT1	269	74	12092	2.42982	1	0.937318	98.6915
SP_PIR_KEYWORDS	Steroid biosynthesis	3	0.833333	0.261235	HSD17B11, HMGCS1, FDFT1	263	34	8979	3.01241	1	0.857448	98.3836
GOTERM_BP_FAT	GO:0008610~lipid biosynthetic process	9	2.5	0.285433	HSD17B11, PTGDS, CYP11B2, HMGCS1, NDUFAB1, AGPAT4, PIGP, CD74, FDFT1	269	281	12092	1.43973	1	0.961674	99.6648
SP_PIR_KEYWORDS	lipid synthesis	4	1.11111	0.302831	HSD17B11, PTGDS, HMGCS1, FDFT1	263	66	8979	2.06913	1	0.880068	99.266
GOTERM_BP_FAT	GO:0008202~steroid metabolic process	6	1.66667	0.316288	HSD17B11, YWHAH, CYP11B2, OSBPL1A, HMGCS1, FDFT1	269	168	12092	1.60542	1	0.965828	99.8414
Annotation Cluster 53	Enrichment Score: 0.5501347916065844
Category	Term	Count	%	PValue	Genes	List Total	Pop Hits	Pop Total	Fold Enrichment	Bonferroni	Benjamini	FDR
INTERPRO	IPR006821:Intermediate filament, DNA-binding region	3	0.833333	0.0138028	GFAP, VIM, NEFM	276	7	10240	15.9006	0.999826	0.944221	18.6439
GOTERM_BP_FAT	GO:0045103~intermediate filament-based process	3	0.833333	0.134628	GFAP, VIM, NEFM	269	29	12092	4.65017	1	0.878147	91.3842
GOTERM_CC_FAT	GO:0005882~intermediate filament	5	1.38889	0.242563	EIF6, GFAP, NME1, VIM, NEFM	261	104	10776	1.98497	1	0.733793	97.7364
GOTERM_CC_FAT	GO:0045111~intermediate filament cytoskeleton	5	1.38889	0.2584	EIF6, GFAP, NME1, VIM, NEFM	261	107	10776	1.92932	1	0.74984	98.303
UP_SEQ_FEATURE	region of interest:Linker 12	3	0.833333	0.303444	GFAP, VIM, NEFM	232	35	7317	2.70333	1	1	99.5449
UP_SEQ_FEATURE	region of interest:Coil 1A	3	0.833333	0.338555	GFAP, VIM, NEFM	232	38	7317	2.4899	1	1	99.7895
PIR_SUPERFAMILY	PIRSF002282:cytoskeletal keratin	3	0.833333	0.347043	GFAP, VIM, NEFM	158	34	4368	2.43931	1	1	99.4779
UP_SEQ_FEATURE	region of interest:Linker 1	3	0.833333	0.350147	GFAP, VIM, NEFM	232	39	7317	2.42606	1	1	99.8383
UP_SEQ_FEATURE	region of interest:Head	3	0.833333	0.350147	GFAP, VIM, NEFM	232	39	7317	2.42606	1	1	99.8383
UP_SEQ_FEATURE	region of interest:Rod	3	0.833333	0.350147	GFAP, VIM, NEFM	232	39	7317	2.42606	1	1	99.8383
UP_SEQ_FEATURE	region of interest:Coil 1B	3	0.833333	0.350147	GFAP, VIM, NEFM	232	39	7317	2.42606	1	1	99.8383
UP_SEQ_FEATURE	region of interest:Tail	3	0.833333	0.361669	GFAP, VIM, NEFM	232	40	7317	2.36541	1	1	99.8762
INTERPRO	IPR018039:Intermediate filament protein, conserved site	3	0.833333	0.49067	GFAP, VIM, NEFM	276	61	10240	1.82466	1	1	99.9955
INTERPRO	IPR001664:Intermediate filament protein	3	0.833333	0.499291	GFAP, VIM, NEFM	276	62	10240	1.79523	1	1	99.9965
INTERPRO	IPR016044:Filament	3	0.833333	0.507817	GFAP, VIM, NEFM	276	63	10240	1.76674	1	1	99.9973
SP_PIR_KEYWORDS	Intermediate filament	3	0.833333	0.561521	GFAP, VIM, NEFM	263	64	8979	1.60034	1	0.97761	99.9987
Annotation Cluster 54	Enrichment Score: 0.5432748002459518
Category	Term	Count	%	PValue	Genes	List Total	Pop Hits	Pop Total	Fold Enrichment	Bonferroni	Benjamini	FDR
GOTERM_CC_FAT	GO:0044433~cytoplasmic vesicle part	7	1.94444	0.231924	ALDOA, SYT1, STX1A, CLTB, ALB, CLU, TMED10	261	171	10776	1.69013	1	0.725539	97.2622
GOTERM_CC_FAT	GO:0031093~platelet alpha granule lumen	3	0.833333	0.25119	ALDOA, ALB, CLU	261	40	10776	3.09655	1	0.743126	98.0637
GOTERM_CC_FAT	GO:0060205~cytoplasmic membrane-bounded vesicle lumen	3	0.833333	0.278191	ALDOA, ALB, CLU	261	43	10776	2.88051	1	0.765936	98.8265
GOTERM_CC_FAT	GO:0031983~vesicle lumen	3	0.833333	0.32299	ALDOA, ALB, CLU	261	48	10776	2.58046	1	0.80439	99.5102
GOTERM_CC_FAT	GO:0031091~platelet alpha granule	3	0.833333	0.367067	ALDOA, ALB, CLU	261	53	10776	2.33702	1	0.831831	99.8044
Annotation Cluster 55	Enrichment Score: 0.5400901388064762
Category	Term	Count	%	PValue	Genes	List Total	Pop Hits	Pop Total	Fold Enrichment	Bonferroni	Benjamini	FDR
GOTERM_MF_FAT	GO:0016651~oxidoreductase activity, acting on NADH or NADPH	5	1.38889	0.0326065	TXNDC17, NDUFV1, ND3, TXNRD1, POR	255	57	11963	4.11524	1	0.667872	38.2166
GOTERM_MF_FAT	GO:0048037~cofactor binding	6	1.66667	0.770387	ALB, C3, NDUFV1, NDUFAB1, TXNRD1, POR	255	301	11963	0.935157	1	0.999758	100
GOTERM_MF_FAT	GO:0050662~coenzyme binding	3	0.833333	0.95437	NDUFV1, TXNRD1, POR	255	225	11963	0.625516	1	1	100
Annotation Cluster 56	Enrichment Score: 0.4749390144213559
Category	Term	Count	%	PValue	Genes	List Total	Pop Hits	Pop Total	Fold Enrichment	Bonferroni	Benjamini	FDR
GOTERM_BP_FAT	GO:0001503~ossification	5	1.38889	0.236852	CHRDL1, MGP, GNAS, GPNMB, CBFB	269	112	12092	2.00677	1	0.942588	98.9775
GOTERM_BP_FAT	GO:0060348~bone development	5	1.38889	0.295618	CHRDL1, MGP, GNAS, GPNMB, CBFB	269	124	12092	1.81257	1	0.963502	99.7372
GOTERM_BP_FAT	GO:0001501~skeletal system development	7	1.94444	0.537	AES, CHRDL1, MAPK3, MGP, GNAS, GPNMB, CBFB	269	264	12092	1.1919	1	0.992952	99.9998
Annotation Cluster 57	Enrichment Score: 0.47163602969618146
Category	Term	Count	%	PValue	Genes	List Total	Pop Hits	Pop Total	Fold Enrichment	Bonferroni	Benjamini	FDR
GOTERM_MF_FAT	GO:0042802~identical protein binding	17	4.72222	0.185709	SYT1, GRPEL1, S100A16, AIMP1, ELAVL1, HK1, GSTM1, RABAC1, ACTG1, DYNLL1, SHARPIN, NME1, JUN, NPM1, GAMT, GNAS, FTL	255	588	11963	1.35635	1	0.92589	94.9419
GOTERM_MF_FAT	GO:0042803~protein homodimerization activity	9	2.5	0.363592	GSTM1, GRPEL1, S100A16, DYNLL1, AIMP1, JUN, NPM1, HK1, GAMT	255	318	11963	1.32775	1	0.984159	99.859
GOTERM_MF_FAT	GO:0046983~protein dimerization activity	12	3.33333	0.5697	GSTM1, STX1A, GRPEL1, S100A16, DYNLL1, AIMP1, DBP, JUN, NPM1, HK1, GAMT, ITGB2	255	528	11963	1.06622	1	0.995793	99.9995
Annotation Cluster 58	Enrichment Score: 0.46830341298008127
Category	Term	Count	%	PValue	Genes	List Total	Pop Hits	Pop Total	Fold Enrichment	Bonferroni	Benjamini	FDR
KEGG_PATHWAY	rno05211:Renal cell carcinoma	7	1.94444	0.0100798	JUN, SLC2A1, MAPK3, RAC1, TCEB2, EGLN3, PIK3R1	151	69	5590	3.75564	0.723798	0.148562	11.0849
KEGG_PATHWAY	rno04722:Neurotrophin signaling pathway	7	1.94444	0.121944	YWHAG, YWHAH, JUN, MAPK3, RAC1, CALM2, PIK3R1	151	126	5590	2.05666	1	0.719292	77.8679
KEGG_PATHWAY	rno04670:Leukocyte transendothelial migration	6	1.66667	0.195481	ACTG1, EZR, RAC1, ITGB2, CXCL12, PIK3R1	151	115	5590	1.93147	1	0.822092	91.974
KEGG_PATHWAY	rno04666:Fc gamma R-mediated phagocytosis	5	1.38889	0.210306	ARPC5L, MAPK3, RAC1, CFL1, PIK3R1	151	88	5590	2.1034	1	0.810977	93.5312
KEGG_PATHWAY	rno04650:Natural killer cell mediated cytotoxicity	5	1.38889	0.280575	MAPK3, RAC1, FCER1G, ITGB2, PIK3R1	151	100	5590	1.85099	1	0.81229	97.8049
KEGG_PATHWAY	rno05212:Pancreatic cancer	4	1.11111	0.282345	MAPK3, RAC1, RALA, PIK3R1	151	69	5590	2.14608	1	0.80221	97.8667
KEGG_PATHWAY	rno04662:B cell receptor signaling pathway	4	1.11111	0.326712	JUN, MAPK3, RAC1, PIK3R1	151	75	5590	1.97439	1	0.823137	98.9823
KEGG_PATHWAY	rno04810:Regulation of actin cytoskeleton	8	2.22222	0.328874	ACTG1, EZR, ARPC5L, MAPK3, RAC1, CFL1, ITGB2, PIK3R1	151	209	5590	1.41703	1	0.815157	99.0195
KEGG_PATHWAY	rno04664:Fc epsilon RI signaling pathway	4	1.11111	0.334124	MAPK3, RAC1, FCER1G, PIK3R1	151	76	5590	1.94841	1	0.810991	99.1049
KEGG_PATHWAY	rno05210:Colorectal cancer	4	1.11111	0.371091	JUN, MAPK3, RAC1, PIK3R1	151	81	5590	1.82814	1	0.83217	99.5385
KEGG_PATHWAY	rno04620:Toll-like receptor signaling pathway	4	1.11111	0.436511	JUN, MAPK3, RAC1, PIK3R1	151	90	5590	1.64533	1	0.867816	99.8709
KEGG_PATHWAY	rno04370:VEGF signaling pathway	3	0.833333	0.595527	MAPK3, RAC1, PIK3R1	151	74	5590	1.50081	1	0.930983	99.9972
KEGG_PATHWAY	rno04510:Focal adhesion	6	1.66667	0.605747	ACTG1, JUN, MAPK3, RAC1, LAMC1, PIK3R1	151	195	5590	1.13907	1	0.927692	99.9979
KEGG_PATHWAY	rno05200:Pathways in cancer	9	2.5	0.623546	JUN, SLC2A1, MAPK3, RAC1, TCEB2, EGLN3, RALA, LAMC1, PIK3R1	151	317	5590	1.05104	1	0.93261	99.9988
KEGG_PATHWAY	rno04360:Axon guidance	4	1.11111	0.668543	MAPK3, RAC1, CFL1, CXCL12	151	127	5590	1.16598	1	0.942849	99.9997
KEGG_PATHWAY	rno04012:ErbB signaling pathway	3	0.833333	0.671029	JUN, MAPK3, PIK3R1	151	85	5590	1.30658	1	0.940628	99.9997
KEGG_PATHWAY	rno04062:Chemokine signaling pathway	5	1.38889	0.679978	CXCL14, MAPK3, RAC1, CXCL12, PIK3R1	151	171	5590	1.08245	1	0.941413	99.9998
KEGG_PATHWAY	rno04660:T cell receptor signaling pathway	3	0.833333	0.796378	JUN, MAPK3, PIK3R1	151	109	5590	1.0189	1	0.976316	100
KEGG_PATHWAY	rno04010:MAPK signaling pathway	3	0.833333	0.994755	JUN, MAPK3, RAC1	151	266	5590	0.417517	1	0.99999	100
Annotation Cluster 59	Enrichment Score: 0.45898892352497783
Category	Term	Count	%	PValue	Genes	List Total	Pop Hits	Pop Total	Fold Enrichment	Bonferroni	Benjamini	FDR
GOTERM_BP_FAT	GO:0042254~ribosome biogenesis	5	1.38889	0.139184	EIF6, WDR55, NPM1, RPL24, RPS7	269	90	12092	2.49732	1	0.88514	92.1218
GOTERM_BP_FAT	GO:0022613~ribonucleoprotein complex biogenesis	5	1.38889	0.335778	EIF6, WDR55, NPM1, RPL24, RPS7	269	132	12092	1.70271	1	0.968575	99.9029
GOTERM_CC_FAT	GO:0005730~nucleolus	5	1.38889	0.898238	WDR55, NPM1, RTF1, RGD1566136, RPS7	261	272	10776	0.758959	1	0.997912	100
Annotation Cluster 60	Enrichment Score: 0.4554592366726607
Category	Term	Count	%	PValue	Genes	List Total	Pop Hits	Pop Total	Fold Enrichment	Bonferroni	Benjamini	FDR
GOTERM_BP_FAT	GO:0007568~aging	7	1.94444	0.116503	APOD, CRYAB, JUN, NPM1, PEBP1, TIMP3, PIK3R1	269	150	12092	2.09774	1	0.8499	87.756
GOTERM_BP_FAT	GO:0051591~response to cAMP	4	1.11111	0.168978	NME1, JUN, PEBP1, PIK3R1	269	64	12092	2.80948	1	0.906051	95.6643
GOTERM_BP_FAT	GO:0014070~response to organic cyclic substance	6	1.66667	0.506886	ALDOA, TF, BTG2, JUN, PEBP1, TIMP3	269	211	12092	1.27825	1	0.991089	99.9994
GOTERM_BP_FAT	GO:0032269~negative regulation of cellular protein metabolic process	5	1.38889	0.508754	JUN, PEBP1, TIMP3, PSMD7, PIK3R1	269	167	12092	1.34586	1	0.991157	99.9994
GOTERM_BP_FAT	GO:0051248~negative regulation of protein metabolic process	5	1.38889	0.532016	JUN, PEBP1, TIMP3, PSMD7, PIK3R1	269	172	12092	1.30673	1	0.992972	99.9997
GOTERM_BP_FAT	GO:0031400~negative regulation of protein modification process	3	0.833333	0.685069	JUN, PEBP1, PSMD7	269	106	12092	1.27222	1	0.998189	100
Annotation Cluster 61	Enrichment Score: 0.447689353790461
Category	Term	Count	%	PValue	Genes	List Total	Pop Hits	Pop Total	Fold Enrichment	Bonferroni	Benjamini	FDR
SMART	SM00132:LIM	3	0.833333	0.290342	CRIP2, LMO4, LHX2	112	49	5083	2.77861	1	0.999993	97.8396
INTERPRO	IPR001781:Zinc finger, LIM-type	3	0.833333	0.380564	CRIP2, LMO4, LHX2	276	49	10240	2.27152	1	1	99.9183
SP_PIR_KEYWORDS	LIM domain	3	0.833333	0.410766	CRIP2, LMO4, LHX2	263	48	8979	2.13379	1	0.937642	99.9258
Annotation Cluster 62	Enrichment Score: 0.43471081804357253
Category	Term	Count	%	PValue	Genes	List Total	Pop Hits	Pop Total	Fold Enrichment	Bonferroni	Benjamini	FDR
GOTERM_BP_FAT	GO:0043039~tRNA aminoacylation	3	0.833333	0.296233	SARS, GARS, AARSD1	269	49	12092	2.75214	1	0.96316	99.7411
GOTERM_BP_FAT	GO:0043038~amino acid activation	3	0.833333	0.296233	SARS, GARS, AARSD1	269	49	12092	2.75214	1	0.96316	99.7411
GOTERM_BP_FAT	GO:0006418~tRNA aminoacylation for protein translation	3	0.833333	0.296233	SARS, GARS, AARSD1	269	49	12092	2.75214	1	0.96316	99.7411
GOTERM_MF_FAT	GO:0016875~ligase activity, forming carbon-oxygen bonds	3	0.833333	0.326462	SARS, GARS, AARSD1	255	55	11963	2.55893	1	0.978133	99.6788
GOTERM_MF_FAT	GO:0016876~ligase activity, forming aminoacyl-tRNA and related compounds	3	0.833333	0.326462	SARS, GARS, AARSD1	255	55	11963	2.55893	1	0.978133	99.6788
GOTERM_MF_FAT	GO:0004812~aminoacyl-tRNA ligase activity	3	0.833333	0.326462	SARS, GARS, AARSD1	255	55	11963	2.55893	1	0.978133	99.6788
GOTERM_BP_FAT	GO:0034660~ncRNA metabolic process	5	1.38889	0.553845	WDR55, SARS, GARS, AARSD1, RPS7	269	176	12092	1.27704	1	0.993572	99.9999
GOTERM_BP_FAT	GO:0006399~tRNA metabolic process	3	0.833333	0.664551	SARS, GARS, AARSD1	269	102	12092	1.32211	1	0.997626	100
Annotation Cluster 63	Enrichment Score: 0.43390770026321523
Category	Term	Count	%	PValue	Genes	List Total	Pop Hits	Pop Total	Fold Enrichment	Bonferroni	Benjamini	FDR
GOTERM_BP_FAT	GO:0030334~regulation of cell migration	6	1.66667	0.303242	S1PR1, AIF1, RAC1, SST, CXCL12, PIK3R1	269	165	12092	1.63461	1	0.964641	99.7815
GOTERM_BP_FAT	GO:0030335~positive regulation of cell migration	4	1.11111	0.334012	S1PR1, AIF1, CXCL12, PIK3R1	269	92	12092	1.95442	1	0.968385	99.8984
GOTERM_BP_FAT	GO:0051272~positive regulation of cell motion	4	1.11111	0.382525	S1PR1, AIF1, CXCL12, PIK3R1	269	100	12092	1.79807	1	0.979595	99.9718
GOTERM_BP_FAT	GO:0040017~positive regulation of locomotion	4	1.11111	0.394549	S1PR1, AIF1, CXCL12, PIK3R1	269	102	12092	1.76281	1	0.981285	99.9798
GOTERM_BP_FAT	GO:0051270~regulation of cell motion	6	1.66667	0.400799	S1PR1, AIF1, RAC1, SST, CXCL12, PIK3R1	269	186	12092	1.45005	1	0.982132	99.9831
GOTERM_BP_FAT	GO:0040012~regulation of locomotion	6	1.66667	0.406737	S1PR1, AIF1, RAC1, SST, CXCL12, PIK3R1	269	188	12092	1.43463	1	0.982255	99.9857
Annotation Cluster 64	Enrichment Score: 0.43215508992340107
Category	Term	Count	%	PValue	Genes	List Total	Pop Hits	Pop Total	Fold Enrichment	Bonferroni	Benjamini	FDR
GOTERM_MF_FAT	GO:0005525~GTP binding	14	3.88889	0.0159215	GNAZ, TF, RAB3B, TUBB2B, TUBB2A, EEF2, ARL3, RND2, NME1, RAC1, RALA, RHEB, GNAS, MX2	255	312	11963	2.1051	0.999804	0.539858	20.7955
GOTERM_MF_FAT	GO:0019001~guanyl nucleotide binding	14	3.88889	0.0219633	GNAZ, TF, RAB3B, TUBB2B, TUBB2A, EEF2, ARL3, RND2, NME1, RAC1, RALA, RHEB, GNAS, MX2	255	326	11963	2.0147	0.999993	0.597002	27.5732
GOTERM_MF_FAT	GO:0032561~guanyl ribonucleotide binding	14	3.88889	0.0219633	GNAZ, TF, RAB3B, TUBB2B, TUBB2A, EEF2, ARL3, RND2, NME1, RAC1, RALA, RHEB, GNAS, MX2	255	326	11963	2.0147	0.999993	0.597002	27.5732
GOTERM_MF_FAT	GO:0017076~purine nucleotide binding	37	10.2778	0.432546	GNAZ, TF, BCKDK, RAB3B, GRPEL1, ASS1, TUBB2B, TUBB2A, PRKAG2, HK1, CKB, ACTG1, HSPH1, STK40, RAC1, DCLK2, RALA, MX2, SWAP70, SARS, GARS, PFKP, EEF2, AARSD1, NME7, POR, APRT, ARL3, RND2, NME1, GTF2F2, MAPK3, DGKZ, RHEB, PEBP1, GNAS, TXNRD1	255	1634	11963	1.06231	1	0.990317	99.9734
SP_PIR_KEYWORDS	nucleotide-binding	30	8.33333	0.46486	GNAZ, TF, RAB3B, BCKDK, ASS1, TUBB2B, TUBB2A, HK1, CKB, ACTG1, HSPH1, STK40, RAC1, DCLK2, RALA, MX2, SARS, PFKP, GARS, EEF2, NME7, ARL3, RND2, NME1, GTF2F2, MAPK3, RHEB, PEBP1, DGKZ, GNAS	263	966	8979	1.06027	1	0.956515	99.98
GOTERM_MF_FAT	GO:0032555~purine ribonucleotide binding	34	9.44444	0.533104	GNAZ, TF, RAB3B, BCKDK, ASS1, TUBB2B, TUBB2A, PRKAG2, HK1, CKB, ACTG1, HSPH1, STK40, RAC1, DCLK2, RALA, MX2, SWAP70, SARS, PFKP, GARS, EEF2, AARSD1, NME7, APRT, ARL3, RND2, NME1, GTF2F2, MAPK3, RHEB, PEBP1, DGKZ, GNAS	255	1557	11963	1.02445	1	0.995812	99.9984
GOTERM_MF_FAT	GO:0032553~ribonucleotide binding	34	9.44444	0.534694	GNAZ, TF, RAB3B, BCKDK, ASS1, TUBB2B, TUBB2A, PRKAG2, HK1, CKB, ACTG1, HSPH1, STK40, RAC1, DCLK2, RALA, MX2, SWAP70, SARS, PFKP, GARS, EEF2, AARSD1, NME7, APRT, ARL3, RND2, NME1, GTF2F2, MAPK3, RHEB, PEBP1, DGKZ, GNAS	255	1558	11963	1.02379	1	0.995603	99.9985
GOTERM_MF_FAT	GO:0000166~nucleotide binding	40	11.1111	0.692279	GNAZ, TF, BCKDK, RAB3B, GRPEL1, TUBB2B, ASS1, TUBB2A, PRKAG2, HK1, CKB, ACTG1, HSPH1, STK40, HNRNPF, RAC1, DCLK2, RALA, MX2, SWAP70, SARS, GARS, PFKP, ELAVL1, EEF2, AARSD1, NME7, POR, APRT, ARL3, RND2, NME1, NDUFV1, GTF2F2, MAPK3, DGKZ, PEBP1, RHEB, GNAS, TXNRD1	255	1955	11963	0.959872	1	0.999195	100
SP_PIR_KEYWORDS	kinase	11	3.05556	0.817022	BCKDK, STK40, NME1, MAPK3, PRKAG2, PFKP, DCLK2, HK1, DGKZ, NME7, CKB	263	432	8979	0.869323	1	0.998155	100
GOTERM_MF_FAT	GO:0001883~purine nucleoside binding	26	7.22222	0.818644	GRPEL1, BCKDK, ASS1, SWAP70, SARS, PRKAG2, PFKP, GARS, HK1, AARSD1, POR, NME7, APRT, ARL3, CKB, ACTG1, HSPH1, STK40, NME1, MAPK3, GTF2F2, DCLK2, DGKZ, PEBP1, RHEB, TXNRD1	255	1370	11963	0.890333	1	0.999922	100
GOTERM_MF_FAT	GO:0001882~nucleoside binding	26	7.22222	0.830353	GRPEL1, BCKDK, ASS1, SWAP70, SARS, PRKAG2, PFKP, GARS, HK1, AARSD1, POR, NME7, APRT, ARL3, CKB, ACTG1, HSPH1, STK40, NME1, MAPK3, GTF2F2, DCLK2, DGKZ, PEBP1, RHEB, TXNRD1	255	1381	11963	0.883242	1	0.999941	100
GOTERM_MF_FAT	GO:0030554~adenyl nucleotide binding	24	6.66667	0.891502	GRPEL1, BCKDK, ASS1, SWAP70, SARS, PRKAG2, PFKP, GARS, HK1, AARSD1, POR, NME7, APRT, CKB, ACTG1, HSPH1, STK40, NME1, MAPK3, GTF2F2, DGKZ, PEBP1, DCLK2, TXNRD1	255	1346	11963	0.8365	1	0.99999	100
SP_PIR_KEYWORDS	atp-binding	17	4.72222	0.910929	BCKDK, ASS1, SARS, PFKP, GARS, HK1, NME7, CKB, ACTG1, HSPH1, STK40, NME1, MAPK3, GTF2F2, DGKZ, PEBP1, DCLK2	263	728	8979	0.797241	1	0.999612	100
GOTERM_MF_FAT	GO:0032559~adenyl ribonucleotide binding	21	5.83333	0.942826	BCKDK, ASS1, SWAP70, SARS, PRKAG2, PFKP, GARS, HK1, AARSD1, NME7, APRT, CKB, ACTG1, HSPH1, STK40, NME1, MAPK3, GTF2F2, DGKZ, PEBP1, DCLK2	255	1270	11963	0.775739	1	0.999999	100
GOTERM_MF_FAT	GO:0005524~ATP binding	20	5.55556	0.955622	BCKDK, ASS1, SWAP70, SARS, PRKAG2, PFKP, GARS, HK1, AARSD1, NME7, CKB, ACTG1, HSPH1, STK40, NME1, MAPK3, GTF2F2, DGKZ, PEBP1, DCLK2	255	1245	11963	0.753634	1	1	100
UP_SEQ_FEATURE	nucleotide phosphate-binding region:ATP	8	2.22222	0.983262	ASS1, STK40, SARS, GTF2F2, MAPK3, PFKP, GARS, CKB	232	424	7317	0.595072	1	1	100
Annotation Cluster 65	Enrichment Score: 0.41477950318611767
Category	Term	Count	%	PValue	Genes	List Total	Pop Hits	Pop Total	Fold Enrichment	Bonferroni	Benjamini	FDR
GOTERM_BP_FAT	GO:0006006~glucose metabolic process	7	1.94444	0.197397	ALDOA, CRYAB, PPP1R1A, PRKAG2, PFKP, HK1, PIK3R1	269	176	12092	1.78785	1	0.923411	97.5965
KEGG_PATHWAY	rno00051:Fructose and mannose metabolism	3	0.833333	0.211527	ALDOA, PFKP, HK1	151	32	5590	3.47061	1	0.795779	93.6463
GOTERM_BP_FAT	GO:0006096~glycolysis	3	0.833333	0.263224	ALDOA, PFKP, HK1	269	45	12092	2.99678	1	0.952539	99.4367
SP_PIR_KEYWORDS	glycolysis	3	0.833333	0.28306	ALDOA, PFKP, HK1	263	36	8979	2.84506	1	0.872944	98.9257
GOTERM_BP_FAT	GO:0019318~hexose metabolic process	7	1.94444	0.296858	ALDOA, CRYAB, PPP1R1A, PRKAG2, PFKP, HK1, PIK3R1	269	203	12092	1.55006	1	0.962825	99.7449
GOTERM_MF_FAT	GO:0048029~monosaccharide binding	3	0.833333	0.302926	ALDOA, PFKP, HK1	255	52	11963	2.70656	1	0.973277	99.471
GOTERM_BP_FAT	GO:0006007~glucose catabolic process	3	0.833333	0.361379	ALDOA, PFKP, HK1	269	57	12092	2.36588	1	0.974529	99.9501
GOTERM_BP_FAT	GO:0016052~carbohydrate catabolic process	4	1.11111	0.370448	ALDOA, CHI3L1, PFKP, HK1	269	98	12092	1.83476	1	0.976946	99.9609
GOTERM_BP_FAT	GO:0046365~monosaccharide catabolic process	3	0.833333	0.377345	ALDOA, PFKP, HK1	269	59	12092	2.28568	1	0.97855	99.9675
GOTERM_BP_FAT	GO:0019320~hexose catabolic process	3	0.833333	0.377345	ALDOA, PFKP, HK1	269	59	12092	2.28568	1	0.97855	99.9675
GOTERM_BP_FAT	GO:0005996~monosaccharide metabolic process	7	1.94444	0.403745	ALDOA, CRYAB, PPP1R1A, PRKAG2, PFKP, HK1, PIK3R1	269	230	12092	1.36809	1	0.982187	99.9844
GOTERM_BP_FAT	GO:0046164~alcohol catabolic process	3	0.833333	0.476421	ALDOA, PFKP, HK1	269	72	12092	1.87299	1	0.988768	99.9983
GOTERM_BP_FAT	GO:0044275~cellular carbohydrate catabolic process	3	0.833333	0.476421	ALDOA, PFKP, HK1	269	72	12092	1.87299	1	0.988768	99.9983
KEGG_PATHWAY	rno00010:Glycolysis / Gluconeogenesis	3	0.833333	0.664661	ALDOA, PFKP, HK1	151	84	5590	1.32214	1	0.944472	99.9997
GOTERM_MF_FAT	GO:0005529~sugar binding	4	1.11111	0.839062	ALDOA, CHI3L1, PFKP, HK1	255	215	11963	0.872813	1	0.999951	100
GOTERM_MF_FAT	GO:0030246~carbohydrate binding	6	1.66667	0.847383	ALDOA, HAPLN4, CHI3L1, PFKP, HK1, GPNMB	255	337	11963	0.835259	1	0.999955	100
Annotation Cluster 66	Enrichment Score: 0.41214866821534213
Category	Term	Count	%	PValue	Genes	List Total	Pop Hits	Pop Total	Fold Enrichment	Bonferroni	Benjamini	FDR
KEGG_PATHWAY	rno05212:Pancreatic cancer	4	1.11111	0.282345	MAPK3, RAC1, RALA, PIK3R1	151	69	5590	2.14608	1	0.80221	97.8667
GOTERM_BP_FAT	GO:0007264~small GTPase mediated signal transduction	7	1.94444	0.396037	RND2, RAB3B, MAPK3, RAC1, RHEB, RALA, ARL3	269	228	12092	1.3801	1	0.981317	99.9806
GOTERM_BP_FAT	GO:0007265~Ras protein signal transduction	3	0.833333	0.518846	MAPK3, RAC1, RALA	269	78	12092	1.72891	1	0.992013	99.9996
Annotation Cluster 67	Enrichment Score: 0.40588441736003156
Category	Term	Count	%	PValue	Genes	List Total	Pop Hits	Pop Total	Fold Enrichment	Bonferroni	Benjamini	FDR
GOTERM_BP_FAT	GO:0007411~axon guidance	5	1.38889	0.204005	LHX2, RAC1, RPL24, CXCL12, GAP43	269	105	12092	2.14056	1	0.926781	97.9109
GOTERM_BP_FAT	GO:0006928~cell motion	13	3.61111	0.214136	FMNL1, SHROOM2, AIMP1, LHX2, RAC1, CFL1, FCER1G, ITGB2, RPL24, ZEB2, LAMC1, CXCL12, GAP43	269	416	12092	1.40474	1	0.928765	98.3187
GOTERM_BP_FAT	GO:0021537~telencephalon development	4	1.11111	0.26126	LHX2, RAC1, ZEB2, CXCL12	269	80	12092	2.24758	1	0.952087	99.4107
GOTERM_BP_FAT	GO:0030182~neuron differentiation	13	3.61111	0.315653	CLU, NAPA, RPL24, CXCL12, S1PR1, CHRDL1, BTG2, APOD, LHX2, RAC1, TRAPPC4, ID3, GAP43	269	457	12092	1.27871	1	0.966698	99.8389
GOTERM_BP_FAT	GO:0032989~cellular component morphogenesis	11	3.05556	0.318503	ACTG1, EZR, APOD, LHX2, RAC1, CLU, CFL1, RPL24, LAMC1, CXCL12, GAP43	269	376	12092	1.31508	1	0.96566	99.8499
GOTERM_BP_FAT	GO:0000902~cell morphogenesis	10	2.77778	0.341139	EZR, APOD, LHX2, RAC1, CLU, CFL1, RPL24, LAMC1, CXCL12, GAP43	269	340	12092	1.32211	1	0.970162	99.9153
GOTERM_BP_FAT	GO:0048812~neuron projection morphogenesis	7	1.94444	0.344831	APOD, LHX2, RAC1, CLU, RPL24, CXCL12, GAP43	269	215	12092	1.46354	1	0.970573	99.923
GOTERM_BP_FAT	GO:0007409~axonogenesis	6	1.66667	0.400799	APOD, LHX2, RAC1, RPL24, CXCL12, GAP43	269	186	12092	1.45005	1	0.982132	99.9831
GOTERM_BP_FAT	GO:0031175~neuron projection development	8	2.22222	0.404851	APOD, LHX2, RAC1, CLU, TRAPPC4, RPL24, CXCL12, GAP43	269	273	12092	1.31727	1	0.98213	99.9849
GOTERM_BP_FAT	GO:0048858~cell projection morphogenesis	7	1.94444	0.435822	APOD, LHX2, RAC1, CLU, RPL24, CXCL12, GAP43	269	238	12092	1.32211	1	0.985784	99.9939
GOTERM_BP_FAT	GO:0000904~cell morphogenesis involved in differentiation	7	1.94444	0.451931	APOD, LHX2, RAC1, RPL24, LAMC1, CXCL12, GAP43	269	242	12092	1.30026	1	0.987211	99.9963
GOTERM_BP_FAT	GO:0032990~cell part morphogenesis	7	1.94444	0.474376	APOD, LHX2, RAC1, CLU, RPL24, CXCL12, GAP43	269	248	12092	1.2688	1	0.988859	99.9982
GOTERM_BP_FAT	GO:0031099~regeneration	4	1.11111	0.482219	APOD, CXCL12, TIMP3, GAP43	269	117	12092	1.53681	1	0.989229	99.9986
GOTERM_BP_FAT	GO:0048667~cell morphogenesis involved in neuron differentiation	6	1.66667	0.489906	APOD, LHX2, RAC1, RPL24, CXCL12, GAP43	269	207	12092	1.30295	1	0.98957	99.9989
GOTERM_BP_FAT	GO:0030030~cell projection organization	9	2.5	0.550843	APOD, LHX2, RAC1, CLU, CFL1, TRAPPC4, RPL24, CXCL12, GAP43	269	361	12092	1.12068	1	0.993646	99.9999
GOTERM_BP_FAT	GO:0048666~neuron development	8	2.22222	0.65313	APOD, LHX2, RAC1, CLU, TRAPPC4, RPL24, CXCL12, GAP43	269	347	12092	1.03635	1	0.997445	100
GOTERM_BP_FAT	GO:0030900~forebrain development	4	1.11111	0.723751	LHX2, RAC1, ZEB2, CXCL12	269	168	12092	1.07028	1	0.998769	100
Annotation Cluster 68	Enrichment Score: 0.3963409973218933
Category	Term	Count	%	PValue	Genes	List Total	Pop Hits	Pop Total	Fold Enrichment	Bonferroni	Benjamini	FDR
GOTERM_BP_FAT	GO:0008202~steroid metabolic process	6	1.66667	0.316288	HSD17B11, YWHAH, CYP11B2, OSBPL1A, HMGCS1, FDFT1	269	168	12092	1.60542	1	0.965828	99.8414
GOTERM_BP_FAT	GO:0034754~cellular hormone metabolic process	3	0.833333	0.408761	HSD17B11, YWHAH, CYP11B2	269	63	12092	2.14056	1	0.982411	99.9865
GOTERM_BP_FAT	GO:0042445~hormone metabolic process	4	1.11111	0.436098	HSD17B11, YWHAH, CYP11B2, PCSK1N	269	109	12092	1.6496	1	0.985582	99.994
GOTERM_BP_FAT	GO:0010817~regulation of hormone levels	5	1.38889	0.460786	HSD17B11, YWHAH, LTBP4, CYP11B2, PCSK1N	269	157	12092	1.43158	1	0.988003	99.9972
Annotation Cluster 69	Enrichment Score: 0.3910049553891034
Category	Term	Count	%	PValue	Genes	List Total	Pop Hits	Pop Total	Fold Enrichment	Bonferroni	Benjamini	FDR
GOTERM_BP_FAT	GO:0042060~wound healing	6	1.66667	0.342552	APOD, C3, TFPI, ANXA5, TIMP3, GAP43	269	174	12092	1.55006	1	0.970204	99.9184
GOTERM_BP_FAT	GO:0050878~regulation of body fluid levels	4	1.11111	0.388544	C3, CYP11B2, TFPI, ANXA5	269	101	12092	1.78026	1	0.980805	99.9761
GOTERM_BP_FAT	GO:0007596~blood coagulation	3	0.833333	0.431811	C3, TFPI, ANXA5	269	66	12092	2.04326	1	0.985795	99.9931
GOTERM_BP_FAT	GO:0050817~coagulation	3	0.833333	0.431811	C3, TFPI, ANXA5	269	66	12092	2.04326	1	0.985795	99.9931
GOTERM_BP_FAT	GO:0007599~hemostasis	3	0.833333	0.446911	C3, TFPI, ANXA5	269	68	12092	1.98316	1	0.986812	99.9956
Annotation Cluster 70	Enrichment Score: 0.3872747676543122
Category	Term	Count	%	PValue	Genes	List Total	Pop Hits	Pop Total	Fold Enrichment	Bonferroni	Benjamini	FDR
GOTERM_BP_FAT	GO:0030534~adult behavior	4	1.11111	0.352259	GLRB, NPY, RGD1560648, CXCL12	269	95	12092	1.8927	1	0.972325	99.9366
GOTERM_BP_FAT	GO:0008344~adult locomotory behavior	3	0.833333	0.400977	GLRB, RGD1560648, CXCL12	269	62	12092	2.17508	1	0.981855	99.9831
GOTERM_BP_FAT	GO:0007626~locomotory behavior	6	1.66667	0.487747	GLRB, RAC1, RGD1560648, FCER1G, ITGB2, CXCL12	269	208	12092	1.29668	1	0.989452	99.9988
Annotation Cluster 71	Enrichment Score: 0.3842265344158987
Category	Term	Count	%	PValue	Genes	List Total	Pop Hits	Pop Total	Fold Enrichment	Bonferroni	Benjamini	FDR
INTERPRO	IPR018247:EF-HAND 1	6	1.66667	0.26065	EPS15, FKBP9, S100A16, AIF1, CABP1, CALM2	276	128	10240	1.73913	1	1	98.8701
INTERPRO	IPR018249:EF-HAND 2	6	1.66667	0.276076	EPS15, FKBP9, S100A16, AIF1, CABP1, CALM2	276	131	10240	1.6993	1	1	99.1738
UP_SEQ_FEATURE	calcium-binding region:2	4	1.11111	0.294076	FKBP9, AIF1, CABP1, CALM2	232	60	7317	2.10259	1	1	99.4446
INTERPRO	IPR011992:EF-Hand type	6	1.66667	0.318023	EPS15, FKBP9, S100A16, AIF1, CABP1, CALM2	276	139	10240	1.6015	1	1	99.6594
SMART	SM00054:EFh	4	1.11111	0.343838	EPS15, FKBP9, CABP1, CALM2	112	95	5083	1.9109	1	0.999983	99.1006
UP_SEQ_FEATURE	calcium-binding region:1	4	1.11111	0.355059	FKBP9, AIF1, CABP1, CALM2	232	67	7317	1.88291	1	1	99.8556
GOTERM_MF_FAT	GO:0005509~calcium ion binding	16	4.44444	0.459362	FKBP9, SYT1, CLTB, S100A16, AIF1, LTBP4, CABP1, MGP, ANXA5, ANXA4, ANXA3, EPS15, ANXA6, SULF2, PCP4, CALM2	255	672	11963	1.11699	1	0.992968	99.9868
INTERPRO	IPR002048:Calcium-binding EF-hand	4	1.11111	0.471801	EPS15, FKBP9, CABP1, CALM2	276	95	10240	1.56217	1	1	99.9923
UP_SEQ_FEATURE	domain:EF-hand 1	4	1.11111	0.498018	FKBP9, AIF1, CABP1, CALM2	232	84	7317	1.50185	1	1	99.9966
UP_SEQ_FEATURE	domain:EF-hand 2	4	1.11111	0.53711	FKBP9, AIF1, CABP1, CALM2	232	89	7317	1.41747	1	1	99.999
INTERPRO	IPR018248:EF hand	3	0.833333	0.670435	EPS15, CABP1, CALM2	276	85	10240	1.30946	1	1	100
SP_PIR_KEYWORDS	calcium	12	3.33333	0.767438	ANXA6, SYT1, FKBP9, S100A16, CLTB, PCP4, AIF1, CABP1, ANXA5, ANXA4, CALM2, ANXA3	263	449	8979	0.912446	1	0.99649	100
Annotation Cluster 72	Enrichment Score: 0.37985752650326443
Category	Term	Count	%	PValue	Genes	List Total	Pop Hits	Pop Total	Fold Enrichment	Bonferroni	Benjamini	FDR
GOTERM_CC_FAT	GO:0044431~Golgi apparatus part	9	2.5	0.263754	AP1M1, CLTB, GORASP2, RAC1, TRAPPC4, TMED10, GNAS, PCSK1N, SYT17	261	252	10776	1.47455	1	0.753481	98.4627
GOTERM_CC_FAT	GO:0005794~Golgi apparatus	19	5.27778	0.344474	AP1M1, CLTB, CRYAB, NAPA, CD74, ARL3, RT1-BB, RABAC1, ATP6V0C, PTGDS, SULF2, GORASP2, RAC1, TRAPPC4, PEBP1, TMED10, GNAS, PCSK1N, SYT17	261	667	10776	1.1761	1	0.814437	99.6844
SP_PIR_KEYWORDS	golgi apparatus	8	2.22222	0.798126	RABAC1, AP1M1, PTGDS, GORASP2, TRAPPC4, TMED10, PCSK1N, ARL3	263	307	8979	0.88966	1	0.997672	100
Annotation Cluster 73	Enrichment Score: 0.3599931265721118
Category	Term	Count	%	PValue	Genes	List Total	Pop Hits	Pop Total	Fold Enrichment	Bonferroni	Benjamini	FDR
GOTERM_BP_FAT	GO:0009991~response to extracellular stimulus	10	2.77778	0.227989	AES, ASS1, NPY, MAP1LC3A, ALB, AIF1, JUN, DAD1, MGP, TIMP3	269	302	12092	1.48847	1	0.938281	98.7564
GOTERM_BP_FAT	GO:0031667~response to nutrient levels	8	2.22222	0.434781	ASS1, NPY, MAP1LC3A, ALB, JUN, DAD1, MGP, TIMP3	269	282	12092	1.27522	1	0.985842	99.9937
GOTERM_BP_FAT	GO:0007584~response to nutrient	4	1.11111	0.839143	ASS1, DAD1, MGP, TIMP3	269	206	12092	0.872848	1	0.999791	100
Annotation Cluster 74	Enrichment Score: 0.3448068459253179
Category	Term	Count	%	PValue	Genes	List Total	Pop Hits	Pop Total	Fold Enrichment	Bonferroni	Benjamini	FDR
KEGG_PATHWAY	rno04650:Natural killer cell mediated cytotoxicity	5	1.38889	0.280575	MAPK3, RAC1, FCER1G, ITGB2, PIK3R1	151	100	5590	1.85099	1	0.81229	97.8049
GOTERM_BP_FAT	GO:0007626~locomotory behavior	6	1.66667	0.487747	GLRB, RAC1, RGD1560648, FCER1G, ITGB2, CXCL12	269	208	12092	1.29668	1	0.989452	99.9988
GOTERM_BP_FAT	GO:0006935~chemotaxis	3	0.833333	0.552414	RAC1, FCER1G, ITGB2	269	83	12092	1.62476	1	0.993672	99.9999
GOTERM_BP_FAT	GO:0042330~taxis	3	0.833333	0.552414	RAC1, FCER1G, ITGB2	269	83	12092	1.62476	1	0.993672	99.9999
Annotation Cluster 75	Enrichment Score: 0.33669783728214764
Category	Term	Count	%	PValue	Genes	List Total	Pop Hits	Pop Total	Fold Enrichment	Bonferroni	Benjamini	FDR
GOTERM_MF_FAT	GO:0031406~carboxylic acid binding	6	1.66667	0.273467	GLRB, PLOD1, ALB, EGLN3, NDUFAB1, SLC1A1	255	165	11963	1.70595	1	0.964297	99.0349
GOTERM_MF_FAT	GO:0016597~amino acid binding	3	0.833333	0.475262	GLRB, NDUFAB1, SLC1A1	255	75	11963	1.87655	1	0.99307	99.9915
GOTERM_MF_FAT	GO:0043176~amine binding	3	0.833333	0.751741	GLRB, NDUFAB1, SLC1A1	255	126	11963	1.11699	1	0.999654	100
Annotation Cluster 76	Enrichment Score: 0.33581431778202797
Category	Term	Count	%	PValue	Genes	List Total	Pop Hits	Pop Total	Fold Enrichment	Bonferroni	Benjamini	FDR
UP_SEQ_FEATURE	sequence variant	7	1.94444	0.146719	HBA-A2, ALB, CYP11B2, PRDX5, CTSB, COX5B, FDFT1	232	113	7317	1.95373	1	1	90.6152
GOTERM_BP_FAT	GO:0003013~circulatory system process	4	1.11111	0.671832	HBA-A2, NPY, ALB, CYP11B2	269	155	12092	1.16004	1	0.997816	100
GOTERM_BP_FAT	GO:0008015~blood circulation	4	1.11111	0.671832	HBA-A2, NPY, ALB, CYP11B2	269	155	12092	1.16004	1	0.997816	100
GOTERM_BP_FAT	GO:0008217~regulation of blood pressure	3	0.833333	0.685069	HBA-A2, NPY, CYP11B2	269	106	12092	1.27222	1	0.998189	100
Annotation Cluster 77	Enrichment Score: 0.33404967764176435
Category	Term	Count	%	PValue	Genes	List Total	Pop Hits	Pop Total	Fold Enrichment	Bonferroni	Benjamini	FDR
GOTERM_CC_FAT	GO:0030424~axon	7	1.94444	0.339564	SNCB, VIM, PEBP1, SYNJ2, RGD1560648, GAP43, NEFM	261	197	10776	1.46706	1	0.812516	99.6506
GOTERM_CC_FAT	GO:0043679~nerve terminal	3	0.833333	0.409997	SNCB, PEBP1, SYNJ2	261	58	10776	2.13555	1	0.857153	99.9249
GOTERM_CC_FAT	GO:0033267~axon part	3	0.833333	0.572046	SNCB, PEBP1, SYNJ2	261	79	10776	1.56787	1	0.932493	99.9991
GOTERM_CC_FAT	GO:0044463~cell projection part	7	1.94444	0.578987	ARC, EZR, SNCB, CNN3, PEBP1, SYNJ2, NRGN	261	254	10776	1.13784	1	0.932627	99.9992
Annotation Cluster 78	Enrichment Score: 0.3334604702708174
Category	Term	Count	%	PValue	Genes	List Total	Pop Hits	Pop Total	Fold Enrichment	Bonferroni	Benjamini	FDR
GOTERM_BP_FAT	GO:0000375~RNA splicing, via transesterification reactions	5	1.38889	0.285667	POLR2E, HNRNPF, GTF2F2, CPSF3, YBX1	269	122	12092	1.84228	1	0.961111	99.6666
GOTERM_BP_FAT	GO:0000377~RNA splicing, via transesterification reactions with bulged adenosine as nucleophile	5	1.38889	0.285667	POLR2E, HNRNPF, GTF2F2, CPSF3, YBX1	269	122	12092	1.84228	1	0.961111	99.6666
GOTERM_BP_FAT	GO:0000398~nuclear mRNA splicing, via spliceosome	5	1.38889	0.285667	POLR2E, HNRNPF, GTF2F2, CPSF3, YBX1	269	122	12092	1.84228	1	0.961111	99.6666
GOTERM_BP_FAT	GO:0008380~RNA splicing	5	1.38889	0.563647	POLR2E, HNRNPF, GTF2F2, CPSF3, YBX1	269	179	12092	1.25563	1	0.994199	99.9999
GOTERM_BP_FAT	GO:0016071~mRNA metabolic process	6	1.66667	0.629143	POLR2E, HNRNPF, GTF2F2, ELAVL1, CPSF3, YBX1	269	243	12092	1.10992	1	0.996957	100
GOTERM_BP_FAT	GO:0006397~mRNA processing	5	1.38889	0.688341	POLR2E, HNRNPF, GTF2F2, CPSF3, YBX1	269	210	12092	1.07028	1	0.998256	100
GOTERM_BP_FAT	GO:0006396~RNA processing	7	1.94444	0.814018	POLR2E, WDR55, HNRNPF, GTF2F2, CPSF3, YBX1, RPS7	269	360	12092	0.87406	1	0.999653	100
Annotation Cluster 79	Enrichment Score: 0.32415492168033894
Category	Term	Count	%	PValue	Genes	List Total	Pop Hits	Pop Total	Fold Enrichment	Bonferroni	Benjamini	FDR
GOTERM_BP_FAT	GO:0042246~tissue regeneration	3	0.833333	0.263224	APOD, TIMP3, GAP43	269	45	12092	2.99678	1	0.952539	99.4367
GOTERM_BP_FAT	GO:0042060~wound healing	6	1.66667	0.342552	APOD, C3, TFPI, ANXA5, TIMP3, GAP43	269	174	12092	1.55006	1	0.970204	99.9184
GOTERM_BP_FAT	GO:0031099~regeneration	4	1.11111	0.482219	APOD, CXCL12, TIMP3, GAP43	269	117	12092	1.53681	1	0.989229	99.9986
GOTERM_BP_FAT	GO:0040007~growth	5	1.38889	0.705908	APOD, NPM1, CCNG1, TIMP3, GAP43	269	215	12092	1.04539	1	0.998508	100
GOTERM_BP_FAT	GO:0048589~developmental growth	3	0.833333	0.780157	APOD, TIMP3, GAP43	269	128	12092	1.05355	1	0.999396	100
Annotation Cluster 80	Enrichment Score: 0.31811416931235037
Category	Term	Count	%	PValue	Genes	List Total	Pop Hits	Pop Total	Fold Enrichment	Bonferroni	Benjamini	FDR
GOTERM_BP_FAT	GO:0034622~cellular macromolecular complex assembly	7	1.94444	0.432507	EIF6, CALY, TUBB2B, TUBB2A, NPM1, RPL24, COX15	269	237	12092	1.32769	1	0.98567	99.9933
GOTERM_BP_FAT	GO:0043623~cellular protein complex assembly	4	1.11111	0.470848	CALY, TUBB2B, TUBB2A, COX15	269	115	12092	1.56354	1	0.988529	99.9979
GOTERM_BP_FAT	GO:0034621~cellular macromolecular complex subunit organization	7	1.94444	0.545486	EIF6, CALY, TUBB2B, TUBB2A, NPM1, RPL24, COX15	269	265	12092	1.1874	1	0.993392	99.9998
Annotation Cluster 81	Enrichment Score: 0.312839651910969
Category	Term	Count	%	PValue	Genes	List Total	Pop Hits	Pop Total	Fold Enrichment	Bonferroni	Benjamini	FDR
GOTERM_BP_FAT	GO:0007595~lactation	3	0.833333	0.197567	COX2, NME1, APRT	269	37	12092	3.64473	1	0.922305	97.6051
GOTERM_BP_FAT	GO:0030879~mammary gland development	3	0.833333	0.620322	COX2, NME1, APRT	269	94	12092	1.43463	1	0.996763	100
GOTERM_BP_FAT	GO:0048732~gland development	3	0.833333	0.940047	COX2, NME1, APRT	269	201	12092	0.67092	1	0.999993	100
Annotation Cluster 82	Enrichment Score: 0.3063655184355831
Category	Term	Count	%	PValue	Genes	List Total	Pop Hits	Pop Total	Fold Enrichment	Bonferroni	Benjamini	FDR
GOTERM_BP_FAT	GO:0046649~lymphocyte activation	6	1.66667	0.316288	SWAP70, ITGB2, CXCL12, CBFB, PIK3R1, CD74	269	168	12092	1.60542	1	0.965828	99.8414
GOTERM_BP_FAT	GO:0051094~positive regulation of developmental process	8	2.22222	0.533551	JUN, CLU, ITGB2, GNAS, RT1-BA, CXCL12, PIK3R1, CD74	269	311	12092	1.15631	1	0.992867	99.9998
GOTERM_BP_FAT	GO:0042110~T cell activation	3	0.833333	0.713911	ITGB2, CXCL12, CD74	269	112	12092	1.20406	1	0.998579	100
Annotation Cluster 83	Enrichment Score: 0.296984157088376
Category	Term	Count	%	PValue	Genes	List Total	Pop Hits	Pop Total	Fold Enrichment	Bonferroni	Benjamini	FDR
GOTERM_BP_FAT	GO:0042325~regulation of phosphorylation	12	3.33333	0.276778	DYNLL1, AIF1, JUN, NPM1, RAC1, PRKAG2, PEBP1, DGKZ, ITGB2, ZEB2, PPP1R14A, CD74	269	399	12092	1.35193	1	0.958394	99.5889
GOTERM_BP_FAT	GO:0051174~regulation of phosphorus metabolic process	12	3.33333	0.317409	DYNLL1, AIF1, JUN, NPM1, RAC1, PRKAG2, PEBP1, DGKZ, ITGB2, ZEB2, PPP1R14A, CD74	269	415	12092	1.29981	1	0.965749	99.8457
GOTERM_BP_FAT	GO:0019220~regulation of phosphate metabolic process	12	3.33333	0.317409	DYNLL1, AIF1, JUN, NPM1, RAC1, PRKAG2, PEBP1, DGKZ, ITGB2, ZEB2, PPP1R14A, CD74	269	415	12092	1.29981	1	0.965749	99.8457
GOTERM_BP_FAT	GO:0001932~regulation of protein amino acid phosphorylation	6	1.66667	0.329405	AIF1, JUN, PRKAG2, PEBP1, ITGB2, ZEB2	269	171	12092	1.57725	1	0.968095	99.8858
GOTERM_BP_FAT	GO:0044093~positive regulation of molecular function	13	3.61111	0.456496	PRKAG2, ZEB2, ITGB2, CXCL12, CD74, S1PR1, NME1, NPM1, RAC1, DGKZ, GNAS, PSMD7, CALM2	269	507	12092	1.15261	1	0.987525	99.9968
GOTERM_BP_FAT	GO:0033674~positive regulation of kinase activity	6	1.66667	0.464705	NPM1, RAC1, PRKAG2, DGKZ, ZEB2, CD74	269	199	12092	1.35533	1	0.988199	99.9975
GOTERM_BP_FAT	GO:0051347~positive regulation of transferase activity	6	1.66667	0.487747	NPM1, RAC1, PRKAG2, DGKZ, ZEB2, CD74	269	208	12092	1.29668	1	0.989452	99.9988
GOTERM_BP_FAT	GO:0031399~regulation of protein modification process	7	1.94444	0.587538	AIF1, JUN, PRKAG2, PEBP1, ITGB2, ZEB2, PSMD7	269	279	12092	1.12782	1	0.995506	100
GOTERM_BP_FAT	GO:0045860~positive regulation of protein kinase activity	5	1.38889	0.615042	NPM1, PRKAG2, DGKZ, ZEB2, CD74	269	191	12092	1.17675	1	0.996618	100
GOTERM_BP_FAT	GO:0043549~regulation of kinase activity	6	1.66667	0.761489	NPM1, RAC1, PRKAG2, DGKZ, ZEB2, CD74	269	285	12092	0.946351	1	0.9992	100
GOTERM_BP_FAT	GO:0043085~positive regulation of catalytic activity	9	2.5	0.773075	S1PR1, NPM1, RAC1, PRKAG2, DGKZ, ZEB2, GNAS, PSMD7, CD74	269	444	12092	0.911183	1	0.999322	100
GOTERM_BP_FAT	GO:0051338~regulation of transferase activity	6	1.66667	0.796773	NPM1, RAC1, PRKAG2, DGKZ, ZEB2, CD74	269	299	12092	0.90204	1	0.999533	100
GOTERM_BP_FAT	GO:0045859~regulation of protein kinase activity	5	1.38889	0.855334	NPM1, PRKAG2, DGKZ, ZEB2, CD74	269	271	12092	0.829367	1	0.999857	100
Annotation Cluster 84	Enrichment Score: 0.2948737859566741
Category	Term	Count	%	PValue	Genes	List Total	Pop Hits	Pop Total	Fold Enrichment	Bonferroni	Benjamini	FDR
GOTERM_MF_FAT	GO:0003713~transcription coactivator activity	4	1.11111	0.293021	YAF2, NPM1, SCAND1, CBFB	255	89	11963	2.10848	1	0.971205	99.3506
GOTERM_MF_FAT	GO:0003712~transcription cofactor activity	5	1.38889	0.461306	AES, YAF2, NPM1, SCAND1, CBFB	255	164	11963	1.4303	1	0.992642	99.9875
GOTERM_MF_FAT	GO:0008134~transcription factor binding	8	2.22222	0.491724	AES, YAF2, JUN, LMO4, NPM1, ID3, SCAND1, CBFB	255	309	11963	1.21459	1	0.993722	99.9946
GOTERM_MF_FAT	GO:0016563~transcription activator activity	7	1.94444	0.555889	YWHAH, DBP, YAF2, JUN, NPM1, SCAND1, CBFB	255	282	11963	1.16453	1	0.995772	99.9992
GOTERM_MF_FAT	GO:0030528~transcription regulator activity	18	5	0.907891	GTF2H3, ZEB2, CBFB, YWHAH, AES, DBP, YAF2, JUN, LHX2, MAPK3, NPM1, GTF2F2, TCEB2, BHLHE40, ID3, BHLHE41, NEUROD6, SCAND1	255	1051	11963	0.80347	1	0.999994	100
Annotation Cluster 85	Enrichment Score: 0.2908997775076084
Category	Term	Count	%	PValue	Genes	List Total	Pop Hits	Pop Total	Fold Enrichment	Bonferroni	Benjamini	FDR
GOTERM_BP_FAT	GO:0014020~primary neural tube formation	3	0.833333	0.205687	LMO4, CFL1, ZEB2	269	38	12092	3.54882	1	0.927315	97.9845
GOTERM_BP_FAT	GO:0001667~ameboidal cell migration	3	0.833333	0.24671	CFL1, ZEB2, CXCL12	269	43	12092	3.13616	1	0.946351	99.1798
GOTERM_BP_FAT	GO:0001841~neural tube formation	3	0.833333	0.263224	LMO4, CFL1, ZEB2	269	45	12092	2.99678	1	0.952539	99.4367
GOTERM_BP_FAT	GO:0001838~embryonic epithelial tube formation	3	0.833333	0.287993	LMO4, CFL1, ZEB2	269	48	12092	2.80948	1	0.961642	99.6846
GOTERM_BP_FAT	GO:0035148~tube lumen formation	3	0.833333	0.329019	LMO4, CFL1, ZEB2	269	53	12092	2.54443	1	0.968471	99.8847
GOTERM_BP_FAT	GO:0035239~tube morphogenesis	5	1.38889	0.450996	LMO4, CFL1, MGP, ZEB2, CXCL12	269	155	12092	1.45005	1	0.987281	99.9962
GOTERM_BP_FAT	GO:0016331~morphogenesis of embryonic epithelium	3	0.833333	0.476421	LMO4, CFL1, ZEB2	269	72	12092	1.87299	1	0.988768	99.9983
GOTERM_BP_FAT	GO:0021915~neural tube development	3	0.833333	0.497918	LMO4, CFL1, ZEB2	269	75	12092	1.79807	1	0.990294	99.9992
GOTERM_BP_FAT	GO:0060562~epithelial tube morphogenesis	3	0.833333	0.648469	LMO4, CFL1, ZEB2	269	99	12092	1.36217	1	0.997446	100
GOTERM_BP_FAT	GO:0043009~chordate embryonic development	8	2.22222	0.732671	HBA-A2, LMO4, GRN, CFL1, DAD1, ZEB2, GNAS, YBX1	269	376	12092	0.956419	1	0.998832	100
GOTERM_BP_FAT	GO:0009792~embryonic development ending in birth or egg hatching	8	2.22222	0.745027	HBA-A2, LMO4, GRN, CFL1, DAD1, ZEB2, GNAS, YBX1	269	381	12092	0.943867	1	0.999007	100
GOTERM_BP_FAT	GO:0035295~tube development	5	1.38889	0.803988	LMO4, CFL1, MGP, ZEB2, CXCL12	269	248	12092	0.906284	1	0.999573	100
GOTERM_BP_FAT	GO:0048598~embryonic morphogenesis	6	1.66667	0.845721	LMO4, CFL1, ZEB2, GNAS, TXNRD1, CML3	269	322	12092	0.837609	1	0.999816	100
GOTERM_BP_FAT	GO:0002009~morphogenesis of an epithelium	3	0.833333	0.861836	LMO4, CFL1, ZEB2	269	155	12092	0.870032	1	0.999878	100
GOTERM_BP_FAT	GO:0048729~tissue morphogenesis	4	1.11111	0.883071	LMO4, CFL1, ZEB2, TXNRD1	269	227	12092	0.7921	1	0.999929	100
GOTERM_BP_FAT	GO:0001701~in utero embryonic development	4	1.11111	0.893497	HBA-A2, GRN, DAD1, YBX1	269	233	12092	0.771703	1	0.999947	100
Annotation Cluster 86	Enrichment Score: 0.25470264561774175
Category	Term	Count	%	PValue	Genes	List Total	Pop Hits	Pop Total	Fold Enrichment	Bonferroni	Benjamini	FDR
GOTERM_BP_FAT	GO:0046649~lymphocyte activation	6	1.66667	0.316288	SWAP70, ITGB2, CXCL12, CBFB, PIK3R1, CD74	269	168	12092	1.60542	1	0.965828	99.8414
GOTERM_BP_FAT	GO:0002520~immune system development	7	1.94444	0.52973	HBA-A2, CRIP2, SWAP70, ROGDI, CBFB, PIK3R1, CD74	269	262	12092	1.201	1	0.992876	99.9997
GOTERM_BP_FAT	GO:0030097~hemopoiesis	6	1.66667	0.564706	HBA-A2, CRIP2, ROGDI, CBFB, PIK3R1, CD74	269	226	12092	1.19341	1	0.994183	99.9999
GOTERM_BP_FAT	GO:0030098~lymphocyte differentiation	3	0.833333	0.626087	CBFB, PIK3R1, CD74	269	95	12092	1.41953	1	0.996868	100
GOTERM_BP_FAT	GO:0048534~hemopoietic or lymphoid organ development	6	1.66667	0.653945	HBA-A2, CRIP2, ROGDI, CBFB, PIK3R1, CD74	269	250	12092	1.07884	1	0.99743	100
GOTERM_BP_FAT	GO:0002521~leukocyte differentiation	3	0.833333	0.764977	CBFB, PIK3R1, CD74	269	124	12092	1.08754	1	0.999226	100
Annotation Cluster 87	Enrichment Score: 0.2466831021008032
Category	Term	Count	%	PValue	Genes	List Total	Pop Hits	Pop Total	Fold Enrichment	Bonferroni	Benjamini	FDR
GOTERM_BP_FAT	GO:0032496~response to lipopolysaccharide	4	1.11111	0.482219	ALDOA, ASS1, JUN, MAPK3	269	117	12092	1.53681	1	0.989229	99.9986
GOTERM_BP_FAT	GO:0002237~response to molecule of bacterial origin	4	1.11111	0.542547	ALDOA, ASS1, JUN, MAPK3	269	128	12092	1.40474	1	0.993237	99.9998
GOTERM_BP_FAT	GO:0009617~response to bacterium	5	1.38889	0.695455	ALDOA, ASS1, JUN, MAPK3, FCER1G	269	212	12092	1.06018	1	0.998336	100
Annotation Cluster 88	Enrichment Score: 0.24502472517836854
Category	Term	Count	%	PValue	Genes	List Total	Pop Hits	Pop Total	Fold Enrichment	Bonferroni	Benjamini	FDR
SMART	SM00248:ANK	4	1.11111	0.461978	OSBPL1A, ANKIB1, DGKZ, AGAP3	112	115	5083	1.57857	1	0.999978	99.9023
INTERPRO	IPR002110:Ankyrin	4	1.11111	0.600859	OSBPL1A, ANKIB1, DGKZ, AGAP3	276	115	10240	1.29049	1	1	99.9999
SP_PIR_KEYWORDS	ank repeat	4	1.11111	0.663029	OSBPL1A, ANKIB1, DGKZ, AGAP3	263	116	8979	1.17726	1	0.991395	100
Annotation Cluster 89	Enrichment Score: 0.24282543227550069
Category	Term	Count	%	PValue	Genes	List Total	Pop Hits	Pop Total	Fold Enrichment	Bonferroni	Benjamini	FDR
GOTERM_BP_FAT	GO:0030384~phosphoinositide metabolic process	3	0.833333	0.416496	SYNJ2, PIGP, PIK3R1	269	64	12092	2.10711	1	0.983529	99.9892
GOTERM_BP_FAT	GO:0006644~phospholipid metabolic process	5	1.38889	0.475358	SYNJ2, AGPAT4, PIGP, PIK3R1, FDFT1	269	160	12092	1.40474	1	0.988808	99.9982
GOTERM_BP_FAT	GO:0019637~organophosphate metabolic process	5	1.38889	0.527406	SYNJ2, AGPAT4, PIGP, PIK3R1, FDFT1	269	171	12092	1.31438	1	0.992775	99.9997
GOTERM_BP_FAT	GO:0006650~glycerophospholipid metabolic process	3	0.833333	0.674941	SYNJ2, PIGP, PIK3R1	269	104	12092	1.29668	1	0.997887	100
GOTERM_BP_FAT	GO:0046486~glycerolipid metabolic process	3	0.833333	0.866622	SYNJ2, PIGP, PIK3R1	269	157	12092	0.858949	1	0.999891	100
Annotation Cluster 90	Enrichment Score: 0.2388953446442286
Category	Term	Count	%	PValue	Genes	List Total	Pop Hits	Pop Total	Fold Enrichment	Bonferroni	Benjamini	FDR
GOTERM_BP_FAT	GO:0019725~cellular homeostasis	14	3.88889	0.207982	ALDOA, TF, GLRB, PRDX5, CKB, S1PR1, JUN, MT2A, NPM1, RGD1560648, TXNRD1, SH3BGRL3, MT3, FTL	269	453	12092	1.38923	1	0.928471	98.0809
GOTERM_BP_FAT	GO:0042592~homeostatic process	18	5	0.420435	ALDOA, TF, GLRB, CYP11B2, PRDX5, CKB, HBA-A2, S1PR1, NPC2, JUN, MT2A, NPM1, RAC1, RGD1560648, TXNRD1, SH3BGRL3, FTL, MT3	269	714	12092	1.13324	1	0.984078	99.9904
GOTERM_BP_FAT	GO:0050801~ion homeostasis	10	2.77778	0.536402	TF, GLRB, S1PR1, JUN, CYP11B2, MT2A, RGD1560648, FTL, CKB, MT3	269	402	12092	1.1182	1	0.99302	99.9998
GOTERM_BP_FAT	GO:0006873~cellular ion homeostasis	9	2.5	0.579005	TF, GLRB, S1PR1, JUN, MT2A, RGD1560648, FTL, CKB, MT3	269	370	12092	1.09342	1	0.99509	100
GOTERM_BP_FAT	GO:0055082~cellular chemical homeostasis	9	2.5	0.594297	TF, GLRB, S1PR1, JUN, MT2A, RGD1560648, FTL, CKB, MT3	269	375	12092	1.07884	1	0.99586	100
GOTERM_BP_FAT	GO:0048878~chemical homeostasis	11	3.05556	0.655756	TF, GLRB, NPC2, S1PR1, JUN, CYP11B2, MT2A, RGD1560648, FTL, CKB, MT3	269	492	12092	1.00502	1	0.997409	100
GOTERM_BP_FAT	GO:0055080~cation homeostasis	6	1.66667	0.693948	TF, S1PR1, CYP11B2, MT2A, FTL, MT3	269	262	12092	1.02943	1	0.998357	100
GOTERM_BP_FAT	GO:0030003~cellular cation homeostasis	5	1.38889	0.763181	TF, S1PR1, MT2A, FTL, MT3	269	233	12092	0.964628	1	0.999212	100
GOTERM_BP_FAT	GO:0030005~cellular di-, tri-valent inorganic cation homeostasis	4	1.11111	0.841521	TF, S1PR1, MT2A, FTL	269	207	12092	0.868631	1	0.999796	100
GOTERM_BP_FAT	GO:0055066~di-, tri-valent inorganic cation homeostasis	4	1.11111	0.865735	TF, S1PR1, MT2A, FTL	269	218	12092	0.824801	1	0.999891	100
Annotation Cluster 91	Enrichment Score: 0.23823154744517705
Category	Term	Count	%	PValue	Genes	List Total	Pop Hits	Pop Total	Fold Enrichment	Bonferroni	Benjamini	FDR
SP_PIR_KEYWORDS	palmitate	7	1.94444	0.314345	GNAZ, SYT1, S1PR1, GORASP2, S1PR5, GNAS, GAP43	263	158	8979	1.51256	1	0.882906	99.415
UP_SEQ_FEATURE	lipid moiety-binding region:S-palmitoyl cysteine	6	1.66667	0.442197	GNAZ, SYT1, S1PR1, S1PR5, GNAS, GAP43	232	138	7317	1.37125	1	1	99.9834
GOTERM_BP_FAT	GO:0007188~G-protein signaling, coupled to cAMP nucleotide second messenger	3	0.833333	0.497918	GNAZ, S1PR1, GNAS	269	75	12092	1.79807	1	0.990294	99.9992
GOTERM_BP_FAT	GO:0045761~regulation of adenylate cyclase activity	3	0.833333	0.518846	GNAZ, S1PR1, GNAS	269	78	12092	1.72891	1	0.992013	99.9996
GOTERM_BP_FAT	GO:0007187~G-protein signaling, coupled to cyclic nucleotide second messenger	3	0.833333	0.532472	GNAZ, S1PR1, GNAS	269	80	12092	1.68569	1	0.992889	99.9997
GOTERM_BP_FAT	GO:0031279~regulation of cyclase activity	3	0.833333	0.539186	GNAZ, S1PR1, GNAS	269	81	12092	1.66488	1	0.993039	99.9998
GOTERM_BP_FAT	GO:0051339~regulation of lyase activity	3	0.833333	0.552414	GNAZ, S1PR1, GNAS	269	83	12092	1.62476	1	0.993672	99.9999
GOTERM_BP_FAT	GO:0019933~cAMP-mediated signaling	3	0.833333	0.578061	GNAZ, S1PR1, GNAS	269	87	12092	1.55006	1	0.995113	100
GOTERM_BP_FAT	GO:0030817~regulation of cAMP biosynthetic process	3	0.833333	0.578061	GNAZ, S1PR1, GNAS	269	87	12092	1.55006	1	0.995113	100
GOTERM_BP_FAT	GO:0030814~regulation of cAMP metabolic process	3	0.833333	0.584303	GNAZ, S1PR1, GNAS	269	88	12092	1.53244	1	0.995373	100
GOTERM_BP_FAT	GO:0019935~cyclic-nucleotide-mediated signaling	3	0.833333	0.626087	GNAZ, S1PR1, GNAS	269	95	12092	1.41953	1	0.996868	100
GOTERM_BP_FAT	GO:0030808~regulation of nucleotide biosynthetic process	3	0.833333	0.637413	GNAZ, S1PR1, GNAS	269	97	12092	1.39026	1	0.997174	100
GOTERM_BP_FAT	GO:0030802~regulation of cyclic nucleotide biosynthetic process	3	0.833333	0.637413	GNAZ, S1PR1, GNAS	269	97	12092	1.39026	1	0.997174	100
GOTERM_BP_FAT	GO:0030799~regulation of cyclic nucleotide metabolic process	3	0.833333	0.648469	GNAZ, S1PR1, GNAS	269	99	12092	1.36217	1	0.997446	100
GOTERM_BP_FAT	GO:0006140~regulation of nucleotide metabolic process	3	0.833333	0.669779	GNAZ, S1PR1, GNAS	269	103	12092	1.30927	1	0.997782	100
GOTERM_BP_FAT	GO:0019932~second-messenger-mediated signaling	4	1.11111	0.727467	GNAZ, S1PR1, NPY, GNAS	269	169	12092	1.06394	1	0.998807	100
SP_PIR_KEYWORDS	transducer	6	1.66667	0.997354	GNAZ, OLR59, S1PR1, GPR56, S1PR5, GNAS	263	449	8979	0.456223	1	1	100
Annotation Cluster 92	Enrichment Score: 0.23642508322711234
Category	Term	Count	%	PValue	Genes	List Total	Pop Hits	Pop Total	Fold Enrichment	Bonferroni	Benjamini	FDR
KEGG_PATHWAY	rno04912:GnRH signaling pathway	4	1.11111	0.46481	JUN, MAPK3, GNAS, CALM2	151	94	5590	1.57531	1	0.876221	99.929
KEGG_PATHWAY	rno04270:Vascular smooth muscle contraction	4	1.11111	0.589406	MAPK3, GNAS, CALM2, PPP1R14A	151	113	5590	1.31044	1	0.932231	99.9967
KEGG_PATHWAY	rno04916:Melanogenesis	3	0.833333	0.71291	MAPK3, GNAS, CALM2	151	92	5590	1.20717	1	0.949732	99.9999
Annotation Cluster 93	Enrichment Score: 0.20769276839804818
Category	Term	Count	%	PValue	Genes	List Total	Pop Hits	Pop Total	Fold Enrichment	Bonferroni	Benjamini	FDR
GOTERM_CC_FAT	GO:0005626~insoluble fraction	19	5.27778	0.556932	GFAP, GLRB, SNCB, CRYAB, ITGB2, CYB5A, CYB5B, CAMK2N1, POR, FDFT1, CBR1, DYNLL1, NME1, MAPK3, RAC1, PEBP1, TMED10, SYNJ2, GNAS	261	755	10776	1.03902	1	0.928215	99.9985
GOTERM_CC_FAT	GO:0000267~cell fraction	24	6.66667	0.561445	GFAP, GLRB, SNCB, CRYAB, PFKP, ITGB2, CYB5A, CYB5B, CAMK2N1, POR, FDFT1, HBA-A2, CBR1, DYNLL1, PLOD1, NME1, MAPK3, RAC1, PEBP1, TMED10, SYNJ2, GNAS, CTSB, PTMS	261	967	10776	1.02471	1	0.928802	99.9987
GOTERM_CC_FAT	GO:0005792~microsome	7	1.94444	0.609369	CBR1, NME1, TMED10, CYB5A, CYB5B, POR, FDFT1	261	262	10776	1.1031	1	0.943793	99.9997
GOTERM_CC_FAT	GO:0042598~vesicular fraction	7	1.94444	0.638517	CBR1, NME1, TMED10, CYB5A, CYB5B, POR, FDFT1	261	270	10776	1.07041	1	0.954436	99.9999
GOTERM_CC_FAT	GO:0005624~membrane fraction	16	4.44444	0.752272	GFAP, GLRB, SNCB, CYB5A, ITGB2, CYB5B, CAMK2N1, POR, FDFT1, CBR1, DYNLL1, NME1, RAC1, PEBP1, TMED10, GNAS	261	716	10776	0.922622	1	0.980222	100
Annotation Cluster 94	Enrichment Score: 0.19826358230245072
Category	Term	Count	%	PValue	Genes	List Total	Pop Hits	Pop Total	Fold Enrichment	Bonferroni	Benjamini	FDR
GOTERM_BP_FAT	GO:0032268~regulation of cellular protein metabolic process	12	3.33333	0.318508	RPS18, AIF1, JUN, MAPK3, PRKAG2, PEBP1, ITGB2, ZEB2, RPS4X, TIMP3, PSMD7, PIK3R1	269	416	12092	1.29668	1	0.965087	99.8499
GOTERM_BP_FAT	GO:0032270~positive regulation of cellular protein metabolic process	5	1.38889	0.729285	AIF1, MAPK3, PRKAG2, RPS4X, PSMD7	269	222	12092	1.01243	1	0.998778	100
GOTERM_BP_FAT	GO:0051247~positive regulation of protein metabolic process	5	1.38889	0.763181	AIF1, MAPK3, PRKAG2, RPS4X, PSMD7	269	233	12092	0.964628	1	0.999212	100
GOTERM_BP_FAT	GO:0031401~positive regulation of protein modification process	3	0.833333	0.90845	AIF1, PRKAG2, PSMD7	269	178	12092	0.757612	1	0.99997	100
Annotation Cluster 95	Enrichment Score: 0.19149826690364927
Category	Term	Count	%	PValue	Genes	List Total	Pop Hits	Pop Total	Fold Enrichment	Bonferroni	Benjamini	FDR
GOTERM_CC_FAT	GO:0031974~membrane-enclosed lumen	33	9.16667	0.397016	ALDOA, EIF6, FKBP9, BCKDK, GRPEL1, POLR2E, MRPS15, TDRD7, LMO4, VIM, CLU, PRKAG2, WDR55, ALB, HNRNPF, RTF1, NPM1, COX17, OLFM1, TXNIP, GARS, GTF2H3, RGD1566136, RPS7, TST, C1QBP, MRPS18A, JUN, GTF2F2, CFL1, MAPK3, TCEB2, CALM2	261	1255	10776	1.08564	1	0.854547	99.899
GOTERM_CC_FAT	GO:0043233~organelle lumen	31	8.61111	0.487101	ALDOA, EIF6, FKBP9, GRPEL1, BCKDK, POLR2E, MRPS15, TDRD7, LMO4, CLU, VIM, PRKAG2, WDR55, ALB, HNRNPF, RTF1, NPM1, OLFM1, GARS, GTF2H3, RGD1566136, RPS7, TST, C1QBP, MRPS18A, JUN, GTF2F2, CFL1, MAPK3, TCEB2, CALM2	261	1221	10776	1.04825	1	0.901062	99.9889
GOTERM_CC_FAT	GO:0070013~intracellular organelle lumen	28	7.77778	0.642507	EIF6, FKBP9, GRPEL1, BCKDK, POLR2E, MRPS15, TDRD7, LMO4, VIM, PRKAG2, WDR55, HNRNPF, NPM1, RTF1, OLFM1, GARS, GTF2H3, RGD1566136, RPS7, TST, C1QBP, MRPS18A, JUN, MAPK3, GTF2F2, CFL1, TCEB2, CALM2	261	1178	10776	0.981363	1	0.954723	99.9999
GOTERM_CC_FAT	GO:0031981~nuclear lumen	18	5	0.909782	EIF6, POLR2E, LMO4, PRKAG2, VIM, GTF2H3, RGD1566136, RPS7, WDR55, HNRNPF, JUN, MAPK3, NPM1, CFL1, GTF2F2, RTF1, TCEB2, CALM2	261	927	10776	0.801696	1	0.998413	100
GOTERM_CC_FAT	GO:0005654~nucleoplasm	11	3.05556	0.975587	POLR2E, HNRNPF, JUN, LMO4, GTF2F2, MAPK3, NPM1, PRKAG2, TCEB2, GTF2H3, CALM2	261	695	10776	0.653469	1	0.999925	100
Annotation Cluster 96	Enrichment Score: 0.17632268331199413
Category	Term	Count	%	PValue	Genes	List Total	Pop Hits	Pop Total	Fold Enrichment	Bonferroni	Benjamini	FDR
GOTERM_BP_FAT	GO:0006633~fatty acid biosynthetic process	3	0.833333	0.504958	PTGDS, NDUFAB1, CD74	269	76	12092	1.77441	1	0.991015	99.9993
GOTERM_BP_FAT	GO:0016053~organic acid biosynthetic process	4	1.11111	0.650058	ASS1, PTGDS, NDUFAB1, CD74	269	150	12092	1.19871	1	0.997463	100
GOTERM_BP_FAT	GO:0046394~carboxylic acid biosynthetic process	4	1.11111	0.650058	ASS1, PTGDS, NDUFAB1, CD74	269	150	12092	1.19871	1	0.997463	100
GOTERM_BP_FAT	GO:0006631~fatty acid metabolic process	3	0.833333	0.92374	PTGDS, NDUFAB1, CD74	269	188	12092	0.717314	1	0.999983	100
Annotation Cluster 97	Enrichment Score: 0.16648739863266657
Category	Term	Count	%	PValue	Genes	List Total	Pop Hits	Pop Total	Fold Enrichment	Bonferroni	Benjamini	FDR
GOTERM_BP_FAT	GO:0032446~protein modification by small protein conjugation	3	0.833333	0.637413	CHMP2A, UBE2L3, STUB1	269	97	12092	1.39026	1	0.997174	100
KEGG_PATHWAY	rno04120:Ubiquitin mediated proteolysis	4	1.11111	0.663276	CHMP2A, TCEB2, UBE2L3, STUB1	151	126	5590	1.17523	1	0.9472	99.9997
GOTERM_BP_FAT	GO:0070647~protein modification by small protein conjugation or removal	3	0.833333	0.748899	CHMP2A, UBE2L3, STUB1	269	120	12092	1.12379	1	0.999063	100
Annotation Cluster 98	Enrichment Score: 0.16065104830741353
Category	Term	Count	%	PValue	Genes	List Total	Pop Hits	Pop Total	Fold Enrichment	Bonferroni	Benjamini	FDR
GOTERM_BP_FAT	GO:0007281~germ cell development	4	1.11111	0.394549	TDRD7, PEBP1, TMSB10, CXCL12	269	102	12092	1.76281	1	0.981285	99.9798
GOTERM_BP_FAT	GO:0048610~reproductive cellular process	5	1.38889	0.549295	GLRB, TDRD7, PEBP1, TMSB10, CXCL12	269	175	12092	1.28433	1	0.993622	99.9999
GOTERM_BP_FAT	GO:0032504~multicellular organism reproduction	10	2.77778	0.652703	CBR1, COX2, NME1, TDRD7, CLU, PEBP1, GAMT, TMSB10, CXCL12, APRT	269	443	12092	1.01471	1	0.997475	100
GOTERM_BP_FAT	GO:0048609~reproductive process in a multicellular organism	10	2.77778	0.652703	CBR1, COX2, NME1, TDRD7, CLU, PEBP1, GAMT, TMSB10, CXCL12, APRT	269	443	12092	1.01471	1	0.997475	100
GOTERM_BP_FAT	GO:0019953~sexual reproduction	8	2.22222	0.725063	GLRB, CBR1, TDRD7, CLU, PEBP1, GAMT, TMSB10, CXCL12	269	373	12092	0.964111	1	0.998776	100
GOTERM_BP_FAT	GO:0007276~gamete generation	7	1.94444	0.728338	CBR1, TDRD7, CLU, PEBP1, GAMT, TMSB10, CXCL12	269	324	12092	0.971178	1	0.99878	100
GOTERM_BP_FAT	GO:0003006~reproductive developmental process	5	1.38889	0.87557	CBR1, TDRD7, PEBP1, TMSB10, CXCL12	269	282	12092	0.797015	1	0.999917	100
GOTERM_BP_FAT	GO:0048232~male gamete generation	4	1.11111	0.916013	CLU, PEBP1, GAMT, TMSB10	269	248	12092	0.725027	1	0.999978	100
GOTERM_BP_FAT	GO:0007283~spermatogenesis	4	1.11111	0.916013	CLU, PEBP1, GAMT, TMSB10	269	248	12092	0.725027	1	0.999978	100
Annotation Cluster 99	Enrichment Score: 0.16047867249744777
Category	Term	Count	%	PValue	Genes	List Total	Pop Hits	Pop Total	Fold Enrichment	Bonferroni	Benjamini	FDR
GOTERM_BP_FAT	GO:0006289~nucleotide-excision repair	3	0.833333	0.304459	HMGN1, GTF2H3, GTF2H5	269	50	12092	2.6971	1	0.964597	99.7879
GOTERM_BP_FAT	GO:0006974~response to DNA damage stimulus	5	1.38889	0.827901	HMGN1, BTG2, MAPK3, GTF2H3, GTF2H5	269	258	12092	0.871156	1	0.999732	100
GOTERM_BP_FAT	GO:0006281~DNA repair	3	0.833333	0.917936	HMGN1, GTF2H3, GTF2H5	269	184	12092	0.732908	1	0.999979	100
GOTERM_BP_FAT	GO:0006259~DNA metabolic process	4	1.11111	0.985747	HMGN1, SWAP70, GTF2H3, GTF2H5	269	352	12092	0.510814	1	1	100
Annotation Cluster 100	Enrichment Score: 0.16022099311169954
Category	Term	Count	%	PValue	Genes	List Total	Pop Hits	Pop Total	Fold Enrichment	Bonferroni	Benjamini	FDR
GOTERM_CC_FAT	GO:0044421~extracellular region part	21	5.83333	0.230398	ALDOA, TF, C3, LTBP4, CLU, CHI3L1, MGP, TIMP3, CXCL12, RELL2, PTGDS, NPY, ALB, GRN, TFPI, PEBP1, LAMC1, PCSK1N, VWA1, SST, OLFM1	261	693	10776	1.25113	1	0.727963	97.1871
GOTERM_CC_FAT	GO:0005615~extracellular space	15	4.16667	0.295169	TF, C3, CLU, CHI3L1, MGP, CXCL12, PTGDS, NPY, ALB, GRN, TFPI, PEBP1, PCSK1N, SST, OLFM1	261	492	10776	1.25876	1	0.781013	99.1517
GOTERM_CC_FAT	GO:0005576~extracellular region	32	8.88889	0.522161	ALDOA, HSD17B11, TF, C3, LTBP4, CLU, CXCL12, TIMP3, RELL2, GSTM1, APOD, ALB, VWA1, OLFM1, KLK6, CTSZ, CHI3L1, MGP, CHRDL1, CXCL14, PTGDS, NPY, GRN, CFL1, TFPI, PEBP1, CTSB, LAMC1, PCSK1N, SST, CHGB, CALM2	261	1281	10776	1.03138	1	0.916535	99.9958
SP_PIR_KEYWORDS	Secreted	19	5.27778	0.862145	HSD17B11, TF, CTSZ, C3, CLU, CHI3L1, MGP, TIMP3, CHRDL1, APOD, PTGDS, NPY, ALB, GRN, TFPI, PCSK1N, VWA1, SST, CHGB	263	765	8979	0.847939	1	0.998914	100
SP_PIR_KEYWORDS	signal	38	10.5556	0.905405	HSD17B11, TF, FKBP9, SCN1B, C3, MPEG1, RT1-DB1, CLU, RT1-BA, MOG, TIMP3, RT1-DA, RT1-BB, APOD, PLOD1, ALB, FCER1G, TMED10, VWA1, GPNMB, OLFM1, GLRB, CTSZ, CHI3L1, MGP, PIK3IP1, CHRDL1, NPC2, NPY, PTGDS, GRN, GPR56, TFPI, CTSB, PCSK1N, SST, RGD1303130, CHGB	263	1517	8979	0.855205	1	0.999651	100
SP_PIR_KEYWORDS	disulfide bond	32	8.88889	0.938477	TF, ATP1B1, CLTB, SCN1B, ATP1B3, C3, CLU, PRDX5, MOG, TIMP3, CD74, RT1-BB, APOD, ALB, NPM1, FCER1G, VWA1, OLFM1, OLR59, GLRB, CTSZ, CHI3L1, MGP, PIK3IP1, PTGDS, GRN, TFPI, PEBP1, NRGN, CTSB, SST, CHGB	263	1340	8979	0.8153	1	0.999862	100
UP_SEQ_FEATURE	signal peptide	38	10.5556	0.97243	HSD17B11, TF, FKBP9, SCN1B, C3, MPEG1, RT1-DB1, CLU, RT1-BA, MOG, TIMP3, RT1-DA, RT1-BB, APOD, PLOD1, ALB, FCER1G, TMED10, VWA1, GPNMB, OLFM1, GLRB, CTSZ, CHI3L1, MGP, PIK3IP1, CHRDL1, NPC2, NPY, PTGDS, GRN, GPR56, TFPI, CTSB, PCSK1N, SST, RGD1303130, CHGB	232	1516	7317	0.79055	1	1	100
UP_SEQ_FEATURE	disulfide bond	29	8.05556	0.989796	TF, ATP1B1, CLTB, SCN1B, ATP1B3, C3, CLU, PRDX5, MOG, TIMP3, CD74, RT1-BB, APOD, ALB, FCER1G, VWA1, OLFM1, OLR59, CTSZ, GLRB, CHI3L1, MGP, PIK3IP1, PTGDS, TFPI, NRGN, CTSB, SST, CHGB	232	1272	7317	0.719045	1	1	100
SP_PIR_KEYWORDS	glycoprotein	40	11.1111	0.998163	TF, SYT1, FKBP9, ATP1B1, SCN1B, ATP1B3, C3, MPEG1, CLU, TIMP3, MOG, CD74, RT1-BB, S1PR1, APOD, PLOD1, S1PR5, SLC2A1, TMED10, FBXO23, VWA1, GPNMB, SLC1A1, OLFM1, NEFM, OLR59, GLRB, CTSZ, CRYAB, CHI3L1, TMEM126A, ANXA3, CHRDL1, PTGDS, GRN, GPR56, TFPI, GNAS, CTSB, RGD1303130	263	1949	8979	0.700681	1	1	100
UP_SEQ_FEATURE	glycosylation site:N-linked (GlcNAc...)	35	9.72222	0.999962	TF, SYT1, FKBP9, ATP1B1, SCN1B, ATP1B3, C3, MPEG1, CLU, MOG, CD74, RT1-BB, S1PR1, APOD, PLOD1, S1PR5, SLC2A1, TMED10, FBXO23, VWA1, GPNMB, SLC1A1, OLFM1, OLR59, GLRB, CTSZ, CHI3L1, TMEM126A, CHRDL1, PTGDS, GRN, GPR56, TFPI, CTSB, RGD1303130	232	1831	7317	0.602872	1	1	100
Annotation Cluster 101	Enrichment Score: 0.14858192037695336
Category	Term	Count	%	PValue	Genes	List Total	Pop Hits	Pop Total	Fold Enrichment	Bonferroni	Benjamini	FDR
GOTERM_MF_FAT	GO:0004842~ubiquitin-protein ligase activity	3	0.833333	0.585063	CHMP2A, TCEB2, STUB1	255	92	11963	1.5298	1	0.99644	99.9997
KEGG_PATHWAY	rno04120:Ubiquitin mediated proteolysis	4	1.11111	0.663276	CHMP2A, TCEB2, UBE2L3, STUB1	151	126	5590	1.17523	1	0.9472	99.9997
GOTERM_MF_FAT	GO:0016879~ligase activity, forming carbon-nitrogen bonds	4	1.11111	0.743315	CHMP2A, ASS1, TCEB2, STUB1	255	181	11963	1.03677	1	0.999647	100
GOTERM_MF_FAT	GO:0019787~small conjugating protein ligase activity	3	0.833333	0.743789	CHMP2A, TCEB2, STUB1	255	124	11963	1.13501	1	0.99962	100
GOTERM_MF_FAT	GO:0016881~acid-amino acid ligase activity	3	0.833333	0.842502	CHMP2A, TCEB2, STUB1	255	154	11963	0.913904	1	0.999951	100
Annotation Cluster 102	Enrichment Score: 0.13706126072033048
Category	Term	Count	%	PValue	Genes	List Total	Pop Hits	Pop Total	Fold Enrichment	Bonferroni	Benjamini	FDR
GOTERM_MF_FAT	GO:0031402~sodium ion binding	3	0.833333	0.59097	ATP1B1, SCN1B, ATP1B3	255	93	11963	1.51335	1	0.996524	99.9998
GOTERM_BP_FAT	GO:0015672~monovalent inorganic cation transport	7	1.94444	0.625234	ATP6V0C, ATP1B1, SCN1B, ATP1B3, ATP5O, KCTD3, ATP5I	269	290	12092	1.08504	1	0.996886	100
GOTERM_BP_FAT	GO:0006814~sodium ion transport	3	0.833333	0.699776	ATP1B1, SCN1B, ATP1B3	269	109	12092	1.2372	1	0.998429	100
SP_PIR_KEYWORDS	Sodium	3	0.833333	0.75464	ATP1B1, SCN1B, ATP1B3	263	92	8979	1.11328	1	0.995942	100
SP_PIR_KEYWORDS	Sodium transport	3	0.833333	0.775277	ATP1B1, SCN1B, ATP1B3	263	96	8979	1.0669	1	0.99672	100
GOTERM_BP_FAT	GO:0030001~metal ion transport	8	2.22222	0.794602	ANXA6, TF, ATP1B1, SCN1B, ATP1B3, KCTD3, COX17, FTL	269	403	12092	0.892341	1	0.999528	100
GOTERM_MF_FAT	GO:0031420~alkali metal ion binding	3	0.833333	0.913394	ATP1B1, SCN1B, ATP1B3	255	189	11963	0.744662	1	0.999995	100
Annotation Cluster 103	Enrichment Score: 0.12986840233798938
Category	Term	Count	%	PValue	Genes	List Total	Pop Hits	Pop Total	Fold Enrichment	Bonferroni	Benjamini	FDR
GOTERM_BP_FAT	GO:0008219~cell death	9	2.5	0.70073	DYNLL1, SHARPIN, AIMP2, JUN, RAC1, CLU, MMD, DAD1, EGLN3	269	413	12092	0.979576	1	0.998425	100
GOTERM_BP_FAT	GO:0006915~apoptosis	8	2.22222	0.712061	DYNLL1, SHARPIN, AIMP2, JUN, RAC1, CLU, DAD1, EGLN3	269	368	12092	0.97721	1	0.998586	100
GOTERM_BP_FAT	GO:0016265~death	9	2.5	0.718251	DYNLL1, SHARPIN, AIMP2, JUN, RAC1, CLU, MMD, DAD1, EGLN3	269	420	12092	0.96325	1	0.998662	100
GOTERM_BP_FAT	GO:0012501~programmed cell death	8	2.22222	0.732671	DYNLL1, SHARPIN, AIMP2, JUN, RAC1, CLU, DAD1, EGLN3	269	376	12092	0.956419	1	0.998832	100
SP_PIR_KEYWORDS	Apoptosis	4	1.11111	0.853895	AIMP2, CLU, DAD1, EGLN3	263	161	8979	0.848216	1	0.998843	100
Annotation Cluster 104	Enrichment Score: 0.12324482344861622
Category	Term	Count	%	PValue	Genes	List Total	Pop Hits	Pop Total	Fold Enrichment	Bonferroni	Benjamini	FDR
GOTERM_MF_FAT	GO:0043169~cation binding	62	17.2222	0.549688	SYT1, ATP1B1, CLTB, ATP1B3, AIF1, LMO4, CYP11B2, LTBP4, ZEB2, COX5A, COX5B, FDFT1, PLOD1, PCP4, SHARPIN, COX17, AGAP3, FTL, MT3, NUDT19, PFKP, GTF2H3, MGP, CYB5A, CYB5B, NME7, MOXD1, POR, ARL3, NME1, PTMS, FKBP9, TF, SCN1B, CABP1, EGLN3, RPL37, ANXA6, MUT, RPS27, RPS29, PRR3, ALB, LHX2, S100A16, CRIP2, CHI3L1, ANXA5, ANXA4, ANXA3, MSRB2, DNPEP, EPS15, HBA-A2, SULF2, YAF2, COX2, MT2A, DGKZ, RHEB, …	255	2893	11963	1.00541	1	0.995963	99.9991
GOTERM_MF_FAT	GO:0043167~ion binding	63	17.5	0.553077	SYT1, ATP1B1, CLTB, ATP1B3, AIF1, LMO4, CYP11B2, LTBP4, ZEB2, COX5A, COX5B, FDFT1, PLOD1, PCP4, SHARPIN, COX17, AGAP3, FTL, MT3, NUDT19, PFKP, GTF2H3, MGP, CYB5A, CYB5B, NME7, MOXD1, POR, ARL3, NME1, PTMS, FKBP9, TF, SCN1B, CABP1, EGLN3, RPL37, ANXA6, MUT, RPS27, RPS29, PRR3, ALB, LHX2, GLRB, S100A16, CRIP2, CHI3L1, ANXA5, ANXA4, ANXA3, MSRB2, DNPEP, EPS15, HBA-A2, SULF2, YAF2, COX2, MT2A, DGKZ, …	255	2943	11963	1.00427	1	0.995885	99.9992
GOTERM_MF_FAT	GO:0046872~metal ion binding	61	16.9444	0.560002	SYT1, ATP1B1, CLTB, ATP1B3, AIF1, CYP11B2, LTBP4, LMO4, ZEB2, COX5A, COX5B, FDFT1, PLOD1, PCP4, SHARPIN, COX17, AGAP3, FTL, MT3, NUDT19, PFKP, GTF2H3, MGP, CYB5A, CYB5B, NME7, MOXD1, POR, ARL3, NME1, PTMS, FKBP9, TF, SCN1B, CABP1, EGLN3, RPL37, ANXA6, MUT, RPS27, RPS29, PRR3, ALB, LHX2, S100A16, CRIP2, ANXA5, ANXA4, ANXA3, MSRB2, DNPEP, EPS15, HBA-A2, SULF2, YAF2, COX2, MT2A, DGKZ, RHEB, HGS, CAL…	255	2854	11963	1.00271	1	0.995745	99.9993
SP_PIR_KEYWORDS	metal-binding	36	10	0.716794	TF, SYT1, LMO4, CYP11B2, CABP1, EGLN3, RPL37, COX5A, COX5B, TIMP3, RPS27, RPS29, PLOD1, PRR3, ALB, SHARPIN, LHX2, FTL, MT3, NUDT19, CRIP2, PFKP, GTF2H3, CYB5A, CYB5B, MSRB2, NME7, ARL3, DNPEP, HBA-A2, COX2, NME1, MT2A, HGS, RHEB, DGKZ	263	1295	8979	0.949085	1	0.994032	100
GOTERM_MF_FAT	GO:0046914~transition metal ion binding	34	9.44444	0.900691	TF, LMO4, CYP11B2, EGLN3, RPL37, ZEB2, COX5A, COX5B, RPS27, RPS29, PLOD1, PRR3, ALB, SHARPIN, LHX2, COX17, AGAP3, FTL, MT3, NUDT19, CRIP2, GTF2H3, CYB5A, CYB5B, MSRB2, MOXD1, POR, DNPEP, HBA-A2, COX2, YAF2, HGS, DGKZ, PTMS	255	1874	11963	0.851156	1	0.999993	100
SP_PIR_KEYWORDS	zinc	18	5	0.953244	CRIP2, LMO4, GTF2H3, RPL37, COX5B, TIMP3, MSRB2, DNPEP, RPS27, RPS29, PRR3, ALB, SHARPIN, LHX2, HGS, DGKZ, PTMS, MT3	263	821	8979	0.748517	1	0.999931	100
SP_PIR_KEYWORDS	zinc-finger	7	1.94444	0.990893	RPS27, PRR3, SHARPIN, HGS, DGKZ, GTF2H3, RPL37	263	443	8979	0.539469	1	0.999999	100
GOTERM_MF_FAT	GO:0008270~zinc ion binding	20	5.55556	0.994832	CRIP2, LMO4, GTF2H3, RPL37, ZEB2, COX5B, MSRB2, DNPEP, RPS27, RPS29, PRR3, YAF2, ALB, SHARPIN, LHX2, HGS, DGKZ, PTMS, AGAP3, MT3	255	1460	11963	0.642654	1	1	100
Annotation Cluster 105	Enrichment Score: 0.09679907090987554
Category	Term	Count	%	PValue	Genes	List Total	Pop Hits	Pop Total	Fold Enrichment	Bonferroni	Benjamini	FDR
GOTERM_BP_FAT	GO:0003002~regionalization	4	1.11111	0.793818	ARC, BTG2, LHX2, ZEB2	269	189	12092	0.951358	1	0.99953	100
GOTERM_BP_FAT	GO:0007389~pattern specification process	5	1.38889	0.798897	ARC, BTG2, LHX2, ZEB2, CXCL12	269	246	12092	0.913652	1	0.999547	100
GOTERM_BP_FAT	GO:0009952~anterior/posterior pattern formation	3	0.833333	0.807962	ARC, BTG2, ZEB2	269	136	12092	0.991581	1	0.999605	100
Annotation Cluster 106	Enrichment Score: 0.0952547236126579
Category	Term	Count	%	PValue	Genes	List Total	Pop Hits	Pop Total	Fold Enrichment	Bonferroni	Benjamini	FDR
GOTERM_CC_FAT	GO:0005887~integral to plasma membrane	8	2.22222	0.763532	ATP1B1, LAPTM5, CALY, ATP1B3, FCER1G, ITGB2, KCTD3, GPNMB	261	357	10776	0.925207	1	0.982065	100
GOTERM_CC_FAT	GO:0031226~intrinsic to plasma membrane	8	2.22222	0.820444	ATP1B1, LAPTM5, CALY, ATP1B3, FCER1G, ITGB2, KCTD3, GPNMB	261	382	10776	0.864657	1	0.99135	100
GOTERM_BP_FAT	GO:0006813~potassium ion transport	3	0.833333	0.826723	ATP1B1, ATP1B3, KCTD3	269	142	12092	0.949683	1	0.999729	100
Annotation Cluster 107	Enrichment Score: 0.0820806465900959
Category	Term	Count	%	PValue	Genes	List Total	Pop Hits	Pop Total	Fold Enrichment	Bonferroni	Benjamini	FDR
GOTERM_BP_FAT	GO:0043010~camera-type eye development	3	0.833333	0.709262	HMGN1, CRYAB, RPL24	269	111	12092	1.21491	1	0.998569	100
GOTERM_BP_FAT	GO:0001654~eye development	3	0.833333	0.82066	HMGN1, CRYAB, RPL24	269	140	12092	0.96325	1	0.999702	100
GOTERM_BP_FAT	GO:0007423~sensory organ development	3	0.833333	0.974514	HMGN1, CRYAB, RPL24	269	246	12092	0.548191	1	1	100
Annotation Cluster 108	Enrichment Score: 0.08024828926465856
Category	Term	Count	%	PValue	Genes	List Total	Pop Hits	Pop Total	Fold Enrichment	Bonferroni	Benjamini	FDR
GOTERM_BP_FAT	GO:0001525~angiogenesis	3	0.833333	0.761043	S1PR1, JUN, CXCL12	269	123	12092	1.09638	1	0.999208	100
GOTERM_BP_FAT	GO:0048514~blood vessel morphogenesis	4	1.11111	0.784803	S1PR1, AIMP1, JUN, CXCL12	269	186	12092	0.966703	1	0.999444	100
GOTERM_BP_FAT	GO:0001568~blood vessel development	4	1.11111	0.888392	S1PR1, AIMP1, JUN, CXCL12	269	230	12092	0.781768	1	0.999941	100
GOTERM_BP_FAT	GO:0001944~vasculature development	4	1.11111	0.899978	S1PR1, AIMP1, JUN, CXCL12	269	237	12092	0.758678	1	0.999958	100
Annotation Cluster 109	Enrichment Score: 0.07193865073364512
Category	Term	Count	%	PValue	Genes	List Total	Pop Hits	Pop Total	Fold Enrichment	Bonferroni	Benjamini	FDR
GOTERM_BP_FAT	GO:0006350~transcription	18	5	0.355907	TXNIP, RNASEK, POLR2E, SNAPC2, POLR2L, LMO4, GTF2H3, YBX1, AES, BTG2, DBP, JUN, LHX2, RTF1, SNF8, GTF2F2, TCEB2, BHLHE40	269	684	12092	1.18294	1	0.973139	99.9424
GOTERM_BP_FAT	GO:0031328~positive regulation of cellular biosynthetic process	15	4.16667	0.613633	AIF1, ARPP19, ITGB2, RPS4X, CBFB, YBX1, YWHAH, S1PR1, YAF2, JUN, GTF2F2, RAC1, NPM1, MAPK3, TCEB2	269	663	12092	1.01701	1	0.996673	100
GOTERM_BP_FAT	GO:0051173~positive regulation of nitrogen compound metabolic process	14	3.88889	0.636175	S1PR1, YWHAH, AIF1, YAF2, JUN, MAPK3, NPM1, RAC1, GTF2F2, TCEB2, PEBP1, ITGB2, YBX1, CBFB	269	626	12092	1.00531	1	0.997226	100
GOTERM_BP_FAT	GO:0009891~positive regulation of biosynthetic process	15	4.16667	0.640528	AIF1, ARPP19, ITGB2, RPS4X, CBFB, YBX1, YWHAH, S1PR1, YAF2, JUN, GTF2F2, RAC1, NPM1, MAPK3, TCEB2	269	675	12092	0.998926	1	0.997259	100
SP_PIR_KEYWORDS	DNA binding	4	1.11111	0.651426	DBP, JUN, GTF2F2, YBX1	263	114	8979	1.19792	1	0.990602	99.9999
GOTERM_BP_FAT	GO:0010557~positive regulation of macromolecule biosynthetic process	12	3.33333	0.828864	YWHAH, S1PR1, YAF2, JUN, GTF2F2, MAPK3, NPM1, RAC1, TCEB2, RPS4X, CBFB, YBX1	269	628	12092	0.858949	1	0.999733	100
GOTERM_BP_FAT	GO:0045935~positive regulation of nucleobase, nucleoside, nucleotide and nucleic acid metabolic process	11	3.05556	0.872621	YWHAH, S1PR1, YAF2, JUN, GTF2F2, MAPK3, NPM1, RAC1, TCEB2, CBFB, YBX1	269	608	12092	0.81327	1	0.99991	100
GOTERM_BP_FAT	GO:0010604~positive regulation of macromolecule metabolic process	15	4.16667	0.882707	AIF1, PRKAG2, RPS4X, CBFB, YBX1, YWHAH, S1PR1, YAF2, JUN, MAPK3, GTF2F2, RAC1, NPM1, TCEB2, PSMD7	269	825	12092	0.817303	1	0.99993	100
SP_PIR_KEYWORDS	transcription regulation	13	3.61111	0.904889	TXNIP, SNAPC2, GTF2H3, YBX1, AES, BTG2, DBP, JUN, LHX2, SNF8, GTF2F2, TCEB2, BHLHE40	263	564	8979	0.786931	1	0.999672	100
GOTERM_MF_FAT	GO:0030528~transcription regulator activity	18	5	0.907891	GTF2H3, ZEB2, CBFB, YWHAH, AES, DBP, YAF2, JUN, LHX2, MAPK3, NPM1, GTF2F2, TCEB2, BHLHE40, ID3, BHLHE41, NEUROD6, SCAND1	255	1051	11963	0.80347	1	0.999994	100
SP_PIR_KEYWORDS	Transcription	14	3.88889	0.909562	TXNIP, POLR2E, SNAPC2, GTF2H3, YBX1, AES, BTG2, DBP, JUN, LHX2, SNF8, GTF2F2, TCEB2, BHLHE40	263	608	8979	0.786134	1	0.999622	100
GOTERM_BP_FAT	GO:0045941~positive regulation of transcription	9	2.5	0.910544	YWHAH, S1PR1, YAF2, JUN, GTF2F2, MAPK3, TCEB2, CBFB, YBX1	269	534	12092	0.757612	1	0.999971	100
GOTERM_BP_FAT	GO:0010628~positive regulation of gene expression	9	2.5	0.922888	YWHAH, S1PR1, YAF2, JUN, GTF2F2, MAPK3, TCEB2, CBFB, YBX1	269	547	12092	0.739607	1	0.999983	100
GOTERM_BP_FAT	GO:0045944~positive regulation of transcription from RNA polymerase II promoter	6	1.66667	0.931428	S1PR1, JUN, GTF2F2, TCEB2, CBFB, YBX1	269	384	12092	0.70237	1	0.999988	100
GOTERM_BP_FAT	GO:0006357~regulation of transcription from RNA polymerase II promoter	9	2.5	0.961236	TXNIP, AES, S1PR1, JUN, GTF2F2, TCEB2, ID3, CBFB, YBX1	269	604	12092	0.66981	1	0.999998	100
GOTERM_BP_FAT	GO:0045893~positive regulation of transcription, DNA-dependent	6	1.66667	0.975862	S1PR1, JUN, GTF2F2, TCEB2, CBFB, YBX1	269	456	12092	0.591469	1	1	100
GOTERM_BP_FAT	GO:0051254~positive regulation of RNA metabolic process	6	1.66667	0.977285	S1PR1, JUN, GTF2F2, TCEB2, CBFB, YBX1	269	460	12092	0.586326	1	1	100
GOTERM_BP_FAT	GO:0045449~regulation of transcription	26	7.22222	0.982368	POLR2L, ITGB2, ZEB2, YBX1, CBFB, S1PR1, AES, LHX2, NPM1, SNF8, BHLHE40, BHLHE41, TXNIP, SNAPC2, GTF2H3, YWHAH, BTG2, DBP, YAF2, JUN, GTF2F2, MAPK3, TCEB2, ID3, NEUROD6, SCAND1	269	1608	12092	0.726831	1	1	100
GOTERM_BP_FAT	GO:0051252~regulation of RNA metabolic process	19	5.27778	0.985785	TXNIP, ELAVL1, GTF2H3, ZEB2, CBFB, YBX1, AES, S1PR1, DBP, HNRNPF, JUN, LHX2, NPM1, GTF2F2, TCEB2, ID3, BHLHE40, BHLHE41, SCAND1	269	1254	12092	0.681086	1	1	100
GOTERM_MF_FAT	GO:0003677~DNA binding	19	5.27778	0.990699	HMGN1, POLR2E, POLR2L, SWAP70, ZEB2, GTF2H5, CBFB, YBX1, DBP, ALB, JUN, LHX2, MAPK3, NPM1, RTF1, GTF2F2, BHLHE40, BHLHE41, SCAND1	255	1348	11963	0.661247	1	1	100
GOTERM_MF_FAT	GO:0003700~transcription factor activity	7	1.94444	0.994517	DBP, JUN, LHX2, MAPK3, ZEB2, SCAND1, CBFB	255	644	11963	0.509932	1	1	100
GOTERM_MF_FAT	GO:0043565~sequence-specific DNA binding	5	1.38889	0.994736	DBP, JUN, LHX2, ZEB2, YBX1	255	502	11963	0.467268	1	1	100
GOTERM_BP_FAT	GO:0006355~regulation of transcription, DNA-dependent	16	4.44444	0.997274	TXNIP, GTF2H3, ZEB2, CBFB, YBX1, AES, S1PR1, DBP, JUN, LHX2, GTF2F2, TCEB2, BHLHE40, ID3, BHLHE41, SCAND1	269	1224	12092	0.587604	1	1	100
SP_PIR_KEYWORDS	dna-binding	7	1.94444	0.999284	DBP, JUN, LHX2, GTF2F2, NPM1, BHLHE40, YBX1	263	561	8979	0.425998	1	1	100
Annotation Cluster 110	Enrichment Score: 0.042823602394054666
Category	Term	Count	%	PValue	Genes	List Total	Pop Hits	Pop Total	Fold Enrichment	Bonferroni	Benjamini	FDR
GOTERM_BP_FAT	GO:0009967~positive regulation of signal transduction	5	1.38889	0.880648	KLK6, ARPP19, PEBP1, ZEB2, EEF1D	269	285	12092	0.788626	1	0.999926	100
GOTERM_BP_FAT	GO:0010627~regulation of protein kinase cascade	4	1.11111	0.910473	HGS, PEBP1, ZEB2, EEF1D	269	244	12092	0.736913	1	0.999972	100
GOTERM_BP_FAT	GO:0010647~positive regulation of cell communication	5	1.38889	0.927812	KLK6, ARPP19, PEBP1, ZEB2, EEF1D	269	320	12092	0.70237	1	0.999986	100
Annotation Cluster 111	Enrichment Score: 0.032252236923272615
Category	Term	Count	%	PValue	Genes	List Total	Pop Hits	Pop Total	Fold Enrichment	Bonferroni	Benjamini	FDR
GOTERM_BP_FAT	GO:0010605~negative regulation of macromolecule metabolic process	13	3.61111	0.770556	TXNIP, AES, AIF1, YAF2, JUN, NPM1, PEBP1, ID3, BHLHE40, TIMP3, PSMD7, YBX1, PIK3R1	269	643	12092	0.908821	1	0.999299	100
GOTERM_BP_FAT	GO:0051253~negative regulation of RNA metabolic process	6	1.66667	0.854975	TXNIP, AES, NPM1, BHLHE40, ID3, YBX1	269	327	12092	0.824801	1	0.999858	100
GOTERM_BP_FAT	GO:0000122~negative regulation of transcription from RNA polymerase II promoter	4	1.11111	0.901542	TXNIP, AES, ID3, YBX1	269	238	12092	0.75549	1	0.99996	100
GOTERM_BP_FAT	GO:0010629~negative regulation of gene expression	7	1.94444	0.929756	TXNIP, AES, YAF2, AIF1, BHLHE40, ID3, YBX1	269	441	12092	0.713519	1	0.999987	100
GOTERM_BP_FAT	GO:0045892~negative regulation of transcription, DNA-dependent	5	1.38889	0.93095	TXNIP, AES, BHLHE40, ID3, YBX1	269	323	12092	0.695846	1	0.999988	100
GOTERM_BP_FAT	GO:0045934~negative regulation of nucleobase, nucleoside, nucleotide and nucleic acid metabolic process	7	1.94444	0.938337	TXNIP, AES, YAF2, NPM1, BHLHE40, ID3, YBX1	269	451	12092	0.697698	1	0.999992	100
GOTERM_BP_FAT	GO:0051172~negative regulation of nitrogen compound metabolic process	7	1.94444	0.943779	TXNIP, AES, YAF2, NPM1, BHLHE40, ID3, YBX1	269	458	12092	0.687034	1	0.999994	100
GOTERM_BP_FAT	GO:0016481~negative regulation of transcription	6	1.66667	0.950344	TXNIP, AES, YAF2, BHLHE40, ID3, YBX1	269	407	12092	0.662678	1	0.999996	100
GOTERM_MF_FAT	GO:0016564~transcription repressor activity	3	0.833333	0.955994	AES, YAF2, BHLHE40	255	227	11963	0.620005	1	1	100
GOTERM_BP_FAT	GO:0006357~regulation of transcription from RNA polymerase II promoter	9	2.5	0.961236	TXNIP, AES, S1PR1, JUN, GTF2F2, TCEB2, ID3, CBFB, YBX1	269	604	12092	0.66981	1	0.999998	100
GOTERM_BP_FAT	GO:0010558~negative regulation of macromolecule biosynthetic process	6	1.66667	0.9833	TXNIP, AES, YAF2, BHLHE40, ID3, YBX1	269	480	12092	0.561896	1	1	100
GOTERM_BP_FAT	GO:0031327~negative regulation of cellular biosynthetic process	6	1.66667	0.985936	TXNIP, AES, YAF2, BHLHE40, ID3, YBX1	269	491	12092	0.549308	1	1	100
GOTERM_BP_FAT	GO:0009890~negative regulation of biosynthetic process	6	1.66667	0.98799	TXNIP, AES, YAF2, BHLHE40, ID3, YBX1	269	501	12092	0.538343	1	1	100
Annotation Cluster 112	Enrichment Score: 0.028561497093783344
Category	Term	Count	%	PValue	Genes	List Total	Pop Hits	Pop Total	Fold Enrichment	Bonferroni	Benjamini	FDR
GOTERM_BP_FAT	GO:0016310~phosphorylation	13	3.61111	0.875588	ATP6V0C, BCKDK, STK40, NME1, MAPK3, CFL1, HK1, DCLK2, ATP5O, ATP5I, CD74, PIK3R1, UQCRB	269	715	12092	0.817303	1	0.999915	100
GOTERM_BP_FAT	GO:0006796~phosphate metabolic process	14	3.88889	0.943177	ATP6V0C, BCKDK, STK40, NME1, MAPK3, CFL1, SYNJ2, HK1, DCLK2, ATP5O, ATP5I, CD74, PIK3R1, UQCRB	269	849	12092	0.741253	1	0.999994	100
GOTERM_BP_FAT	GO:0006793~phosphorus metabolic process	14	3.88889	0.944322	ATP6V0C, BCKDK, STK40, NME1, MAPK3, CFL1, SYNJ2, HK1, DCLK2, ATP5O, ATP5I, CD74, PIK3R1, UQCRB	269	851	12092	0.73951	1	0.999994	100
GOTERM_BP_FAT	GO:0006468~protein amino acid phosphorylation	8	2.22222	0.98569	BCKDK, STK40, MAPK3, CFL1, DCLK2, HK1, PIK3R1, CD74	269	618	12092	0.581899	1	1	100
Annotation Cluster 113	Enrichment Score: 0.027666739452639644
Category	Term	Count	%	PValue	Genes	List Total	Pop Hits	Pop Total	Fold Enrichment	Bonferroni	Benjamini	FDR
GOTERM_CC_FAT	GO:0044432~endoplasmic reticulum part	5	1.38889	0.881352	FKBP9, CYB5A, KRTCAP2, OLFM1, FDFT1	261	262	10776	0.787927	1	0.996981	100
GOTERM_CC_FAT	GO:0005789~endoplasmic reticulum membrane	3	0.833333	0.963811	CYB5A, KRTCAP2, FDFT1	261	209	10776	0.592641	1	0.99982	100
GOTERM_CC_FAT	GO:0042175~nuclear envelope-endoplasmic reticulum network	3	0.833333	0.97243	CYB5A, KRTCAP2, FDFT1	261	222	10776	0.557937	1	0.999905	100
Annotation Cluster 114	Enrichment Score: 0.026459153102094894
Category	Term	Count	%	PValue	Genes	List Total	Pop Hits	Pop Total	Fold Enrichment	Bonferroni	Benjamini	FDR
GOTERM_MF_FAT	GO:0015267~channel activity	6	1.66667	0.883006	GLRB, SCN1B, GRINA, KCTD3, GJC2, FXYD7	255	359	11963	0.784073	1	0.999986	100
GOTERM_MF_FAT	GO:0022803~passive transmembrane transporter activity	6	1.66667	0.883006	GLRB, SCN1B, GRINA, KCTD3, GJC2, FXYD7	255	359	11963	0.784073	1	0.999986	100
GOTERM_MF_FAT	GO:0005216~ion channel activity	5	1.38889	0.929848	GLRB, SCN1B, GRINA, KCTD3, FXYD7	255	336	11963	0.698121	1	0.999998	100
GOTERM_MF_FAT	GO:0022838~substrate specific channel activity	5	1.38889	0.939203	GLRB, SCN1B, GRINA, KCTD3, FXYD7	255	346	11963	0.677944	1	0.999999	100
GOTERM_MF_FAT	GO:0046873~metal ion transmembrane transporter activity	4	1.11111	0.952421	TF, SCN1B, GRINA, KCTD3	255	295	11963	0.636118	1	1	100
GOTERM_MF_FAT	GO:0005261~cation channel activity	3	0.833333	0.970575	SCN1B, GRINA, KCTD3	255	249	11963	0.565226	1	1	100
GOTERM_MF_FAT	GO:0022836~gated channel activity	3	0.833333	0.979706	GLRB, SCN1B, KCTD3	255	269	11963	0.523201	1	1	100
SP_PIR_KEYWORDS	ionic channel	3	0.833333	0.996035	GLRB, SCN1B, FXYD7	263	257	8979	0.398529	1	1	100
Annotation Cluster 115	Enrichment Score: 0.024584462956012722
Category	Term	Count	%	PValue	Genes	List Total	Pop Hits	Pop Total	Fold Enrichment	Bonferroni	Benjamini	FDR
GOTERM_BP_FAT	GO:0007049~cell cycle	8	2.22222	0.889069	TXNIP, MAPK3, NPM1, RPL24, CCNG1, PSMD7, CALM2, ARL3	269	460	12092	0.781768	1	0.999941	100
GOTERM_BP_FAT	GO:0000278~mitotic cell cycle	3	0.833333	0.961857	RPL24, CCNG1, PSMD7	269	225	12092	0.599356	1	0.999999	100
GOTERM_BP_FAT	GO:0022402~cell cycle process	4	1.11111	0.986735	NPM1, RPL24, CCNG1, PSMD7	269	356	12092	0.505075	1	1	100
Annotation Cluster 116	Enrichment Score: 0.012585677205452395
Category	Term	Count	%	PValue	Genes	List Total	Pop Hits	Pop Total	Fold Enrichment	Bonferroni	Benjamini	FDR
SP_PIR_KEYWORDS	membrane	84	23.3333	0.818121	GNAZ, SYT1, ATP1B1, CLTB, ATP1B3, AIF1, MPEG1, CYP11B2, COX5A, UQCRQ, MOG, RTN1, COX5B, FDFT1, RELL2, RABAC1, S1PR1, PLOD1, MAP1LC3A, S1PR5, SLC2A1, SLC25A3, SYNJ2, RALA, FBXO23, ATP5O, AGPAT4, ATP5I, SLC1A1, HIGD1A, TOMM34, STX1A, ARC, TMEM126A, CYB5A, CYB5B, PIK3IP1, POR, ARL3, RND2, PTGDS, GPR56, PEBP1, GNAS, RGD1303130, GAP43, TF, RAB3B, SHROOM2, AP1M1, SCN1B, CALY, MMD, HK1, NAPA, GJC2, CD74…	263	3063	8979	0.936277	1	0.998069	100
SP_PIR_KEYWORDS	transmembrane	53	14.7222	0.998683	SYT1, ATP1B1, ATP1B3, MPEG1, RT1-DB1, RTN1, MOG, UQCRQ, FDFT1, RELL2, RABAC1, S1PR1, SLC2A1, S1PR5, SLC25A3, FBXO23, AGPAT4, SLC1A1, HIGD1A, STX1A, TMEM126A, CYB5A, CYB5B, PIK3IP1, GPR56, RGD1303130, TF, CALY, SCN1B, MMD, ITGB2, GJC2, FXYD7, CD74, RT1-BB, ATP6V0C, LAPTM5, SHISA4, DAD1, TMED10, FCER1G, GPNMB, OLR59, GLRB, PLA2G16, COX8A, TMED9, CNIH2, COX2, GRINA, TMEM119, CML3, TMEM176B	263	2478	8979	0.730208	1	1	100
UP_SEQ_FEATURE	transmembrane region	46	12.7778	0.999554	TF, SYT1, ATP1B1, SCN1B, CALY, ATP1B3, MPEG1, MMD, GJC2, RTN1, UQCRQ, MOG, CD74, FXYD7, RELL2, FDFT1, RT1-BB, RABAC1, ATP6V0C, S1PR1, S1PR5, SLC2A1, SLC25A3, DAD1, FCER1G, TMED10, FBXO23, AGPAT4, GPNMB, SLC1A1, HIGD1A, OLR59, PLA2G16, STX1A, GLRB, COX8A, TMEM126A, CYB5A, CYB5B, PIK3IP1, CNIH2, GRINA, GPR56, RGD1303130, CML3, TMEM176B	232	2097	7317	0.691838	1	1	100
UP_SEQ_FEATURE	topological domain:Extracellular	21	5.83333	0.999741	OLR59, GLRB, ATP1B1, CALY, SCN1B, ATP1B3, MPEG1, GJC2, PIK3IP1, MOG, CD74, RT1-BB, S1PR1, SLC2A1, S1PR5, GPR56, FCER1G, FBXO23, GPNMB, SLC1A1, HIGD1A	232	1181	7317	0.560808	1	1	100
UP_SEQ_FEATURE	topological domain:Cytoplasmic	28	7.77778	0.999911	SYT1, ATP1B1, CALY, SCN1B, ATP1B3, MPEG1, MMD, GJC2, MOG, CD74, RT1-BB, RABAC1, ATP6V0C, S1PR1, S1PR5, SLC2A1, TMED10, FCER1G, FBXO23, GPNMB, SLC1A1, HIGD1A, OLR59, GLRB, STX1A, PIK3IP1, GPR56, RGD1303130	232	1516	7317	0.582511	1	1	100
GOTERM_CC_FAT	GO:0031224~intrinsic to membrane	63	17.5	1	GNAZ, SYT1, ATP1B1, ATP1B3, MPEG1, RT1-DB1, MOG, RTN1, UQCRQ, FDFT1, RELL2, RABAC1, S1PR1, MAP1LC3A, S1PR5, SLC2A1, SLC25A3, FBXO23, AGPAT4, SLC1A1, HIGD1A, STX1A, ND3, TMEM126A, CYB5A, CYB5B, KRTCAP2, PIK3IP1, GPR56, GNAS, RGD1303130, TF, SCN1B, CALY, MMD, ITGB2, GJC2, RT1-BA, CD74, FXYD7, PAQR4, RT1-BB, ATP6V0C, LAPTM5, SHISA4, GORASP2, DAD1, FCER1G, TMED10, GPNMB, OLR59, GLRB, PLA2G16, COX8A, …	261	4467	10776	0.582293	1	1	100
GOTERM_CC_FAT	GO:0016021~integral to membrane	59	16.3889	1	SYT1, ATP1B1, ATP1B3, MPEG1, RT1-DB1, MOG, RTN1, UQCRQ, FDFT1, RELL2, RABAC1, S1PR1, S1PR5, SLC2A1, SLC25A3, FBXO23, AGPAT4, SLC1A1, HIGD1A, STX1A, ND3, TMEM126A, CYB5A, CYB5B, KRTCAP2, PIK3IP1, GPR56, RGD1303130, TF, SCN1B, CALY, MMD, ITGB2, GJC2, RT1-BA, FXYD7, PAQR4, CD74, RT1-BB, ATP6V0C, LAPTM5, SHISA4, DAD1, FCER1G, TMED10, GPNMB, OLR59, GLRB, PLA2G16, COX8A, KCTD3, TMED9, PCNXL2, CNIH2, CO…	261	4336	10776	0.561798	1	1	100
Annotation Cluster 117	Enrichment Score: 0.012328954255091746
Category	Term	Count	%	PValue	Genes	List Total	Pop Hits	Pop Total	Fold Enrichment	Bonferroni	Benjamini	FDR
GOTERM_BP_FAT	GO:0043632~modification-dependent macromolecule catabolic process	4	1.11111	0.953495	MAP1LC3A, PPP2R5C, TCEB2, PSMD7	269	284	12092	0.633122	1	0.999997	100
GOTERM_BP_FAT	GO:0019941~modification-dependent protein catabolic process	4	1.11111	0.953495	MAP1LC3A, PPP2R5C, TCEB2, PSMD7	269	284	12092	0.633122	1	0.999997	100
GOTERM_BP_FAT	GO:0051603~proteolysis involved in cellular protein catabolic process	4	1.11111	0.970139	MAP1LC3A, PPP2R5C, TCEB2, PSMD7	269	310	12092	0.580022	1	0.999999	100
GOTERM_BP_FAT	GO:0044257~cellular protein catabolic process	4	1.11111	0.971649	MAP1LC3A, PPP2R5C, TCEB2, PSMD7	269	313	12092	0.574462	1	1	100
GOTERM_BP_FAT	GO:0009057~macromolecule catabolic process	6	1.66667	0.977285	MAP1LC3A, PPP2R5C, CHI3L1, TCEB2, GTF2H3, PSMD7	269	460	12092	0.586326	1	1	100
GOTERM_BP_FAT	GO:0044265~cellular macromolecule catabolic process	5	1.38889	0.979586	MAP1LC3A, PPP2R5C, TCEB2, GTF2H3, PSMD7	269	401	12092	0.560495	1	1	100
GOTERM_BP_FAT	GO:0030163~protein catabolic process	4	1.11111	0.980016	MAP1LC3A, PPP2R5C, TCEB2, PSMD7	269	333	12092	0.53996	1	1	100
GOTERM_BP_FAT	GO:0006508~proteolysis	10	2.77778	0.991042	KLK6, CTSZ, MAP1LC3A, C3, PPP2R5C, TCEB2, CTSB, PCSK1N, PSMD7, DNPEP	269	775	12092	0.580022	1	1	100
Annotation Cluster 118	Enrichment Score: 0.010237428370589245
Category	Term	Count	%	PValue	Genes	List Total	Pop Hits	Pop Total	Fold Enrichment	Bonferroni	Benjamini	FDR
GOTERM_MF_FAT	GO:0004674~protein serine/threonine kinase activity	6	1.66667	0.924068	BCKDK, STK40, MAPK3, PRKAG2, DCLK2, GTF2H3	255	393	11963	0.71624	1	0.999997	100
GOTERM_MF_FAT	GO:0004672~protein kinase activity	8	2.22222	0.958202	BCKDK, POLR2E, STK40, MAPK3, PRKAG2, DCLK2, HK1, GTF2H3	255	563	11963	0.666625	1	1	100
INTERPRO	IPR008271:Serine/threonine protein kinase, active site	3	0.833333	0.979549	STK40, MAPK3, DCLK2	276	212	10240	0.525021	1	1	100
GOTERM_BP_FAT	GO:0006468~protein amino acid phosphorylation	8	2.22222	0.98569	BCKDK, STK40, MAPK3, CFL1, DCLK2, HK1, PIK3R1, CD74	269	618	12092	0.581899	1	1	100
SP_PIR_KEYWORDS	serine/threonine-protein kinase	3	0.833333	0.986198	STK40, MAPK3, DCLK2	263	210	8979	0.487724	1	0.999997	100
INTERPRO	IPR017442:Serine/threonine protein kinase-related	3	0.833333	0.988474	STK40, MAPK3, DCLK2	276	236	10240	0.471629	1	1	100
INTERPRO	IPR017441:Protein kinase, ATP binding site	3	0.833333	0.995437	STK40, MAPK3, DCLK2	276	274	10240	0.40622	1	1	100
INTERPRO	IPR000719:Protein kinase, core	3	0.833333	0.998228	STK40, MAPK3, DCLK2	276	312	10240	0.356745	1	1	100
Annotation Cluster 119	Enrichment Score: 0.00158307594510672
Category	Term	Count	%	PValue	Genes	List Total	Pop Hits	Pop Total	Fold Enrichment	Bonferroni	Benjamini	FDR
GOTERM_BP_FAT	GO:0006508~proteolysis	10	2.77778	0.991042	KLK6, CTSZ, MAP1LC3A, C3, PPP2R5C, TCEB2, CTSB, PCSK1N, PSMD7, DNPEP	269	775	12092	0.580022	1	1	100
SP_PIR_KEYWORDS	Protease	4	1.11111	0.994634	KLK6, CTSZ, CTSB, DNPEP	263	307	8979	0.44483	1	1	100
GOTERM_MF_FAT	GO:0004175~endopeptidase activity	3	0.833333	0.997461	KLK6, CTSZ, CTSB	255	377	11963	0.373319	1	1	100
GOTERM_MF_FAT	GO:0070011~peptidase activity, acting on L-amino acid peptides	4	1.11111	0.999173	KLK6, CTSZ, CTSB, DNPEP	255	525	11963	0.357438	1	1	100
GOTERM_MF_FAT	GO:0008233~peptidase activity	4	1.11111	0.999522	KLK6, CTSZ, CTSB, DNPEP	255	554	11963	0.338727	1	1	100
Annotation Cluster 120	Enrichment Score: 3.95397793558673E-4
Category	Term	Count	%	PValue	Genes	List Total	Pop Hits	Pop Total	Fold Enrichment	Bonferroni	Benjamini	FDR
SP_PIR_KEYWORDS	transducer	6	1.66667	0.997354	GNAZ, OLR59, S1PR1, GPR56, S1PR5, GNAS	263	449	8979	0.456223	1	1	100
INTERPRO	IPR000276:7TM GPCR, rhodopsin-like	3	0.833333	0.999211	OLR59, S1PR1, S1PR5	276	344	10240	0.323559	1	1	100
PIR_SUPERFAMILY	PIRSF800006:rhodopsin-like G protein-coupled receptors	3	0.833333	0.99936	OLR59, S1PR1, S1PR5	158	259	4368	0.320219	1	1	100
SP_PIR_KEYWORDS	g-protein coupled receptor	4	1.11111	0.999633	OLR59, S1PR1, GPR56, S1PR5	263	412	8979	0.331463	1	1	100
INTERPRO	IPR017452:GPCR, rhodopsin-like superfamily	3	0.833333	0.999895	OLR59, S1PR1, S1PR5	276	422	10240	0.263754	1	1	100
Annotation Cluster 121	Enrichment Score: 3.974041706221247E-11
Category	Term	Count	%	PValue	Genes	List Total	Pop Hits	Pop Total	Fold Enrichment	Bonferroni	Benjamini	FDR
GOTERM_BP_FAT	GO:0007600~sensory perception	7	1.94444	1	GSTM1, OLR59, GLRB, NPY, LXN, MAPK3, MOG	269	1496	12092	0.210335	1	1	100
GOTERM_BP_FAT	GO:0050890~cognition	8	2.22222	1	GSTM1, OLR59, GLRB, NPY, LXN, JUN, MAPK3, MOG	269	1613	12092	0.222947	1	1	100
GOTERM_BP_FAT	GO:0007606~sensory perception of chemical stimulus	4	1.11111	1	GSTM1, OLR59, NPY, MOG	269	1307	12092	0.137572	1	1	100
GOTERM_BP_FAT	GO:0007608~sensory perception of smell	3	0.833333	1	GSTM1, OLR59, MOG	269	1258	12092	0.107198	1	1	100

## Sheet: overlap all cr and la diets
Field1	Associated Gene Name	Description	Gene Biotype	DE_28m_AL_vs_28m_AL+LA_logFC	DE_28m_AL_vs_28m_CR+LAswAL_logFC	DE_28m_AL_vs_28m_ALswCR_logFC	DE_28m_AL_vs_28m_CR_logFC	DE_28m_AL_vs_28m_AL+LAswCR_logFC
ENSRNOG00000005669	Car8	Carbonic anhydrase-related protein [Source:UniProtKB/Swiss-Prot;Acc:Q5PPN4]	protein_coding	-2.9866	-2.90429	-3.01323	-2.86919	-2.76826
ENSRNOG00000000010	Cbln1	Cerebellin-1 Cerebellin [des-Ser1]-cerebellin [Source:UniProtKB/Swiss-Prot;Acc:P63182]	protein_coding	-2.95665	-2.72977	-2.91136	-3.55205	-3.19931
ENSRNOG00000011680	Il16	pro-interleukin-16 [Source:RefSeq peptide;Acc:NP_001099219]	protein_coding	-2.24404	-2.287	-2.61348	-2.22363	-2.34081
ENSRNOG00000014751	Ret	proto-oncogene tyrosine-protein kinase receptor Ret isoform a precursor [Source:RefSeq peptide;Acc:NP_036775]	protein_coding	-2.136	-1.20061	-1.5976	-0.993913	-1.19791
ENSRNOG00000016977	Calb2	Calretinin [Source:UniProtKB/Swiss-Prot;Acc:P47728]	protein_coding	-1.85188	-1.52558	-1.33937	-1.26523	-1.88165
ENSRNOG00000019120	Hmgcs2	hydroxymethylglutaryl-CoA synthase, mitochondrial precursor [Source:RefSeq peptide;Acc:NP_775117]	protein_coding	-1.7761	-2.0841	-2.11532	-1.71495	-1.72631
ENSRNOG00000050534	Gcnt1	beta-1,3-galactosyl-O-glycosyl-glycoprotein beta-1,6-N-acetylglucosaminyltransferase [Source:RefSeq peptide;Acc:NP_071612]	protein_coding	-1.74498	-1.76615	-1.75303	-1.89172	-1.83849
ENSRNOG00000022957	Ctxn3	cortexin 3 [Source:RefSeq peptide;Acc:NP_001128168]	protein_coding	-1.65679	-1.04637	-1.60927	-1.43603	-1.19131
ENSRNOG00000047002	Fstl5	follistatin-related protein 5 precursor [Source:RefSeq peptide;Acc:NP_001258124]	protein_coding	-1.52462	-1.52035	-1.12791	-1.30569	-1.42633
ENSRNOG00000007694	Unc13c	protein unc-13 homolog C [Source:RefSeq peptide;Acc:NP_775169]	protein_coding	-1.49606	-1.13956	-1.24201	-1.00144	-1.1803
ENSRNOG00000014886	Fam107b	Protein FAM107B [Source:UniProtKB/Swiss-Prot;Acc:Q5U4F3]	protein_coding	-1.44116	-1.08312	-1.141	-1.24903	-1.13377
ENSRNOG00000009411	Chn2	beta-chimaerin [Source:RefSeq peptide;Acc:NP_114473]	protein_coding	-1.43286	-1.55356	-1.51982	-1.41823	-1.3476
ENSRNOG00000007551	Inadl	InaD-like (Drosophila) [Source:MGI Symbol;Acc:MGI:1277960]	protein_coding	-1.41318	-1.14241	-1.28741	-0.964193	-0.979231
ENSRNOG00000032765	RGD1559955	Protein RGD1559955 [Source:UniProtKB/TrEMBL;Acc:D3ZKG6]	protein_coding	-1.3512	-1.26345	-1.13245	-1.11616	-0.944231
ENSRNOG00000012294	Heph	Hephaestin [Source:UniProtKB/Swiss-Prot;Acc:Q920H8]	protein_coding	-1.33931	-0.83679	-1.00037	-0.989426	-0.831116
ENSRNOG00000004050	Snrk	SNF-related serine/threonine-protein kinase [Source:UniProtKB/Swiss-Prot;Acc:Q63553]	protein_coding	-1.32413	-1.39475	-1.27497	-1.23609	-1.1859
ENSRNOG00000021918	Cep76	centrosomal protein 76kDa [Source:RefSeq peptide;Acc:NP_001093984]	protein_coding	-1.29925	-1.48697	-1.42661	-1.53021	-1.23861
ENSRNOG00000006174	Grid2	glutamate receptor delta-2 subunit precursor [Source:RefSeq peptide;Acc:NP_077355]	protein_coding	-1.28991	-1.10004	-1.26991	-1.40323	-1.15664
ENSRNOG00000023280	Als2	Alsin [Source:UniProtKB/Swiss-Prot;Acc:P0C5Y8]	protein_coding	-1.27391	-1.24622	-1.13116	-1.10682	-1.16701
ENSRNOG00000046636	HIST1H4B		protein_coding	-1.27222	-0.702493	-0.655811	-0.917053	-0.710253
ENSRNOG00000010634	Megf11	multiple EGF-like-domains 11 [Source:MGI Symbol;Acc:MGI:1920951]	protein_coding	-1.26932	-1.1897	-1.33988	-1.01457	-1.28066
ENSRNOG00000002089	Ccng2	cyclin-G2 [Source:RefSeq peptide;Acc:NP_001099195]	protein_coding	-1.22596	-0.954182	-1.06529	-1.35411	-1.49673
ENSRNOG00000018241	Ank1	ankyrin-1 [Source:RefSeq peptide;Acc:NP_001100792]	protein_coding	-1.19194	-1.5046	-1.50483	-1.25832	-1.51285
ENSRNOG00000000145	Pik3r3	phosphatidylinositol 3-kinase regulatory subunit gamma [Source:RefSeq peptide;Acc:NP_071549]	protein_coding	-1.13933	-0.934585	-1.1181	-0.896686	-0.910523
ENSRNOG00000002369	Rgs8	Regulator of G-protein signaling 8 [Source:UniProtKB/Swiss-Prot;Acc:P49804]	protein_coding	-1.11225	-1.19598	-1.00092	-0.84581	-0.835367
ENSRNOG00000011427	Hr	protein hairless [Source:RefSeq peptide;Acc:NP_077340]	protein_coding	-1.09327	-1.21421	-1.26231	-0.645319	-0.693444
ENSRNOG00000010953	Icmt	protein-S-isoprenylcysteine O-methyltransferase [Source:RefSeq peptide;Acc:NP_579844]	protein_coding	-1.08193	-1.04523	-0.95203	-1.04736	-1.28781
ENSRNOG00000027770	Trpm3	transient receptor potential cation channel subfamily M member 3 [Source:RefSeq peptide;Acc:NP_001178491]	protein_coding	-1.06023	-1.03232	-1.01918	-0.621824	-0.995464
ENSRNOG00000017294	Zranb1	zinc finger, RAN-binding domain containing 1 [Source:MGI Symbol;Acc:MGI:106441]	protein_coding	-1.05937	-1.06702	-1.08004	-1.11767	-1.14246
ENSRNOG00000050639	Nwd1	NACHT and WD repeat domain containing 1 [Source:MGI Symbol;Acc:MGI:2442268]	protein_coding	-1.05798	-0.960361	-0.9992	-0.884278	-1.1478
ENSRNOG00000005360	Dhrs7b	Dehydrogenase/reductase SDR family member 7B [Source:UniProtKB/Swiss-Prot;Acc:Q5RJY4]	protein_coding	-1.03261	-0.885601	-0.778329	-0.993168	-0.950415
ENSRNOG00000005335	Galnt13	Polypeptide N-acetylgalactosaminyltransferase 13 [Source:UniProtKB/Swiss-Prot;Acc:Q6UE39]	protein_coding	-1.03146	-0.70285	-0.690296	-0.908995	-0.737022
ENSRNOG00000020478	Camk4	Calcium/calmodulin-dependent protein kinase type IV [Source:UniProtKB/Swiss-Prot;Acc:P13234]	protein_coding	-1.0201	-0.963599	-0.831936	-0.944978	-1.13551
ENSRNOG00000027791	Cox7a2l2	Cytochrome c oxidase subunit 7A2, mitochondrial [Source:UniProtKB/Swiss-Prot;Acc:P35171]	protein_coding	-1.0195	-1.26651	-1.01567	-0.903334	-1.09236
ENSRNOG00000028690		Protein LOC100364909 [Source:UniProtKB/TrEMBL;Acc:D3ZFA8]	protein_coding	-1.01566	-1.26975	-0.927633	-1.03853	-0.617155
ENSRNOG00000046793		Protein LOC100362458 [Source:UniProtKB/TrEMBL;Acc:B2RYE6]	protein_coding	-1.01059	-1.08318	-0.888459	-1.05049	-1.12091
ENSRNOG00000006867	Etv1	ets variant gene 1 isoform b [Source:RefSeq peptide;Acc:NP_001102179]	protein_coding	-1.00639	-0.899294	-1.01371	-1.22715	-1.18558
ENSRNOG00000045851			miRNA	-1.00506	-1.08389	-1.00588	-0.92423	-1.07756
ENSRNOG00000017969	Olfm3	Noelin-3 [Source:UniProtKB/Swiss-Prot;Acc:P63057]	protein_coding	-1.00474	-1.1082	-0.918747	-0.960611	-0.887624
ENSRNOG00000047874	Th1l	TH1-like homolog (Drosophila) [Source:MGI Symbol;Acc:MGI:1926424]	protein_coding	-0.99949	-0.807987	-1.24497	-0.813707	-0.849141
ENSRNOG00000017714	Usp3	ubiquitin carboxyl-terminal hydrolase 3 [Source:RefSeq peptide;Acc:NP_001020595]	protein_coding	-0.989925	-1.5516	-0.901494	-0.99293	-1.06095
ENSRNOG00000009571	Wipf3	WAS/WASL-interacting protein family member 3 [Source:UniProtKB/Swiss-Prot;Acc:Q9Z0G8]	protein_coding	-0.967463	-1.32077	-0.998477	-0.741754	-0.933005
ENSRNOG00000006309	Soga1		protein_coding	-0.954119	-0.936824	-1.15807	-0.84755	-0.892252
ENSRNOG00000031849	RGD1310110	uncharacterized protein LOC361032 [Source:RefSeq peptide;Acc:NP_001101844]	protein_coding	-0.943299	-1.05517	-0.796155	-0.931009	-1.25059
ENSRNOG00000025217		Cleavage and polyadenylation-specificity factor subunit 4 [Source:UniProtKB/TrEMBL;Acc:D4A905]	protein_coding	-0.938584	-0.950779	-0.788524	-0.905728	-1.06311
ENSRNOG00000006689	Chd7	chromodomain helicase DNA binding protein 7 [Source:MGI Symbol;Acc:MGI:2444748]	protein_coding	-0.931117	-0.930445	-0.972438	-1.08726	-0.907201
ENSRNOG00000011989	Vat1l	vesicle amine transport protein 1 homolog-like (T. californica) [Source:MGI Symbol;Acc:MGI:2142534]	protein_coding	-0.905982	-0.798642	-0.7496	-0.663411	-0.684354
ENSRNOG00000001715	Ece2	endothelin-converting enzyme 2 [Source:RefSeq peptide;Acc:NP_001002815]	protein_coding	-0.899962	-0.735063	-0.709306	-0.578075	-0.588736
ENSRNOG00000045885	RPS17		protein_coding	-0.87545	-0.922937	-0.904519	-0.801676	-0.807559
ENSRNOG00000019959	Kcnc3	potassium voltage-gated channel subfamily C member 3 [Source:RefSeq peptide;Acc:NP_446449]	protein_coding	-0.87492	-1.25415	-1.11114	-0.915266	-1.30526
ENSRNOG00000015232	Pip5k1b	Phosphatidylinositol 4-phosphate 5-kinase type-1 beta [Source:UniProtKB/Swiss-Prot;Acc:Q5CZZ9]	protein_coding	-0.870453	-0.805681	-0.948997	-0.98699	-0.802623
ENSRNOG00000022116	Gjb6	gap junction beta-6 protein [Source:RefSeq peptide;Acc:NP_445840]	protein_coding	-0.863718	-0.876722	-0.688425	-0.510256	-0.639252
ENSRNOG00000020533	Htra1	Serine protease HTRA1 [Source:UniProtKB/Swiss-Prot;Acc:Q9QZK5]	protein_coding	-0.858738	-0.781092	-0.799033	-0.701332	-0.906624
ENSRNOG00000015835	Cacna2d2	voltage-dependent calcium channel subunit alpha-2/delta-2 precursor [Source:RefSeq peptide;Acc:NP_783182]	protein_coding	-0.854767	-1.17601	-0.769083	-0.760443	-0.804268
ENSRNOG00000021090	Pygm	glycogen phosphorylase, muscle form [Source:RefSeq peptide;Acc:NP_036770]	protein_coding	-0.84997	-0.902346	-0.960584	-1.04864	-0.998608
ENSRNOG00000015746	Kcng4	potassium voltage-gated channel subfamily G member 4 [Source:RefSeq peptide;Acc:NP_001100905]	protein_coding	-0.841959	-1.25909	-1.50421	-1.07329	-0.945879
ENSRNOG00000047028	Mmp24	matrix metalloproteinase-24 precursor [Source:RefSeq peptide;Acc:NP_113945]	protein_coding	-0.839414	-0.67035	-0.895004	-0.908457	-0.837331
ENSRNOG00000040110	Foxn2	Protein RGD1562291 [Source:UniProtKB/TrEMBL;Acc:F1LZM0]	protein_coding	-0.831293	-0.793026	-0.784995	-0.878026	-0.733305
ENSRNOG00000030954	Fat1	protocadherin Fat 1 precursor [Source:RefSeq peptide;Acc:NP_114007]	protein_coding	-0.82115	-0.818684	-0.821604	-0.756905	-0.947729
ENSRNOG00000011523	H2afy	Core histone macro-H2A.1 [Source:UniProtKB/Swiss-Prot;Acc:Q02874]	protein_coding	-0.820127	-0.572639	-0.60987	-0.731685	-0.953592
ENSRNOG00000049067	Igip		protein_coding	-0.81891	-0.712535	-0.575808	-0.734403	-0.91035
ENSRNOG00000006267	Rif1	Rap1 interacting factor 1 homolog (yeast) [Source:MGI Symbol;Acc:MGI:1098622]	protein_coding	-0.818425	-0.621457	-0.764489	-0.767013	-0.753681
ENSRNOG00000002041	Boc	Biregional cell adhesion molecule-related/down-regulated by oncogenes (Cdon) binding protein (Predicted), isoform CRA_b; Uncharacterized protein [Source:UniProtKB/TrEMBL;Acc:D4A0Z7]	protein_coding	-0.808362	-1.04091	-0.779353	-0.924973	-0.971848
ENSRNOG00000014290	Grm1	metabotropic glutamate receptor 1 isoform alpha precursor [Source:RefSeq peptide;Acc:NP_058707]	protein_coding	-0.798971	-0.882181	-1.01589	-0.660092	-0.666606
ENSRNOG00000004423	Zfp238	zinc finger protein 238 [Source:RefSeq peptide;Acc:NP_073169]	protein_coding	-0.789529	-0.717115	-0.671489	-0.577259	-0.857003
ENSRNOG00000016070	Trpc3	short transient receptor potential channel 3 [Source:RefSeq peptide;Acc:NP_068539]	protein_coding	-0.787741	-0.630616	-0.890403	-0.910102	-0.730868
ENSRNOG00000047491	Tro	trophinin [Source:MGI Symbol;Acc:MGI:1928994]	protein_coding	-0.762902	-0.57738	-0.736118	-0.684482	-0.567888
ENSRNOG00000019354	Ptch1	protein patched homolog 1 [Source:RefSeq peptide;Acc:NP_446018]	protein_coding	-0.759942	-0.651667	-0.578212	-0.667187	-0.644758
ENSRNOG00000008187	Ubash3b	ubiquitin-associated and SH3 domain-containing protein B [Source:RefSeq peptide;Acc:NP_001178721]	protein_coding	-0.757256	-1.13686	-1.06711	-1.04862	-1.15152
ENSRNOG00000047574	Nrxn3	neurexin-3-alpha precursor [Source:RefSeq peptide;Acc:NP_446269]	protein_coding	-0.757154	-0.704643	-0.631948	-0.614073	-0.746857
ENSRNOG00000047296			protein_coding	-0.750194	-0.793817	-0.806802	-0.868192	-0.942713
ENSRNOG00000029610	Kcnd2	potassium voltage-gated channel subfamily D member 2 precursor [Source:RefSeq peptide;Acc:NP_113918]	protein_coding	-0.735002	-0.825503	-0.619894	-0.684421	-0.642001
ENSRNOG00000020185	Wdr6	WD repeat-containing protein 6 [Source:UniProtKB/Swiss-Prot;Acc:Q5XFW6]	protein_coding	-0.730037	-0.653805	-0.533482	-0.564082	-0.545358
ENSRNOG00000013825	Rap1gap	Rap1 GTPase-activating protein [Source:MGI Symbol;Acc:MGI:109338]	protein_coding	-0.697434	-0.737349	-0.538404	-0.570419	-0.621671
ENSRNOG00000017022	Cerk	ceramide kinase [Source:RefSeq peptide;Acc:NP_001128333]	protein_coding	-0.670748	-0.586553	-0.712606	-0.843917	-0.748398
ENSRNOG00000023603	Fam123c		protein_coding	-0.668327	-0.626965	-0.690241	-0.858622	-0.678312
ENSRNOG00000006957	Gria4	glutamate receptor 4 isoform 2 precursor [Source:RefSeq peptide;Acc:NP_001106655]	protein_coding	-0.665159	-0.65564	-0.697162	-0.668171	-0.672116
ENSRNOG00000033863	RGD1560470	Protein RGD1560470 [Source:UniProtKB/TrEMBL;Acc:D3ZTF0]	protein_coding	-0.664415	-0.841836	-0.622037	-0.861744	-0.823056
ENSRNOG00000003280	Grin2c	Glutamate [NMDA] receptor subunit epsilon-3 [Source:UniProtKB/Swiss-Prot;Acc:Q00961]	protein_coding	-0.663672	-0.854306	-0.828912	-0.835302	-0.899496
ENSRNOG00000011589	Camk2d	Calcium/calmodulin-dependent protein kinase type II subunit delta [Source:UniProtKB/Swiss-Prot;Acc:P15791]	protein_coding	-0.650548	-0.4954	-0.606076	-0.646624	-0.68487
ENSRNOG00000012840	Sparc	SPARC [Source:UniProtKB/Swiss-Prot;Acc:P16975]	protein_coding	-0.649268	-0.606162	-0.683676	-0.582414	-0.728469
ENSRNOG00000013752	Elavl3	ELAV-like protein 3 [Source:RefSeq peptide;Acc:NP_758827]	protein_coding	-0.647036	-0.877634	-0.814289	-0.661019	-0.612284
ENSRNOG00000020769	Crebrf	Protein RGD1310862 [Source:UniProtKB/TrEMBL;Acc:D4A811]	protein_coding	-0.640017	-0.627332	-0.590003	-0.619011	-0.631472
ENSRNOG00000004200	Sybu	Protein Golsyn [Source:UniProtKB/TrEMBL;Acc:F1LUC0]	protein_coding	-0.636666	-0.677058	-0.667101	-0.757717	-0.696711
ENSRNOG00000030547	Dpp6	dipeptidyl aminopeptidase-like protein 6 [Source:RefSeq peptide;Acc:NP_074041]	protein_coding	-0.635428	-0.523614	-0.527811	-0.474484	-0.503697
ENSRNOG00000004890	Adcy8	adenylate cyclase type 8 [Source:RefSeq peptide;Acc:NP_058838]	protein_coding	-0.632894	-0.835967	-1.059	-0.849325	-0.713934
ENSRNOG00000004207	Eml5	echinoderm microtubule associated protein like 5 [Source:MGI Symbol;Acc:MGI:2442513]	protein_coding	-0.620944	-0.890022	-0.738362	-0.715803	-0.81147
ENSRNOG00000020056	Fam134c	uncharacterized protein LOC360632 [Source:RefSeq peptide;Acc:NP_001129276]	protein_coding	-0.602941	-0.586043	-0.538763	-0.478374	-0.620871
ENSRNOG00000049957	Ddx17	DEAD (Asp-Glu-Ala-Asp) box polypeptide 17 [Source:RefSeq peptide;Acc:NP_001015018]	protein_coding	-0.599331	-0.608824	-0.630958	-0.69077	-0.705669
ENSRNOG00000019423	Dvl1	Segment polarity protein dishevelled homolog DVL-1 [Source:UniProtKB/Swiss-Prot;Acc:Q9WVB9]	protein_coding	-0.596012	-0.672604	-0.765408	-0.563918	-1.01071
ENSRNOG00000016388	Sphkap	A-kinase anchor protein SPHKAP [Source:RefSeq peptide;Acc:NP_001120964]	protein_coding	-0.588942	-0.666823	-0.834196	-0.739183	-0.633944
ENSRNOG00000014090	Retsat	all-trans-retinol 13,14-reductase precursor [Source:RefSeq peptide;Acc:NP_659552]	protein_coding	-0.55995	-0.661138	-0.60218	-0.612312	-0.905607
ENSRNOG00000010771	Pkd1	polycystin-1 precursor [Source:RefSeq peptide;Acc:NP_001244281]	protein_coding	-0.54514	-0.726641	-0.620196	-0.509833	-0.707628
ENSRNOG00000033261	Fam107a	protein FAM107A [Source:RefSeq peptide;Acc:NP_001020300]	protein_coding	-0.542022	-0.615164	-0.876608	-0.890382	-0.97411
ENSRNOG00000011380	Kcnc1	potassium voltage-gated channel subfamily C member 1 [Source:RefSeq peptide;Acc:NP_036988]	protein_coding	-0.534537	-0.804555	-0.963207	-0.702465	-0.796779
ENSRNOG00000016207	Galnt1	Polypeptide N-acetylgalactosaminyltransferase 1 Polypeptide N-acetylgalactosaminyltransferase 1 soluble form [Source:UniProtKB/Swiss-Prot;Acc:Q10473]	protein_coding	-0.528131	-0.526963	-0.576038	-0.702986	-0.718479
ENSRNOG00000021569	Tiam1	T cell lymphoma invasion and metastasis 1 [Source:MGI Symbol;Acc:MGI:103306]	protein_coding	-0.526046	-0.743499	-0.79549	-0.668907	-0.700063
ENSRNOG00000014268	Abca2	ATP-binding cassette sub-family A member 2 [Source:RefSeq peptide;Acc:NP_077372]	protein_coding	-0.525045	-0.705188	-0.655784	-0.616801	-0.747201
ENSRNOG00000021164	Stip1	Stress-induced-phosphoprotein 1 [Source:UniProtKB/Swiss-Prot;Acc:O35814]	protein_coding	-0.509477	-0.448325	-0.586298	-0.510788	-0.708864
ENSRNOG00000009381	Mapk6	Mitogen-activated protein kinase 6 [Source:UniProtKB/Swiss-Prot;Acc:P27704]	protein_coding	-0.508235	-0.818644	-0.605791	-0.721215	-0.781668
ENSRNOG00000007104	Itpr1	inositol 1,4,5-trisphosphate receptor type 1 isoform 3 [Source:RefSeq peptide;Acc:NP_001257526]	protein_coding	-0.497295	-0.543441	-0.563362	-0.583651	-0.622418
ENSRNOG00000008088	Btbd3	BTB/POZ domain-containing protein 3 [Source:RefSeq peptide;Acc:NP_001101252]	protein_coding	-0.484029	-0.56955	-0.623899	-0.521495	-0.531666
ENSRNOG00000016010	Mul1	mitochondrial ubiquitin ligase activator of NFKB 1 [Source:RefSeq peptide;Acc:NP_001100165]	protein_coding	-0.446676	-0.558124	-0.599762	-0.601778	-0.670651
ENSRNOG00000034005	Celsr3	Cadherin EGF LAG seven-pass G-type receptor 3 [Source:UniProtKB/Swiss-Prot;Acc:O88278]	protein_coding	-0.439959	-0.650669	-0.656119	-0.647886	-0.495045
ENSRNOG00000002827	Rbfox1	fox-1 homolog A [Source:RefSeq peptide;Acc:NP_001100444]	protein_coding	0.408495	0.413168	0.415286	0.512243	0.547474
ENSRNOG00000016552	Hmgcs1	Hydroxymethylglutaryl-CoA synthase, cytoplasmic [Source:UniProtKB/Swiss-Prot;Acc:P17425]	protein_coding	0.450311	0.570375	0.629749	0.529397	0.592459
ENSRNOG00000043328	Chmp2a	charged multivesicular body protein 2a [Source:RefSeq peptide;Acc:NP_001102376]	protein_coding	0.451585	0.762628	0.733084	0.63871	0.558881
ENSRNOG00000011052	Gars	Glycine--tRNA ligase [Source:UniProtKB/Swiss-Prot;Acc:Q5I0G4]	protein_coding	0.455478	0.562929	0.520719	0.483559	0.564061
ENSRNOG00000020660	Cfl1	Cofilin-1 [Source:UniProtKB/Swiss-Prot;Acc:P45592]	protein_coding	0.456963	0.504556	0.471285	0.491077	0.581994
ENSRNOG00000015987	Rap1gds1	rap1 GTPase-GDP dissociation stimulator 1 [Source:RefSeq peptide;Acc:NP_001101198]	protein_coding	0.476111	0.516809	0.54792	0.491105	0.568558
ENSRNOG00000038045	Rpl34	ribosomal protein L34 [Source:MGI Symbol;Acc:MGI:1915686]	protein_coding	0.487818	0.43541	0.497956	0.468982	0.549714
ENSRNOG00000011384	Aimp1	aminoacyl tRNA synthase complex-interacting multifunctional protein 1 [Source:RefSeq peptide;Acc:NP_446209]	protein_coding	0.488931	0.602923	0.687578	0.578512	0.643418
ENSRNOG00000038228	Serp2	stress-associated endoplasmic reticulum protein 2 [Source:RefSeq peptide;Acc:NP_001102574]	protein_coding	0.499761	0.561283	0.505031	0.708411	0.683141
ENSRNOG00000006542	Atp6v0c	V-type proton ATPase 16 kDa proteolipid subunit [Source:UniProtKB/Swiss-Prot;Acc:P63081]	protein_coding	0.502842	0.548238	0.532729	0.503488	0.546926
ENSRNOG00000013508	Rpl31	60S ribosomal protein L31 [Source:UniProtKB/Swiss-Prot;Acc:P62902]	protein_coding	0.511291	0.736584	0.751632	0.784134	0.698939
ENSRNOG00000003201	RPS4X	40S ribosomal protein S4, X isoform [Source:UniProtKB/Swiss-Prot;Acc:P62703]	protein_coding	0.5216	0.540282	0.444134	0.536754	0.477234
ENSRNOG00000011142	Cyb5b	Cytochrome b5 type B [Source:UniProtKB/Swiss-Prot;Acc:P04166]	protein_coding	0.524451	0.606015	0.649719	0.51264	0.561762
ENSRNOG00000001494	Napa	Alpha-soluble NSF attachment protein [Source:UniProtKB/Swiss-Prot;Acc:P54921]	protein_coding	0.524716	0.505469	0.539336	0.490204	0.626003
ENSRNOG00000003125	Rogdi		protein_coding	0.527765	0.568395	0.614936	0.715411	0.668691
ENSRNOG00000005502	Ankib1	ankyrin repeat and IBR domain-containing protein 1 [Source:RefSeq peptide;Acc:NP_001128253]	protein_coding	0.529613	0.617637	0.466581	0.44289	0.504102
ENSRNOG00000050843	Mut	Protein LOC100361295; RCG43751 [Source:UniProtKB/TrEMBL;Acc:D3ZKG1]	protein_coding	0.532862	0.593773	0.503558	0.430904	0.469432
ENSRNOG00000001136	Pebp1	Phosphatidylethanolamine-binding protein 1 Hippocampal cholinergic neurostimulating peptide [Source:UniProtKB/Swiss-Prot;Acc:P31044]	protein_coding	0.534532	0.491285	0.512802	0.609073	0.612075
ENSRNOG00000002680	Lamc1	laminin, gamma 1 precursor [Source:RefSeq peptide;Acc:NP_446418]	protein_coding	0.536187	0.468558	0.522909	0.634828	0.550623
ENSRNOG00000004773	Yaf2	YY1 associated factor 2 [Source:RefSeq peptide;Acc:NP_001128343]	protein_coding	0.536939	0.738946	0.701825	0.762617	0.725449
ENSRNOG00000006593	Grpel1	GrpE protein homolog 1, mitochondrial [Source:UniProtKB/Swiss-Prot;Acc:P97576]	protein_coding	0.539555	0.707676	0.521447	0.647911	0.671382
ENSRNOG00000009088	Txnrd1	Thioredoxin reductase 1, cytoplasmic [Source:UniProtKB/Swiss-Prot;Acc:O89049]	protein_coding	0.539611	0.5987	0.642207	0.763213	0.745427
ENSRNOG00000001129	Fbxo21	F-box only protein 21 [Source:RefSeq peptide;Acc:NP_001101808]	protein_coding	0.542835	0.502358	0.547249	0.674447	0.629365
ENSRNOG00000027049	Atp5j2	ATP synthase subunit f, mitochondrial [Source:UniProtKB/Swiss-Prot;Acc:D3ZAF6]	protein_coding	0.542897	0.538775	0.767621	0.718942	0.584171
ENSRNOG00000005457	Lamp5	Lysosome-associated membrane glycoprotein 5 [Source:UniProtKB/Swiss-Prot;Acc:Q5PPI4]	protein_coding	0.557759	0.511555	0.707142	0.543062	0.59442
ENSRNOG00000011956	Aktip	AKT-interacting protein [Source:UniProtKB/Swiss-Prot;Acc:Q5FVH4]	protein_coding	0.56297	0.545927	0.664167	0.699758	0.67737
ENSRNOG00000030371	COX2	cytochrome c oxidase subunit II (mitochondrion) [Source:RefSeq peptide;Acc:YP_665632]	protein_coding	0.565314	0.608111	0.512109	0.571913	0.579281
ENSRNOG00000023386	Gorasp2	Golgi reassembly-stacking protein 2 [Source:RefSeq peptide;Acc:NP_001007721]	protein_coding	0.567824	0.646754	0.63061	0.7554	0.517807
ENSRNOG00000049452			protein_coding	0.571777	0.503475	0.678662	0.691669	0.658116
ENSRNOG00000027694	RPS7	40S ribosomal protein S7 [Source:UniProtKB/Swiss-Prot;Acc:P62083]	protein_coding	0.571864	0.651965	0.675069	0.598053	0.643041
ENSRNOG00000008001	Rab3b	Ras-related protein Rab-3B [Source:UniProtKB/Swiss-Prot;Acc:Q63941]	protein_coding	0.572402	0.922809	0.957178	0.888925	0.947233
ENSRNOG00000029443	RPS29	40S ribosomal protein S29 [Source:UniProtKB/Swiss-Prot;Acc:P62275]	protein_coding	0.5733	0.720129	0.736273	0.70928	0.84741
ENSRNOG00000014097	Psmd7	26S proteasome non-ATPase regulatory subunit 7 [Source:RefSeq peptide;Acc:NP_001100896]	protein_coding	0.574536	0.517991	0.684397	0.635236	0.596694
ENSRNOG00000013579	Gm7964	predicted gene 7964 [Source:MGI Symbol;Acc:MGI:3646150]	protein_coding	0.575354	0.58883	0.485368	0.496759	0.549399
ENSRNOG00000012538	Rpl37	60S ribosomal protein L37 [Source:UniProtKB/Swiss-Prot;Acc:P61928]	protein_coding	0.576587	0.733153	0.631033	0.751809	0.826256
ENSRNOG00000004741	Rpl19	60S ribosomal protein L19 [Source:UniProtKB/Swiss-Prot;Acc:P84100]	protein_coding	0.582749	0.603922	0.613358	0.694291	0.651013
ENSRNOG00000017251	WDR55	WD repeat-containing protein 55 [Source:UniProtKB/Swiss-Prot;Acc:A1L112]	protein_coding	0.585543	0.678283	0.528369	0.693371	0.706948
ENSRNOG00000024322	Shroom2	Protein Shroom2 [Source:UniProtKB/Swiss-Prot;Acc:Q7TP36]	protein_coding	0.589649	0.603677	0.570421	0.571006	0.56128
ENSRNOG00000001991	Atp5o	ATP synthase subunit O, mitochondrial [Source:UniProtKB/Swiss-Prot;Acc:Q06647]	protein_coding	0.597149	0.74196	0.739684	0.795419	0.658942
ENSRNOG00000019995	Dnajc18	dnaJ homolog subfamily C member 18 [Source:RefSeq peptide;Acc:NP_001013909]	protein_coding	0.599804	0.584824	0.722686	0.616927	0.569157
ENSRNOG00000030237	Cox7c	Cytochrome c oxidase subunit 7C, mitochondrial [Source:UniProtKB/Swiss-Prot;Acc:P80432]	protein_coding	0.600416	0.745394	0.668942	0.854441	0.888361
ENSRNOG00000048564	Rps12	ribosomal protein S12 [Source:MGI Symbol;Acc:MGI:98105]	protein_coding	0.602749	0.719606	0.709139	0.776897	0.761793
ENSRNOG00000015277	Serf2	small EDRK-rich factor 2 [Source:RefSeq peptide;Acc:NP_001092252]	protein_coding	0.606381	0.463774	0.556927	0.599151	0.630862
ENSRNOG00000046880			miRNA	0.607888	0.492965	0.786241	0.792104	0.787193
ENSRNOG00000036701	Actg1	Actin, cytoplasmic 2 Actin, cytoplasmic 2, N-terminally processed [Source:UniProtKB/Swiss-Prot;Acc:P63259]	protein_coding	0.613127	0.684493	0.702017	0.668134	0.793626
ENSRNOG00000018816	Cox5a	Cytochrome c oxidase subunit 5A, mitochondrial [Source:UniProtKB/Swiss-Prot;Acc:P11240]	protein_coding	0.613652	0.736597	0.729309	0.682581	0.629428
ENSRNOG00000031802	MP68	6.8 kDa mitochondrial proteolipid [Source:UniProtKB/Swiss-Prot;Acc:D3Z9R8]	protein_coding	0.614298	0.707633	0.79426	0.692212	0.796031
ENSRNOG00000029014			pseudogene	0.61444	0.762514	0.703947	0.656538	0.705628
ENSRNOG00000019973	Arl3	ADP-ribosylation factor-like protein 3 [Source:UniProtKB/Swiss-Prot;Acc:P37996]	protein_coding	0.617511	0.627513	0.662887	0.651085	0.562213
ENSRNOG00000008329	Ndufb11	NADH dehydrogenase [Source:RefSeq peptide;Acc:NP_001100226]	protein_coding	0.619202	0.611036	0.605928	0.813371	0.807207
ENSRNOG00000003256	Ccng1	Cyclin-G1 [Source:UniProtKB/Swiss-Prot;Acc:P39950]	protein_coding	0.62033	0.659298	0.576238	0.582363	0.61884
ENSRNOG00000033803	RPL37	60S ribosomal protein L37 [Source:UniProtKB/Swiss-Prot;Acc:P61928]	protein_coding	0.62662	0.700828	0.701426	0.765565	0.674448
ENSRNOG00000004303	Timp3	metalloproteinase inhibitor 3 precursor [Source:RefSeq peptide;Acc:NP_037018]	protein_coding	0.626679	0.651405	0.631207	0.790659	0.829266
ENSRNOG00000021125	Prdx5	Peroxiredoxin-5, mitochondrial [Source:UniProtKB/Swiss-Prot;Acc:Q9R063]	protein_coding	0.626695	0.689713	0.570514	0.687819	0.550892
ENSRNOG00000021206	Pla2g16	Group XVI phospholipase A1/A2 [Source:UniProtKB/Swiss-Prot;Acc:P53817]	protein_coding	0.627405	0.577296	0.544637	0.57984	0.641959
ENSRNOG00000018117	Ndufv1	NADH dehydrogenase [Source:RefSeq peptide;Acc:NP_001006973]	protein_coding	0.627482	0.620116	0.780816	0.711457	0.893791
ENSRNOG00000016411	Rps12	40S ribosomal protein S12 [Source:RefSeq peptide;Acc:NP_113897]	protein_coding	0.629021	0.820609	0.717112	0.843364	0.874872
ENSRNOG00000020247	Cnih2	Protein cornichon homolog 2 [Source:UniProtKB/Swiss-Prot;Acc:Q5BJU5]	protein_coding	0.629496	0.594636	0.57469	0.691701	0.555454
ENSRNOG00000014107	Omg	oligodendrocyte myelin glycoprotein precursor [Source:RefSeq peptide;Acc:NP_001005898]	protein_coding	0.632252	0.620363	0.532704	0.541622	0.6247
ENSRNOG00000015976	Snurf	Small nuclear ribonucleoprotein-associated protein N [Source:UniProtKB/Swiss-Prot;Acc:P63164]	protein_coding	0.632385	0.667759	0.664924	0.614011	0.871713
ENSRNOG00000001611	Rpl24	60S ribosomal protein L24 [Source:UniProtKB/Swiss-Prot;Acc:P83732]	protein_coding	0.632551	0.588062	0.585508	0.634127	0.813746
ENSRNOG00000001068	Rac1	Ras-related C3 botulinum toxin substrate 1 [Source:UniProtKB/Swiss-Prot;Acc:Q6RUV5]	protein_coding	0.634258	0.705485	0.560894	0.569429	0.776182
ENSRNOG00000016387	Rpl34	60S ribosomal protein L34 [Source:RefSeq peptide;Acc:NP_001102037]	protein_coding	0.637133	0.743041	0.742412	0.726013	0.722866
ENSRNOG00000013454	Rala	Ras-related protein Ral-A [Source:UniProtKB/Swiss-Prot;Acc:P63322]	protein_coding	0.638125	1.07339	0.724772	0.791919	0.727897
ENSRNOG00000021084	Mpeg1	macrophage-expressed gene 1 protein precursor [Source:RefSeq peptide;Acc:NP_072139]	protein_coding	0.638637	0.618086	0.50502	0.509517	0.607674
ENSRNOG00000015097	Kcmf1	E3 ubiquitin-protein ligase KCMF1 [Source:RefSeq peptide;Acc:NP_001121664]	protein_coding	0.639801	0.738708	0.505551	0.667965	0.702049
ENSRNOG00000047225			protein_coding	0.642262	0.581871	0.775338	0.728854	0.681104
ENSRNOG00000020110	B3gnt1	N-acetyllactosaminide beta-1,3-N-acetylglucosaminyltransferase [Source:RefSeq peptide;Acc:NP_001099794]	protein_coding	0.645172	0.615254	0.717954	0.754041	0.776286
ENSRNOG00000014343			protein_coding	0.646964	0.721565	0.679508	0.666782	0.767457
ENSRNOG00000016530	Nsa2	ribosome biogenesis protein NSA2 homolog [Source:RefSeq peptide;Acc:NP_599242]	protein_coding	0.64799	0.916842	0.700509	0.609471	0.739602
ENSRNOG00000030871	Calm2	calmodulin [Source:RefSeq peptide;Acc:NP_059022]	protein_coding	0.650352	0.715407	0.602856	0.643663	0.778845
ENSRNOG00000002436	Mmd	Monocyte to macrophage differentiation protein [Source:UniProtKB/Swiss-Prot;Acc:Q719N3]	protein_coding	0.65498	0.743272	0.750033	0.581077	0.632103
ENSRNOG00000027230	Fhod3	FH1/FH2 domain-containing protein 3 [Source:RefSeq peptide;Acc:NP_001258261]	protein_coding	0.65539	0.543481	0.605525	0.741642	0.771515
ENSRNOG00000020266	Eef2	Elongation factor 2 [Source:UniProtKB/Swiss-Prot;Acc:P05197]	protein_coding	0.656615	0.615071	0.546994	0.546471	0.643467
ENSRNOG00000007194	Cpsf3	cleavage and polyadenylation specificity factor subunit 3 [Source:RefSeq peptide;Acc:NP_001025201]	protein_coding	0.664341	0.721155	0.651027	0.747351	0.836925
ENSRNOG00000021027	Dbp	D site-binding protein [Source:UniProtKB/Swiss-Prot;Acc:P16443]	protein_coding	0.668747	0.632455	1.16023	1.13749	0.925651
ENSRNOG00000019798	Stub1	STIP1 homology and U-Box containing protein 1 [Source:RefSeq peptide;Acc:NP_001020796]	protein_coding	0.67004	0.671451	0.711973	0.88415	0.850757
ENSRNOG00000047280	Cttn	Cortactin; Cortactin, isoform CRA_e; Protein Cttn [Source:UniProtKB/TrEMBL;Acc:Q66HL2]	protein_coding	0.675445	0.61865	0.669666	0.86754	0.710161
ENSRNOG00000014562	Hnrnpf	Heterogeneous nuclear ribonucleoprotein F Heterogeneous nuclear ribonucleoprotein F, N-terminally processed [Source:UniProtKB/Swiss-Prot;Acc:Q794E4]	protein_coding	0.678845	0.625456	0.518081	0.539091	0.690245
ENSRNOG00000013589	Cxcl12	chemokine (C-X-C motif) ligand 12 isoform alpha precursor [Source:RefSeq peptide;Acc:NP_071513]	protein_coding	0.681951	0.832594	0.731391	0.711421	0.578386
ENSRNOG00000039297	Mrpl52	39S ribosomal protein L52, mitochondrial [Source:RefSeq peptide;Acc:NP_001101845]	protein_coding	0.683092	0.913016	0.823785	0.898343	0.974253
ENSRNOG00000017445	Tubb2b	Tubulin beta-2B chain [Source:UniProtKB/Swiss-Prot;Acc:Q3KRE8]	protein_coding	0.68528	0.746159	0.585593	0.540383	0.579658
ENSRNOG00000048174	Uqcrq	Cytochrome b-c1 complex subunit 8 [Source:UniProtKB/Swiss-Prot;Acc:Q7TQ16]	protein_coding	0.690035	0.57226	0.572818	0.635822	0.689323
ENSRNOG00000009910	Swap70	switch-associated protein 70 [Source:RefSeq peptide;Acc:NP_001099758]	protein_coding	0.69182	0.824268	0.657538	0.764516	0.699375
ENSRNOG00000029941	Grina	Protein lifeguard 1 [Source:UniProtKB/Swiss-Prot;Acc:Q6P6R0]	protein_coding	0.693853	0.70009	0.540655	0.761277	0.821246
ENSRNOG00000021314	Fdft1	Squalene synthase [Source:UniProtKB/Swiss-Prot;Acc:Q02769]	protein_coding	0.694406	0.693803	0.496381	0.575618	0.598171
ENSRNOG00000019772	Dnpep	aspartyl aminopeptidase [Source:RefSeq peptide;Acc:NP_001020050]	protein_coding	0.695104	0.903538	0.793377	0.792899	0.865644
ENSRNOG00000017309	RGD1359529	UPF0471 protein C1orf63 homolog [Source:UniProtKB/Swiss-Prot;Acc:Q5U2S0]	protein_coding	0.695358	0.660859	0.493748	0.462072	0.576594
ENSRNOG00000013683	S1pr1	Sphingosine 1-phosphate receptor 1 [Source:UniProtKB/Swiss-Prot;Acc:P48303]	protein_coding	0.695663	0.669159	0.47062	0.540644	0.663596
ENSRNOG00000033100			processed_pseudogene	0.695793	0.733325	0.594167	0.638607	0.662884
ENSRNOG00000001170	Cox6a1	Cytochrome c oxidase subunit 6A1, mitochondrial [Source:UniProtKB/Swiss-Prot;Acc:P10818]	protein_coding	0.696126	0.737754	0.898398	0.917432	1.0113
ENSRNOG00000000775	Mog	myelin-oligodendrocyte glycoprotein precursor [Source:RefSeq peptide;Acc:NP_073159]	protein_coding	0.69695	0.576336	0.668332	0.757132	0.707969
ENSRNOG00000018881	Rnasek	ribonuclease kappa [Source:RefSeq peptide;Acc:NP_001131033]	protein_coding	0.702638	0.645787	0.761582	0.723646	0.88154
ENSRNOG00000032803	Rpl21	60S ribosomal protein L21 [Source:RefSeq peptide;Acc:NP_445782]	protein_coding	0.706728	0.707672	0.750627	0.733433	0.884915
ENSRNOG00000021960			pseudogene	0.708394	0.817171	0.714943	0.688972	0.813231
ENSRNOG00000008465	Tmem176b	Transmembrane protein 176B [Source:UniProtKB/Swiss-Prot;Acc:Q925D4]	protein_coding	0.709866	0.831355	0.673921	0.661283	0.667192
ENSRNOG00000038074		Uncharacterized protein [Source:UniProtKB/TrEMBL;Acc:D4A4D5]	protein_coding	0.722481	0.967227	0.83257	0.909559	0.937241
ENSRNOG00000016660	Cox5b	Cytochrome c oxidase subunit 5B, mitochondrial [Source:UniProtKB/Swiss-Prot;Acc:P12075]	protein_coding	0.723671	0.6743	0.856011	0.777462	0.804913
ENSRNOG00000020698	Rnd2	rho-related GTP-binding protein RhoN [Source:RefSeq peptide;Acc:NP_001010953]	protein_coding	0.725948	0.679615	0.837611	0.776976	0.699863
ENSRNOG00000016322	Camk2n1	Calcium/calmodulin-dependent protein kinase II inhibitor 1 [Source:UniProtKB/Swiss-Prot;Acc:Q9JI15]	protein_coding	0.732161	0.733683	0.728588	0.629771	0.687807
ENSRNOG00000014453	Anxa5	annexin A5 [Source:RefSeq peptide;Acc:NP_037264]	protein_coding	0.732489	0.56297	0.547422	0.493123	0.579666
ENSRNOG00000020595	Rps11	40S ribosomal protein S11 [Source:UniProtKB/Swiss-Prot;Acc:P62282]	protein_coding	0.733435	0.757034	0.876372	0.908455	0.842187
ENSRNOG00000005183	Rtf1	RNA polymerase-associated protein RTF1 homolog [Source:RefSeq peptide;Acc:NP_001102428]	protein_coding	0.734993	0.692696	0.547452	0.575745	0.64932
ENSRNOG00000019721	Ypel3	yippee-like 3 [Source:RefSeq peptide;Acc:NP_001129170]	protein_coding	0.735774	0.774516	0.79595	0.65279	0.780489
ENSRNOG00000003667		Dystrophin [Source:UniProtKB/Swiss-Prot;Acc:P11530]	protein_coding	0.74232	0.720245	0.652526	0.672734	0.710474
ENSRNOG00000048958		Protein LOC100360654 [Source:UniProtKB/TrEMBL;Acc:D4A7Z2]	protein_coding	0.744942	0.835859	0.866223	0.847543	0.67854
ENSRNOG00000017114	Synj2	synaptojanin-2 isoform 2 [Source:RefSeq peptide;Acc:NP_001106843]	protein_coding	0.747934	0.529142	0.53076	0.51682	0.797423
ENSRNOG00000023803	Cmya5		protein_coding	0.748906	0.884731	0.993496	0.695966	0.916829
ENSRNOG00000001442	Por	NADPH--cytochrome P450 reductase [Source:UniProtKB/Swiss-Prot;Acc:P00388]	protein_coding	0.749234	1.05459	1.05278	1.2409	0.953407
ENSRNOG00000032825			processed_pseudogene	0.751957	0.989357	0.937389	0.854771	0.751708
ENSRNOG00000007784	Bloc1s1	Biogenesis of lysosome-related organelles complex 1 subunit 1 [Source:UniProtKB/Swiss-Prot;Acc:D3ZKU7]	protein_coding	0.753171	0.892608	1.08979	0.984079	0.868305
ENSRNOG00000049681	Mapre2	microtubule-associated protein RP/EB family member 2 [Source:RefSeq peptide;Acc:NP_001094470]	protein_coding	0.753516	0.742133	0.712464	0.723716	0.951901
ENSRNOG00000014816	Slc1a1	Excitatory amino acid transporter 3 [Source:UniProtKB/Swiss-Prot;Acc:P51907]	protein_coding	0.755915	0.757877	0.575261	0.705469	0.770533
ENSRNOG00000010834	Mpped1	metallophosphoesterase domain-containing protein 1 [Source:RefSeq peptide;Acc:NP_001124041]	protein_coding	0.756849	0.667483	0.724182	0.590035	0.795236
ENSRNOG00000015205	Cyb5a	Cytochrome b5 [Source:UniProtKB/Swiss-Prot;Acc:P00173]	protein_coding	0.759756	0.990168	0.831289	0.906217	0.968901
ENSRNOG00000023647	Aldoa	Fructose-bisphosphate aldolase A [Source:UniProtKB/Swiss-Prot;Acc:P05065]	protein_coding	0.764004	0.683247	0.798508	0.857784	1.0898
ENSRNOG00000036827	Ppp1r1a	Protein phosphatase 1 regulatory subunit 1A [Source:UniProtKB/Swiss-Prot;Acc:P19103]	protein_coding	0.764118	0.674874	0.805067	0.854294	0.841414
ENSRNOG00000004814	Tceb2	Transcription elongation factor B polypeptide 2 [Source:UniProtKB/Swiss-Prot;Acc:P62870]	protein_coding	0.766972	0.935536	1.10707	1.02172	0.964723
ENSRNOG00000050994	Cttn	cortactin isoform B [Source:RefSeq peptide;Acc:NP_068640]	protein_coding	0.770797	0.675816	0.652333	0.871286	0.78891
ENSRNOG00000014214	Rpl27a	60S ribosomal protein L27a [Source:UniProtKB/Swiss-Prot;Acc:P18445]	protein_coding	0.77314	0.960421	1.04547	0.919358	0.968537
ENSRNOG00000007152	Bhlhe40	class E basic helix-loop-helix protein 40 [Source:RefSeq peptide;Acc:NP_445780]	protein_coding	0.775783	0.685819	0.898319	0.828112	1.01047
ENSRNOG00000001173	Cabp1	Calcium-binding protein 1 [Source:UniProtKB/Swiss-Prot;Acc:O88751]	protein_coding	0.776367	0.643081	0.915463	0.755967	0.742388
ENSRNOG00000034180	RPL37	60S ribosomal protein L37 [Source:UniProtKB/Swiss-Prot;Acc:P61928]	protein_coding	0.778634	0.635978	0.65522	0.673442	0.580284
ENSRNOG00000021882	Tmed9	Transmembrane emp24 domain-containing protein 9 [Source:UniProtKB/Swiss-Prot;Acc:Q5I0E7]	protein_coding	0.778993	0.859525	0.617095	0.817963	0.512634
ENSRNOG00000005951			processed_pseudogene	0.779348	0.974521	0.804116	0.81208	0.704584
ENSRNOG00000017506	Cltb	Clathrin light chain B [Source:UniProtKB/Swiss-Prot;Acc:P08082]	protein_coding	0.782754	0.75119	0.718131	0.719501	0.760073
ENSRNOG00000009823	Lsmd1	LSM domain containing 1 [Source:RefSeq peptide;Acc:NP_001099264]	protein_coding	0.78511	0.617053	0.853194	0.884378	0.844963
ENSRNOG00000017558	Tubb2a	Tubulin beta-2A chain [Source:UniProtKB/Swiss-Prot;Acc:P85108]	protein_coding	0.785863	0.820061	0.722846	0.822242	0.885794
ENSRNOG00000046857	Osbpl1a	oxysterol-binding protein-related protein 1 [Source:RefSeq peptide;Acc:NP_742020]	protein_coding	0.787126	0.898596	0.728553	0.660548	0.534557
ENSRNOG00000021177	Cox8a	Cytochrome c oxidase subunit 8A, mitochondrial [Source:UniProtKB/Swiss-Prot;Acc:P80433]	protein_coding	0.790218	0.638136	0.877	0.990952	0.866786
ENSRNOG00000020658	Aarsd1	Alanyl-tRNA editing protein Aarsd1 [Source:UniProtKB/Swiss-Prot;Acc:Q5XI97]	protein_coding	0.791965	0.840212	1.00741	0.755134	0.888759
ENSRNOG00000020093		40S ribosomal protein S12 [Source:UniProtKB/TrEMBL;Acc:D3ZHB3]	protein_coding	0.792194	0.936021	0.859162	1.01316	0.866988
ENSRNOG00000011904	Trappc4	Trafficking protein particle complex subunit 4 [Source:UniProtKB/Swiss-Prot;Acc:Q69BT7]	protein_coding	0.795567	0.86919	0.756048	0.764568	0.952226
ENSRNOG00000018087	Vim	vimentin [Source:RefSeq peptide;Acc:NP_112402]	protein_coding	0.796524	1.07619	0.741942	0.689419	0.801948
ENSRNOG00000026124	Id3	DNA-binding protein inhibitor ID-3 [Source:UniProtKB/Swiss-Prot;Acc:P41138]	protein_coding	0.799353	1.09324	0.851229	0.857217	1.09799
ENSRNOG00000018159	Anxa4	annexin A4 [Source:RefSeq peptide;Acc:NP_077069]	protein_coding	0.800564	0.874909	0.830954	0.517255	0.74373
ENSRNOG00000037402	Myeov2	uncharacterized protein LOC681389 [Source:RefSeq peptide;Acc:NP_001102514]	protein_coding	0.801832	0.904646	0.576463	0.807733	0.565686
ENSRNOG00000008459	Anapc13	anaphase promoting complex subunit 13 [Source:RefSeq peptide;Acc:NP_001167454]	protein_coding	0.803593	0.793546	1.14826	0.711688	0.780975
ENSRNOG00000018524	Ezr	Ezrin [Source:UniProtKB/Swiss-Prot;Acc:P31977]	protein_coding	0.804721	0.748223	0.682068	0.752036	0.865615
ENSRNOG00000050169	Pet100	uncharacterized protein LOC688786 [Source:RefSeq peptide;Acc:NP_001182174]	protein_coding	0.812828	0.924122	0.623996	0.788876	0.743441
ENSRNOG00000012053	S100a16	protein S100-A16 [Source:RefSeq peptide;Acc:NP_001102027]	protein_coding	0.813512	0.805982	0.665971	0.674821	0.651886
ENSRNOG00000010299	Eps15	epidermal growth factor receptor substrate 15 [Source:RefSeq peptide;Acc:NP_001009424]	protein_coding	0.814477	1.01864	0.756475	0.869607	1.03745
ENSRNOG00000029377	RPL38	60S ribosomal protein L38 [Source:UniProtKB/Swiss-Prot;Acc:P63174]	protein_coding	0.817697	0.872446	0.929272	0.876481	0.756761
ENSRNOG00000048698			protein_coding	0.824487	0.858868	0.886831	0.852246	0.8023
ENSRNOG00000011501	Atp1b3	Sodium/potassium-transporting ATPase subunit beta-3 [Source:UniProtKB/Swiss-Prot;Acc:Q63377]	protein_coding	0.826248	0.774876	0.800734	0.846279	1.00049
ENSRNOG00000012764	Agap3	arf-GAP with GTPase, ANK repeat and PH domain-containing protein 3 [Source:RefSeq peptide;Acc:NP_001102086]	protein_coding	0.829858	0.602433	0.836716	0.779808	0.827411
ENSRNOG00000010524	Cryab	Alpha-crystallin B chain [Source:UniProtKB/Swiss-Prot;Acc:P23928]	protein_coding	0.830877	0.888972	0.628632	0.982809	0.938866
ENSRNOG00000015335	Rpl13	60S ribosomal protein L13 [Source:UniProtKB/Swiss-Prot;Acc:P41123]	protein_coding	0.832588	0.899692	0.916883	0.990521	1.01195
ENSRNOG00000009862	Olfm1	Noelin [Source:UniProtKB/Swiss-Prot;Acc:Q62609]	protein_coding	0.834323	0.874201	0.636011	0.738106	0.592267
ENSRNOG00000025443	Map1lc3a	Microtubule-associated proteins 1A/1B light chain 3A [Source:UniProtKB/Swiss-Prot;Acc:Q6XVN8]	protein_coding	0.837582	0.747961	0.992252	0.938544	0.986419
ENSRNOG00000018859	Pik3ip1	phosphoinositide-3-kinase-interacting protein 1 precursor [Source:RefSeq peptide;Acc:NP_001017453]	protein_coding	0.845081	0.832834	0.907954	0.829321	0.768619
ENSRNOG00000005041	Crip2	Cysteine-rich protein 2 [Source:UniProtKB/Swiss-Prot;Acc:P36201]	protein_coding	0.846157	0.879964	0.948274	0.893518	0.890895
ENSRNOG00000018836	RGD1559896	uncharacterized protein LOC498967 [Source:RefSeq peptide;Acc:NP_001102604]	protein_coding	0.846347	0.66355	0.728451	0.683367	0.754473
ENSRNOG00000022382			pseudogene	0.846503	0.759844	0.94555	0.909997	1.02265
ENSRNOG00000018048	Dctn5	dynactin subunit 5 [Source:RefSeq peptide;Acc:NP_001032867]	protein_coding	0.846732	1.00947	0.92935	0.703744	1.09959
ENSRNOG00000012988	Lix1	Lix1 homolog [Source:RefSeq peptide;Acc:NP_001099684]	protein_coding	0.850045	0.706759	0.57076	0.603272	0.778248
ENSRNOG00000001056	Snapc2	snRNA-activating protein complex subunit 2 [Source:UniProtKB/Swiss-Prot;Acc:Q68FX5]	protein_coding	0.850679	0.975395	0.887353	0.763324	0.793438
ENSRNOG00000011559	Cnn3	Calponin-3 [Source:UniProtKB/Swiss-Prot;Acc:P37397]	protein_coding	0.854898	0.82724	0.651779	0.716738	0.784073
ENSRNOG00000038328	Gjc2	Gap junction gamma-2 protein [Source:UniProtKB/Swiss-Prot;Acc:Q80XF7]	protein_coding	0.856214	0.729761	0.832178	0.801848	0.775948
ENSRNOG00000031798	RPL38	60S ribosomal protein L38 [Source:UniProtKB/Swiss-Prot;Acc:P63174]	protein_coding	0.85628	1.09655	1.16391	0.974492	1.06895
ENSRNOG00000016961	Rps27	40S ribosomal protein S27 [Source:UniProtKB/Swiss-Prot;Acc:Q71TY3]	protein_coding	0.860994	0.838022	0.93537	0.758429	1.26388
ENSRNOG00000021269	Chgb	Secretogranin-1 CCB peptide short form CCB peptide long form [Source:UniProtKB/Swiss-Prot;Acc:O35314]	protein_coding	0.862757	0.875474	0.588967	0.714756	0.714283
ENSRNOG00000030408	Dnajb12	dnaJ homolog subfamily B member 12 [Source:RefSeq peptide;Acc:NP_001013929]	protein_coding	0.865794	0.974573	0.651925	0.974838	1.07453
ENSRNOG00000000957	RGD1562469	60S ribosomal protein L21; 60S ribosomal protein L21; Protein LOC100360604; RCG42727, isoform CRA_a; Ribosomal protein L21 [Source:UniProtKB/TrEMBL;Acc:Q6PDW2]	protein_coding	0.867449	0.826228	0.917727	0.920551	0.817809
ENSRNOG00000002693	Nme1	Nucleoside diphosphate kinase A [Source:UniProtKB/Swiss-Prot;Acc:Q05982]	protein_coding	0.868157	0.883593	0.862506	0.973002	0.973091
ENSRNOG00000016460	Clu	clusterin precursor [Source:RefSeq peptide;Acc:NP_444180]	protein_coding	0.868466	0.810106	0.683317	0.766846	0.753515
ENSRNOG00000015967	Sh3bgrl3	SH3 domain-binding glutamic acid-rich-like protein 3 [Source:RefSeq peptide;Acc:NP_001100158]	protein_coding	0.870943	0.746114	0.784081	0.904627	1.01103
ENSRNOG00000017737	Dgkz	Diacylglycerol kinase zeta [Source:UniProtKB/Swiss-Prot;Acc:O08560]	protein_coding	0.871281	0.797814	0.792888	0.853094	0.569333
ENSRNOG00000009085	Prkag2	5'-AMP-activated protein kinase subunit gamma-2 [Source:RefSeq peptide;Acc:NP_908940]	protein_coding	0.873403	0.875922	0.911595	0.816638	1.03253
ENSRNOG00000001837	Sst	Somatostatin Antrin Somatostatin-28 Somatostatin-14 [Source:UniProtKB/Swiss-Prot;Acc:P60042]	protein_coding	0.879303	0.894666	0.84125	0.881008	0.985148
ENSRNOG00000020642	Flad1	FAD synthase [Source:RefSeq peptide;Acc:NP_001103608]	protein_coding	0.881056	1.02463	0.936322	1.23358	1.02384
ENSRNOG00000043114	Tomm7	translocase of outer mitochondrial membrane 7 homolog [Source:RefSeq peptide;Acc:NP_001128646]	protein_coding	0.883246	0.988249	0.86282	0.93025	0.957704
ENSRNOG00000046705	Snx3	sorting nexin-3 [Source:RefSeq peptide;Acc:NP_001037748]	protein_coding	0.884693	0.948524	0.871918	0.952891	0.84555
ENSRNOG00000022595	Snurf	SNRPN upstream reading frame protein [Source:RefSeq peptide;Acc:NP_001257641]	protein_coding	0.888203	0.838392	0.83685	0.921844	0.752867
ENSRNOG00000002045	Anxa3	annexin A3 [Source:RefSeq peptide;Acc:NP_036955]	protein_coding	0.888756	0.940719	0.799396	0.748739	0.858577
ENSRNOG00000003112			pseudogene	0.890258	1.01221	1.05293	1.03065	1.1047
ENSRNOG00000018122	Fbxo23	Tetraspanin-17 [Source:UniProtKB/Swiss-Prot;Acc:Q4V8E0]	protein_coding	0.8925	0.815528	0.843286	0.797241	0.986069
ENSRNOG00000008837	Ass1	Argininosuccinate synthase [Source:UniProtKB/Swiss-Prot;Acc:P09034]	protein_coding	0.892502	1.07952	1.06025	0.866829	0.903853
ENSRNOG00000014647	Cbfb	core-binding factor subunit beta [Source:RefSeq peptide;Acc:NP_001013209]	protein_coding	0.892551	0.828263	0.696172	1.02598	0.930439
ENSRNOG00000038864			protein_coding	0.893017	0.924187	0.842779	0.937143	1.05692
ENSRNOG00000014454	Ap1m1	AP-1 complex subunit mu-1 [Source:UniProtKB/Swiss-Prot;Acc:Q32Q06]	protein_coding	0.893847	0.999245	0.826244	0.819253	0.805078
ENSRNOG00000007369	Shisa4	protein shisa-4 precursor [Source:RefSeq peptide;Acc:NP_001071294]	protein_coding	0.894027	0.800396	0.968687	0.730769	1.12196
ENSRNOG00000042689	Tma7	coiled-coil domain-containing protein 72 [Source:RefSeq peptide;Acc:NP_001119520]	protein_coding	0.894468	0.823694	1.02953	0.917821	1.01165
ENSRNOG00000010199	Glrb	Glycine receptor subunit beta [Source:UniProtKB/Swiss-Prot;Acc:P20781]	protein_coding	0.895283	0.972068	0.741368	0.826041	1.00775
ENSRNOG00000012062	Npc2	epididymal secretory protein E1 precursor [Source:RefSeq peptide;Acc:NP_775141]	protein_coding	0.895574	0.794764	0.823699	0.829958	0.83628
ENSRNOG00000024125	Slain1	SLAIN motif-containing protein 1 [Source:RefSeq peptide;Acc:NP_001014161]	protein_coding	0.904206	0.991749	0.770678	0.843004	0.845586
ENSRNOG00000047374	Gnas	GNAS isoform GNASL [Source:RefSeq peptide;Acc:NP_062005]	protein_coding	0.904483	1.0248	0.904759	0.990213	1.12965
ENSRNOG00000048426			protein_coding	0.90634	0.838918	1.00719	0.908985	1.10509
ENSRNOG00000031927	Klk6	kallikrein-6 precursor [Source:RefSeq peptide;Acc:NP_062048]	protein_coding	0.90921	0.584505	0.692326	0.757824	0.723435
ENSRNOG00000026055	Neurod6	neuronal differentiation 6 [Source:RefSeq peptide;Acc:NP_001102707]	protein_coding	0.91347	1.01624	0.829261	1.01983	0.801075
ENSRNOG00000019007	Rpl14	60S ribosomal protein L14 [Source:RefSeq peptide;Acc:NP_075238]	protein_coding	0.913879	1.10992	0.930244	0.970753	0.985102
ENSRNOG00000016952	Uqcr11	ubiquinol-cytochrome c reductase, complex III subunit XI [Source:RefSeq peptide;Acc:NP_001119569]	protein_coding	0.925545	0.814265	0.905956	0.812954	0.961271
ENSRNOG00000001842	Mrps35	28S ribosomal protein S35, mitochondrial [Source:RefSeq peptide;Acc:NP_001100098]	protein_coding	0.932883	0.978589	0.969047	0.971811	1.08774
ENSRNOG00000002898	Nme7	nucleoside diphosphate kinase 7 [Source:RefSeq peptide;Acc:NP_612541]	protein_coding	0.939986	1.21348	1.11046	1.18977	1.17493
ENSRNOG00000015225	Gramd3	GRAM domain-containing protein 3 [Source:UniProtKB/Swiss-Prot;Acc:Q5FVG8]	protein_coding	0.942596	0.713635	1.08218	1.0246	1.03342
ENSRNOG00000005478	Fkbp9	Peptidyl-prolyl cis-trans isomerase FKBP9 [Source:UniProtKB/Swiss-Prot;Acc:Q66H94]	protein_coding	0.944246	0.656985	0.945111	0.722286	0.863988
ENSRNOG00000014190	Hint3	Histidine triad nucleotide-binding protein 3 [Source:UniProtKB/TrEMBL;Acc:F1M9G8]	protein_coding	0.947769	1.08056	0.907877	0.873333	0.938003
ENSRNOG00000021638	Eef1d	Elongation factor 1-delta [Source:UniProtKB/Swiss-Prot;Acc:Q68FR9]	protein_coding	0.950276	0.990696	0.830638	1.01998	1.01715
[truncated: 154 more rows]

## Sheet: DAVID II
DOWN-regulated
[truncated: 396 more rows]
