# Supplementary material for: Transcriptome analysis in calorie-restricted rats implicates epigenetic and post-translational mechanisms in neuroprotection and aging
Source: Genome Biol. 2015 Dec 22;16:285. doi: 10.1186/s13059-015-0847-2 (PMC4699360; doi:10.1186/s13059-015-0847-2)
Supplement: Additional file 5: Table S4. — All DE miRNAs for all diets and ages. (XLSX 17 kb) [file 13059_2015_847_MOESM5_ESM.xlsx]

## Sheet: Sheet8
DE_miRNAs_28m_AL_vs_28m_CR+LAswAL
Field1	logFC	FDR
rno-miR-98*-maturestar	5.34484	0.000513118
rno-miR-190*-maturestar	4.7795	0.0029558
rno-miR-450a*-maturestar	5.37666	0.0029558
rno-miR-190-mature	4.44163	0.00552151
rno-miR-369-3p-mature	4.05981	0.00552151
rno-miR-335-mature	3.98424	0.0108238
rno-miR-196a-mature	6.13894	0.0108238
rno-miR-802-mature	4.51619	0.0116561
rno-miR-376c-mature	3.67899	0.0116561
rno-let-7f-1*-maturestar	3.48294	0.0120849
rno-miR-122*-maturestar	3.47164	0.0120849
rno-miR-384-3p-mature	3.64712	0.0120849
rno-miR-21*-maturestar	-4.34618	0.0123203
rno-miR-135a-mature	3.70909	0.0123203
rno-miR-144*-maturestar	4.45373	0.0142243
rno-miR-1-mature	3.3941	0.0142243
rno-miR-374*-maturestar	3.7382	0.0142243
rno-miR-126*-maturestar	3.24568	0.0175893
rno-miR-542-3p-mature	3.24865	0.019874
rno-miR-9*-maturestar	3.12805	0.0253878
rno-miR-101b-mature	3.10238	0.0263956
rno-miR-19a-mature	3.31697	0.0272267
rno-miR-592-mature	3.06806	0.0275597
rno-miR-3120-mature	3.22467	0.0275597
rno-miR-182-mature	2.98686	0.0276957
rno-miR-137-mature	3.11434	0.0306978
DE_miRNAs_12m_AL_vs_12m_AL+LA
Field1	logFC	FDR
rno-miR-297-mature	-9.33685	0.00010038
rno-miR-503-mature	-7.73271	0.000152325
rno-miR-463-mature	-7.53401	0.0124895
rno-miR-98*-maturestar	4.07391	0.0200948
rno-miR-3566-mature	-5.94901	0.0298951
DE_miRNAs_12m_AL_vs_12m_CR
Field1	logFC	FDR
rno-miR-297-mature	-9.12758	5.20728e-05
rno-miR-21*-maturestar	-4.36999	0.0166187
rno-miR-183-mature	-4.30426	0.0166187
rno-miR-98*-maturestar	3.66227	0.0333954
rno-miR-1949-mature	-4.43094	0.0333954
rno-miR-182-mature	-3.81692	0.0411059
DE_miRNAs_12m_AL_vs_28m_AL
Field1	logFC	FDR
rno-miR-182-mature	-4.25706	0.0387477
DE_miRNAs_12m_CR_vs_28m_CR
Field1	logFC	FDR
rno-miR-200c-mature	-6.3169	0.00120109
rno-miR-10a-3p-mature	-7.70002	0.00186154
DE_miRNAs_28m_AL_vs_28m_AL+LA
Field1	logFC	FDR
rno-miR-98*-maturestar	4.6634	0.00191844
rno-miR-21*-maturestar	-5.45766	0.00191844
rno-miR-150*-maturestar	-4.38355	0.00894955
DE_miRNAs_28m_AL_vs_28m_AL+LAswCR
Field1	logFC	FDR
rno-miR-98*-maturestar	5.74397	4.09e-05
rno-miR-296-mature	-8.09541	4.47e-05
rno-miR-760-5p-mature	-4.97638	0.000218
rno-miR-874-mature	-5.18576	0.000218
rno-miR-463*-maturestar	4.40505	0.000439
rno-miR-335-mature	4.47677	0.000753
rno-miR-142-3p-mature	4.64009	0.00107
rno-miR-3596d-mature	4.33984	0.00239
rno-miR-144*-maturestar	4.30707	0.00277
rno-miR-9*-maturestar	3.60536	0.00338
rno-miR-374*-maturestar	3.94087	0.00446
rno-miR-190*-maturestar	3.80143	0.00446
rno-miR-122*-maturestar	3.35368	0.00581
rno-miR-3597-5p-mature	4.44023	0.00599
rno-miR-384-3p-mature	3.49333	0.00599
rno-miR-21*-maturestar	-3.77122	0.00609
rno-miR-135a-mature	3.54849	0.00609
rno-let-7f-1*-maturestar	3.21146	0.00623
rno-miR-592-mature	3.43553	0.00623
rno-miR-376c-mature	3.37249	0.00623
rno-miR-1-mature	3.31192	0.00703
rno-miR-542-3p-mature	3.39446	0.00898
rno-miR-150*-maturestar	-3.61035	0.00974
rno-miR-137-mature	3.17367	0.0133
rno-miR-32-mature	3.78327	0.0133
rno-miR-126*-maturestar	2.94894	0.0133
rno-miR-369-3p-mature	2.94762	0.0181
rno-miR-497*-maturestar	3.06657	0.0186
rno-miR-1193-5p-mature	3.5141	0.0199
rno-miR-7a-mature	2.8207	0.0258
rno-miR-122-mature	2.6201	0.0276
rno-miR-539*-maturestar	2.7803	0.0296
rno-miR-291b-mature	3.26712	0.0296
rno-miR-377-mature	2.87789	0.0296
rno-miR-16*-maturestar	2.66284	0.0333
rno-miR-324-3p-mature	-2.9299	0.0345
rno-miR-96-mature	2.8704	0.0369
rno-miR-98-mature	2.64919	0.0393
rno-miR-370-mature	-2.73268	0.0405
DE_miRNAs_28m_AL_vs_28m_ALswCR
Field1	logFC	FDR
rno-miR-320*-maturestar	-8.69582	0.00259473
rno-miR-98*-maturestar	3.8528	0.0426914
rno-miR-96-mature	4.44278	0.0426914
rno-miR-182-mature	3.70157	0.0426914
DE_miRNAs_28m_AL_vs_28m_CR
Field1	logFC	FDR
rno-miR-200c-mature	-6.33371	0.00164252
rno-miR-98*-maturestar	5.29483	0.00164252
rno-miR-324-3p-mature	-4.21471	0.0232195
rno-miR-874-mature	-4.55608	0.0232195
rno-miR-21*-maturestar	-4.20271	0.0232195
rno-miR-370-mature	-3.89145	0.0361311
DE_miRNAs_28m_AL_vs_28m_CRswAL
Field1	logFC	FDR
rno-miR-98*-maturestar	6.40459	0.00131048
rno-miR-92b*-maturestar	-6.43627	0.00621869
rno-miR-449a-mature	-6.15186	0.00659568
rno-miR-874-mature	-4.85948	0.0287045
rno-miR-1-mature	4.39855	0.0287045
rno-miR-450a*-maturestar	5.23903	0.0327115
rno-miR-3596d-mature	4.40364	0.0327115
rno-miR-324-3p-mature	-4.59618	0.0327115
rno-miR-190*-maturestar	4.69344	0.0327115
rno-miR-760-5p-mature	-4.36885	0.0341765
rno-miR-9*-maturestar	3.89213	0.0376595
rno-miR-328b-3p-mature	-4.12901	0.0377157
rno-let-7f-1*-maturestar	3.82445	0.0407733
rno-miR-21*-maturestar	-4.02702	0.0407733
DE_miRNAs_28m_AL+LA_vs28m_AL+LAswCR
Field1	logFC	FDR
rno-miR-144*-maturestar	-4.82641	0.00732495
rno-miR-16*-maturestar	-3.76839	0.0152816
DE_miRNAs_28m_AL+LA_vs28m_CR+LAswAL
Field1	logFC	FDR
rno-miR-1949-mature	-5.49263	0.00152862
rno-miR-3542-mature	5.89423	0.00152862
rno-miR-144*-maturestar	-5.46209	0.00473059
DE_miRNAs_28m_CR_vs_28m_AL+LAswCR
Field1	logFC	FDR
rno-miR-200c-mature	6.90311	0.000132631
rno-miR-743b-mature	6.48646	0.00285268
rno-miR-463*-maturestar	5.44962	0.0140692
rno-miR-471*-maturestar	4.83599	0.0159304
rno-miR-142-3p-mature	4.17304	0.0163837
DE_miRNAs_28m_CR_vs_28m_ALswCR
Field1	logFC	FDR
rno-miR-200c-mature	8.24984	8.74e-06
rno-miR-802*-maturestar	9.74864	9.17e-06
rno-miR-742-mature	5.64984	0.00607
rno-miR-200b*-maturestar	5.09575	0.0102
rno-miR-540*-maturestar	5.12729	0.0186
rno-miR-743b-mature	5.23384	0.0229
rno-miR-92a-1*-maturestar	4.39515	0.0229
DE_miRNAs_28m_CR_vs_28m_CR+LA
Field1	logFC	FDR
rno-miR-200c-mature	14.5985	4.71e-09
rno-miR-200b*-maturestar	11.4522	5.7e-08
rno-miR-183-mature	7.68468	0.000155
rno-miR-200b-mature	7.7956	0.000162
rno-miR-429-mature	8.30414	0.000162
rno-miR-200a-mature	8.38992	0.000191
rno-miR-182-mature	7.27636	0.000191
rno-miR-216b-5p-mature	6.95828	0.000415
rno-miR-743b-mature	6.01731	0.000959
rno-miR-96-mature	6.82686	0.00104
rno-miR-183*-maturestar	6.48119	0.00202
rno-miR-3559-3p-mature	4.38776	0.0104
rno-miR-874-mature	3.9838	0.0108
rno-miR-377*-maturestar	4.00685	0.0127
rno-miR-760-5p-mature	3.96905	0.0141
rno-miR-471*-maturestar	5.43206	0.0156
rno-miR-324-3p-mature	3.72404	0.0316
rno-miR-184-mature	3.50173	0.036
rno-let-7a-1*-maturestar	4.06617	0.0396
rno-miR-3074-mature	4.26615	0.0429
DE_miRNAs_28m_CR_vs_28m_CR+LAswAL
Field1	logFC	FDR
rno-miR-200c-mature	6.78418	0.000701064
rno-miR-152*-maturestar	4.01135	0.0393953
DE_miRNAs_28m_CR_vs_28m_CRswAL
Field1	logFC	FDR
rno-miR-10b-mature	7.79186	0.000642547
rno-miR-3586-3p-mature	6.48318	0.00336628
rno-miR-216b-5p-mature	6.64644	0.00336628
rno-miR-219-1-3p-mature	5.3864	0.010713
rno-miR-200b*-maturestar	5.40066	0.0214112
rno-miR-540*-maturestar	5.5726	0.0298652
DE_miRNAs_28m_CR_vs28m_AL+LAswCR
Field1	logFC	FDR
rno-miR-200c-mature	6.90311	0.000132631
rno-miR-743b-mature	6.48646	0.00285268
rno-miR-463*-maturestar	5.44962	0.0140692
rno-miR-471*-maturestar	4.83599	0.0159304
rno-miR-142-3p-mature	4.17304	0.0163837
DE_miRNAs_28m_CR+LA_vs28m_AL+LAswCR
Field1	logFC	FDR
rno-miR-296-mature	11.0023	5.53e-08
rno-miR-463*-maturestar	-11.5312	1.25e-07
rno-miR-182-mature	7.68399	6.21e-05
rno-miR-3590-3p-mature	-10.4743	9.19e-05
rno-miR-183-mature	6.67193	0.000381
rno-miR-200a-mature	7.36435	0.000381
rno-miR-200c-mature	6.70566	0.00044
rno-miR-743a-mature	-5.96664	0.000597
rno-miR-200b-mature	6.4731	0.000884
rno-miR-183*-maturestar	6.89954	0.00248
rno-miR-200b*-maturestar	7.14493	0.00248
rno-miR-429-mature	5.88534	0.00272
rno-miR-374*-maturestar	-4.51546	0.00334
rno-miR-494*-maturestar	5.65647	0.00426
rno-miR-135a-mature	-4.21096	0.00567
rno-miR-760-5p-mature	3.99005	0.00832
rno-miR-335-mature	-3.94992	0.0134
rno-miR-196c*-maturestar	4.72147	0.0165
rno-miR-874-mature	3.64833	0.0203
rno-miR-208b-3p-mature	-3.77274	0.0232
rno-miR-7a-mature	-3.4335	0.0275
rno-miR-96-mature	4.24789	0.0275
rno-miR-137-mature	-3.4431	0.028
rno-miR-369-3p-mature	-3.31174	0.0286
rno-miR-190b-mature	-3.50235	0.0294
rno-miR-20b-5p-mature	-4.12626	0.0303
rno-miR-544-mature	-3.15422	0.0327
rno-miR-98-mature	-3.25999	0.0354
rno-miR-384-3p-mature	-3.2024	0.037
DE_miRNAs_28m_CR+LA_vs28m_CR+LAswAL
Field1	logFC	FDR
rno-miR-294-mature	10.0176	1.74e-08
rno-miR-200a-mature	7.78138	0.000195
rno-miR-429-mature	7.84814	0.000195
rno-miR-200c-mature	6.56066	0.000696
rno-miR-183-mature	6.32911	0.000758
rno-miR-147-mature	5.83325	0.000758
rno-miR-200b-mature	6.27591	0.000974
rno-miR-96-mature	6.85415	0.000974
rno-miR-369-3p-mature	-4.635	0.00135
rno-miR-135a-mature	-4.6032	0.00173
rno-miR-494*-maturestar	5.09722	0.00177
rno-miR-190-mature	-4.53418	0.0027
rno-miR-182-mature	5.26879	0.0028
rno-miR-374*-maturestar	-4.42103	0.0028
rno-miR-190*-maturestar	-4.3976	0.00382
rno-miR-183*-maturestar	6.08467	0.00468
rno-miR-450a*-maturestar	-4.00229	0.00812
rno-miR-335-mature	-3.74582	0.0141
rno-miR-1949-mature	-5.13155	0.0141
rno-miR-376c-mature	-3.5377	0.0141
rno-miR-181b-1*-maturestar	-3.5225	0.0176
rno-miR-137-mature	-3.46237	0.0199
rno-miR-544-mature	-3.3276	0.0199
rno-miR-384-3p-mature	-3.39302	0.0204
rno-miR-547*-maturestar	3.58951	0.0208
rno-miR-136-mature	-3.27702	0.0225
rno-miR-19a-mature	-3.48392	0.023
rno-miR-296-mature	3.74545	0.0268
rno-miR-7a-mature	-3.21499	0.0271
rno-miR-802-mature	-4.34222	0.0318
rno-miR-208b-3p-mature	-3.32234	0.033
rno-miR-340-5p-mature	-3.06765	0.033
DE_miRNAs_6m_AL_vs_6m_CR
Field1	logFC	FDR
rno-miR-98*-maturestar	6.23884	0.00508199
rno-miR-450a*-maturestar	7.24427	0.0256005
rno-miR-21*-maturestar	-5.20023	0.0395075
rno-miR-429-mature	-5.80685	0.042219
DE_miRNAs_6m_CR_vs_12m_CR
Field1	logFC	FDR
rno-miR-879-mature	-9.04813	1.8e-05
rno-miR-190b-mature	-7.2019	5e-05
rno-miR-369-3p-mature	-5.66851	0.00013
rno-miR-190-mature	-6.0824	0.000148
rno-miR-742-mature	-4.39582	0.00384
rno-miR-374*-maturestar	-3.71187	0.00681
rno-miR-122*-maturestar	3.55915	0.00681
rno-miR-17-2-3p-mature	-4.99744	0.00681
rno-miR-463*-maturestar	-4.67396	0.00681
rno-miR-190*-maturestar	-3.38657	0.00805
rno-miR-144*-maturestar	-3.43988	0.00805
rno-miR-384-3p-mature	-3.18331	0.0147
rno-miR-449a-mature	-3.84836	0.0153
rno-miR-340-5p-mature	-3.10088	0.0162
rno-miR-143*-maturestar	-3.63334	0.0317
rno-miR-216a*-maturestar	-4.06393	0.0317
DE_miRNAs_6m_CR_vs_28m_CR
Field1	logFC	FDR
rno-miR-200c-mature	-7.31595	8.19e-06
rno-miR-103-2*-maturestar	-7.82613	0.00042
rno-miR-743b-mature	-5.56231	0.00258
rno-miR-653*-maturestar	-4.27082	0.0125
rno-miR-742-mature	-4.59383	0.0151
rno-miR-216b-5p-mature	-4.22507	0.0332
rno-miR-298-mature	-3.54886	0.0337
rno-miR-92a-1*-maturestar	-3.65951	0.0337
rno-miR-200b*-maturestar	-4.05681	0.0337
