# Supplementary material for: Transcriptome analysis in calorie-restricted rats implicates epigenetic and post-translational mechanisms in neuroprotection and aging
Source: Genome Biol. 2015 Dec 22;16:285. doi: 10.1186/s13059-015-0847-2 (PMC4699360; doi:10.1186/s13059-015-0847-2)
Supplement: Additional file 6: Table S5. — All genes altered in three comparisons. First, the extended longevity effect of CR switching to AL with lipoic acid. Next, the inhibitory effect lipoic acid had on extended longevity when switching from AL to CR feeding. Finally, the genes specific to CR feeding when switched to AL feeding with lipoic acid supplementation in comparison with the opposite switch which does not induce increased longevity. The DAVID enrichments are also included. (XLSX 157 kb) [file 13059_2015_847_MOESM6_ESM.xlsx]

## Sheet: dietary memory effect
F1	Associated Gene Name	Description	Gene Biotype	Ext long excl LA and switch	EXt long excluding LA and switching_FDR	order switch	order_switch_FDR	LA disrupt	LA_disrupt_FDR
ENSRNOG00000000007	Gad1	Glutamate decarboxylase 1 [Source:UniProtKB/Swiss-Prot;Acc:P18088]	protein_coding			-0.595713	0.000991167
ENSRNOG00000000010	Cbln1	Cerebellin-1 Cerebellin [des-Ser1]-cerebellin [Source:UniProtKB/Swiss-Prot;Acc:P63182]	protein_coding
ENSRNOG00000000064	Atp5i	ATP synthase subunit e, mitochondrial [Source:UniProtKB/Swiss-Prot;Acc:P29419]	protein_coding
ENSRNOG00000000105	Cplx2	Complexin-2 [Source:UniProtKB/Swiss-Prot;Acc:P84087]	protein_coding			0.541757	0.00692454
ENSRNOG00000000108	Aga	N(4)-(Beta-N-acetylglucosaminyl)-L-asparaginase Glycosylasparaginase alpha chain Glycosylasparaginase beta chain [Source:UniProtKB/Swiss-Prot;Acc:P30919]	protein_coding					0.785061	0.0355742
ENSRNOG00000000123	Rnf19b	E3 ubiquitin-protein ligase RNF19B [Source:RefSeq peptide;Acc:NP_001101473]	protein_coding
ENSRNOG00000000133	Txndc15	Thioredoxin domain-containing protein 15 [Source:UniProtKB/Swiss-Prot;Acc:Q5BJT4]	protein_coding	-0.621393	0.00656295	-0.621393	0.00656295
ENSRNOG00000000145	Pik3r3	phosphatidylinositol 3-kinase regulatory subunit gamma [Source:RefSeq peptide;Acc:NP_071549]	protein_coding
ENSRNOG00000000186	Tst	Thiosulfate sulfurtransferase [Source:UniProtKB/Swiss-Prot;Acc:P24329]	protein_coding
ENSRNOG00000000281	Prodh	proline dehydrogenase, mitochondrial [Source:RefSeq peptide;Acc:NP_001129250]	protein_coding
ENSRNOG00000000368	Grik2	glutamate receptor, ionotropic kainate 2 precursor [Source:RefSeq peptide;Acc:NP_062182]	protein_coding			-0.578085	0.0231276
ENSRNOG00000000379	Dnajc12	DnaJ homolog subfamily C member 12 [Source:UniProtKB/Swiss-Prot;Acc:Q925T0]	protein_coding			-0.874133	0.00623222
ENSRNOG00000000419	C2	complement C2 precursor [Source:RefSeq peptide;Acc:NP_757376]	protein_coding			0.623803	0.0389424
ENSRNOG00000000443		Uncharacterized protein [Source:UniProtKB/TrEMBL;Acc:F1LNM4]	protein_coding			0.806031	0.0454657
ENSRNOG00000000451	RT1-Ba	rano class II histocompatibility antigen, B alpha chain precursor [Source:RefSeq peptide;Acc:NP_001008831]	protein_coding
ENSRNOG00000000465	Slc39a7	solute carrier family 39 (zinc transporter), member 7 precursor [Source:RefSeq peptide;Acc:NP_001008885]	protein_coding					-0.730775	0.0141353
ENSRNOG00000000495	Uhrf1bp1		protein_coding
ENSRNOG00000000521	Cdkn1a	cyclin-dependent kinase inhibitor 1 [Source:RefSeq peptide;Acc:NP_542960]	protein_coding					0.743753	0.0491147
ENSRNOG00000000586	Gtf3c6	general transcription factor 3C polypeptide 6 [Source:RefSeq peptide;Acc:NP_001102007]	protein_coding	0.980737	0.00588323	0.980737	0.00588323
ENSRNOG00000000605	Hs3st5	heparan sulfate glucosamine 3-O-sulfotransferase 5 [Source:RefSeq peptide;Acc:NP_001099862]	protein_coding
ENSRNOG00000000622	Hint1	Histidine triad nucleotide-binding protein 1 [Source:UniProtKB/Swiss-Prot;Acc:P62959]	protein_coding
ENSRNOG00000000645	Reep3	receptor expression-enhancing protein 3 [Source:RefSeq peptide;Acc:NP_001099856]	protein_coding					0.515658	0.0382311
ENSRNOG00000000655	Ptprc	Receptor-type tyrosine-protein phosphatase C [Source:UniProtKB/Swiss-Prot;Acc:P04157]	protein_coding			0.918514	0.0277133
ENSRNOG00000000657	Nek7	Serine/threonine-protein kinase Nek7 [Source:UniProtKB/Swiss-Prot;Acc:D3ZBE5]	protein_coding
ENSRNOG00000000700	Tmem119	transmembrane protein 119 precursor [Source:RefSeq peptide;Acc:NP_001100625]	protein_coding
ENSRNOG00000000748			processed_pseudogene	0.562503	0.0299923	0.562503	0.0299923
ENSRNOG00000000775	Mog	myelin-oligodendrocyte glycoprotein precursor [Source:RefSeq peptide;Acc:NP_073159]	protein_coding
ENSRNOG00000000798	Gnl1	Guanine nucleotide-binding protein-like 1 [Source:UniProtKB/Swiss-Prot;Acc:Q6MG06]	protein_coding
ENSRNOG00000000804	Mrps18b	mitochondrial ribosomal protein S18B [Source:RefSeq peptide;Acc:NP_997699]	protein_coding
ENSRNOG00000000814	Fabp7	Fatty acid-binding protein, brain [Source:UniProtKB/Swiss-Prot;Acc:P55051]	protein_coding	0.603287	0.0194876	0.603287	0.0194876
ENSRNOG00000000840	Atp6v1g2	V-type proton ATPase subunit G 2 [Source:RefSeq peptide;Acc:NP_997655]	protein_coding			0.417088	0.0299123
ENSRNOG00000000842	Ddah2	N(G),N(G)-dimethylarginine dimethylaminohydrolase 2 [Source:UniProtKB/Swiss-Prot;Acc:Q6MG60]	protein_coding
ENSRNOG00000000851	Bag6	Large proline-rich protein BAG6 [Source:UniProtKB/Swiss-Prot;Acc:Q6MG49]	protein_coding			-0.708639	0.00113487
ENSRNOG00000000853	Aif1	Allograft inflammatory factor 1 [Source:UniProtKB/Swiss-Prot;Acc:P55009]	protein_coding			0.728143	0.02724
ENSRNOG00000000893	Tmem248	Transmembrane protein 248 [Source:UniProtKB/Swiss-Prot;Acc:Q6AY76]	protein_coding					0.820305	0.0127025
ENSRNOG00000000902	Hsph1	Heat shock protein 105 kDa [Source:UniProtKB/Swiss-Prot;Acc:Q66HA8]	protein_coding			0.654008	0.000164258
ENSRNOG00000000909	Uspl1	ubiquitin-specific peptidase-like protein 1 isoform 2 [Source:RefSeq peptide;Acc:NP_001099376]	protein_coding					-0.528991	0.031184
ENSRNOG00000000942	Pan3		protein_coding	-0.606069	0.0492726	-0.606069	0.0492726
ENSRNOG00000000949	Flt3	FL cytokine receptor precursor [Source:RefSeq peptide;Acc:NP_001094292]	protein_coding	-1.00007	0.0493405	-1.00007	0.0493405
ENSRNOG00000000957	RGD1562469	60S ribosomal protein L21; 60S ribosomal protein L21; Protein LOC100360604; RCG42727, isoform CRA_a; Ribosomal protein L21 [Source:UniProtKB/TrEMBL;Acc:Q6PDW2]	protein_coding
ENSRNOG00000000985	Cpsf4	Cleavage and polyadenylation specificity factor subunit 4 [Source:UniProtKB/Swiss-Prot;Acc:Q5FVR7]	protein_coding					-0.833701	0.033402
ENSRNOG00000000989	Bud31		protein_coding
ENSRNOG00000000990	Pdap1	28 kDa heat- and acid-stable phosphoprotein [Source:UniProtKB/Swiss-Prot;Acc:Q62785]	protein_coding	0.672688	0.0017223	0.672688	0.0017223
ENSRNOG00000001010	Tecpr1	Tectonin beta-propeller repeat-containing protein 1 [Source:UniProtKB/Swiss-Prot;Acc:Q3ZBA0]	protein_coding
ENSRNOG00000001035	Gtf2h3	General transcription factor IIH subunit 3 [Source:UniProtKB/Swiss-Prot;Acc:Q561R7]	protein_coding					1.04294	0.0235643
ENSRNOG00000001040	Pms2	mismatch repair endonuclease PMS2 [Source:RefSeq peptide;Acc:NP_001099378]	protein_coding					-0.957385	0.00122519
ENSRNOG00000001044	Aimp2	Aminoacyl tRNA synthase complex-interacting multifunctional protein 2 [Source:UniProtKB/Swiss-Prot;Acc:Q32PX2]	protein_coding
ENSRNOG00000001049	Tpt1	Translationally-controlled tumor protein [Source:UniProtKB/Swiss-Prot;Acc:P63029]	protein_coding			0.544358	0.00988477
ENSRNOG00000001056	Snapc2	snRNA-activating protein complex subunit 2 [Source:UniProtKB/Swiss-Prot;Acc:Q68FX5]	protein_coding
ENSRNOG00000001057	Ctxn1	Cortexin-1 [Source:UniProtKB/Swiss-Prot;Acc:P41237]	protein_coding
ENSRNOG00000001068	Rac1	Ras-related C3 botulinum toxin substrate 1 [Source:UniProtKB/Swiss-Prot;Acc:Q6RUV5]	protein_coding
ENSRNOG00000001069	Elavl1	ELAV-like protein 1 [Source:RefSeq peptide;Acc:NP_001102318]	protein_coding					0.563139	0.0307806
ENSRNOG00000001073	RGD1563482	uncharacterized protein LOC498179 [Source:RefSeq peptide;Acc:NP_001102535]	protein_coding
ENSRNOG00000001086	Vps37b	vacuolar protein sorting-associated protein 37B [Source:RefSeq peptide;Acc:NP_001099398]	protein_coding
ENSRNOG00000001128	Tesc	Protein Tesc [Source:UniProtKB/TrEMBL;Acc:D3ZTN1]	protein_coding
ENSRNOG00000001129	Fbxo21	F-box only protein 21 [Source:RefSeq peptide;Acc:NP_001101808]	protein_coding
ENSRNOG00000001136	Pebp1	Phosphatidylethanolamine-binding protein 1 Hippocampal cholinergic neurostimulating peptide [Source:UniProtKB/Swiss-Prot;Acc:P31044]	protein_coding
ENSRNOG00000001158	Abcg1	ATP-binding cassette sub-family G member 1 [Source:RefSeq peptide;Acc:NP_445954]	protein_coding	0.474994	0.0270539	0.474994	0.0270539
ENSRNOG00000001170	Cox6a1	Cytochrome c oxidase subunit 6A1, mitochondrial [Source:UniProtKB/Swiss-Prot;Acc:P10818]	protein_coding
ENSRNOG00000001173	Cabp1	Calcium-binding protein 1 [Source:UniProtKB/Swiss-Prot;Acc:O88751]	protein_coding
ENSRNOG00000001182	Ndufv3	NADH dehydrogenase [Source:RefSeq peptide;Acc:NP_072129]	protein_coding	1.27956	0.00288682			1.15237	0.0100541
ENSRNOG00000001189	Sik1	Serine/threonine-protein kinase SIK1 [Source:UniProtKB/Swiss-Prot;Acc:Q9R1U5]	protein_coding					1.33408	0.000307998
ENSRNOG00000001211	RGD1303003	ES1 protein homolog, mitochondrial [Source:UniProtKB/Swiss-Prot;Acc:P56571]	protein_coding
ENSRNOG00000001223	Pttg1ip	Pituitary tumor-transforming gene 1 protein-interacting protein [Source:UniProtKB/Swiss-Prot;Acc:Q6P767]	protein_coding					0.757632	0.00571325
ENSRNOG00000001224	Itgb2	integrin beta 2 precursor [Source:RefSeq peptide;Acc:NP_001032869]	protein_coding					0.895231	0.0208791
ENSRNOG00000001227	Adarb1	double-stranded RNA-specific editase 1 isoform 1 [Source:RefSeq peptide;Acc:NP_037026]	protein_coding
ENSRNOG00000001239	Ddt	D-dopachrome decarboxylase [Source:UniProtKB/Swiss-Prot;Acc:P80254]	protein_coding					0.585135	0.0234606
ENSRNOG00000001242	Gstt3	glutathione S-transferase, theta 3 [Source:RefSeq peptide;Acc:NP_001131115]	protein_coding					0.751393	0.000665514
ENSRNOG00000001347			pseudogene			-0.960915	0.0167244
ENSRNOG00000001380	Tpcn1	two pore calcium channel protein 1 [Source:RefSeq peptide;Acc:NP_647548]	protein_coding
ENSRNOG00000001404	Agfg2	arf-GAP domain and FG repeats-containing protein 2 [Source:RefSeq peptide;Acc:NP_001100601]	protein_coding	-0.574546	0.0484963	-0.574546	0.0484963
ENSRNOG00000001436	Ywhag	14-3-3 protein gamma 14-3-3 protein gamma, N-terminally processed [Source:UniProtKB/Swiss-Prot;Acc:P61983]	protein_coding			0.579389	0.00656314
ENSRNOG00000001442	Por	NADPH--cytochrome P450 reductase [Source:UniProtKB/Swiss-Prot;Acc:P00388]	protein_coding
ENSRNOG00000001490	Pdcd2	Programmed cell death protein 2 [Source:UniProtKB/Swiss-Prot;Acc:P47816]	protein_coding					0.668448	0.0484506
ENSRNOG00000001494	Napa	Alpha-soluble NSF attachment protein [Source:UniProtKB/Swiss-Prot;Acc:P54921]	protein_coding
ENSRNOG00000001520	Dlx1	homeobox protein DLX-1 [Source:RefSeq peptide;Acc:NP_001094001]	protein_coding			1.06553	0.00428352
ENSRNOG00000001528	Gap43	Neuromodulin [Source:UniProtKB/Swiss-Prot;Acc:P07936]	protein_coding
ENSRNOG00000001597	Atf2	Cyclic AMP-dependent transcription factor ATF-2 [Source:UniProtKB/Swiss-Prot;Acc:Q00969]	protein_coding
ENSRNOG00000001611	Rpl24	60S ribosomal protein L24 [Source:UniProtKB/Swiss-Prot;Acc:P83732]	protein_coding
ENSRNOG00000001628	Pcp4	Purkinje cell protein 4 [Source:UniProtKB/Swiss-Prot;Acc:P63055]	protein_coding
ENSRNOG00000001645	Filip1l	Protein RGD1565927 [Source:UniProtKB/TrEMBL;Acc:D4A900]	protein_coding	1.72036	2.00561e-05			1.68532	4.52263e-05
ENSRNOG00000001647	Ets2	protein C-ets-2 [Source:RefSeq peptide;Acc:NP_001100577]	protein_coding					-0.544714	0.0261337
ENSRNOG00000001709	Ap2m1	AP-2 complex subunit mu [Source:UniProtKB/Swiss-Prot;Acc:P84092]	protein_coding
ENSRNOG00000001715	Ece2	endothelin-converting enzyme 2 [Source:RefSeq peptide;Acc:NP_001002815]	protein_coding
ENSRNOG00000001733	Ppp1r2	Protein phosphatase inhibitor 2 [Source:UniProtKB/Swiss-Prot;Acc:P50411]	protein_coding					-1.00174	0.0187999
ENSRNOG00000001753	Fbxo45	F-box protein 45 [Source:MGI Symbol;Acc:MGI:2447775]	protein_coding
ENSRNOG00000001781	Lmln	leishmanolysin-like peptidase [Source:RefSeq peptide;Acc:NP_001102313]	protein_coding
ENSRNOG00000001793	Heg1		protein_coding					-0.822893	0.0144845
ENSRNOG00000001795	Itgb5	integrin, beta 5 precursor [Source:RefSeq peptide;Acc:NP_671480]	protein_coding			-0.653467	0.00200203
ENSRNOG00000001837	Sst	Somatostatin Antrin Somatostatin-28 Somatostatin-14 [Source:UniProtKB/Swiss-Prot;Acc:P60042]	protein_coding
ENSRNOG00000001842	Mrps35	28S ribosomal protein S35, mitochondrial [Source:RefSeq peptide;Acc:NP_001100098]	protein_coding
ENSRNOG00000001854	Tmtc1		protein_coding
ENSRNOG00000001862	Ube2l3	ubiquitin-conjugating enzyme E2 L3 [Source:RefSeq peptide;Acc:NP_001102317]	protein_coding			0.642763	0.000582433
ENSRNOG00000001880	Dgcr6	protein DGCR6 [Source:RefSeq peptide;Acc:NP_001100550]	protein_coding					0.513497	0.036254
ENSRNOG00000001911	Map6d1	MAP6 domain-containing protein 1 [Source:RefSeq peptide;Acc:NP_001102314]	protein_coding					-0.660659	0.0227273
ENSRNOG00000001958	Ift57	intraflagellar transport protein 57 homolog [Source:RefSeq peptide;Acc:NP_001100563]	protein_coding
ENSRNOG00000001963	Mx2	interferon-induced GTP-binding protein Mx2 [Source:RefSeq peptide;Acc:NP_599177]	protein_coding			1.02253	0.000116088
ENSRNOG00000001991	Atp5o	ATP synthase subunit O, mitochondrial [Source:UniProtKB/Swiss-Prot;Acc:Q06647]	protein_coding
ENSRNOG00000002001	Itsn1	intersectin-1 isoform b [Source:RefSeq peptide;Acc:NP_062100]	protein_coding	0.487024	0.0157166	0.487024	0.0157166
ENSRNOG00000002013	Sidt1	SID1 transmembrane family member 1 precursor [Source:RefSeq peptide;Acc:NP_001094123]	protein_coding
ENSRNOG00000002036	Gcfc1	Uncharacterized protein [Source:UniProtKB/TrEMBL;Acc:D4A8C8]	protein_coding					0.562781	0.0255357
ENSRNOG00000002041	Boc	Biregional cell adhesion molecule-related/down-regulated by oncogenes (Cdon) binding protein (Predicted), isoform CRA_b; Uncharacterized protein [Source:UniProtKB/TrEMBL;Acc:D4A0Z7]	protein_coding
ENSRNOG00000002045	Anxa3	annexin A3 [Source:RefSeq peptide;Acc:NP_036955]	protein_coding
ENSRNOG00000002050	Igfbp7	insulin-like growth factor-binding protein 7 precursor [Source:RefSeq peptide;Acc:NP_001013066]	protein_coding
ENSRNOG00000002055	Noa1	nitric oxide-associated protein 1 [Source:RefSeq peptide;Acc:NP_001006960]	protein_coding	0.689151	0.0194876	0.689151	0.0194876
ENSRNOG00000002079	Mapk10	mitogen-activated protein kinase 10 isoform 1 [Source:RefSeq peptide;Acc:NP_001257485]	protein_coding			0.408724	0.044253
ENSRNOG00000002089	Ccng2	cyclin-G2 [Source:RefSeq peptide;Acc:NP_001099195]	protein_coding
ENSRNOG00000002115	Sod1	Superoxide dismutase [Cu-Zn] [Source:UniProtKB/Swiss-Prot;Acc:P07632]	protein_coding			0.589739	0.00997055
ENSRNOG00000002116	Rplp2	60S acidic ribosomal protein P2 [Source:UniProtKB/Swiss-Prot;Acc:P02401]	protein_coding
ENSRNOG00000002190	RGD1563065	Uncharacterized protein [Source:UniProtKB/TrEMBL;Acc:D3ZY83]	protein_coding
ENSRNOG00000002210	Hsd17b11	Estradiol 17-beta-dehydrogenase 11 [Source:UniProtKB/Swiss-Prot;Acc:Q6AYS8]	protein_coding
ENSRNOG00000002229	Adcy5	adenylate cyclase type 5 [Source:RefSeq peptide;Acc:NP_072122]	protein_coding	-0.772193	0.0146995	-0.772193	0.0146995
ENSRNOG00000002322	RGD1310587	Uncharacterized protein C1orf115 homolog [Source:UniProtKB/Swiss-Prot;Acc:Q3ZCQ0]	protein_coding					-0.974043	0.0207121
ENSRNOG00000002343	Uchl1	Ubiquitin carboxyl-terminal hydrolase isozyme L1 [Source:UniProtKB/Swiss-Prot;Acc:Q00981]	protein_coding			0.583404	0.00414542
ENSRNOG00000002349	Gabra2	gamma-aminobutyric acid receptor subunit alpha-2 precursor [Source:RefSeq peptide;Acc:NP_001129251]	protein_coding
ENSRNOG00000002369	Rgs8	Regulator of G-protein signaling 8 [Source:UniProtKB/Swiss-Prot;Acc:P49804]	protein_coding
ENSRNOG00000002373	Akap1	A-kinase anchor protein 1, mitochondrial [Source:RefSeq peptide;Acc:NP_446117]	protein_coding					-0.54469	0.0214664
ENSRNOG00000002390	Gnb2l1	Guanine nucleotide-binding protein subunit beta-2-like 1 [Source:UniProtKB/Swiss-Prot;Acc:P63245]	protein_coding	0.575354	0.00858054	0.575354	0.00858054
ENSRNOG00000002434	Tmem100	Transmembrane protein 100 [Source:UniProtKB/Swiss-Prot;Acc:Q569C0]	protein_coding
ENSRNOG00000002436	Mmd	Monocyte to macrophage differentiation protein [Source:UniProtKB/Swiss-Prot;Acc:Q719N3]	protein_coding
ENSRNOG00000002468	Tnr	tenascin R [Source:MGI Symbol;Acc:MGI:99516]	protein_coding
ENSRNOG00000002474	Tom1l1	TOM1-like protein 1 [Source:UniProtKB/Swiss-Prot;Acc:F1LM81]	protein_coding			0.809777	0.0202802
ENSRNOG00000002475			processed_pseudogene			0.897817	0.00737996
ENSRNOG00000002509	Gnl3l	guanine nucleotide-binding protein-like 3-like protein [Source:RefSeq peptide;Acc:NP_001075427]	protein_coding			-0.434404	0.0426744
ENSRNOG00000002618	Ivns1abp	influenza virus NS1A binding protein [Source:RefSeq peptide;Acc:NP_001040550]	protein_coding					-0.572944	0.0128876
ENSRNOG00000002626	Ca10		protein_coding
ENSRNOG00000002627	Kctd3	BTB/POZ domain-containing protein KCTD3 [Source:RefSeq peptide;Acc:NP_001100669]	protein_coding
ENSRNOG00000002671	Nme2	Nucleoside diphosphate kinase B [Source:UniProtKB/Swiss-Prot;Acc:P19804]	protein_coding
ENSRNOG00000002680	Lamc1	laminin, gamma 1 precursor [Source:RefSeq peptide;Acc:NP_446418]	protein_coding
ENSRNOG00000002682	ZFP692	zinc finger protein 692 [Source:RefSeq peptide;Acc:NP_001119744]	protein_coding
ENSRNOG00000002693	Nme1	Nucleoside diphosphate kinase A [Source:UniProtKB/Swiss-Prot;Acc:Q05982]	protein_coding
ENSRNOG00000002697	Mtmr1	myotubularin-related protein 1 [Source:RefSeq peptide;Acc:NP_001178654]	protein_coding					-0.696748	0.00531306
ENSRNOG00000002735	Dhx9	ATP-dependent RNA helicase A [Source:RefSeq peptide;Acc:NP_001100654]	protein_coding					-0.602739	0.0111513
ENSRNOG00000002767	Dlg3	Disks large homolog 3 [Source:UniProtKB/Swiss-Prot;Acc:Q62936]	protein_coding					-0.49053	0.0462836
ENSRNOG00000002781	Kdsr	3-ketodihydrosphingosine reductase [Source:RefSeq peptide;Acc:NP_001101812]	protein_coding					-0.852366	0.00491973
ENSRNOG00000002807	Sept9	Septin-9 [Source:UniProtKB/Swiss-Prot;Acc:Q9QZR6]	protein_coding			1.093	0.000111508
ENSRNOG00000002827	Rbfox1	fox-1 homolog A [Source:RefSeq peptide;Acc:NP_001100444]	protein_coding
ENSRNOG00000002862	Clcn5	H(+)/Cl(-) exchange transporter 5 [Source:UniProtKB/Swiss-Prot;Acc:P51796]	protein_coding
ENSRNOG00000002898	Nme7	nucleoside diphosphate kinase 7 [Source:RefSeq peptide;Acc:NP_612541]	protein_coding
ENSRNOG00000002911	Alb	Serum albumin [Source:UniProtKB/Swiss-Prot;Acc:P02770]	protein_coding					3.38793	1.66038e-12
ENSRNOG00000002919	Gfap	Glial fibrillary acidic protein [Source:UniProtKB/Swiss-Prot;Acc:P47819]	protein_coding
ENSRNOG00000002928	Guk1	guanylate kinase [Source:RefSeq peptide;Acc:NP_001013133]	protein_coding
ENSRNOG00000002934	Atp1b1	Sodium/potassium-transporting ATPase subunit beta-1 [Source:UniProtKB/Swiss-Prot;Acc:P07340]	protein_coding			0.615764	0.0001003
ENSRNOG00000002943	Mrpl55	39S ribosomal protein L55, mitochondrial [Source:RefSeq peptide;Acc:NP_001099252]	protein_coding					0.853594	0.0376768
ENSRNOG00000002981	Cacna1g	voltage-dependent T-type calcium channel subunit alpha-1G [Source:RefSeq peptide;Acc:NP_113789]	protein_coding	-0.600502	0.0113595
ENSRNOG00000002997	Slc9a3r2	Na(+)/H(+) exchange regulatory cofactor NHE-RF2 [Source:RefSeq peptide;Acc:NP_446263]	protein_coding
ENSRNOG00000003011	Gadd45gip1	Growth arrest and DNA damage-inducible proteins-interacting protein 1 [Source:UniProtKB/Swiss-Prot;Acc:Q5XJW2]	protein_coding
ENSRNOG00000003071	Vamp4	vesicle-associated membrane protein 4 [Source:RefSeq peptide;Acc:NP_001102326]	protein_coding					0.512458	0.0322445
ENSRNOG00000003099	Ubqln2	ubiquilin-2 [Source:RefSeq peptide;Acc:NP_001101721]	protein_coding			-0.492824	0.0353649
ENSRNOG00000003112			pseudogene
ENSRNOG00000003114	B4galt4	Beta-1,4-galactosyltransferase 4 N-acetyllactosamine synthase Lactotriaosylceramide beta-1,4-galactosyltransferase [Source:UniProtKB/Swiss-Prot;Acc:Q66HH1]	protein_coding	0.942861	0.0458001	0.942861	0.0458001
ENSRNOG00000003125	Rogdi		protein_coding
ENSRNOG00000003158	Gm8444	predicted gene 8444 [Source:MGI Symbol;Acc:MGI:3645809]	protein_coding	1.94578	3.54511e-07	1.94578	3.54511e-07
ENSRNOG00000003201	RPS4X	40S ribosomal protein S4, X isoform [Source:UniProtKB/Swiss-Prot;Acc:P62703]	protein_coding
ENSRNOG00000003207	Fmnl1	formin-like protein 1 [Source:RefSeq peptide;Acc:NP_001099316]	protein_coding					0.748978	0.00710559
ENSRNOG00000003209	Pcp4l1	Purkinje cell protein 4-like protein 1 [Source:RefSeq peptide;Acc:NP_001119565]	protein_coding
ENSRNOG00000003211	Srp9	signal recognition particle 9 kDa protein [Source:RefSeq peptide;Acc:NP_001119567]	protein_coding	0.507306	0.0323896			0.644945	0.0144394
ENSRNOG00000003217	Lgals3bp	Galectin-3-binding protein [Source:UniProtKB/Swiss-Prot;Acc:O70513]	protein_coding
ENSRNOG00000003220	H3f3c	Histone H3.3 [Source:UniProtKB/Swiss-Prot;Acc:P84245]	protein_coding
ENSRNOG00000003237	Tp53bp2	Protein Tp53bp2 [Source:UniProtKB/TrEMBL;Acc:F1M5H6]	protein_coding
ENSRNOG00000003242	Gulp1	PTB domain-containing engulfment adapter protein 1 [Source:UniProtKB/Swiss-Prot;Acc:Q5PQS4]	protein_coding			-1.14054	0.0211289
ENSRNOG00000003253	Qdpr	Dihydropteridine reductase [Source:UniProtKB/Swiss-Prot;Acc:P11348]	protein_coding			0.578855	0.00292165
ENSRNOG00000003256	Ccng1	Cyclin-G1 [Source:UniProtKB/Swiss-Prot;Acc:P39950]	protein_coding
ENSRNOG00000003280	Grin2c	Glutamate [NMDA] receptor subunit epsilon-3 [Source:UniProtKB/Swiss-Prot;Acc:Q00961]	protein_coding
ENSRNOG00000003300	Btg2	Protein BTG2 [Source:UniProtKB/Swiss-Prot;Acc:P27049]	protein_coding
ENSRNOG00000003312	Chi3l1	Chitinase-3-like protein 1 [Source:UniProtKB/Swiss-Prot;Acc:Q9WTV1]	protein_coding
ENSRNOG00000003313	Glra2	Glycine receptor subunit alpha-2 [Source:UniProtKB/Swiss-Prot;Acc:P22771]	protein_coding
ENSRNOG00000003329	Ppm1d	protein phosphatase 1D [Source:RefSeq peptide;Acc:NP_001099295]	protein_coding			-0.686361	0.0184124
ENSRNOG00000003348	Rasd1	Dexamethasone-induced Ras-related protein 1 [Source:UniProtKB/Swiss-Prot;Acc:Q9JKF8]	protein_coding					-0.629722	0.0336806
ENSRNOG00000003398	Tomm40l	Mitochondrial import receptor subunit TOM40B [Source:UniProtKB/Swiss-Prot;Acc:A4F267]	protein_coding					0.906298	0.0323454
ENSRNOG00000003399	Hnrph1	heterogeneous nuclear ribonucleoprotein H [Source:RefSeq peptide;Acc:NP_543172]	protein_coding					-0.782465	0.00788368
ENSRNOG00000003466	Iqsec2	IQ motif and Sec7 domain 2 [Source:MGI Symbol;Acc:MGI:3528396]	protein_coding	-0.519043	0.0201145	-0.519043	0.0201145
ENSRNOG00000003472	Atp11c		protein_coding
ENSRNOG00000003494	Ppfia4	liprin-alpha-4 [Source:RefSeq peptide;Acc:NP_536334]	protein_coding
ENSRNOG00000003506	Gosr2	Golgi SNAP receptor complex member 2 [Source:UniProtKB/Swiss-Prot;Acc:O35165]	protein_coding					0.540346	0.046155
ENSRNOG00000003550	Acbd6	Acyl-CoA-binding domain-containing protein 6 [Source:UniProtKB/Swiss-Prot;Acc:Q5RJK8]	protein_coding
ENSRNOG00000003551	B4galt3	Beta-1,4-galactosyltransferase 3 N-acetyllactosamine synthase Beta-N-acetylglucosaminylglycopeptide beta-1,4-galactosyltransferase Beta-N-acetylglucosaminyl-glycolipid beta-1,4-galactosyltransferase [Source:UniProtKB/Swiss-Prot;Acc:Q6P768]	protein_coding					-0.606015	0.0400549
ENSRNOG00000003553	Efemp1	EGF-containing fibulin-like extracellular matrix protein 1 precursor [Source:RefSeq peptide;Acc:NP_001012039]	protein_coding					1.12217	0.0063478
ENSRNOG00000003569	Gabra6	gamma-aminobutyric acid receptor subunit alpha-6 precursor [Source:RefSeq peptide;Acc:NP_068613]	protein_coding	-5.19211	0.0165344
ENSRNOG00000003578	Fem1c	protein fem-1 homolog C [Source:RefSeq peptide;Acc:NP_001100402]	protein_coding			-0.459376	0.0454572
ENSRNOG00000003583	Smyd2	N-lysine methyltransferase SMYD2 [Source:UniProtKB/Swiss-Prot;Acc:Q7M6Z3]	protein_coding
ENSRNOG00000003620	Fmo3	Dimethylaniline monooxygenase [N-oxide-forming] 3 [Source:UniProtKB/Swiss-Prot;Acc:Q9EQ76]	protein_coding					1.18886	0.00107831
ENSRNOG00000003667		Dystrophin [Source:UniProtKB/Swiss-Prot;Acc:P11530]	protein_coding
ENSRNOG00000003675	Ptchd1	patched domain-containing protein 1 [Source:RefSeq peptide;Acc:NP_001178663]	protein_coding	-0.899048	0.00365077	-0.899048	0.00365077
ENSRNOG00000003689	Nono	Non-POU domain-containing octamer-binding protein [Source:UniProtKB/Swiss-Prot;Acc:Q5FVM4]	protein_coding					-0.473175	0.0427166
ENSRNOG00000003706	Ufc1	Ubiquitin-fold modifier-conjugating enzyme 1 [Source:UniProtKB/Swiss-Prot;Acc:Q6BBI8]	protein_coding
ENSRNOG00000003721	Paqr4	progestin and adipoQ receptor family member 4 [Source:RefSeq peptide;Acc:NP_001017377]	protein_coding
ENSRNOG00000003732	Flrt2	leucine-rich repeat transmembrane protein FLRT2 precursor [Source:RefSeq peptide;Acc:NP_001100220]	protein_coding
ENSRNOG00000003773	Hmox2	Heme oxygenase 2 [Source:UniProtKB/Swiss-Prot;Acc:P23711]	protein_coding
ENSRNOG00000003797	Mrps7	28S ribosomal protein S7, mitochondrial [Source:UniProtKB/Swiss-Prot;Acc:Q5I0K8]	protein_coding					0.645413	0.016041
ENSRNOG00000003813	Kcnk10	Potassium channel subfamily K member 10 [Source:UniProtKB/Swiss-Prot;Acc:Q9JIS4]	protein_coding	-1.12411	0.0130547
ENSRNOG00000003816	Tada1	Transcriptional adapter 1 [Source:UniProtKB/Swiss-Prot;Acc:Q5BJQ7]	protein_coding
ENSRNOG00000003835	Slc43a2	large neutral amino acids transporter small subunit 4 [Source:RefSeq peptide;Acc:NP_001099282]	protein_coding
ENSRNOG00000003849	Stx8	Syntaxin-8 [Source:UniProtKB/Swiss-Prot;Acc:Q9Z2Q7]	protein_coding	0.706693	0.0220326			0.671184	0.0285673
ENSRNOG00000003863	RGD1564093	uncharacterized protein LOC288920 [Source:RefSeq peptide;Acc:NP_001099416]	protein_coding
ENSRNOG00000003864	Gipc1	PDZ domain-containing protein GIPC1 [Source:UniProtKB/Swiss-Prot;Acc:Q9Z254]	protein_coding
ENSRNOG00000003878	Thsd7b	thrombospondin type-1 domain-containing protein 7B precursor [Source:RefSeq peptide;Acc:NP_001178598]	protein_coding	0.639473	0.00551763	0.639473	0.00551763
ENSRNOG00000003958	Commd10	COMM domain-containing protein 10 [Source:RefSeq peptide;Acc:NP_001004276]	protein_coding
ENSRNOG00000004050	Snrk	SNF-related serine/threonine-protein kinase [Source:UniProtKB/Swiss-Prot;Acc:Q63553]	protein_coding
ENSRNOG00000004052	Ppp1r9b	Neurabin-2 [Source:UniProtKB/Swiss-Prot;Acc:O35274]	protein_coding					-0.987318	0.00709805
ENSRNOG00000004090			processed_pseudogene	-0.552298	0.0167193	-0.552298	0.0167193
ENSRNOG00000004107	Rpl23	60S ribosomal protein L23 [Source:UniProtKB/Swiss-Prot;Acc:P62832]	protein_coding			0.485266	0.0437366
ENSRNOG00000004109	Zfpm2	zinc finger protein ZFPM2 [Source:RefSeq peptide;Acc:NP_001123973]	protein_coding
ENSRNOG00000004185	Mon2		protein_coding			-0.575734	0.00154361
ENSRNOG00000004196	Rps29	40S ribosomal protein S29 [Source:UniProtKB/Swiss-Prot;Acc:P62275]	protein_coding
ENSRNOG00000004200	Sybu	Protein Golsyn [Source:UniProtKB/TrEMBL;Acc:F1LUC0]	protein_coding
ENSRNOG00000004203			protein_coding					1.01224	0.00903066
ENSRNOG00000004207	Eml5	echinoderm microtubule associated protein like 5 [Source:MGI Symbol;Acc:MGI:2442513]	protein_coding
ENSRNOG00000004252	Eif3h	Eukaryotic translation initiation factor 3 subunit H [Source:UniProtKB/Swiss-Prot;Acc:Q6P9U8]	protein_coding	0.413635	0.0481798	0.413635	0.0481798
ENSRNOG00000004279	Gpr125	G protein-coupled receptor 125 [Source:MGI Symbol;Acc:MGI:1917943]	protein_coding
ENSRNOG00000004289	Kdm6a	lysine (K)-specific demethylase 6A [Source:MGI Symbol;Acc:MGI:1095419]	protein_coding			-0.517056	0.00665195
ENSRNOG00000004303	Timp3	metalloproteinase inhibitor 3 precursor [Source:RefSeq peptide;Acc:NP_037018]	protein_coding
ENSRNOG00000004312	Tmbim4	transmembrane BAX inhibitor motif-containing protein 4 [Source:RefSeq peptide;Acc:NP_954547]	protein_coding	0.666097	0.0267049	0.666097	0.0267049
ENSRNOG00000004330	Chrdl1	chordin-like protein 1 [Source:RefSeq peptide;Acc:NP_955796]	protein_coding			0.891428	0.00395747
ENSRNOG00000004403	Slc25a32	mitochondrial folate transporter/carrier [Source:RefSeq peptide;Acc:NP_001166805]	protein_coding
ENSRNOG00000004407			pseudogene
ENSRNOG00000004423	Zfp238	zinc finger protein 238 [Source:RefSeq peptide;Acc:NP_073169]	protein_coding
ENSRNOG00000004477	Ublcp1	Ubiquitin-like domain-containing CTD phosphatase 1 [Source:UniProtKB/Swiss-Prot;Acc:Q5FWT7]	protein_coding			-0.542523	0.0357712
ENSRNOG00000004538	Brd1	bromodomain-containing protein 1 [Source:RefSeq peptide;Acc:NP_001101573]	protein_coding
ENSRNOG00000004554	Dcn	Decorin [Source:UniProtKB/Swiss-Prot;Acc:Q01129]	protein_coding	0.826627	0.0194412	0.826627	0.0194412
ENSRNOG00000004585	Tmtc2	transmembrane and TPR repeat-containing protein 2 precursor [Source:RefSeq peptide;Acc:NP_001164648]	protein_coding			-0.707975	0.0155668
ENSRNOG00000004589	Galntl1	putative polypeptide N-acetylgalactosaminyltransferase-like protein 1 [Source:RefSeq peptide;Acc:NP_001094333]	protein_coding					-0.824935	0.00430781
ENSRNOG00000004606	Meis1	homeobox protein Meis1 [Source:RefSeq peptide;Acc:NP_001128174]	protein_coding					-0.959001	0.0495117
ENSRNOG00000004616	Npm1	Nucleophosmin [Source:UniProtKB/Swiss-Prot;Acc:P13084]	protein_coding			0.863556	0.000121607
ENSRNOG00000004629	Fkbp3	peptidyl-prolyl cis-trans isomerase FKBP3 [Source:RefSeq peptide;Acc:NP_001100206]	protein_coding	0.595021	0.00354432	0.595021	0.00354432
ENSRNOG00000004677	Zeb2	zinc finger E-box-binding homeobox 2 [Source:RefSeq peptide;Acc:NP_001028873]	protein_coding					0.564468	0.0443588
ENSRNOG00000004713	Kcnj16	inward rectifier potassium channel 16 [Source:RefSeq peptide;Acc:NP_445766]	protein_coding
ENSRNOG00000004741	Rpl19	60S ribosomal protein L19 [Source:UniProtKB/Swiss-Prot;Acc:P84100]	protein_coding
ENSRNOG00000004756	Syt2	synaptotagmin-2 [Source:RefSeq peptide;Acc:NP_036797]	protein_coding	-0.766425	0.0464344	-0.766425	0.0464344
ENSRNOG00000004773	Yaf2	YY1 associated factor 2 [Source:RefSeq peptide;Acc:NP_001128343]	protein_coding
ENSRNOG00000004781	Crmp1	Dihydropyrimidinase-related protein 1 [Source:UniProtKB/Swiss-Prot;Acc:Q62950]	protein_coding					0.498808	0.0491147
ENSRNOG00000004794	RTN1	Reticulon-1 [Source:UniProtKB/Swiss-Prot;Acc:Q64548]	protein_coding
ENSRNOG00000004810	Plcb1	1-phosphatidylinositol 4,5-bisphosphate phosphodiesterase beta-1 [Source:UniProtKB/Swiss-Prot;Acc:P10687]	protein_coding			0.46895	0.0133701
ENSRNOG00000004813		tRNA-splicing ligase RtcB homolog [Source:UniProtKB/Swiss-Prot;Acc:Q6AYT3]	protein_coding
ENSRNOG00000004814	Tceb2	Transcription elongation factor B polypeptide 2 [Source:UniProtKB/Swiss-Prot;Acc:P62870]	protein_coding
ENSRNOG00000004820	Sar1b	GTP-binding protein SAR1b [Source:UniProtKB/Swiss-Prot;Acc:Q5HZY2]	protein_coding			-0.526349	0.0119717
ENSRNOG00000004840	Ptprb		protein_coding
ENSRNOG00000004863	Mpped2	Metallophosphoesterase MPPED2 [Source:UniProtKB/Swiss-Prot;Acc:B1WBP0]	protein_coding
ENSRNOG00000004874	Flrt3	Leucine-rich repeat transmembrane protein FLRT3 [Source:UniProtKB/Swiss-Prot;Acc:B1H234]	protein_coding
ENSRNOG00000004890	Adcy8	adenylate cyclase type 8 [Source:RefSeq peptide;Acc:NP_058838]	protein_coding
ENSRNOG00000004901	Slc4a1ap	kanadaptin [Source:RefSeq peptide;Acc:NP_001100179]	protein_coding	0.755925	0.00552773	0.755925	0.00552773
ENSRNOG00000004932	Sel1l3	Protein Sel1l3 [Source:UniProtKB/TrEMBL;Acc:D3ZIJ4]	protein_coding
ENSRNOG00000004940	Rnf215	RING finger protein 215 precursor [Source:RefSeq peptide;Acc:NP_001100704]	protein_coding
ENSRNOG00000004973	Ppp2r5c	serine/threonine-protein phosphatase 2A 56 kDa regulatory subunit gamma isoform [Source:RefSeq peptide;Acc:NP_001178041]	protein_coding			0.507294	0.00637874
ENSRNOG00000004996	Zcrb1	Zinc finger CCHC-type and RNA-binding motif-containing protein 1 [Source:UniProtKB/Swiss-Prot;Acc:Q499V6]	protein_coding
ENSRNOG00000005006	Ndufaf1	complex I intermediate-associated protein 30, mitochondrial [Source:RefSeq peptide;Acc:NP_001099970]	protein_coding
ENSRNOG00000005039	Tfpi	Tissue factor pathway inhibitor [Source:UniProtKB/Swiss-Prot;Acc:Q02445]	protein_coding					0.777494	0.0296181
ENSRNOG00000005041	Crip2	Cysteine-rich protein 2 [Source:UniProtKB/Swiss-Prot;Acc:P36201]	protein_coding
ENSRNOG00000005053	Egln3	egl nine homolog 3 [Source:RefSeq peptide;Acc:NP_062244]	protein_coding			0.933751	0.00238617
ENSRNOG00000005076	Bcorl1	BCL-6 corepressor-like protein 1 [Source:RefSeq peptide;Acc:NP_001178516]	protein_coding					-0.839886	0.0296181
ENSRNOG00000005159	Fam135b		protein_coding
ENSRNOG00000005183	Rtf1	RNA polymerase-associated protein RTF1 homolog [Source:RefSeq peptide;Acc:NP_001102428]	protein_coding
ENSRNOG00000005184	Nop10	H/ACA ribonucleoprotein complex subunit 3 [Source:RefSeq peptide;Acc:NP_001119572]	protein_coding
ENSRNOG00000005203	Sec61g	SEC61, gamma subunit [Source:RefSeq peptide;Acc:NP_001128492]	protein_coding					0.981121	0.00992801
ENSRNOG00000005309	Scn8a	sodium channel protein type 8 subunit alpha [Source:RefSeq peptide;Acc:NP_062139]	protein_coding	-0.389493	0.0368985	-0.389493	0.0368985
ENSRNOG00000005330	Crebbp	CREB-binding protein [Source:RefSeq peptide;Acc:NP_596872]	protein_coding
ENSRNOG00000005331	Vapb	Vesicle-associated membrane protein-associated protein B [Source:UniProtKB/Swiss-Prot;Acc:Q9Z269]	protein_coding					-0.527616	0.0300175
ENSRNOG00000005332	Csdc2	Cold shock domain-containing protein C2 [Source:UniProtKB/Swiss-Prot;Acc:Q63430]	protein_coding			-0.602891	0.0152474
ENSRNOG00000005335	Galnt13	Polypeptide N-acetylgalactosaminyltransferase 13 [Source:UniProtKB/Swiss-Prot;Acc:Q6UE39]	protein_coding
ENSRNOG00000005360	Dhrs7b	Dehydrogenase/reductase SDR family member 7B [Source:UniProtKB/Swiss-Prot;Acc:Q5RJY4]	protein_coding
ENSRNOG00000005371	Klhl29	kelch-like 29 [Source:RefSeq peptide;Acc:NP_001100183]	protein_coding	-0.536829	0.0428467	-0.536829	0.0428467
ENSRNOG00000005377	TMEM11	Transmembrane protein 11, mitochondrial [Source:UniProtKB/Swiss-Prot;Acc:B0BN86]	protein_coding
ENSRNOG00000005442	Tspan9	tetraspanin-9 [Source:RefSeq peptide;Acc:NP_001101360]	protein_coding			-1.07306	0.00466581
ENSRNOG00000005447	RGD1311564	uncharacterized protein LOC360590 [Source:RefSeq peptide;Acc:NP_001101756]	protein_coding	-0.494136	0.04135	-0.494136	0.04135
ENSRNOG00000005450	Lsm11	U7 snRNA-associated Sm-like protein LSm11 [Source:RefSeq peptide;Acc:NP_001166855]	protein_coding
ENSRNOG00000005451	Dnah11	Dynein-like protein 11 [Source:UniProtKB/TrEMBL;Acc:Q63162]	protein_coding
ENSRNOG00000005457	Lamp5	Lysosome-associated membrane glycoprotein 5 [Source:UniProtKB/Swiss-Prot;Acc:Q5PPI4]	protein_coding
ENSRNOG00000005464	Lgalsl	galectin-related protein [Source:RefSeq peptide;Acc:NP_001128202]	protein_coding			-0.517402	0.00434912
ENSRNOG00000005472	Sp4	transcription factor Sp4 [Source:RefSeq peptide;Acc:NP_036893]	protein_coding			-0.519113	0.0480043
ENSRNOG00000005478	Fkbp9	Peptidyl-prolyl cis-trans isomerase FKBP9 [Source:UniProtKB/Swiss-Prot;Acc:Q66H94]	protein_coding
ENSRNOG00000005502	Ankib1	ankyrin repeat and IBR domain-containing protein 1 [Source:RefSeq peptide;Acc:NP_001128253]	protein_coding
ENSRNOG00000005515	Rhbdl3	rhomboid-related protein 3 [Source:RefSeq peptide;Acc:NP_001099289]	protein_coding			-0.659335	0.0256077
ENSRNOG00000005517	Rps26	40S ribosomal protein S26 [Source:UniProtKB/Swiss-Prot;Acc:P62856]	protein_coding
ENSRNOG00000005544	Kansl1	KAT8 regulatory NSL complex subunit 1 [Source:MGI Symbol;Acc:MGI:1923969]	protein_coding			-0.519038	0.0195997
ENSRNOG00000005609	Neurod1	Neurogenic differentiation factor 1 [Source:UniProtKB/Swiss-Prot;Acc:Q64289]	protein_coding					-2.51032	0.00105291
ENSRNOG00000005669	Car8	Carbonic anhydrase-related protein [Source:UniProtKB/Swiss-Prot;Acc:Q5PPN4]	protein_coding
ENSRNOG00000005689	Yeats4	YEATS domain-containing protein 4 [Source:RefSeq peptide;Acc:NP_001120999]	protein_coding
ENSRNOG00000005695	Mgp	matrix Gla protein precursor [Source:RefSeq peptide;Acc:NP_036994]	protein_coding			1.12688	0.000748586
ENSRNOG00000005698	Ndufa5	NADH dehydrogenase [ubiquinone] 1 alpha subcomplex subunit 5 [Source:UniProtKB/Swiss-Prot;Acc:Q63362]	protein_coding	0.595432	0.00567592
ENSRNOG00000005723	GRIN3A	Glutamate [NMDA] receptor subunit 3A [Source:UniProtKB/Swiss-Prot;Acc:Q9R1M7]	protein_coding					-0.625735	0.0285916
ENSRNOG00000005763	Arl1	ADP-ribosylation factor-like protein 1 [Source:UniProtKB/Swiss-Prot;Acc:P61212]	protein_coding
ENSRNOG00000005765	Ap4s1	adaptor-related protein complex AP-4, sigma 1 [Source:RefSeq peptide;Acc:NP_001124471]	protein_coding	0.920178	0.00121454	0.920178	0.00121454
ENSRNOG00000005796	Ctnna1	catenin alpha-1 [Source:RefSeq peptide;Acc:NP_001007146]	protein_coding			0.645388	0.000676594
ENSRNOG00000005825	Lyz2	lysozyme C-1 precursor [Source:RefSeq peptide;Acc:NP_036903]	protein_coding	0.713398	0.00656295	0.713398	0.00656295
ENSRNOG00000005857	Lrrc3b	Protein Lrrc3b; RCG42160, isoform CRA_a [Source:UniProtKB/TrEMBL;Acc:D4A9I7]	protein_coding			-0.826449	0.0306959
ENSRNOG00000005861	Hsd11b1	Corticosteroid 11-beta-dehydrogenase isozyme 1 [Source:UniProtKB/Swiss-Prot;Acc:P16232]	protein_coding
ENSRNOG00000005879	Maml2	Uncharacterized protein [Source:UniProtKB/TrEMBL;Acc:F1M4B1]	protein_coding
ENSRNOG00000005920			protein_coding					1.1786	4.56113e-05
ENSRNOG00000005931	Cpq	Carboxypeptidase Q [Source:UniProtKB/Swiss-Prot;Acc:Q6IRK9]	protein_coding
ENSRNOG00000005951			processed_pseudogene
ENSRNOG00000005960	AW551984	expressed sequence AW551984 [Source:MGI Symbol;Acc:MGI:2143322]	protein_coding
ENSRNOG00000005963	Rab2a	ras-related protein Rab-2A [Source:RefSeq peptide;Acc:NP_113906]	protein_coding					0.590621	0.0179681
ENSRNOG00000005975	Rpl30	60S ribosomal protein L30 [Source:UniProtKB/Swiss-Prot;Acc:P62890]	protein_coding			0.596401	0.0441185
ENSRNOG00000005979	Fam3c	Protein FAM3C [Source:UniProtKB/Swiss-Prot;Acc:Q810F4]	protein_coding			0.752906	0.000594952
ENSRNOG00000005985	Kcnma1	calcium-activated potassium channel subunit alpha-1 [Source:RefSeq peptide;Acc:NP_114016]	protein_coding			-0.517031	0.00395747
ENSRNOG00000005988	Arl8a	ADP-ribosylation factor-like protein 8A [Source:RefSeq peptide;Acc:NP_001102541]	protein_coding
ENSRNOG00000006004	Phc2	polyhomeotic-like 2 [Source:RefSeq peptide;Acc:NP_001013187]	protein_coding	-0.763731	0.000329643	-0.763731	0.000329643
ENSRNOG00000006010	Slc6a20	sodium- and chloride-dependent transporter XTRP3 [Source:RefSeq peptide;Acc:NP_579830]	protein_coding	0.639867	0.0401175	0.639867	0.0401175
ENSRNOG00000006094	Cd44	CD44 antigen precursor [Source:RefSeq peptide;Acc:NP_037056]	protein_coding			0.993961	0.00524914
ENSRNOG00000006136	Pdpk1	3-phosphoinositide-dependent protein kinase 1 [Source:UniProtKB/Swiss-Prot;Acc:O55173]	protein_coding			-0.535113	0.0300099
ENSRNOG00000006174	Grid2	glutamate receptor delta-2 subunit precursor [Source:RefSeq peptide;Acc:NP_077355]	protein_coding
ENSRNOG00000006200	St18	suppression of tumorigenicity 18 protein [Source:RefSeq peptide;Acc:NP_695222]	protein_coding
ENSRNOG00000006231	Ptpro	receptor-type tyrosine-protein phosphatase O precursor [Source:RefSeq peptide;Acc:NP_059032]	protein_coding
ENSRNOG00000006248	Trim37	E3 ubiquitin-protein ligase TRIM37 [Source:RefSeq peptide;Acc:NP_001101758]	protein_coding					-0.575305	0.021583
ENSRNOG00000006267	Rif1	Rap1 interacting factor 1 homolog (yeast) [Source:MGI Symbol;Acc:MGI:1098622]	protein_coding
ENSRNOG00000006283			pseudogene
ENSRNOG00000006309	Soga1		protein_coding
ENSRNOG00000006325	Rps21	40S ribosomal protein S21 [Source:UniProtKB/Swiss-Prot;Acc:P05765]	protein_coding
ENSRNOG00000006334	Txndc16		protein_coding
ENSRNOG00000006349	H3f3b	H3 histone, family 3B [Source:MGI Symbol;Acc:MGI:1101768]	protein_coding					-0.817576	0.0349431
ENSRNOG00000006392	Xrcc6	thyroid autoantigen [Source:RefSeq peptide;Acc:NP_620780]	protein_coding
ENSRNOG00000006410	Akap5	A-kinase anchor protein 5 [Source:RefSeq peptide;Acc:NP_598199]	protein_coding					0.625537	0.025276
ENSRNOG00000006411	Cav2	Caveolin-2 [Source:UniProtKB/Swiss-Prot;Acc:Q2IBC5]	protein_coding					0.705044	0.0271938
ENSRNOG00000006426	Syt1	Synaptotagmin-1 [Source:UniProtKB/Swiss-Prot;Acc:P21707]	protein_coding
ENSRNOG00000006470	Camk1g	Calcium/calmodulin-dependent protein kinase type 1G [Source:UniProtKB/Swiss-Prot;Acc:Q7TNJ7]	protein_coding	-0.67953	0.0350484	-0.67953	0.0350484
ENSRNOG00000006485	Topors	E3 ubiquitin-protein ligase Topors [Source:RefSeq peptide;Acc:NP_001102128]	protein_coding	0.546292	0.00874052			0.561447	0.0171295
ENSRNOG00000006500	Snf8	Vacuolar-sorting protein SNF8 [Source:UniProtKB/Swiss-Prot;Acc:Q5RK19]	protein_coding
ENSRNOG00000006509	Srgap3	SLIT-ROBO Rho GTPase-activating protein 3 [Source:RefSeq peptide;Acc:NP_001178904]	protein_coding
ENSRNOG00000006527	Slc6a1	Sodium- and chloride-dependent GABA transporter 1 [Source:UniProtKB/Swiss-Prot;Acc:P23978]	protein_coding			-0.535212	0.00174903
ENSRNOG00000006542	Atp6v0c	V-type proton ATPase 16 kDa proteolipid subunit [Source:UniProtKB/Swiss-Prot;Acc:P63081]	protein_coding
ENSRNOG00000006545	Sept7	septin-7 isoform a [Source:RefSeq peptide;Acc:NP_072138]	protein_coding	0.427092	0.0367024	0.427092	0.0367024
ENSRNOG00000006589	Mif	Macrophage migration inhibitory factor [Source:UniProtKB/Swiss-Prot;Acc:P30904]	protein_coding
ENSRNOG00000006593	Grpel1	GrpE protein homolog 1, mitochondrial [Source:UniProtKB/Swiss-Prot;Acc:P97576]	protein_coding
ENSRNOG00000006614	Rfx7	regulatory factor X domain containing 2 [Source:RefSeq peptide;Acc:NP_001120962]	protein_coding
ENSRNOG00000006645	Ryr3	Uncharacterized protein [Source:UniProtKB/TrEMBL;Acc:F1LPJ2]	protein_coding
ENSRNOG00000006689	Chd7	chromodomain helicase DNA binding protein 7 [Source:MGI Symbol;Acc:MGI:2444748]	protein_coding
ENSRNOG00000006697	Tmem55a	Transmembrane protein 55A [Source:UniProtKB/Swiss-Prot;Acc:Q4V888]	protein_coding			-0.43744	0.0361156
ENSRNOG00000006744	Acyp1	acylphosphatase-1 [Source:RefSeq peptide;Acc:NP_001186096]	protein_coding
ENSRNOG00000006761	Sh3gl2	Endophilin-A1 [Source:UniProtKB/Swiss-Prot;Acc:O35179]	protein_coding	0.425749	0.0336023	0.425749	0.0336023
ENSRNOG00000006789	DDIT3	DNA damage-inducible transcript 3 protein [Source:RefSeq peptide;Acc:NP_001103456]	protein_coding
ENSRNOG00000006802	Lrrn1	Leucine-rich repeat neuronal protein 1 [Source:UniProtKB/Swiss-Prot;Acc:Q32Q07]	protein_coding	-0.550029	0.0281543	-0.550029	0.0281543
ENSRNOG00000006816	Ubr5	ubiquitin protein ligase E3 component n-recognin 5 [Source:MGI Symbol;Acc:MGI:1918040]	protein_coding			-0.469878	0.00863735
ENSRNOG00000006818	Arl6ip5	PRA1 family protein 3 [Source:UniProtKB/Swiss-Prot;Acc:Q9ES40]	protein_coding			-0.525499	0.025463
ENSRNOG00000006832	Zdhhc5	Palmitoyltransferase ZDHHC5 [Source:UniProtKB/Swiss-Prot;Acc:Q2THW7]	protein_coding
ENSRNOG00000006859	Insig1	Insulin-induced gene 1 protein [Source:UniProtKB/Swiss-Prot;Acc:Q08755]	protein_coding
ENSRNOG00000006867	Etv1	ets variant gene 1 isoform b [Source:RefSeq peptide;Acc:NP_001102179]	protein_coding
ENSRNOG00000006931	Eepd1	Endonuclease/exonuclease/phosphatase family domain-containing protein 1 [Source:UniProtKB/Swiss-Prot;Acc:Q5XI74]	protein_coding			0.7405	0.0311933
ENSRNOG00000006949	C1qbp	Complement component 1 Q subcomponent-binding protein, mitochondrial [Source:UniProtKB/Swiss-Prot;Acc:O35796]	protein_coding					0.746123	0.0160518
ENSRNOG00000006957	Gria4	glutamate receptor 4 isoform 2 precursor [Source:RefSeq peptide;Acc:NP_001106655]	protein_coding
ENSRNOG00000006962	Stk32c	serine/threonine-protein kinase 32C [Source:RefSeq peptide;Acc:NP_001102392]	protein_coding					0.595884	0.047844
ENSRNOG00000006979	Hpca	Neuron-specific calcium-binding protein hippocalcin [Source:UniProtKB/Swiss-Prot;Acc:P84076]	protein_coding
ENSRNOG00000007069	Adhfe1	Hydroxyacid-oxoacid transhydrogenase, mitochondrial [Source:UniProtKB/Swiss-Prot;Acc:Q4QQW3]	protein_coding					0.734193	0.0170302
ENSRNOG00000007077	Fem1b	Protein fem-1 homolog B [Source:UniProtKB/Swiss-Prot;Acc:P0C6P7]	protein_coding					-0.483934	0.0316301
ENSRNOG00000007091	Ly6e	lymphocyte antigen 6E precursor [Source:RefSeq peptide;Acc:NP_001017467]	protein_coding			0.57545	0.0176475
ENSRNOG00000007099	S100pbp	S100P-binding protein [Source:RefSeq peptide;Acc:NP_001128100]	protein_coding
ENSRNOG00000007104	Itpr1	inositol 1,4,5-trisphosphate receptor type 1 isoform 3 [Source:RefSeq peptide;Acc:NP_001257526]	protein_coding
ENSRNOG00000007112	Pcsk1n	proSAAS precursor [Source:RefSeq peptide;Acc:NP_062152]	protein_coding
ENSRNOG00000007152	Bhlhe40	class E basic helix-loop-helix protein 40 [Source:RefSeq peptide;Acc:NP_445780]	protein_coding
ENSRNOG00000007160	Csrp2bp	cysteine-rich protein 2-binding protein [Source:RefSeq peptide;Acc:NP_001178784]	protein_coding	-0.673781	0.0212052	-0.673781	0.0212052
ENSRNOG00000007174	Utp11l	probable U3 small nucleolar RNA-associated protein 11 [Source:RefSeq peptide;Acc:NP_001101448]	protein_coding
ENSRNOG00000007194	Cpsf3	cleavage and polyadenylation specificity factor subunit 3 [Source:RefSeq peptide;Acc:NP_001025201]	protein_coding
ENSRNOG00000007202	Sema3d	semaphorin-3D [Source:RefSeq peptide;Acc:NP_001098103]	protein_coding			0.666746	0.0217013
ENSRNOG00000007235	Atp5g1	ATP synthase lipid-binding protein, mitochondrial [Source:UniProtKB/Swiss-Prot;Acc:Q06645]	protein_coding					0.733223	0.0155505
ENSRNOG00000007252			pseudogene					1.16687	0.0426153
ENSRNOG00000007271	Map3k9	mitogen-activated protein kinase kinase kinase 9 [Source:RefSeq peptide;Acc:NP_001094342]	protein_coding			0.708446	0.0266304
ENSRNOG00000007284	Slc2a1	Solute carrier family 2, facilitated glucose transporter member 1 [Source:UniProtKB/Swiss-Prot;Acc:P11167]	protein_coding
ENSRNOG00000007325	Usp28	Ubiquitin carboxyl-terminal hydrolase 28 [Source:UniProtKB/Swiss-Prot;Acc:D3ZJ96]	protein_coding
ENSRNOG00000007329	Frmd6	FERM domain-containing protein 6 [Source:UniProtKB/Swiss-Prot;Acc:Q8VII0]	protein_coding					0.646731	0.0354132
ENSRNOG00000007351	Ggh	Gamma-glutamyl hydrolase [Source:UniProtKB/Swiss-Prot;Acc:Q62867]	protein_coding					-0.604324	0.0347837
ENSRNOG00000007356	Chmp3	Charged multivesicular body protein 3 [Source:UniProtKB/Swiss-Prot;Acc:Q8CGS4]	protein_coding			0.499627	0.0128537
ENSRNOG00000007358			pseudogene			1.1147	0.000720282
ENSRNOG00000007369	Shisa4	protein shisa-4 precursor [Source:RefSeq peptide;Acc:NP_001071294]	protein_coding
ENSRNOG00000007392	Atp6v1f	V-type proton ATPase subunit F [Source:UniProtKB/Swiss-Prot;Acc:P50408]	protein_coding
ENSRNOG00000007393	Ndrg1	Protein NDRG1 [Source:UniProtKB/Swiss-Prot;Acc:Q6JE36]	protein_coding			0.576658	0.00466831
ENSRNOG00000007407	Ndufa12	NADH dehydrogenase (ubiquinone) 1 alpha subcomplex, 12 [Source:RefSeq peptide;Acc:NP_001100251]	protein_coding
ENSRNOG00000007410	Dab1	Disabled homolog 1 [Source:UniProtKB/Swiss-Prot;Acc:Q8CJH2]	protein_coding			0.672149	0.00940388
ENSRNOG00000007432	Polr3b	DNA-directed RNA polymerase III subunit RPC2 [Source:RefSeq peptide;Acc:NP_001178807]	protein_coding					-0.714597	0.00833553
ENSRNOG00000007456	Calb1	Calbindin [Source:UniProtKB/Swiss-Prot;Acc:P07171]	protein_coding
ENSRNOG00000007457	Serping1	Plasma protease C1 inhibitor [Source:UniProtKB/Swiss-Prot;Acc:Q6P734]	protein_coding			2.05827	7.03896e-08
ENSRNOG00000007462	Sept8	septin-8 [Source:RefSeq peptide;Acc:NP_001100472]	protein_coding			0.488605	0.00916102
ENSRNOG00000007478	Cry2	cryptochrome-2 [Source:RefSeq peptide;Acc:NP_596896]	protein_coding	-0.507382	0.00574939	-0.507382	0.00574939
ENSRNOG00000007492	Rpn2	Dolichyl-diphosphooligosaccharide--protein glycosyltransferase subunit 2 [Source:UniProtKB/Swiss-Prot;Acc:P25235]	protein_coding					0.460841	0.0493787
ENSRNOG00000007496	Mtmr4	myotubularin-related protein 4 [Source:RefSeq peptide;Acc:NP_001099297]	protein_coding	-0.472155	0.00851612	-0.472155	0.00851612
ENSRNOG00000007551	Inadl	InaD-like (Drosophila) [Source:MGI Symbol;Acc:MGI:1277960]	protein_coding
ENSRNOG00000007560	Zfp706	zinc finger protein 706 [Source:RefSeq peptide;Acc:NP_001119559]	protein_coding					1.2973	0.00442532
ENSRNOG00000007583	Pygb	glycogen phosphorylase, brain form [Source:RefSeq peptide;Acc:NP_037320]	protein_coding	-0.405561	0.0433733	-0.405561	0.0433733
ENSRNOG00000007584	Ehd4	EH domain-containing protein 4 [Source:RefSeq peptide;Acc:NP_647540]	protein_coding
ENSRNOG00000007587	Tcp11l2	T-complex protein 11-like protein 2 [Source:UniProtKB/Swiss-Prot;Acc:Q568Z0]	protein_coding			-0.5967	0.0487251
ENSRNOG00000007599	Afap1	actin filament-associated protein 1 [Source:RefSeq peptide;Acc:NP_543176]	protein_coding
ENSRNOG00000007607	Nr4a1	Nuclear receptor subfamily 4 group A member 1 [Source:UniProtKB/Swiss-Prot;Acc:P22829]	protein_coding	0.768863	0.0334461	0.768863	0.0334461
ENSRNOG00000007648	Rab11b	Ras-related protein Rab-11B [Source:UniProtKB/Swiss-Prot;Acc:O35509]	protein_coding
ENSRNOG00000007650	Cd63	CD63 antigen [Source:RefSeq peptide;Acc:NP_058821]	protein_coding			0.489256	0.0262434
ENSRNOG00000007675	Gpr63	probable G-protein coupled receptor 63 [Source:RefSeq peptide;Acc:NP_001100110]	protein_coding			-0.887466	0.0170437
ENSRNOG00000007681	Brd3	bromodomain-containing protein 3 [Source:RefSeq peptide;Acc:NP_001102045]	protein_coding					-0.59931	0.0465945
ENSRNOG00000007694	Unc13c	protein unc-13 homolog C [Source:RefSeq peptide;Acc:NP_775169]	protein_coding
ENSRNOG00000007726	Mcam	Cell surface glycoprotein MUC18 [Source:UniProtKB/Swiss-Prot;Acc:Q9EPF2]	protein_coding			0.871315	0.00109225
ENSRNOG00000007733	Arhgef9	rho guanine nucleotide exchange factor 9 [Source:RefSeq peptide;Acc:NP_076447]	protein_coding					-0.587341	0.0175193
ENSRNOG00000007756	ATG101	Autophagy-related protein 101 [Source:UniProtKB/Swiss-Prot;Acc:Q6AY69]	protein_coding
ENSRNOG00000007763	Plod1	procollagen-lysine,2-oxoglutarate 5-dioxygenase 1 precursor [Source:RefSeq peptide;Acc:NP_446279]	protein_coding			0.755305	0.0447439
ENSRNOG00000007784	Bloc1s1	Biogenesis of lysosome-related organelles complex 1 subunit 1 [Source:UniProtKB/Swiss-Prot;Acc:D3ZKU7]	protein_coding
ENSRNOG00000007801	R3hdm2	R3H domain-containing protein 2 [Source:RefSeq peptide;Acc:NP_001124029]	protein_coding	-0.565119	0.0224613	-0.565119	0.0224613
ENSRNOG00000007806	Arf5	ADP-ribosylation factor 5 [Source:UniProtKB/Swiss-Prot;Acc:P84083]	protein_coding
ENSRNOG00000007837	Acot11	acyl-CoA thioesterase 11 [Source:RefSeq peptide;Acc:NP_001258312]	protein_coding			-1.05946	0.0127464
ENSRNOG00000007839	Slc16a7	monocarboxylate transporter 2 [Source:RefSeq peptide;Acc:NP_058998]	protein_coding	0.528388	0.0218544	0.528388	0.0218544
ENSRNOG00000007901	Tmed10	Transmembrane emp24 domain-containing protein 10 [Source:UniProtKB/Swiss-Prot;Acc:Q63584]	protein_coding			0.724584	3.95713e-05
ENSRNOG00000007905	Itga7	Integrin alpha-7 Integrin alpha-7 heavy chain Integrin alpha-7 light chain Integrin alpha-7 70 kDa form [Source:UniProtKB/Swiss-Prot;Acc:Q63258]	protein_coding					-1.22321	0.00113525
ENSRNOG00000007920	Ssbp3	single-stranded DNA-binding protein 3 [Source:RefSeq peptide;Acc:NP_445810]	protein_coding			0.719605	0.0481798
ENSRNOG00000007967	Sdhb	Succinate dehydrogenase [ubiquinone] iron-sulfur subunit, mitochondrial [Source:UniProtKB/Swiss-Prot;Acc:P21913]	protein_coding
ENSRNOG00000008001	Rab3b	Ras-related protein Rab-3B [Source:UniProtKB/Swiss-Prot;Acc:Q63941]	protein_coding
ENSRNOG00000008034	Tmeff1	Tomoregulin-1 [Source:UniProtKB/Swiss-Prot;Acc:Q9QYV1]	protein_coding	0.458475	0.0209837	0.458475	0.0209837
ENSRNOG00000008052	Atp13a2	probable cation-transporting ATPase 13A2 [Source:RefSeq peptide;Acc:NP_001166903]	protein_coding	-0.583546	0.0230853	-0.583546	0.0230853
ENSRNOG00000008055	Ccne2	G1/S-specific cyclin-E2 [Source:RefSeq peptide;Acc:NP_001102126]	protein_coding			-0.897079	0.0275403
ENSRNOG00000008065	Wwc1	WW, C2 and coiled-coil domain containing 1 [Source:MGI Symbol;Acc:MGI:2388637]	protein_coding
ENSRNOG00000008088	Btbd3	BTB/POZ domain-containing protein 3 [Source:RefSeq peptide;Acc:NP_001101252]	protein_coding
ENSRNOG00000008140	Rpl15	60S ribosomal protein L15 [Source:UniProtKB/Swiss-Prot;Acc:P61314]	protein_coding					0.453906	0.0472463
ENSRNOG00000008177	Pim2	pim-2 oncogene [Source:RefSeq peptide;Acc:NP_001165574]	protein_coding
ENSRNOG00000008187	Ubash3b	ubiquitin-associated and SH3 domain-containing protein B [Source:RefSeq peptide;Acc:NP_001178721]	protein_coding
ENSRNOG00000008194	Znfx1	NFX1-type zinc finger-containing protein 1 [Source:RefSeq peptide;Acc:NP_001041325]	protein_coding					-0.603695	0.0139092
ENSRNOG00000008237	Unc13b	protein unc-13 homolog B isoform u [Source:RefSeq peptide;Acc:NP_001036044]	protein_coding					0.56073	0.0240972
ENSRNOG00000008276	Adcy1	adenylate cyclase type 1 [Source:RefSeq peptide;Acc:NP_001100709]	protein_coding	-0.577257	0.00306457	-0.577257	0.00306457
ENSRNOG00000008279	Mrps15	28S ribosomal protein S15, mitochondrial [Source:UniProtKB/Swiss-Prot;Acc:Q5XI37]	protein_coding			1.05724	0.00200203
ENSRNOG00000008289	Slc25a3	phosphate carrier protein, mitochondrial isoform 2 precursor [Source:RefSeq peptide;Acc:NP_620800]	protein_coding
ENSRNOG00000008296	Tpgs1	tubulin polyglutamylase complex subunit 1 [Source:RefSeq peptide;Acc:NP_001103091]	protein_coding					0.887921	0.00808068
ENSRNOG00000008329	Ndufb11	NADH dehydrogenase [Source:RefSeq peptide;Acc:NP_001100226]	protein_coding
ENSRNOG00000008432	Slc22a5	Solute carrier family 22 member 5 [Source:UniProtKB/Swiss-Prot;Acc:O70594]	protein_coding					0.881452	0.014475
ENSRNOG00000008459	Anapc13	anaphase promoting complex subunit 13 [Source:RefSeq peptide;Acc:NP_001167454]	protein_coding
ENSRNOG00000008465	Tmem176b	Transmembrane protein 176B [Source:UniProtKB/Swiss-Prot;Acc:Q925D4]	protein_coding
ENSRNOG00000008484	Pdcl	Phosducin-like protein [Source:UniProtKB/Swiss-Prot;Acc:Q63737]	protein_coding			-0.581575	0.0428835
ENSRNOG00000008519	RGD1309079	uncharacterized protein LOC315891 [Source:RefSeq peptide;Acc:NP_001127944]	protein_coding
ENSRNOG00000008523	Faf1	FAS-associated factor 1 [Source:RefSeq peptide;Acc:NP_569090]	protein_coding
ENSRNOG00000008551	Rps7	40S ribosomal protein S7 [Source:UniProtKB/Swiss-Prot;Acc:P62083]	protein_coding
ENSRNOG00000008557	Abcb8	ATP-binding cassette sub-family B member 8, mitochondrial [Source:UniProtKB/Swiss-Prot;Acc:Q5RKI8]	protein_coding
ENSRNOG00000008605	OST4	Dolichyl-diphosphooligosaccharide--protein glycosyltransferase subunit 4 [Source:UniProtKB/Swiss-Prot;Acc:B0BLS0]	protein_coding			0.88573	0.000950183
ENSRNOG00000008639	Pabpc1	Polyadenylate-binding protein 1 [Source:UniProtKB/Swiss-Prot;Acc:Q9EPH8]	protein_coding	0.480718	0.0421164	0.480718	0.0421164
ENSRNOG00000008659	Arhgap21	rho GTPase-activating protein 21 [Source:RefSeq peptide;Acc:NP_001178622]	protein_coding	-0.411173	0.0472399	-0.411173	0.0472399
ENSRNOG00000008672	Chmp5	Charged multivesicular body protein 5 [Source:UniProtKB/Swiss-Prot;Acc:Q4QQV8]	protein_coding	0.453364	0.0352999	0.453364	0.0352999
ENSRNOG00000008703	Rnps1	RNA-binding protein with serine-rich domain 1 [Source:UniProtKB/Swiss-Prot;Acc:Q6AYK1]	protein_coding	0.437766	0.0334623	0.437766	0.0334623
ENSRNOG00000008746	Dtd1	D-tyrosyl-tRNA(Tyr) deacylase 1 [Source:RefSeq peptide;Acc:NP_001102064]	protein_coding
ENSRNOG00000008757	Tmem218	Transmembrane protein 218 [Source:UniProtKB/Swiss-Prot;Acc:Q5U3Y9]	protein_coding
ENSRNOG00000008788	Mpp5	membrane protein, palmitoylated 5 (MAGUK p55 subfamily member 5) [Source:RefSeq peptide;Acc:NP_001101504]	protein_coding
ENSRNOG00000008816	Gpnmb	Transmembrane glycoprotein NMB [Source:UniProtKB/Swiss-Prot;Acc:Q6P7C7]	protein_coding
ENSRNOG00000008822	Fkbp1a	Peptidyl-prolyl cis-trans isomerase FKBP1A [Source:UniProtKB/Swiss-Prot;Acc:Q62658]	protein_coding
ENSRNOG00000008837	Ass1	Argininosuccinate synthase [Source:UniProtKB/Swiss-Prot;Acc:P09034]	protein_coding
ENSRNOG00000008855	Gjb2	Gap junction beta-2 protein [Source:UniProtKB/Swiss-Prot;Acc:P21994]	protein_coding	0.856087	0.0291495	0.856087	0.0291495
ENSRNOG00000008932	Ncapd3	non-SMC condensin II complex, subunit D3 [Source:RefSeq peptide;Acc:NP_001029172]	protein_coding			-0.595955	0.0214344
ENSRNOG00000008943	Penk	Proenkephalin-A Synenkephalin Met-enkephalin PENK(114-133) PENK(143-185) Met-enkephalin-Arg-Gly-Leu Leu-enkephalin PENK(239-260) Met-enkephalin-Arg-Phe [Source:UniProtKB/Swiss-Prot;Acc:P04094]	protein_coding
ENSRNOG00000009000	Foxj2	forkhead box protein J2 [Source:RefSeq peptide;Acc:NP_001102822]	protein_coding	-0.780001	0.00458182	-0.780001	0.00458182
ENSRNOG00000009001	Mtss1	metastasis suppressor protein 1 [Source:RefSeq peptide;Acc:NP_001124035]	protein_coding					-0.626484	0.0159404
ENSRNOG00000009029	Nptn	Neuroplastin [Source:UniProtKB/Swiss-Prot;Acc:P97546]	protein_coding
ENSRNOG00000009068	Phlda3	Pleckstrin homology-like domain family A member 3 [Source:UniProtKB/Swiss-Prot;Acc:Q5PQT7]	protein_coding
ENSRNOG00000009085	Prkag2	5'-AMP-activated protein kinase subunit gamma-2 [Source:RefSeq peptide;Acc:NP_908940]	protein_coding
ENSRNOG00000009088	Txnrd1	Thioredoxin reductase 1, cytoplasmic [Source:UniProtKB/Swiss-Prot;Acc:O89049]	protein_coding
ENSRNOG00000009090	Dad1	Dolichyl-diphosphooligosaccharide--protein glycosyltransferase subunit DAD1 [Source:UniProtKB/Swiss-Prot;Acc:P61805]	protein_coding					0.618494	0.0306744
ENSRNOG00000009097	Immt	Mitochondrial inner membrane protein [Source:UniProtKB/Swiss-Prot;Acc:Q3KR86]	protein_coding			-0.466181	0.0176934
ENSRNOG00000009140	C1qtnf4	complement C1q tumor necrosis factor-related protein 4 precursor [Source:RefSeq peptide;Acc:NP_001101215]	protein_coding
ENSRNOG00000009149	Jam3	Junctional adhesion molecule C [Source:UniProtKB/Swiss-Prot;Acc:Q68FQ2]	protein_coding					0.75156	0.000587099
ENSRNOG00000009166	Ddx24	ATP-dependent RNA helicase DDX24 [Source:RefSeq peptide;Acc:NP_954550]	protein_coding
ENSRNOG00000009186	Stmn4	Stathmin-4 [Source:UniProtKB/Swiss-Prot;Acc:P63043]	protein_coding	0.611093	0.000991167	0.611093	0.000991167
ENSRNOG00000009205	Lmo4	LIM domain transcription factor LMO4 [Source:RefSeq peptide;Acc:NP_001009708]	protein_coding
ENSRNOG00000009206	Fezf2	fez family zinc finger protein 2 [Source:RefSeq peptide;Acc:NP_001100721]	protein_coding					1.10779	0.00248601
ENSRNOG00000009236	Necap1	Adaptin ear-binding coat-associated protein 1 [Source:UniProtKB/Swiss-Prot;Acc:P69682]	protein_coding	0.391879	0.0454472	0.391879	0.0454472
ENSRNOG00000009263	Ifi27	interferon alpha-inducible protein 27 [Source:RefSeq peptide;Acc:NP_981955]	protein_coding
ENSRNOG00000009266	Anp32b	acidic leucine-rich nuclear phosphoprotein 32 family member B [Source:RefSeq peptide;Acc:NP_571986]	protein_coding	0.917576	0.0068447	0.917576	0.0068447
ENSRNOG00000009309	Meaf6	chromatin modification-related protein MEAF6 [Source:RefSeq peptide;Acc:NP_001107256]	protein_coding
ENSRNOG00000009329	Nr1d1	nuclear receptor subfamily 1 group D member 1 isoform 2 [Source:RefSeq peptide;Acc:NP_665718]	protein_coding
ENSRNOG00000009346	Zbtb26	zinc finger and BTB domain-containing protein 26 [Source:RefSeq peptide;Acc:NP_001101310]	protein_coding
ENSRNOG00000009350	Sez6	seizure related 6 homolog precursor [Source:RefSeq peptide;Acc:NP_001099224]	protein_coding			-0.611041	0.0178648
ENSRNOG00000009358	Osgin2	Protein Osgin2; Similar to Protein C8orf1 (HT41) (Predicted), isoform CRA_b [Source:UniProtKB/TrEMBL;Acc:D3ZB49]	protein_coding
ENSRNOG00000009364	Ndufb9	NADH dehydrogenase [Source:RefSeq peptide;Acc:NP_001120766]	protein_coding
ENSRNOG00000009370	Tbkbp1	TANK-binding kinase 1-binding protein 1 [Source:UniProtKB/Swiss-Prot;Acc:Q6DG50]	protein_coding					-0.851578	0.0293654
ENSRNOG00000009381	Mapk6	Mitogen-activated protein kinase 6 [Source:UniProtKB/Swiss-Prot;Acc:P27704]	protein_coding
ENSRNOG00000009388	Sptssb	serine palmitoyltransferase, small subunit B [Source:RefSeq peptide;Acc:NP_001258230]	protein_coding			-0.669745	0.0248131
ENSRNOG00000009401	Lmo2	rhombotin-2 isoform 2 [Source:RefSeq peptide;Acc:NP_001231708]	protein_coding	0.786845	0.028699	0.786845	0.028699
ENSRNOG00000009411	Chn2	beta-chimaerin [Source:RefSeq peptide;Acc:NP_114473]	protein_coding
ENSRNOG00000009431	RGD1561609		protein_coding			-1.17716	0.000868726
ENSRNOG00000009482	Emx2	homeobox protein EMX2 [Source:RefSeq peptide;Acc:NP_001102639]	protein_coding	0.867456	0.0256886	0.867456	0.0256886
ENSRNOG00000009521	Uqcr10	ubiquinol-cytochrome c reductase complex 7.2kDa protein [Source:RefSeq peptide;Acc:NP_001163936]	protein_coding					0.869734	0.00315541
ENSRNOG00000009523	Rab11fip2	RAB11 family interacting protein 2 [Source:RefSeq peptide;Acc:NP_001100917]	protein_coding					0.599638	0.0289807
ENSRNOG00000009536	Pgp	phosphoglycolate phosphatase [Source:RefSeq peptide;Acc:NP_001162623]	protein_coding
ENSRNOG00000009539	Khdrbs3	KH domain-containing, RNA-binding, signal transduction-associated protein 3 [Source:RefSeq peptide;Acc:NP_071585]	protein_coding	0.431796	0.0325944			0.511223	0.0443588
ENSRNOG00000009571	Wipf3	WAS/WASL-interacting protein family member 3 [Source:UniProtKB/Swiss-Prot;Acc:Q9Z0G8]	protein_coding
ENSRNOG00000009596	Zswim8	uncharacterized protein LOC361004 [Source:RefSeq peptide;Acc:NP_001258204]	protein_coding
ENSRNOG00000009598	Ncaph2	Condensin-2 complex subunit H2 [Source:UniProtKB/Swiss-Prot;Acc:Q4V8I2]	protein_coding			-0.472635	0.042634
ENSRNOG00000009614			pseudogene			0.392772	0.0496158
ENSRNOG00000009629	Ca2	Carbonic anhydrase 2 [Source:UniProtKB/Swiss-Prot;Acc:P27139]	protein_coding			0.463505	0.0152284
ENSRNOG00000009636	Scrn1	Secernin-1 [Source:UniProtKB/Swiss-Prot;Acc:Q6AY84]	protein_coding			-0.492783	0.00988761
ENSRNOG00000009660	Enpp6	Ectonucleotide pyrophosphatase/phosphodiesterase family member 6 Ectonucleotide pyrophosphatase/phosphodiesterase family member 6 soluble form [Source:UniProtKB/Swiss-Prot;Acc:B0BND0]	protein_coding			0.746084	0.0304959
ENSRNOG00000009679			pseudogene
ENSRNOG00000009683	Sdcbp	Syntenin-1 [Source:UniProtKB/Swiss-Prot;Acc:Q9JI92]	protein_coding					0.510109	0.0375556
ENSRNOG00000009733	Praf2	PRA1 family protein 2 [Source:RefSeq peptide;Acc:NP_001102483]	protein_coding
ENSRNOG00000009768	Npy	Pro-neuropeptide Y Neuropeptide Y C-flanking peptide of NPY [Source:UniProtKB/Swiss-Prot;Acc:P07808]	protein_coding
ENSRNOG00000009772	Kirrel3	kin of IRRE-like protein 3 precursor [Source:RefSeq peptide;Acc:NP_001041680]	protein_coding
ENSRNOG00000009823	Lsmd1	LSM domain containing 1 [Source:RefSeq peptide;Acc:NP_001099264]	protein_coding
ENSRNOG00000009850	St3gal4	CMP-N-acetylneuraminate-beta-galactosamide-alpha-2,3-sialyltransferase 4 [Source:UniProtKB/Swiss-Prot;Acc:P61131]	protein_coding	0.686972	0.0167244	0.686972	0.0167244
ENSRNOG00000009862	Olfm1	Noelin [Source:UniProtKB/Swiss-Prot;Acc:Q62609]	protein_coding
ENSRNOG00000009910	Swap70	switch-associated protein 70 [Source:RefSeq peptide;Acc:NP_001099758]	protein_coding
ENSRNOG00000009985	Tdrd7	Tudor domain-containing protein 7 [Source:UniProtKB/Swiss-Prot;Acc:Q9R1R4]	protein_coding			0.549771	0.021666
ENSRNOG00000010031	Vtn	vitronectin precursor [Source:RefSeq peptide;Acc:NP_062029]	protein_coding
ENSRNOG00000010037	Epb4.1	erythrocyte protein band 4.1 [Source:MGI Symbol;Acc:MGI:95401]	protein_coding
ENSRNOG00000010091	RGD1310351	uncharacterized protein LOC298425 [Source:RefSeq peptide;Acc:NP_001100147]	protein_coding					0.566315	0.0237877
ENSRNOG00000010153	Raf1	RAF proto-oncogene serine/threonine-protein kinase [Source:UniProtKB/Swiss-Prot;Acc:P11345]	protein_coding	-0.420569	0.0454371	-0.420569	0.0454371
ENSRNOG00000010189	Rps24	40S ribosomal protein S24 [Source:UniProtKB/Swiss-Prot;Acc:P62850]	protein_coding
ENSRNOG00000010199	Glrb	Glycine receptor subunit beta [Source:UniProtKB/Swiss-Prot;Acc:P20781]	protein_coding
ENSRNOG00000010210	Slc7a11	solute carrier family 7 (cationic amino acid transporter, y+ system), member 11 [Source:RefSeq peptide;Acc:NP_001101143]	protein_coding	0.495541	0.0141825	0.495541	0.0141825
ENSRNOG00000010252	Hexa	Beta-hexosaminidase subunit alpha [Source:UniProtKB/Swiss-Prot;Acc:Q641X3]	protein_coding			0.559992	0.0498405
ENSRNOG00000010263	Cldn11	claudin-11 [Source:RefSeq peptide;Acc:NP_445909]	protein_coding			0.506314	0.0376921
ENSRNOG00000010280	Pde8b	high affinity cAMP-specific and IBMX-insensitive 3',5'-cyclic phosphodiesterase 8B [Source:RefSeq peptide;Acc:NP_954889]	protein_coding					0.561738	0.0484506
ENSRNOG00000010299	Eps15	epidermal growth factor receptor substrate 15 [Source:RefSeq peptide;Acc:NP_001009424]	protein_coding
ENSRNOG00000010313	Astn2	astrotactin-2 precursor [Source:RefSeq peptide;Acc:NP_001258292]	protein_coding
ENSRNOG00000010331	Ctsb	cathepsin B preproprotein [Source:RefSeq peptide;Acc:NP_072119]	protein_coding
ENSRNOG00000010362	Anxa2	Annexin A2 [Source:UniProtKB/Swiss-Prot;Acc:Q07936]	protein_coding	0.972652	0.018414	0.972652	0.018414
ENSRNOG00000010389	Ndrg2	Protein NDRG2 [Source:UniProtKB/Swiss-Prot;Acc:Q8VBU2]	protein_coding
ENSRNOG00000010483			protein_coding					-0.981863	0.0377097
ENSRNOG00000010488	Zmiz1	zinc finger MIZ domain-containing protein 1 [Source:RefSeq peptide;Acc:NP_001101863]	protein_coding	-0.460327	0.026272	-0.460327	0.026272
ENSRNOG00000010524	Cryab	Alpha-crystallin B chain [Source:UniProtKB/Swiss-Prot;Acc:P23928]	protein_coding
ENSRNOG00000010535	Cdh18	Uncharacterized protein [Source:UniProtKB/TrEMBL;Acc:F1M702]	protein_coding			-0.536752	0.0299923
ENSRNOG00000010544	Lats2	large tumor suppressor 2 [Source:MGI Symbol;Acc:MGI:1354386]	protein_coding			-0.569791	0.0339065
ENSRNOG00000010550	Trappc3	Trafficking protein particle complex subunit 3 [Source:UniProtKB/Swiss-Prot;Acc:Q5U1Z2]	protein_coding	-0.483438	0.0157608	-0.483438	0.0157608
ENSRNOG00000010567	Angel1	Protein angel homolog 1 [Source:UniProtKB/Swiss-Prot;Acc:B2RYM0]	protein_coding					-0.935198	0.0465945
ENSRNOG00000010634	Megf11	multiple EGF-like-domains 11 [Source:MGI Symbol;Acc:MGI:1920951]	protein_coding
ENSRNOG00000010635	Igfbp4	Insulin-like growth factor-binding protein 4 [Source:UniProtKB/Swiss-Prot;Acc:P21744]	protein_coding					0.726643	0.0275407
ENSRNOG00000010668	Anxa6	annexin A6 [Source:RefSeq peptide;Acc:NP_077070]	protein_coding			0.511121	0.0367873
ENSRNOG00000010688	Nrgn	Neurogranin NEUG(55-78) [Source:UniProtKB/Swiss-Prot;Acc:Q04940]	protein_coding
ENSRNOG00000010748	Mtus1	Microtubule-associated tumor suppressor 1 homolog [Source:UniProtKB/Swiss-Prot;Acc:Q6IMY1]	protein_coding			-0.943807	0.0133299
ENSRNOG00000010771	Pkd1	polycystin-1 precursor [Source:RefSeq peptide;Acc:NP_001244281]	protein_coding
ENSRNOG00000010777	Tox	thymocyte selection-associated high mobility group box protein TOX [Source:RefSeq peptide;Acc:NP_001102124]	protein_coding
ENSRNOG00000010807	Cox6c	Cytochrome c oxidase subunit 6C-2 [Source:UniProtKB/Swiss-Prot;Acc:P11951]	protein_coding
ENSRNOG00000010812	Osbpl6	oxysterol-binding protein-related protein 6 [Source:RefSeq peptide;Acc:NP_001101205]	protein_coding					0.507123	0.025276
ENSRNOG00000010819	Hspa4l	heat shock 70 kDa protein 4L [Source:RefSeq peptide;Acc:NP_001099898]	protein_coding					-0.587031	0.0157528
ENSRNOG00000010834	Mpped1	metallophosphoesterase domain-containing protein 1 [Source:RefSeq peptide;Acc:NP_001124041]	protein_coding
ENSRNOG00000010846	Ccdc22	Coiled-coil domain-containing protein 22 [Source:UniProtKB/Swiss-Prot;Acc:P86182]	protein_coding
ENSRNOG00000010872	Ckb	Creatine kinase B-type [Source:UniProtKB/Swiss-Prot;Acc:P07335]	protein_coding
ENSRNOG00000010910	Gmeb1	Glucocorticoid modulatory element-binding protein 1 [Source:UniProtKB/Swiss-Prot;Acc:Q9QUZ8]	protein_coding	0.965995	0.0118286	0.965995	0.0118286
ENSRNOG00000010915	Ermp1	endoplasmic reticulum metallopeptidase 1 [Source:RefSeq peptide;Acc:NP_908939]	protein_coding	-0.437722	0.037277	-0.437722	0.037277
ENSRNOG00000010922	Ppp2r1b	Serine/threonine-protein phosphatase 2A 65 kDa regulatory subunit A beta isoform [Source:UniProtKB/Swiss-Prot;Acc:Q4QQT4]	protein_coding			0.493039	0.036134
ENSRNOG00000010953	Icmt	protein-S-isoprenylcysteine O-methyltransferase [Source:RefSeq peptide;Acc:NP_579844]	protein_coding
ENSRNOG00000010997	Ednrb	Endothelin B receptor [Source:UniProtKB/Swiss-Prot;Acc:P21451]	protein_coding	-0.535263	0.0166699	-0.535263	0.0166699
ENSRNOG00000011016	Slc7a2	Low affinity cationic amino acid transporter 2 [Source:UniProtKB/Swiss-Prot;Acc:B5D5N9]	protein_coding					0.676152	0.043649
ENSRNOG00000011032	Lhfpl2	lipoma HMGIC fusion partner-like 2 protein [Source:RefSeq peptide;Acc:NP_001099872]	protein_coding	0.506922	0.024711	0.506922	0.024711
ENSRNOG00000011052	Gars	Glycine--tRNA ligase [Source:UniProtKB/Swiss-Prot;Acc:Q5I0G4]	protein_coding
ENSRNOG00000011054	Laptm5	lysosomal-associated transmembrane protein 5 [Source:RefSeq peptide;Acc:NP_445990]	protein_coding
ENSRNOG00000011057	Mfn1	mitofusin-1 [Source:RefSeq peptide;Acc:NP_620432]	protein_coding			-0.538329	0.011042
ENSRNOG00000011058	Utrn	utrophin [Source:RefSeq peptide;Acc:NP_037202]	protein_coding			0.456348	0.0377176
ENSRNOG00000011073	Htt	huntingtin [Source:RefSeq peptide;Acc:NP_077333]	protein_coding	-0.483048	0.0236055	-0.483048	0.0236055
ENSRNOG00000011104	Rpl22	60S ribosomal protein L22 [Source:RefSeq peptide;Acc:NP_112366]	protein_coding					0.844656	0.0156936
ENSRNOG00000011129	Arhgef40	rho guanine nucleotide exchange factor 40 [Source:RefSeq peptide;Acc:NP_001258242]	protein_coding	-0.911966	0.00289148	-0.911966	0.00289148
ENSRNOG00000011142	Cyb5b	Cytochrome b5 type B [Source:UniProtKB/Swiss-Prot;Acc:P04166]	protein_coding
ENSRNOG00000011155	RGD1559519		pseudogene
ENSRNOG00000011157	Jak1	tyrosine-protein kinase JAK1 [Source:RefSeq peptide;Acc:NP_445918]	protein_coding			0.522264	0.00306457
ENSRNOG00000011204	Socs7		protein_coding	-0.484969	0.0474234	-0.484969	0.0474234
ENSRNOG00000011222	Dynll1	Dynein light chain 1, cytoplasmic [Source:UniProtKB/Swiss-Prot;Acc:P63170]	protein_coding
ENSRNOG00000011231	Cntnap4	contactin-associated protein-like 4 precursor [Source:RefSeq peptide;Acc:NP_001100902]	protein_coding					-0.696314	0.0354119
ENSRNOG00000011253	RGD1304810	uncharacterized protein LOC306504 [Source:RefSeq peptide;Acc:NP_001100784]	protein_coding
ENSRNOG00000011283	Acn9	Protein ACN9 homolog, mitochondrial [Source:UniProtKB/Swiss-Prot;Acc:Q6TUF2]	protein_coding
ENSRNOG00000011290	Tm2d3	TM2 domain-containing protein 3 [Source:RefSeq peptide;Acc:NP_001099737]	protein_coding	-1.00492	0.00987824
ENSRNOG00000011310	Pde10a	cAMP and cAMP-inhibited cGMP 3',5'-cyclic phosphodiesterase 10A [Source:UniProtKB/Swiss-Prot;Acc:Q9QYJ6]	protein_coding
ENSRNOG00000011380	Kcnc1	potassium voltage-gated channel subfamily C member 1 [Source:RefSeq peptide;Acc:NP_036988]	protein_coding
ENSRNOG00000011382	Wdr33	WD repeat-containing protein 33 [Source:RefSeq peptide;Acc:NP_001100868]	protein_coding
ENSRNOG00000011384	Aimp1	aminoacyl tRNA synthase complex-interacting multifunctional protein 1 [Source:RefSeq peptide;Acc:NP_446209]	protein_coding
ENSRNOG00000011427	Hr	protein hairless [Source:RefSeq peptide;Acc:NP_077340]	protein_coding
ENSRNOG00000011431	Mfhas1	malignant fibrous histiocytoma amplified sequence 1 [Source:RefSeq peptide;Acc:NP_001100786]	protein_coding
ENSRNOG00000011455	Slc36a4	proton-coupled amino acid transporter 4 [Source:RefSeq peptide;Acc:NP_001101597]	protein_coding			-0.481894	0.0415362
ENSRNOG00000011489	R3hdm4	R3H domain-containing protein 4 [Source:RefSeq peptide;Acc:NP_001167445]	protein_coding	0.433354	0.0421562	0.433354	0.0421562
ENSRNOG00000011501	Atp1b3	Sodium/potassium-transporting ATPase subunit beta-3 [Source:UniProtKB/Swiss-Prot;Acc:Q63377]	protein_coding
ENSRNOG00000011508	Zc3h12b	Protein RGD1560891; RCG36219 [Source:UniProtKB/TrEMBL;Acc:D4ACQ4]	protein_coding
ENSRNOG00000011523	H2afy	Core histone macro-H2A.1 [Source:UniProtKB/Swiss-Prot;Acc:Q02874]	protein_coding
ENSRNOG00000011543	Fam118b	Protein FAM118B [Source:UniProtKB/Swiss-Prot;Acc:Q4QQT2]	protein_coding					-0.659625	0.0112055
ENSRNOG00000011559	Cnn3	Calponin-3 [Source:UniProtKB/Swiss-Prot;Acc:P37397]	protein_coding
ENSRNOG00000011572	Klc1	Kinesin light chain 1 [Source:UniProtKB/Swiss-Prot;Acc:P37285]	protein_coding	0.476356	0.0419489	0.476356	0.0419489
ENSRNOG00000011589	Camk2d	Calcium/calmodulin-dependent protein kinase type II subunit delta [Source:UniProtKB/Swiss-Prot;Acc:P15791]	protein_coding
ENSRNOG00000011606		Protein LOC680385 [Source:UniProtKB/TrEMBL;Acc:D3ZLH9]	protein_coding	0.607638	0.0118021	0.607638	0.0118021
ENSRNOG00000011622	Echdc1	Ethylmalonyl-CoA decarboxylase [Source:UniProtKB/Swiss-Prot;Acc:Q6AYG5]	protein_coding	0.51223	0.0270912	0.51223	0.0270912
ENSRNOG00000011648	Aqp1	Aquaporin-1 [Source:UniProtKB/Swiss-Prot;Acc:P29975]	protein_coding	1.0092	0.0361052	1.0092	0.0361052
ENSRNOG00000011680	Il16	pro-interleukin-16 [Source:RefSeq peptide;Acc:NP_001099219]	protein_coding
ENSRNOG00000011720	L3mbtl3	Uncharacterized protein [Source:UniProtKB/TrEMBL;Acc:D3Z9L4]	protein_coding			0.719827	0.047516
ENSRNOG00000011745	Psma1	Proteasome subunit alpha type-1 [Source:UniProtKB/Swiss-Prot;Acc:P18420]	protein_coding
ENSRNOG00000011771	Ptp4a1	Protein tyrosine phosphatase type IVA 1 [Source:UniProtKB/Swiss-Prot;Acc:Q78EG7]	protein_coding			0.585907	0.0265129
ENSRNOG00000011781	Oplah	5-oxoprolinase [Source:UniProtKB/Swiss-Prot;Acc:P97608]	protein_coding	-0.877314	0.026469	-0.877314	0.026469
ENSRNOG00000011821	S100a4	Protein S100-A4 [Source:UniProtKB/Swiss-Prot;Acc:P05942]	protein_coding			2.40236	1.133e-09
ENSRNOG00000011825	Ndufb3	NADH dehydrogenase [Source:RefSeq peptide;Acc:NP_001100382]	protein_coding
ENSRNOG00000011859	Eif5a2	eukaryotic translation initiation factor 5A2 [Source:RefSeq peptide;Acc:NP_001094167]	protein_coding
ENSRNOG00000011861	Aadat	Kynurenine/alpha-aminoadipate aminotransferase, mitochondrial [Source:UniProtKB/Swiss-Prot;Acc:Q64602]	protein_coding			0.626387	0.0157608
ENSRNOG00000011902	Rdh11	retinol dehydrogenase 11 precursor [Source:RefSeq peptide;Acc:NP_001012193]	protein_coding					-0.731272	0.00590392
ENSRNOG00000011904	Trappc4	Trafficking protein particle complex subunit 4 [Source:UniProtKB/Swiss-Prot;Acc:Q69BT7]	protein_coding
ENSRNOG00000011913	Cp	ceruloplasmin isoform 1 precursor [Source:RefSeq peptide;Acc:NP_036664]	protein_coding	0.608641	0.0297117	0.608641	0.0297117
ENSRNOG00000011927	Sdc3	syndecan-3 precursor [Source:RefSeq peptide;Acc:NP_446345]	protein_coding
ENSRNOG00000011946	Ptn	Pleiotrophin [Source:UniProtKB/Swiss-Prot;Acc:P63090]	protein_coding	0.418952	0.0397498	0.418952	0.0397498
ENSRNOG00000011949	Ndufb5	NADH dehydrogenase [Source:RefSeq peptide;Acc:NP_001099896]	protein_coding
ENSRNOG00000011955	RPLP1	60S acidic ribosomal protein P1 [Source:UniProtKB/Swiss-Prot;Acc:P19944]	protein_coding
ENSRNOG00000011956	Aktip	AKT-interacting protein [Source:UniProtKB/Swiss-Prot;Acc:Q5FVH4]	protein_coding
ENSRNOG00000011957			pseudogene			-0.88973	0.0113528
ENSRNOG00000011984	Cxcl14	C-X-C motif chemokine 14 precursor [Source:RefSeq peptide;Acc:NP_001013155]	protein_coding			0.502363	0.0179224
ENSRNOG00000011989	Vat1l	vesicle amine transport protein 1 homolog-like (T. californica) [Source:MGI Symbol;Acc:MGI:2142534]	protein_coding
ENSRNOG00000012053	S100a16	protein S100-A16 [Source:RefSeq peptide;Acc:NP_001102027]	protein_coding
ENSRNOG00000012062	Npc2	epididymal secretory protein E1 precursor [Source:RefSeq peptide;Acc:NP_775141]	protein_coding
ENSRNOG00000012138	RBMXRTL	RNA-binding motif protein, X chromosome retrogene-like RNA-binding motif protein, X chromosome retrogene-like, N-terminally processed [Source:UniProtKB/Swiss-Prot;Acc:P84586]	protein_coding	0.755609	0.0019639	0.755609	0.0019639
ENSRNOG00000012147	Nop14	nucleolar protein 14 [Source:RefSeq peptide;Acc:NP_001099483]	protein_coding
ENSRNOG00000012183	Glrx	Glutaredoxin-1 [Source:UniProtKB/Swiss-Prot;Acc:Q9ESH6]	protein_coding					0.652162	0.0301212
ENSRNOG00000012227	Stambp	STAM-binding protein [Source:UniProtKB/Swiss-Prot;Acc:Q8R424]	protein_coding					0.700036	0.0398714
ENSRNOG00000012255	Ktn1	kinectin 1 [Source:MGI Symbol;Acc:MGI:109153]	protein_coding	0.622871	0.000418716	0.622871	0.000418716
ENSRNOG00000012284	Khdrbs2	KH domain-containing, RNA-binding, signal transduction-associated protein 2 [Source:UniProtKB/Swiss-Prot;Acc:Q920F3]	protein_coding
ENSRNOG00000012294	Heph	Hephaestin [Source:UniProtKB/Swiss-Prot;Acc:Q920H8]	protein_coding
ENSRNOG00000012314	Slirp	SRA stem-loop-interacting RNA-binding protein, mitochondrial [Source:RefSeq peptide;Acc:NP_001102977]	protein_coding
ENSRNOG00000012346	Epb4.1l2	Protein Epb4.1l2 [Source:UniProtKB/TrEMBL;Acc:D3ZM69]	protein_coding			0.511464	0.00665195
ENSRNOG00000012362	Cacng3	Voltage-dependent calcium channel gamma-3 subunit [Source:UniProtKB/Swiss-Prot;Acc:Q8VHX0]	protein_coding					0.951716	0.00368673
ENSRNOG00000012383	Ndufc2	NADH dehydrogenase [Source:RefSeq peptide;Acc:NP_001009290]	protein_coding			0.556894	0.0195896
ENSRNOG00000012404	Thrsp	thyroid hormone-inducible hepatic protein [Source:RefSeq peptide;Acc:NP_036835]	protein_coding
ENSRNOG00000012424	Adam23	disintegrin and metalloproteinase domain-containing protein 23 [Source:RefSeq peptide;Acc:NP_001025070]	protein_coding			-0.488974	0.0145304
ENSRNOG00000012434	Zfp598	zinc finger protein 598 [Source:RefSeq peptide;Acc:NP_001099240]	protein_coding					-0.611492	0.0420964
ENSRNOG00000012437	Fam73a	Protein RGD1559958; RCG28714, isoform CRA_b [Source:UniProtKB/TrEMBL;Acc:D4A5P3]	protein_coding
ENSRNOG00000012538	Rpl37	60S ribosomal protein L37 [Source:UniProtKB/Swiss-Prot;Acc:P61928]	protein_coding
ENSRNOG00000012568	Madd	MAP kinase-activating death domain protein [Source:UniProtKB/Swiss-Prot;Acc:O08873]	protein_coding	-0.494581	0.0111381	-0.494581	0.0111381
ENSRNOG00000012575	Fat2	protocadherin Fat 2 precursor [Source:RefSeq peptide;Acc:NP_075243]	protein_coding	-4.60679	0.00230302			-4.43083	0.00395695
ENSRNOG00000012616	Ppt1	Palmitoyl-protein thioesterase 1 [Source:UniProtKB/Swiss-Prot;Acc:P45479]	protein_coding			0.516564	0.00509223
ENSRNOG00000012634	Fbxo10	F-box only protein 10 (Predicted), isoform CRA_a; Protein Fbxo10 [Source:UniProtKB/TrEMBL;Acc:D3ZVN3]	protein_coding			-0.604725	0.00622922
ENSRNOG00000012651	Cwc22	Protein Cwc22 [Source:UniProtKB/TrEMBL;Acc:D3ZFS5]	protein_coding					0.686214	0.036254
ENSRNOG00000012722	Ppdpf	Pancreatic progenitor cell differentiation and proliferation factor [Source:UniProtKB/Swiss-Prot;Acc:Q5PR01]	protein_coding	0.665194	0.0415769
ENSRNOG00000012729	Mfsd8	major facilitator superfamily domain-containing protein 8 [Source:RefSeq peptide;Acc:NP_001041375]	protein_coding					-0.886906	0.0253868
ENSRNOG00000012736	Sssca1	Sjogren syndrome/scleroderma autoantigen 1 homolog [Source:RefSeq peptide;Acc:NP_001103007]	protein_coding
ENSRNOG00000012764	Agap3	arf-GAP with GTPase, ANK repeat and PH domain-containing protein 3 [Source:RefSeq peptide;Acc:NP_001102086]	protein_coding
ENSRNOG00000012777	Nudt19	Nucleoside diphosphate-linked moiety X motif 19, mitochondrial [Source:UniProtKB/Swiss-Prot;Acc:Q6AYD9]	protein_coding
ENSRNOG00000012786	Pgrmc1	Membrane-associated progesterone receptor component 1 [Source:UniProtKB/Swiss-Prot;Acc:P70580]	protein_coding
ENSRNOG00000012798	Tubgcp4	tubulin, gamma complex associated protein 4 [Source:MGI Symbol;Acc:MGI:1196293]	protein_coding	-0.614254	0.0143875	-0.614254	0.0143875
ENSRNOG00000012812	Sharpin	Sharpin [Source:UniProtKB/Swiss-Prot;Acc:Q9EQL9]	protein_coding
ENSRNOG00000012830	Paqr8	membrane progestin receptor beta [Source:RefSeq peptide;Acc:NP_001014121]	protein_coding	-0.495988	0.0476697	-0.495988	0.0476697
ENSRNOG00000012840	Sparc	SPARC [Source:UniProtKB/Swiss-Prot;Acc:P16975]	protein_coding
ENSRNOG00000012842	Rnf111	E3 ubiquitin-protein ligase Arkadia [Source:RefSeq peptide;Acc:NP_001100306]	protein_coding
ENSRNOG00000012906	Bcas1	breast carcinoma-amplified sequence 1 homolog [Source:RefSeq peptide;Acc:NP_663703]	protein_coding
ENSRNOG00000012939	Abca7	ATP-binding cassette sub-family A member 7 [Source:RefSeq peptide;Acc:NP_997481]	protein_coding			-0.839886	0.0240386
ENSRNOG00000012942	Satb1	DNA-binding protein SATB1 [Source:RefSeq peptide;Acc:NP_001012129]	protein_coding			0.635746	0.00395622
ENSRNOG00000012956	Tgm2	protein-glutamine gamma-glutamyltransferase 2 [Source:RefSeq peptide;Acc:NP_062259]	protein_coding					-0.821625	0.0234606
ENSRNOG00000012988	Lix1	Lix1 homolog [Source:RefSeq peptide;Acc:NP_001099684]	protein_coding
ENSRNOG00000012995	Gpr165	G protein-coupled receptor 165 [Source:RefSeq peptide;Acc:NP_001100052]	protein_coding	-0.723455	0.0246856	-0.723455	0.0246856
ENSRNOG00000013000	Ldhb	L-lactate dehydrogenase B chain [Source:UniProtKB/Swiss-Prot;Acc:P42123]	protein_coding					0.562589	0.0220257
ENSRNOG00000013011	Dnajb4	dnaJ homolog subfamily B member 4 [Source:RefSeq peptide;Acc:NP_001013094]	protein_coding
ENSRNOG00000013045	Setd7	histone-lysine N-methyltransferase SETD7 [Source:RefSeq peptide;Acc:NP_001103028]	protein_coding
ENSRNOG00000013100	Fam48a	Protein FAM48A [Source:UniProtKB/Swiss-Prot;Acc:Q66HC7]	protein_coding
ENSRNOG00000013118	Atox1	Copper transport protein ATOX1 [Source:UniProtKB/Swiss-Prot;Acc:Q9WUC4]	protein_coding
ENSRNOG00000013140	Pdzd2	PDZ domain-containing protein 2 [Source:RefSeq peptide;Acc:NP_075229]	protein_coding	-0.753927	0.0307815	-0.753927	0.0307815
ENSRNOG00000013162	Zcchc12	Zinc finger CCHC domain-containing protein 12 [Source:UniProtKB/Swiss-Prot;Acc:Q5HZA3]	protein_coding			-0.503359	0.0157997
ENSRNOG00000013190	Rnaset2	ribonuclease T2 precursor [Source:RefSeq peptide;Acc:NP_001099680]	protein_coding
ENSRNOG00000013250	Pdcd5	programmed cell death protein 5 [Source:RefSeq peptide;Acc:NP_001099717]	protein_coding					1.45198	0.000290021
ENSRNOG00000013254	Dctn6	dynactin subunit 6 [Source:RefSeq peptide;Acc:NP_001099555]	protein_coding
ENSRNOG00000013265	Tgfbr2	TGF-beta receptor type-2 [Source:UniProtKB/Swiss-Prot;Acc:P38438]	protein_coding			1.17233	0.000991167
ENSRNOG00000013282	Mctp1-ps1		protein_coding			-0.798663	0.00178314
ENSRNOG00000013287	Sall2	sal-like protein 2 [Source:RefSeq peptide;Acc:NP_001100732]	protein_coding
ENSRNOG00000013300	Atpif1	ATPase inhibitor, mitochondrial [Source:UniProtKB/Swiss-Prot;Acc:Q03344]	protein_coding
ENSRNOG00000013314	Avl9	Protein RGD1564615; RCG52383 [Source:UniProtKB/TrEMBL;Acc:D3ZVU6]	protein_coding					-0.506806	0.0280711
ENSRNOG00000013330	Cdhr1	Cadherin-related family member 1 [Source:UniProtKB/Swiss-Prot;Acc:Q91XU7]	protein_coding			-0.761147	0.0270539
ENSRNOG00000013353	RGD1562018	uncharacterized protein LOC361030 [Source:RefSeq peptide;Acc:NP_001163946]	protein_coding
ENSRNOG00000013356	Snapap	SNARE-associated protein Snapin [Source:UniProtKB/Swiss-Prot;Acc:P60192]	protein_coding			0.543363	0.00542396
ENSRNOG00000013390	Kbtbd8	Kelch repeat and BTB domain-containing protein 8 [Source:UniProtKB/Swiss-Prot;Acc:B1H285]	protein_coding	-0.548766	0.029485	-0.548766	0.029485
ENSRNOG00000013399	AF529169	cDNA sequence AF529169 [Source:MGI Symbol;Acc:MGI:2667167]	protein_coding
ENSRNOG00000013454	Rala	Ras-related protein Ral-A [Source:UniProtKB/Swiss-Prot;Acc:P63322]	protein_coding
ENSRNOG00000013479	Stard7	stAR-related lipid transfer protein 7, mitochondrial [Source:RefSeq peptide;Acc:NP_001099973]	protein_coding	-0.506216	0.0318428	-0.506216	0.0318428
ENSRNOG00000013484	Gsta1	Glutathione S-transferase alpha-3 [Source:UniProtKB/Swiss-Prot;Acc:P04904]	protein_coding
ENSRNOG00000013492	Cap1	Adenylyl cyclase-associated protein 1 [Source:UniProtKB/Swiss-Prot;Acc:Q08163]	protein_coding			-0.510488	0.0385382
ENSRNOG00000013505	Vdac2	Voltage-dependent anion-selective channel protein 2 [Source:UniProtKB/Swiss-Prot;Acc:P81155]	protein_coding
ENSRNOG00000013508	Rpl31	60S ribosomal protein L31 [Source:UniProtKB/Swiss-Prot;Acc:P62902]	protein_coding
ENSRNOG00000013538	Capza1	F-actin-capping protein subunit alpha-1 [Source:UniProtKB/Swiss-Prot;Acc:B2GUZ5]	protein_coding					0.596067	0.00809312
ENSRNOG00000013545	Polr2e	DNA-directed RNA polymerases I, II, and III subunit RPABC1 [Source:UniProtKB/Swiss-Prot;Acc:B0BNE2]	protein_coding
ENSRNOG00000013565	Zfp507	zinc finger protein 507 [Source:RefSeq peptide;Acc:NP_001099718]	protein_coding					-0.967673	0.00226638
ENSRNOG00000013572	Lxn	Latexin [Source:UniProtKB/Swiss-Prot;Acc:Q64361]	protein_coding
ENSRNOG00000013579	Gm7964	predicted gene 7964 [Source:MGI Symbol;Acc:MGI:3646150]	protein_coding
ENSRNOG00000013589	Cxcl12	chemokine (C-X-C motif) ligand 12 isoform alpha precursor [Source:RefSeq peptide;Acc:NP_071513]	protein_coding
ENSRNOG00000013596	Dimt1	probable dimethyladenosine transferase [Source:RefSeq peptide;Acc:NP_001099878]	protein_coding	-0.715479	0.0390145	-0.715479	0.0390145
ENSRNOG00000013610	Chrna5	neuronal acetylcholine receptor subunit alpha-5 precursor [Source:RefSeq peptide;Acc:NP_058774]	protein_coding	0.836554	0.0154957			0.733885	0.0461696
ENSRNOG00000013623			pseudogene
ENSRNOG00000013654	Cbln2	Cerebellin-2 [Source:UniProtKB/Swiss-Prot;Acc:P98087]	protein_coding	0.60102	0.0284904	0.60102	0.0284904
ENSRNOG00000013674	Megf10	multiple EGF-like domains 10 precursor [Source:RefSeq peptide;Acc:NP_001094127]	protein_coding
ENSRNOG00000013683	S1pr1	Sphingosine 1-phosphate receptor 1 [Source:UniProtKB/Swiss-Prot;Acc:P48303]	protein_coding
ENSRNOG00000013691			protein_coding			-0.445399	0.0298365
ENSRNOG00000013703	Siah2	E3 ubiquitin-protein ligase SIAH2 [Source:UniProtKB/Swiss-Prot;Acc:Q8R4T2]	protein_coding			0.877175	0.0201145
ENSRNOG00000013717	Bmp6	Bone morphogenetic protein 6 [Source:UniProtKB/Swiss-Prot;Acc:Q04906]	protein_coding			0.935302	0.00522724
ENSRNOG00000013720	Aebp1	Adipocyte enhancer-binding protein 1 [Source:UniProtKB/Swiss-Prot;Acc:A2RUV9]	protein_coding
ENSRNOG00000013752	Elavl3	ELAV-like protein 3 [Source:RefSeq peptide;Acc:NP_758827]	protein_coding
ENSRNOG00000013825	Rap1gap	Rap1 GTPase-activating protein [Source:MGI Symbol;Acc:MGI:109338]	protein_coding
ENSRNOG00000013837	Trp53bp1	transformation related protein 53 binding protein 1 [Source:MGI Symbol;Acc:MGI:1351320]	protein_coding			-0.476287	0.0119465
ENSRNOG00000013845	Mrpl21	39S ribosomal protein L21, mitochondrial [Source:RefSeq peptide;Acc:NP_001101037]	protein_coding					0.85402	0.0399767
ENSRNOG00000013851	Spry4	protein sprouty homolog 4 [Source:RefSeq peptide;Acc:NP_001099620]	protein_coding			-1.04544	0.0151981
ENSRNOG00000013874	Rplp1	60S acidic ribosomal protein P1 [Source:UniProtKB/Swiss-Prot;Acc:P19944]	protein_coding	-0.836574	0.0353649	-0.836574	0.0353649
ENSRNOG00000013916	Nefm	neurofilament medium polypeptide [Source:RefSeq peptide;Acc:NP_058725]	protein_coding			0.725439	0.000291509
ENSRNOG00000013963	Il6st	interleukin-6 receptor subunit beta precursor [Source:RefSeq peptide;Acc:NP_001008725]	protein_coding			0.432686	0.018937
ENSRNOG00000013972	Pef1	Peflin [Source:UniProtKB/Swiss-Prot;Acc:Q641Z8]	protein_coding	-0.574078	0.0161084	-0.574078	0.0161084
ENSRNOG00000014008	Mfsd2a	major facilitator superfamily domain containing 2A [Source:RefSeq peptide;Acc:NP_001100153]	protein_coding					0.794749	0.0275607
ENSRNOG00000014050	Ptges2	prostaglandin E synthase 2 [Source:RefSeq peptide;Acc:NP_001101302]	protein_coding	-0.571317	0.0306081	-0.571317	0.0306081
ENSRNOG00000014072	Txndc17	thioredoxin domain-containing protein 17 [Source:RefSeq peptide;Acc:NP_001099275]	protein_coding
ENSRNOG00000014083	Iqsec3	IQ motif and SEC7 domain-containing protein 3 [Source:RefSeq peptide;Acc:NP_997500]	protein_coding	-0.749203	0.00037857
ENSRNOG00000014090	Retsat	all-trans-retinol 13,14-reductase precursor [Source:RefSeq peptide;Acc:NP_659552]	protein_coding
ENSRNOG00000014097	Psmd7	26S proteasome non-ATPase regulatory subunit 7 [Source:RefSeq peptide;Acc:NP_001100896]	protein_coding
ENSRNOG00000014107	Omg	oligodendrocyte myelin glycoprotein precursor [Source:RefSeq peptide;Acc:NP_001005898]	protein_coding
ENSRNOG00000014128	Ecsit	Evolutionarily conserved signaling intermediate in Toll pathway, mitochondrial [Source:UniProtKB/Swiss-Prot;Acc:Q5XIC2]	protein_coding
ENSRNOG00000014149	Npy1r	neuropeptide Y receptor type 1 [Source:RefSeq peptide;Acc:NP_001106828]	protein_coding
ENSRNOG00000014171	Tnfsf13	tumor necrosis factor ligand superfamily member 13 [Source:RefSeq peptide;Acc:NP_001009623]	protein_coding
ENSRNOG00000014172	Npy5r	Neuropeptide Y receptor type 5 [Source:UniProtKB/Swiss-Prot;Acc:Q63634]	protein_coding					0.821627	0.0313815
ENSRNOG00000014173	Smc3	structural maintenance of chromosomes protein 3 [Source:RefSeq peptide;Acc:NP_113771]	protein_coding	0.490855	0.012108	0.490855	0.012108
ENSRNOG00000014190	Hint3	Histidine triad nucleotide-binding protein 3 [Source:UniProtKB/TrEMBL;Acc:F1M9G8]	protein_coding
ENSRNOG00000014213	Thap1	THAP domain-containing protein 1 [Source:UniProtKB/Swiss-Prot;Acc:Q5U208]	protein_coding			-0.859482	0.0431147
ENSRNOG00000014214	Rpl27a	60S ribosomal protein L27a [Source:UniProtKB/Swiss-Prot;Acc:P18445]	protein_coding
ENSRNOG00000014224	Ndufa3	Protein LOC684509 [Source:UniProtKB/TrEMBL;Acc:F1M8L6]	protein_coding
ENSRNOG00000014226	Plch2	phospholipase C, eta 2 [Source:MGI Symbol;Acc:MGI:2443078]	protein_coding					-0.803322	0.0189893
ENSRNOG00000014235	Zgpat	Zinc finger CCCH-type with G patch domain-containing protein [Source:UniProtKB/Swiss-Prot;Acc:Q5PPF5]	protein_coding	-0.705225	0.0119465			-0.615336	0.0287368
ENSRNOG00000014264	Phactr1	phosphatase and actin regulator 1 [Source:RefSeq peptide;Acc:NP_999622]	protein_coding					0.644105	0.0328476
ENSRNOG00000014268	Abca2	ATP-binding cassette sub-family A member 2 [Source:RefSeq peptide;Acc:NP_077372]	protein_coding
ENSRNOG00000014272	Rpl35	60S ribosomal protein L35 [Source:UniProtKB/Swiss-Prot;Acc:P17078]	protein_coding
ENSRNOG00000014290	Grm1	metabotropic glutamate receptor 1 isoform alpha precursor [Source:RefSeq peptide;Acc:NP_058707]	protein_coding
ENSRNOG00000014296	Syt10	Synaptotagmin-10 [Source:UniProtKB/Swiss-Prot;Acc:O08625]	protein_coding	0.829043	0.00274768	0.829043	0.00274768
ENSRNOG00000014310	Tmtc4	transmembrane and tetratricopeptide repeat containing 4 [Source:RefSeq peptide;Acc:NP_001127886]	protein_coding			-0.623312	0.0353649
ENSRNOG00000014317	Arpc5l	actin-related protein 2/3 complex subunit 5-like protein [Source:RefSeq peptide;Acc:NP_001032856]	protein_coding
ENSRNOG00000014323	Extl2	exostosin-like 2 [Source:RefSeq peptide;Acc:NP_001094174]	protein_coding			-0.432407	0.0435109
ENSRNOG00000014338	Slc25a25	Calcium-binding mitochondrial carrier protein SCaMC-2 [Source:UniProtKB/Swiss-Prot;Acc:Q8K3P6]	protein_coding	-0.561399	0.0318175	-0.561399	0.0318175
ENSRNOG00000014343			protein_coding
ENSRNOG00000014371	Cdh13	cadherin-13 precursor [Source:RefSeq peptide;Acc:NP_620244]	protein_coding	0.439493	0.0327885	0.439493	0.0327885
ENSRNOG00000014380	Zfp788	zinc finger protein 788 [Source:MGI Symbol;Acc:MGI:1914857]	protein_coding
ENSRNOG00000014397	Zic2	zinc finger protein ZIC 2 [Source:RefSeq peptide;Acc:NP_001101862]	protein_coding
ENSRNOG00000014405	Aprt	Adenine phosphoribosyltransferase [Source:UniProtKB/Swiss-Prot;Acc:P36972]	protein_coding
ENSRNOG00000014410	Morf4l1	Mortality factor 4-like protein 1 [Source:UniProtKB/Swiss-Prot;Acc:Q6AYU1]	protein_coding	0.532062	0.0110341	0.532062	0.0110341
ENSRNOG00000014416	Cacng7	Voltage-dependent calcium channel gamma-7 subunit [Source:UniProtKB/Swiss-Prot;Acc:P62957]	protein_coding					-1.12809	0.001541
ENSRNOG00000014443	Pde5a	cGMP-specific 3',5'-cyclic phosphodiesterase [Source:RefSeq peptide;Acc:NP_598268]	protein_coding					-1.08485	0.029559
ENSRNOG00000014453	Anxa5	annexin A5 [Source:RefSeq peptide;Acc:NP_037264]	protein_coding
ENSRNOG00000014454	Ap1m1	AP-1 complex subunit mu-1 [Source:UniProtKB/Swiss-Prot;Acc:Q32Q06]	protein_coding
ENSRNOG00000014485	Pdcd6	programmed cell death protein 6 [Source:RefSeq peptide;Acc:NP_001100922]	protein_coding			0.446375	0.0397408
ENSRNOG00000014486	Rfx3	regulatory factor X, 3 (influences HLA class II expression) [Source:RefSeq peptide;Acc:NP_001012172]	protein_coding					-0.587701	0.0400786
ENSRNOG00000014529			protein_coding					0.765025	0.0141552
ENSRNOG00000014550	Plcxd3	PI-PLC X domain-containing protein 3 [Source:RefSeq peptide;Acc:NP_001101141]	protein_coding			-0.484508	0.0389352
ENSRNOG00000014562	Hnrnpf	Heterogeneous nuclear ribonucleoprotein F Heterogeneous nuclear ribonucleoprotein F, N-terminally processed [Source:UniProtKB/Swiss-Prot;Acc:Q794E4]	protein_coding
ENSRNOG00000014568	Ndufb10	NADH dehydrogenase [Source:RefSeq peptide;Acc:NP_001102913]	protein_coding
ENSRNOG00000014571	Dbndd2	dysbindin domain-containing protein 2 [Source:RefSeq peptide;Acc:NP_001040576]	protein_coding
ENSRNOG00000014597	Irs1	insulin receptor substrate 1 [Source:RefSeq peptide;Acc:NP_037101]	protein_coding
ENSRNOG00000014598	Abhd13	abhydrolase domain-containing protein 13 [Source:RefSeq peptide;Acc:NP_001258001]	protein_coding			-0.567467	0.00874827
ENSRNOG00000014633	Vps28	Vacuolar protein sorting-associated protein 28 homolog [Source:UniProtKB/Swiss-Prot;Acc:B5DEN9]	protein_coding					0.590261	0.0104235
ENSRNOG00000014647	Cbfb	core-binding factor subunit beta [Source:RefSeq peptide;Acc:NP_001013209]	protein_coding
ENSRNOG00000014650	Sema4g	semaphorin-4G precursor [Source:RefSeq peptide;Acc:NP_001101996]	protein_coding			-0.72111	0.0159366
ENSRNOG00000014670	Zmynd11	zinc finger MYND domain-containing protein 11 gamma isoform [Source:RefSeq peptide;Acc:NP_976245]	protein_coding					0.513968	0.0323377
ENSRNOG00000014686	Kcnd3	Potassium voltage-gated channel subfamily D member 3 [Source:UniProtKB/Swiss-Prot;Acc:Q62897]	protein_coding					-0.826256	0.0287368
ENSRNOG00000014689	Zbtb4	Protein Zbtb4 [Source:UniProtKB/TrEMBL;Acc:D4A8X0]	protein_coding	-0.409573	0.044155			-0.479015	0.041392
ENSRNOG00000014691	Ric3	protein RIC-3 [Source:RefSeq peptide;Acc:NP_001108517]	protein_coding	-0.716751	0.0285704	-0.716751	0.0285704
ENSRNOG00000014702	Elovl2	elongation of very long chain fatty acids protein 2 [Source:RefSeq peptide;Acc:NP_001102588]	protein_coding
ENSRNOG00000014744	Pacs2	Protein LOC691631 [Source:UniProtKB/TrEMBL;Acc:D3ZJG4]	protein_coding					0.700908	0.0418444
ENSRNOG00000014751	Ret	proto-oncogene tyrosine-protein kinase receptor Ret isoform a precursor [Source:RefSeq peptide;Acc:NP_036775]	protein_coding
ENSRNOG00000014762	Ppie	peptidyl-prolyl cis-trans isomerase E [Source:RefSeq peptide;Acc:NP_001041333]	protein_coding					-0.759665	0.0494668
ENSRNOG00000014766	Galt	Galactose-1-phosphate uridylyltransferase [Source:UniProtKB/Swiss-Prot;Acc:P43424]	protein_coding
ENSRNOG00000014797	Tmbim1	transmembrane BAX inhibitor motif-containing protein 1 [Source:RefSeq peptide;Acc:NP_001007714]	protein_coding			0.761668	0.00828998
ENSRNOG00000014816	Slc1a1	Excitatory amino acid transporter 3 [Source:UniProtKB/Swiss-Prot;Acc:P51907]	protein_coding
ENSRNOG00000014868	Hspe1	10 kDa heat shock protein, mitochondrial [Source:UniProtKB/Swiss-Prot;Acc:P26772]	protein_coding
ENSRNOG00000014883	Git1	ARF GTPase-activating protein GIT1 [Source:RefSeq peptide;Acc:NP_114002]	protein_coding					-0.736189	0.00118544
ENSRNOG00000014886	Fam107b	Protein FAM107B [Source:UniProtKB/Swiss-Prot;Acc:Q5U4F3]	protein_coding
ENSRNOG00000014890	Mrpl43	39S ribosomal protein L43, mitochondrial [Source:RefSeq peptide;Acc:NP_001101068]	protein_coding	0.80878	0.0486553	0.80878	0.0486553
ENSRNOG00000014961	Pdpn	Podoplanin [Source:UniProtKB/Swiss-Prot;Acc:Q64294]	protein_coding			0.933591	0.00665195
ENSRNOG00000014963	Gpr56	G-protein coupled receptor 56 precursor [Source:RefSeq peptide;Acc:NP_689448]	protein_coding
ENSRNOG00000015018	Pdia3	Protein disulfide-isomerase A3 [Source:UniProtKB/Swiss-Prot;Acc:P11598]	protein_coding			0.470187	0.0139009
ENSRNOG00000015020	Idh1	Isocitrate dehydrogenase [NADP] cytoplasmic [Source:UniProtKB/Swiss-Prot;Acc:P41562]	protein_coding					0.538211	0.0322445
ENSRNOG00000015055	Scg2	secretogranin-2 precursor [Source:RefSeq peptide;Acc:NP_073160]	protein_coding			-0.511152	0.0297516
ENSRNOG00000015093	Sparcl1	SPARC-like protein 1 precursor [Source:RefSeq peptide;Acc:NP_037078]	protein_coding	0.401293	0.0371238	0.401293	0.0371238
ENSRNOG00000015097	Kcmf1	E3 ubiquitin-protein ligase KCMF1 [Source:RefSeq peptide;Acc:NP_001121664]	protein_coding
ENSRNOG00000015107	Mll2	myeloid/lymphoid or mixed-lineage leukemia 2 [Source:MGI Symbol;Acc:MGI:2682319]	protein_coding	-0.605364	0.0138762	-0.605364	0.0138762
ENSRNOG00000015140	Trmt13	tRNA guanosine-2'-O-methyltransferase TRM13 homolog [Source:RefSeq peptide;Acc:NP_001029074]	protein_coding					0.602431	0.0417184
ENSRNOG00000015142	Timm21	Mitochondrial import inner membrane translocase subunit Tim21 [Source:UniProtKB/Swiss-Prot;Acc:Q5U2X7]	protein_coding					-0.714842	0.0249727
ENSRNOG00000015144	Ist1	IST1 homolog [Source:UniProtKB/Swiss-Prot;Acc:Q568Z6]	protein_coding
ENSRNOG00000015148	Erc2	ERC protein 2 [Source:UniProtKB/Swiss-Prot;Acc:Q8K3M6]	protein_coding	0.470142	0.0259769	0.470142	0.0259769
ENSRNOG00000015205	Cyb5a	Cytochrome b5 [Source:UniProtKB/Swiss-Prot;Acc:P00173]	protein_coding
ENSRNOG00000015212	Hspa14	Heat shock 70 kDa protein 14 [Source:UniProtKB/Swiss-Prot;Acc:Q6AYB4]	protein_coding					-0.713583	0.0254853
ENSRNOG00000015220	Crtac1	cartilage acidic protein 1 precursor [Source:RefSeq peptide;Acc:NP_599228]	protein_coding					0.640166	0.0362617
ENSRNOG00000015221	Eif3f	eukaryotic translation initiation factor 3 subunit F [Source:RefSeq peptide;Acc:NP_001099762]	protein_coding
ENSRNOG00000015225	Gramd3	GRAM domain-containing protein 3 [Source:UniProtKB/Swiss-Prot;Acc:Q5FVG8]	protein_coding
ENSRNOG00000015232	Pip5k1b	Phosphatidylinositol 4-phosphate 5-kinase type-1 beta [Source:UniProtKB/Swiss-Prot;Acc:Q5CZZ9]	protein_coding
ENSRNOG00000015233	Etfa	Electron transfer flavoprotein subunit alpha, mitochondrial [Source:UniProtKB/Swiss-Prot;Acc:P13803]	protein_coding
ENSRNOG00000015277	Serf2	small EDRK-rich factor 2 [Source:RefSeq peptide;Acc:NP_001092252]	protein_coding
ENSRNOG00000015278	Myl12a	Myosin regulatory light chain RLC-A [Source:UniProtKB/Swiss-Prot;Acc:P13832]	protein_coding
ENSRNOG00000015304	Tmem160	transmembrane protein 160 precursor [Source:RefSeq peptide;Acc:NP_001099697]	protein_coding
ENSRNOG00000015321	Moxd1	Monooxygenase, DBH-like 1; Protein Moxd1 [Source:UniProtKB/TrEMBL;Acc:G3V9S5]	protein_coding
ENSRNOG00000015335	Rpl13	60S ribosomal protein L13 [Source:UniProtKB/Swiss-Prot;Acc:P41123]	protein_coding
ENSRNOG00000015450	Ppp1r16a	protein phosphatase 1 regulatory subunit 16A [Source:RefSeq peptide;Acc:NP_001124038]	protein_coding	-0.719676	0.000902901
ENSRNOG00000015480	Prkcz	Protein kinase C zeta type [Source:UniProtKB/Swiss-Prot;Acc:P09217]	protein_coding			-0.509151	0.0179558
ENSRNOG00000015496	Tpm4	Tropomyosin alpha-4 chain [Source:UniProtKB/Swiss-Prot;Acc:P09495]	protein_coding	0.715312	0.0489851			0.761705	0.0430726
ENSRNOG00000015501	Ddhd2		protein_coding	-0.480911	0.0169034	-0.480911	0.0169034
ENSRNOG00000015544	Tuba1c	Tubulin alpha-1C chain [Source:UniProtKB/Swiss-Prot;Acc:Q6AYZ1]	protein_coding			-0.534594	0.00265317
ENSRNOG00000015550	Ptgds	Prostaglandin-H2 D-isomerase [Source:UniProtKB/Swiss-Prot;Acc:P22057]	protein_coding
ENSRNOG00000015576	Hsdl1	Inactive hydroxysteroid dehydrogenase-like protein 1 [Source:UniProtKB/Swiss-Prot;Acc:Q4V8B7]	protein_coding					-0.99875	0.000799175
ENSRNOG00000015591	Cndp2	Cytosolic non-specific dipeptidase [Source:UniProtKB/Swiss-Prot;Acc:Q6Q0N1]	protein_coding					0.638945	0.0345474
ENSRNOG00000015596	Efhd1	EF-hand domain-containing protein D1 [Source:RefSeq peptide;Acc:NP_001102780]	protein_coding	0.706596	0.0157382	0.706596	0.0157382
ENSRNOG00000015655	Ptgfrn	prostaglandin F2 receptor negative regulator precursor [Source:RefSeq peptide;Acc:NP_062116]	protein_coding			0.520548	0.0300099
ENSRNOG00000015658	Sorbs1	sorbin and SH3 domain containing 1 [Source:MGI Symbol;Acc:MGI:700014]	protein_coding	-0.564675	0.021666	-0.564675	0.021666
ENSRNOG00000015691	Fam212b	uncharacterized protein LOC310764 [Source:RefSeq peptide;Acc:NP_001101183]	protein_coding
ENSRNOG00000015733	Myl12b	Myosin regulatory light chain 12B [Source:UniProtKB/Swiss-Prot;Acc:P18666]	protein_coding
ENSRNOG00000015746	Kcng4	potassium voltage-gated channel subfamily G member 4 [Source:RefSeq peptide;Acc:NP_001100905]	protein_coding
ENSRNOG00000015763	Cml3	Probable N-acetyltransferase CML3 [Source:UniProtKB/Swiss-Prot;Acc:Q9QXS4]	protein_coding
ENSRNOG00000015781	Ndst3	bifunctional heparan sulfate N-deacetylase/N-sulfotransferase 3 [Source:RefSeq peptide;Acc:NP_001178645]	protein_coding			-1.01821	0.000394947
ENSRNOG00000015835	Cacna2d2	voltage-dependent calcium channel subunit alpha-2/delta-2 precursor [Source:RefSeq peptide;Acc:NP_783182]	protein_coding
ENSRNOG00000015852	Grlf1	glucocorticoid receptor DNA binding factor 1 [Source:MGI Symbol;Acc:MGI:1929494]	protein_coding
ENSRNOG00000015865	Ap2s1	AP-2 complex subunit sigma [Source:UniProtKB/Swiss-Prot;Acc:P62744]	protein_coding
ENSRNOG00000015904	Wfdc1	WAP four-disulfide core domain protein 1 [Source:UniProtKB/Swiss-Prot;Acc:O70280]	protein_coding			-0.837459	0.0124008
ENSRNOG00000015956	Usp29	ubiquitin carboxyl-terminal hydrolase 29 [Source:RefSeq peptide;Acc:NP_001101935]	protein_coding					-0.570361	0.0204654
ENSRNOG00000015967	Sh3bgrl3	SH3 domain-binding glutamic acid-rich-like protein 3 [Source:RefSeq peptide;Acc:NP_001100158]	protein_coding
ENSRNOG00000015976	Snurf	Small nuclear ribonucleoprotein-associated protein N [Source:UniProtKB/Swiss-Prot;Acc:P63164]	protein_coding
ENSRNOG00000015987	Rap1gds1	rap1 GTPase-GDP dissociation stimulator 1 [Source:RefSeq peptide;Acc:NP_001101198]	protein_coding
ENSRNOG00000015989	Mrpl32	39S ribosomal protein L32, mitochondrial precursor [Source:RefSeq peptide;Acc:NP_001099586]	protein_coding
ENSRNOG00000016001	Chmp1a	chromatin modifying protein 1A [Source:RefSeq peptide;Acc:NP_001076782]	protein_coding	-0.580518	0.0271309	-0.580518	0.0271309
ENSRNOG00000016010	Mul1	mitochondrial ubiquitin ligase activator of NFKB 1 [Source:RefSeq peptide;Acc:NP_001100165]	protein_coding
ENSRNOG00000016011	Plekhg1	pleckstrin homology domain-containing family G member 1 [Source:RefSeq peptide;Acc:NP_001177928]	protein_coding
ENSRNOG00000016013	Gprc5b	G-protein coupled receptor family C group 5 member B precursor [Source:RefSeq peptide;Acc:NP_001099774]	protein_coding
ENSRNOG00000016050	Fgfr1	fibroblast growth factor receptor 1 precursor [Source:RefSeq peptide;Acc:NP_077060]	protein_coding
ENSRNOG00000016063	9030624J02Rik	RIKEN cDNA 9030624J02 gene [Source:MGI Symbol;Acc:MGI:1918767]	protein_coding			-0.496279	0.0185465
ENSRNOG00000016070	Trpc3	short transient receptor potential channel 3 [Source:RefSeq peptide;Acc:NP_068539]	protein_coding
ENSRNOG00000016071	Leprel2	prolyl 3-hydroxylase 3 [Source:RefSeq peptide;Acc:NP_001100090]	protein_coding
ENSRNOG00000016099	Id4	DNA-binding protein inhibitor ID-4 [Source:RefSeq peptide;Acc:NP_783172]	protein_coding			0.539975	0.012013
ENSRNOG00000016147	Slc17a6	vesicular glutamate transporter 2 [Source:RefSeq peptide;Acc:NP_445879]	protein_coding
ENSRNOG00000016156	Nptxr	neuronal pentraxin receptor [Source:RefSeq peptide;Acc:NP_110468]	protein_coding					-0.75999	0.0250869
ENSRNOG00000016180	Pdp1	Protein phosphatase 2C, magnesium dependent, catalytic subunit; Protein phosphatase 2C, magnesium dependent, catalytic subunit, isoform CRA_c [Source:UniProtKB/TrEMBL;Acc:A1L1J4]	protein_coding			-0.469102	0.0176934
ENSRNOG00000016200	Lzic	Protein LZIC [Source:UniProtKB/Swiss-Prot;Acc:Q5PQN7]	protein_coding			0.750234	0.036134
ENSRNOG00000016204	Lrrc24	leucine rich repeat containing 24 precursor [Source:RefSeq peptide;Acc:NP_001129368]	protein_coding					1.40732	4.26076e-06
ENSRNOG00000016207	Galnt1	Polypeptide N-acetylgalactosaminyltransferase 1 Polypeptide N-acetylgalactosaminyltransferase 1 soluble form [Source:UniProtKB/Swiss-Prot;Acc:Q10473]	protein_coding
ENSRNOG00000016220	RPL12	RCG45615, isoform CRA_a; Similar to 60S ribosomal protein L12 [Source:UniProtKB/TrEMBL;Acc:B2RYU2]	protein_coding					0.760257	0.0203858
ENSRNOG00000016242	Fzd1	frizzled-1 precursor [Source:RefSeq peptide;Acc:NP_067089]	protein_coding
ENSRNOG00000016302	Cnnm1	metal transporter CNNM1 [Source:RefSeq peptide;Acc:NP_001101063]	protein_coding
ENSRNOG00000016315	Cnpy3	protein canopy homolog 3 precursor [Source:RefSeq peptide;Acc:NP_001128182]	protein_coding	0.62414	0.042356	0.62414	0.042356
ENSRNOG00000016322	Camk2n1	Calcium/calmodulin-dependent protein kinase II inhibitor 1 [Source:UniProtKB/Swiss-Prot;Acc:Q9JI15]	protein_coding
ENSRNOG00000016346	Prkcd	Protein kinase C delta type [Source:UniProtKB/Swiss-Prot;Acc:P09215]	protein_coding			-1.3803	0.00131872
ENSRNOG00000016364	Gba2	Non-lysosomal glucosylceramidase [Source:UniProtKB/Swiss-Prot;Acc:Q5M868]	protein_coding					-0.707946	0.00403945
ENSRNOG00000016385	Gabrd	Gamma-aminobutyric acid receptor subunit delta [Source:UniProtKB/Swiss-Prot;Acc:P18506]	protein_coding			-0.87939	0.00161834
ENSRNOG00000016386	Ptms	parathymosin [Source:RefSeq peptide;Acc:NP_114181]	protein_coding
ENSRNOG00000016387	Rpl34	60S ribosomal protein L34 [Source:RefSeq peptide;Acc:NP_001102037]	protein_coding
ENSRNOG00000016388	Sphkap	A-kinase anchor protein SPHKAP [Source:RefSeq peptide;Acc:NP_001120964]	protein_coding
ENSRNOG00000016411	Rps12	40S ribosomal protein S12 [Source:RefSeq peptide;Acc:NP_113897]	protein_coding
ENSRNOG00000016414	Slc22a17	Solute carrier family 22 member 17 [Source:UniProtKB/Swiss-Prot;Acc:Q9P290]	protein_coding
ENSRNOG00000016460	Clu	clusterin precursor [Source:RefSeq peptide;Acc:NP_444180]	protein_coding
ENSRNOG00000016478	Eif5a	Eukaryotic translation initiation factor 5A-1 [Source:UniProtKB/Swiss-Prot;Acc:Q3T1J1]	protein_coding			-0.550402	0.00316244
ENSRNOG00000016530	Nsa2	ribosome biogenesis protein NSA2 homolog [Source:RefSeq peptide;Acc:NP_599242]	protein_coding
ENSRNOG00000016552	Hmgcs1	Hydroxymethylglutaryl-CoA synthase, cytoplasmic [Source:UniProtKB/Swiss-Prot;Acc:P17425]	protein_coding
ENSRNOG00000016559	Tm2d2	TM2 domain-containing protein 2 [Source:UniProtKB/Swiss-Prot;Acc:Q566R2]	protein_coding	0.584574	0.00954731	0.584574	0.00954731
ENSRNOG00000016592	Gnai2	Guanine nucleotide-binding protein G(i) subunit alpha-2 [Source:UniProtKB/Swiss-Prot;Acc:P04897]	protein_coding	0.443177	0.03177	0.443177	0.03177
ENSRNOG00000016597			processed_pseudogene					-0.914024	0.0495155
ENSRNOG00000016640	Dner	Protein Dner [Source:UniProtKB/TrEMBL;Acc:E9PSP3]	protein_coding
ENSRNOG00000016645	Sfmbt1	Scm-like with four MBT domains protein 1 [Source:UniProtKB/Swiss-Prot;Acc:Q9JMD2]	protein_coding					-0.569007	0.0448559
ENSRNOG00000016660	Cox5b	Cytochrome c oxidase subunit 5B, mitochondrial [Source:UniProtKB/Swiss-Prot;Acc:P12075]	protein_coding
ENSRNOG00000016725	Ikbkap	elongator complex protein 1 [Source:RefSeq peptide;Acc:NP_543175]	protein_coding	-0.409783	0.0406918	-0.409783	0.0406918
ENSRNOG00000016748	Poll	DNA polymerase lambda [Source:UniProtKB/Swiss-Prot;Acc:Q5RKI3]	protein_coding	-0.592999	0.0249671	-0.592999	0.0249671
ENSRNOG00000016780	RGD1310951	Protein RGD1310951 [Source:UniProtKB/TrEMBL;Acc:D3ZA11]	protein_coding	-0.637849	0.0324573	-0.637849	0.0324573
ENSRNOG00000016818	Fgfr3	fibroblast growth factor receptor 3 precursor [Source:RefSeq peptide;Acc:NP_445881]	protein_coding
ENSRNOG00000016873	Msrb2	Methionine-R-sulfoxide reductase B2, mitochondrial [Source:UniProtKB/Swiss-Prot;Acc:Q4FZX5]	protein_coding
ENSRNOG00000016874	Zfp521	zinc finger protein 521 [Source:RefSeq peptide;Acc:NP_001100873]	protein_coding					-0.912993	0.0486741
ENSRNOG00000016878	Lppr5	lipid phosphate phosphatase-related protein type 5 [Source:RefSeq peptide;Acc:NP_001101190]	protein_coding
ENSRNOG00000016942	Wdr48	WD repeat domain 48 [Source:RefSeq peptide;Acc:NP_001129367]	protein_coding					-0.471369	0.0404294
ENSRNOG00000016952	Uqcr11	ubiquinol-cytochrome c reductase, complex III subunit XI [Source:RefSeq peptide;Acc:NP_001119569]	protein_coding
ENSRNOG00000016961	Rps27	40S ribosomal protein S27 [Source:UniProtKB/Swiss-Prot;Acc:Q71TY3]	protein_coding
ENSRNOG00000016965	Anapc1	anaphase-promoting complex subunit 1 [Source:RefSeq peptide;Acc:NP_001101241]	protein_coding					-0.505332	0.0280056
ENSRNOG00000016977	Calb2	Calretinin [Source:UniProtKB/Swiss-Prot;Acc:P47728]	protein_coding
ENSRNOG00000017022	Cerk	ceramide kinase [Source:RefSeq peptide;Acc:NP_001128333]	protein_coding
ENSRNOG00000017074	RAB28	ras-related protein Rab-28 [Source:RefSeq peptide;Acc:NP_446430]	protein_coding			-0.562071	0.0147562
ENSRNOG00000017085	Tubgcp3	gamma-tubulin complex component 3 [Source:RefSeq peptide;Acc:NP_001100793]	protein_coding	-0.484857	0.0454447	-0.484857	0.0454447
ENSRNOG00000017097	Lhpp	Phospholysine phosphohistidine inorganic pyrophosphate phosphatase [Source:UniProtKB/Swiss-Prot;Acc:Q5I0D5]	protein_coding					1.09767	0.0018794
ENSRNOG00000017099	Nsdhl	Sterol-4-alpha-carboxylate 3-dehydrogenase, decarboxylating [Source:UniProtKB/Swiss-Prot;Acc:Q5PPL3]	protein_coding	0.589881	0.0201145	0.589881	0.0201145
ENSRNOG00000017114	Synj2	synaptojanin-2 isoform 2 [Source:RefSeq peptide;Acc:NP_001106843]	protein_coding
ENSRNOG00000017119	Fam96a	MIP18 family protein FAM96A precursor [Source:RefSeq peptide;Acc:NP_001008328]	protein_coding	0.648697	0.0314539	0.648697	0.0314539
ENSRNOG00000017127	RGD1565183	60S ribosomal protein L28 [Source:RefSeq peptide;Acc:NP_073188]	protein_coding
ENSRNOG00000017132	Snx30	sorting nexin-30 [Source:RefSeq peptide;Acc:NP_001100121]	protein_coding	-0.508416	0.025463	-0.508416	0.025463
ENSRNOG00000017136	SYT17	Synaptotagmin-17 [Source:UniProtKB/Swiss-Prot;Acc:Q62807]	protein_coding			0.632608	0.0169053
ENSRNOG00000017137	Mettl10	methyltransferase-like protein 10 [Source:RefSeq peptide;Acc:NP_001101974]	protein_coding
ENSRNOG00000017149	Fam131b	Protein FAM131B [Source:UniProtKB/Swiss-Prot;Acc:Q568Z1]	protein_coding	-0.514244	0.00649187	-0.514244	0.00649187
ENSRNOG00000017154	Atp11a	probable phospholipid-transporting ATPase IH [Source:RefSeq peptide;Acc:NP_001100794]	protein_coding	-0.531321	0.0112376			-0.543566	0.017935
ENSRNOG00000017163	Pfkp	6-phosphofructokinase type C [Source:RefSeq peptide;Acc:NP_996729]	protein_coding			0.694724	5.9916e-05
ENSRNOG00000017174	Qk	protein quaking [Source:RefSeq peptide;Acc:NP_001108493]	protein_coding			0.400699	0.0358795
ENSRNOG00000017204	Pqlc1	PQ loop repeat containing 1 [Source:MGI Symbol;Acc:MGI:1914193]	protein_coding	-0.713383	0.0358284	-0.713383	0.0358284
ENSRNOG00000017222	Fam175b	BRISC complex subunit Abro1 [Source:RefSeq peptide;Acc:NP_001099777]	protein_coding
ENSRNOG00000017230	Cox15	COX15 homolog [Source:RefSeq peptide;Acc:NP_001028871]	protein_coding
ENSRNOG00000017251	WDR55	WD repeat-containing protein 55 [Source:UniProtKB/Swiss-Prot;Acc:A1L112]	protein_coding
ENSRNOG00000017283	Kcnt1	potassium channel subfamily T member 1 [Source:RefSeq peptide;Acc:NP_068625]	protein_coding	-0.664632	0.0323896			-0.667332	0.00779686
ENSRNOG00000017294	Zranb1	zinc finger, RAN-binding domain containing 1 [Source:MGI Symbol;Acc:MGI:106441]	protein_coding
ENSRNOG00000017307	Prss23	Serine protease 23 [Source:UniProtKB/Swiss-Prot;Acc:Q6AY61]	protein_coding					0.820035	0.0349431
ENSRNOG00000017309	RGD1359529	UPF0471 protein C1orf63 homolog [Source:UniProtKB/Swiss-Prot;Acc:Q5U2S0]	protein_coding
ENSRNOG00000017346	Myt1	myelin transcription factor 1 [Source:RefSeq peptide;Acc:NP_001102085]	protein_coding			-0.925165	0.00595947
ENSRNOG00000017396	March5	E3 ubiquitin-protein ligase MARCH5 [Source:RefSeq peptide;Acc:NP_001099842]	protein_coding	0.428084	0.0440435	0.428084	0.0440435
ENSRNOG00000017417	Gabarap	Gamma-aminobutyric acid receptor-associated protein [Source:UniProtKB/Swiss-Prot;Acc:P60517]	protein_coding	0.575786	0.0106674	0.575786	0.0106674
ENSRNOG00000017431	RGD1304884	uncharacterized protein LOC307907 [Source:RefSeq peptide;Acc:NP_001100906]	protein_coding	-0.492164	0.00579503	-0.492164	0.00579503
ENSRNOG00000017438	Gfra1	GDNF family receptor alpha-1 [Source:UniProtKB/Swiss-Prot;Acc:Q62997]	protein_coding					-0.821241	0.0090297
ENSRNOG00000017441	Tpm3	Tropomyosin alpha-3 chain [Source:UniProtKB/Swiss-Prot;Acc:Q63610]	protein_coding			0.599122	0.00111608
ENSRNOG00000017445	Tubb2b	Tubulin beta-2B chain [Source:UniProtKB/Swiss-Prot;Acc:Q3KRE8]	protein_coding
ENSRNOG00000017467	Rab4a	ras-related protein Rab-4A [Source:RefSeq peptide;Acc:NP_037151]	protein_coding					0.574955	0.0462836
ENSRNOG00000017491	Als2cr8	amyotrophic lateral sclerosis 2 (juvenile) chromosome region, candidate 8 [Source:RefSeq peptide;Acc:NP_001100385]	protein_coding					0.74235	0.0344327
ENSRNOG00000017506	Cltb	Clathrin light chain B [Source:UniProtKB/Swiss-Prot;Acc:P08082]	protein_coding
ENSRNOG00000017516	Bcl9	Protein Bcl9 [Source:UniProtKB/TrEMBL;Acc:D4A7D6]	protein_coding	-0.767056	0.041965	-0.767056	0.041965
ENSRNOG00000017523	H6pd	GDH/6PGL endoplasmic bifunctional protein precursor [Source:RefSeq peptide;Acc:NP_001100168]	protein_coding	-0.849734	0.0245087	-0.849734	0.0245087
ENSRNOG00000017536	Cdc16	cell division cycle protein 16 homolog [Source:RefSeq peptide;Acc:NP_001019915]	protein_coding					-0.51871	0.0363932
ENSRNOG00000017552	Mrpl34	39S ribosomal protein L34, mitochondrial [Source:RefSeq peptide;Acc:NP_001006966]	protein_coding	0.842559	0.00873971			0.766429	0.0459595
ENSRNOG00000017558	Tubb2a	Tubulin beta-2A chain [Source:UniProtKB/Swiss-Prot;Acc:P85108]	protein_coding
ENSRNOG00000017571	Ndufa2	NADH dehydrogenase [Source:RefSeq peptide;Acc:NP_001099623]	protein_coding
ENSRNOG00000017579	Mylip	E3 ubiquitin-protein ligase MYLIP [Source:UniProtKB/Swiss-Prot;Acc:D3ZDI6]	protein_coding	-0.559915	0.0298365	-0.559915	0.0298365
ENSRNOG00000017619	Aldh1a1	Retinal dehydrogenase 1 [Source:UniProtKB/Swiss-Prot;Acc:P51647]	protein_coding			-0.586579	0.0368855
ENSRNOG00000017628	Tagln	Transgelin [Source:UniProtKB/Swiss-Prot;Acc:P31232]	protein_coding
ENSRNOG00000017635	Inpp5a	type I inositol-1,4,5-trisphosphate 5-phosphatase [Source:RefSeq peptide;Acc:NP_001102393]	protein_coding			-0.614303	0.0490469
ENSRNOG00000017693	Slc2a5	Solute carrier family 2, facilitated glucose transporter member 5 [Source:UniProtKB/Swiss-Prot;Acc:P43427]	protein_coding
ENSRNOG00000017714	Usp3	ubiquitin carboxyl-terminal hydrolase 3 [Source:RefSeq peptide;Acc:NP_001020595]	protein_coding
ENSRNOG00000017731	Agpat4	1-acyl-sn-glycerol-3-phosphate acyltransferase delta [Source:UniProtKB/Swiss-Prot;Acc:Q924S1]	protein_coding			0.573146	0.0283632
ENSRNOG00000017737	Dgkz	Diacylglycerol kinase zeta [Source:UniProtKB/Swiss-Prot;Acc:O08560]	protein_coding
ENSRNOG00000017801	Atf4	Cyclic AMP-dependent transcription factor ATF-4 [Source:UniProtKB/Swiss-Prot;Acc:Q9ES19]	protein_coding
ENSRNOG00000017817	Cox4i1	Cytochrome c oxidase subunit 4 isoform 1, mitochondrial [Source:UniProtKB/Swiss-Prot;Acc:P10888]	protein_coding			0.380178	0.0482746
ENSRNOG00000017832	Snx2	sorting nexin 2 [Source:RefSeq peptide;Acc:NP_001099605]	protein_coding					-0.57135	0.0301188
ENSRNOG00000017849	Apbb3	amyloid beta A4 precursor protein-binding family B member 3 [Source:RefSeq peptide;Acc:NP_446409]	protein_coding
ENSRNOG00000017879	Gab1	GRB2-associated-binding protein 1 [Source:RefSeq peptide;Acc:NP_001101914]	protein_coding			0.513406	0.045
ENSRNOG00000017914	Prkcdbp	Protein kinase C delta-binding protein [Source:UniProtKB/Swiss-Prot;Acc:Q9Z1H9]	protein_coding
ENSRNOG00000017916	Rexo1	REX1, RNA exonuclease 1 homolog [Source:RefSeq peptide;Acc:NP_001012114]	protein_coding					-1.05897	0.00287942
ENSRNOG00000017965	Afg3l2	AFG3-like protein 2 [Source:RefSeq peptide;Acc:NP_001128336]	protein_coding
ENSRNOG00000017969	Olfm3	Noelin-3 [Source:UniProtKB/Swiss-Prot;Acc:P63057]	protein_coding
ENSRNOG00000018007	Gtf2h5	general transcription factor IIH subunit 5 [Source:RefSeq peptide;Acc:NP_001119560]	protein_coding
ENSRNOG00000018039	Sncb	Beta-synuclein [Source:UniProtKB/Swiss-Prot;Acc:Q63754]	protein_coding
ENSRNOG00000018042	Mrpl48	39S ribosomal protein L48, mitochondrial [Source:RefSeq peptide;Acc:NP_001099752]	protein_coding			0.464282	0.0437576
ENSRNOG00000018048	Dctn5	dynactin subunit 5 [Source:RefSeq peptide;Acc:NP_001032867]	protein_coding
ENSRNOG00000018066	Bccip	BRCA2 and CDKN1A interacting protein [Source:RefSeq peptide;Acc:NP_001101975]	protein_coding
ENSRNOG00000018067	Smn1	survival motor neuron protein [Source:RefSeq peptide;Acc:NP_071954]	protein_coding			0.917284	0.00814749
ENSRNOG00000018075	Spcs1	signal peptidase complex subunit 1 [Source:RefSeq peptide;Acc:NP_001124478]	protein_coding					0.541438	0.0351091
ENSRNOG00000018077	Agpat6	glycerol-3-phosphate acyltransferase 6 [Source:RefSeq peptide;Acc:NP_001041314]	protein_coding	-0.52849	0.0210252	-0.52849	0.0210252
ENSRNOG00000018087	Vim	vimentin [Source:RefSeq peptide;Acc:NP_112402]	protein_coding
ENSRNOG00000018111	Slc12a5	solute carrier family 12 member 5 [Source:RefSeq peptide;Acc:NP_599190]	protein_coding	-0.432969	0.0344882	-0.432969	0.0344882
ENSRNOG00000018117	Ndufv1	NADH dehydrogenase [Source:RefSeq peptide;Acc:NP_001006973]	protein_coding
ENSRNOG00000018122	Fbxo23	Tetraspanin-17 [Source:UniProtKB/Swiss-Prot;Acc:Q4V8E0]	protein_coding
ENSRNOG00000018129	Ndufab1	acyl carrier protein, mitochondrial [Source:RefSeq peptide;Acc:NP_001099764]	protein_coding
ENSRNOG00000018132	Hmgxb3	HMG box domain containing 3 [Source:MGI Symbol;Acc:MGI:2441817]	protein_coding	-0.49179	0.021041	-0.49179	0.021041
ENSRNOG00000018159	Anxa4	annexin A4 [Source:RefSeq peptide;Acc:NP_077069]	protein_coding
ENSRNOG00000018224			pseudogene
ENSRNOG00000018237	Gstp1	Glutathione S-transferase P [Source:UniProtKB/Swiss-Prot;Acc:P04906]	protein_coding
ENSRNOG00000018241	Ank1	ankyrin-1 [Source:RefSeq peptide;Acc:NP_001100792]	protein_coding
ENSRNOG00000018273	Ncl	Nucleolin [Source:UniProtKB/Swiss-Prot;Acc:P13383]	protein_coding					-1.03175	0.00147934
ENSRNOG00000018289	RGD1560648	Protein DJ-1 [Source:UniProtKB/Swiss-Prot;Acc:O88767]	protein_coding
ENSRNOG00000018320	Rps15a	40S ribosomal protein S15a [Source:UniProtKB/Swiss-Prot;Acc:P62246]	protein_coding			-0.678886	0.0298365
ENSRNOG00000018337	Caly	Neuron-specific vesicular protein calcyon [Source:UniProtKB/Swiss-Prot;Acc:P58821]	protein_coding					0.816802	0.00296015
ENSRNOG00000018338	Vwa1	von Willebrand factor A domain-containing protein 1 [Source:UniProtKB/Swiss-Prot;Acc:Q642A6]	protein_coding
ENSRNOG00000018367	Taldo1	Transaldolase [Source:UniProtKB/Swiss-Prot;Acc:Q9EQS0]	protein_coding					0.576724	0.0302077
ENSRNOG00000018382	Inpp4b	Type II inositol 3,4-bisphosphate 4-phosphatase [Source:UniProtKB/Swiss-Prot;Acc:Q9QWG5]	protein_coding
ENSRNOG00000018395	Usp40	ubiquitin carboxyl-terminal hydrolase 40 [Source:RefSeq peptide;Acc:NP_001128357]	protein_coding	-0.495799	0.0230853	-0.495799	0.0230853
ENSRNOG00000018403	Atg4b	cysteine protease ATG4B [Source:RefSeq peptide;Acc:NP_001020882]	protein_coding	-0.562643	0.0204624	-0.562643	0.0204624
ENSRNOG00000018413	Per3	period circadian protein homolog 3 [Source:RefSeq peptide;Acc:NP_076468]	protein_coding					0.639635	0.0454583
ENSRNOG00000018445	Agt	Angiotensinogen Angiotensin-1 Angiotensin-2 Angiotensin-3 [Source:UniProtKB/Swiss-Prot;Acc:P01015]	protein_coding
ENSRNOG00000018454	Apoe	Apolipoprotein E [Source:UniProtKB/Swiss-Prot;Acc:P02650]	protein_coding
ENSRNOG00000018475	Eif4enif1	eukaryotic translation initiation factor 4E transporter [Source:RefSeq peptide;Acc:NP_001100700]	protein_coding
ENSRNOG00000018507	Gfpt1	Glucosamine--fructose-6-phosphate aminotransferase [isomerizing] 1 [Source:UniProtKB/Swiss-Prot;Acc:P82808]	protein_coding	0.521521	0.0184589	0.521521	0.0184589
ENSRNOG00000018524	Ezr	Ezrin [Source:UniProtKB/Swiss-Prot;Acc:P31977]	protein_coding
ENSRNOG00000018568	Rab5c	ras-related protein Rab-5C [Source:RefSeq peptide;Acc:NP_001099310]	protein_coding			0.475044	0.0253008
ENSRNOG00000018599	Gga2	golgi associated, gamma adaptin ear containing, ARF binding protein 2 [Source:RefSeq peptide;Acc:NP_001093989]	protein_coding					0.759248	0.0230358
ENSRNOG00000018606	Olr59	olfactory receptor 51E2 [Source:RefSeq peptide;Acc:NP_775415]	protein_coding
ENSRNOG00000018631	Enkur	enkurin [Source:RefSeq peptide;Acc:NP_001099596]	protein_coding			1.14074	0.000899844
ENSRNOG00000018642	Leng8	leukocyte receptor cluster member 8 [Source:RefSeq peptide;Acc:NP_001032879]	protein_coding
ENSRNOG00000018653	Pfdn1	prefoldin subunit 1 [Source:RefSeq peptide;Acc:NP_001101897]	protein_coding			0.516467	0.0104205
ENSRNOG00000018657	Scrn3	secernin-3 [Source:RefSeq peptide;Acc:NP_001013180]	protein_coding	-1.06351	0.0216005	-1.06351	0.0216005
ENSRNOG00000018666	Gpsm1	G-protein-signaling modulator 1 isoform a [Source:RefSeq peptide;Acc:NP_653346]	protein_coding			-0.505294	0.0323008
ENSRNOG00000018676	RGD1562987	UPF0729 protein C18orf32 homolog [Source:UniProtKB/Swiss-Prot;Acc:B1WC88]	protein_coding
ENSRNOG00000018680	Rpl17	60S ribosomal protein L17 [Source:UniProtKB/Swiss-Prot;Acc:P24049]	protein_coding
ENSRNOG00000018685			processed_pseudogene
ENSRNOG00000018714	Arl5b	ADP-ribosylation factor-like 5B [Source:RefSeq peptide;Acc:NP_001015031]	protein_coding					0.677252	0.0141215
ENSRNOG00000018726	Elmo1	engulfment and cell motility protein 1 [Source:RefSeq peptide;Acc:NP_001101885]	protein_coding	-0.592808	0.00665195
ENSRNOG00000018735	Cd74	H-2 class II histocompatibility antigen gamma chain [Source:UniProtKB/Swiss-Prot;Acc:P10247]	protein_coding			1.64597	1.38743e-08
ENSRNOG00000018760	Mpp7	MAGUK p55 subfamily member 7 [Source:UniProtKB/Swiss-Prot;Acc:Q5U2Y3]	protein_coding					-0.753889	0.0426675
ENSRNOG00000018768	Rps8	40S ribosomal protein S8 [Source:UniProtKB/Swiss-Prot;Acc:P62243]	protein_coding	0.468927	0.0470879
ENSRNOG00000018771	Ncapd2	Condensin complex subunit 1 [Source:UniProtKB/TrEMBL;Acc:D3ZHP6]	protein_coding					0.902095	0.0225529
ENSRNOG00000018796	Herpud1	homocysteine-responsive endoplasmic reticulum-resident ubiquitin-like domain member 1 protein [Source:RefSeq peptide;Acc:NP_445975]	protein_coding			0.686621	0.0306081
ENSRNOG00000018798	Bcan	brevican core protein isoform 1 precursor [Source:RefSeq peptide;Acc:NP_001028837]	protein_coding					0.61484	0.0328476
ENSRNOG00000018804	Fam65b	protein FAM65B [Source:RefSeq peptide;Acc:NP_001014031]	protein_coding
ENSRNOG00000018808	Vip	VIP peptides Intestinal peptide PHV-42 Intestinal peptide PHI-27 Vasoactive intestinal peptide [Source:UniProtKB/Swiss-Prot;Acc:P01283]	protein_coding	0.634603	0.0230669			0.607447	0.0164373
ENSRNOG00000018809	Psmd5	26S proteasome non-ATPase regulatory subunit 5 [Source:RefSeq peptide;Acc:NP_001100039]	protein_coding
ENSRNOG00000018816	Cox5a	Cytochrome c oxidase subunit 5A, mitochondrial [Source:UniProtKB/Swiss-Prot;Acc:P11240]	protein_coding
ENSRNOG00000018823	Nisch	nischarin [Source:MGI Symbol;Acc:MGI:1928323]	protein_coding
ENSRNOG00000018836	RGD1559896	uncharacterized protein LOC498967 [Source:RefSeq peptide;Acc:NP_001102604]	protein_coding
ENSRNOG00000018848	Eif1b	eukaryotic translation initiation factor 1b [Source:RefSeq peptide;Acc:NP_001100337]	protein_coding
ENSRNOG00000018850	Ttc9b	tetratricopeptide repeat protein 9B [Source:RefSeq peptide;Acc:NP_001101948]	protein_coding
ENSRNOG00000018859	Pik3ip1	phosphoinositide-3-kinase-interacting protein 1 precursor [Source:RefSeq peptide;Acc:NP_001017453]	protein_coding
ENSRNOG00000018881	Rnasek	ribonuclease kappa [Source:RefSeq peptide;Acc:NP_001131033]	protein_coding
ENSRNOG00000018903	Pik3r1	phosphatidylinositol 3-kinase regulatory subunit alpha [Source:RefSeq peptide;Acc:NP_037137]	protein_coding			0.764187	0.000183016
ENSRNOG00000018923			protein_coding
ENSRNOG00000018946	Trim33		protein_coding	0.416478	0.0469506	0.416478	0.0469506
ENSRNOG00000018958	Mt3	Metallothionein-3 [Source:UniProtKB/Swiss-Prot;Acc:P37361]	protein_coding
ENSRNOG00000018960			protein_coding			-0.486785	0.0179224
ENSRNOG00000018969	Gpatch4	G patch domain-containing protein 4 [Source:UniProtKB/Swiss-Prot;Acc:Q566R3]	protein_coding	-0.606953	0.0467164	-0.606953	0.0467164
ENSRNOG00000018994	Psmc4	26S protease regulatory subunit 6B [Source:UniProtKB/Swiss-Prot;Acc:Q63570]	protein_coding			0.499397	0.0190497
ENSRNOG00000019007	Rpl14	60S ribosomal protein L14 [Source:RefSeq peptide;Acc:NP_075238]	protein_coding
ENSRNOG00000019045	RGD1311624	RGD1311624 protein [Source:UniProtKB/TrEMBL;Acc:Q4G026]	protein_coding					-0.938737	0.0266234
ENSRNOG00000019047	Ola1	Obg-like ATPase 1 [Source:UniProtKB/Swiss-Prot;Acc:A0JPJ7]	protein_coding			0.49365	0.0104569
ENSRNOG00000019113	Hnrnpk	Heterogeneous nuclear ribonucleoprotein K [Source:UniProtKB/Swiss-Prot;Acc:P61980]	protein_coding	0.485969	0.0266304	0.485969	0.0266304
ENSRNOG00000019118	Slc13a3	solute carrier family 13 member 3 [Source:RefSeq peptide;Acc:NP_074057]	protein_coding					0.85	0.0373523
ENSRNOG00000019120	Hmgcs2	hydroxymethylglutaryl-CoA synthase, mitochondrial precursor [Source:RefSeq peptide;Acc:NP_775117]	protein_coding
ENSRNOG00000019139	Ctnnb1	Catenin beta-1 [Source:UniProtKB/Swiss-Prot;Acc:Q9WU82]	protein_coding					-0.484542	0.0481104
ENSRNOG00000019152	Trpc4ap	short transient receptor potential channel 4-associated protein [Source:RefSeq peptide;Acc:NP_001094218]	protein_coding
ENSRNOG00000019156	Aurkaip1	aurora kinase A-interacting protein [Source:RefSeq peptide;Acc:NP_001004237]	protein_coding					0.573629	0.0467371
ENSRNOG00000019165	Mrpl51	39S ribosomal protein L51, mitochondrial [Source:RefSeq peptide;Acc:NP_001100091]	protein_coding			0.570895	0.00192898
ENSRNOG00000019177	Psd2	PH and SEC7 domain-containing protein 2 [Source:RefSeq peptide;Acc:NP_001100865]	protein_coding
ENSRNOG00000019179	Ggta1p	N-acetyllactosaminide alpha-1,3-galactosyltransferase [Source:RefSeq peptide;Acc:NP_663707]	protein_coding			1.35618	7.15567e-06
ENSRNOG00000019181	Synpo	Synaptopodin [Source:UniProtKB/Swiss-Prot;Acc:Q9Z327]	protein_coding					0.62371	0.0328476
ENSRNOG00000019189	Acat3	acetyl-CoA acetyltransferase, cytosolic [Source:RefSeq peptide;Acc:NP_001006996]	protein_coding	0.866793	0.015729	0.866793	0.015729
ENSRNOG00000019192	Arhgef17	Rho guanine nucleotide exchange factor (GEF) 17 [Source:MGI Symbol;Acc:MGI:2673002]	protein_coding	-0.540962	0.0197349	-0.540962	0.0197349
ENSRNOG00000019207	Shank1	SH3 and multiple ankyrin repeat domains protein 1 [Source:UniProtKB/Swiss-Prot;Acc:Q9WV48]	protein_coding					-0.981175	0.00669368
ENSRNOG00000019213	Gpd1	Glycerol-3-phosphate dehydrogenase [NAD(+)], cytoplasmic [Source:UniProtKB/Swiss-Prot;Acc:O35077]	protein_coding			-0.933807	0.00062893
ENSRNOG00000019219	Vamp1	Vesicle-associated membrane protein 1 [Source:UniProtKB/Swiss-Prot;Acc:Q63666]	protein_coding	-0.454927	0.0329606	-0.454927	0.0329606
ENSRNOG00000019223	Atp5c1	ATP synthase subunit gamma, mitochondrial [Source:UniProtKB/Swiss-Prot;Acc:P35435]	protein_coding					-0.639598	0.0329269
ENSRNOG00000019236	Rnf220	ring finger protein 220 [Source:MGI Symbol;Acc:MGI:1913993]	protein_coding			-0.790106	0.0027499
ENSRNOG00000019237	Dab2ip	Disabled homolog 2-interacting protein [Source:UniProtKB/Swiss-Prot;Acc:Q6P730]	protein_coding	-0.438122	0.0260923	-0.438122	0.0260923
ENSRNOG00000019247	PLEKHJ1	pleckstrin homology domain-containing family J member 1 [Source:RefSeq peptide;Acc:NP_001101542]	protein_coding	-0.713998	0.0137949	-0.713998	0.0137949
ENSRNOG00000019281	RGD1303130	Lysosomal protein NCU-G1 [Source:UniProtKB/Swiss-Prot;Acc:Q68FV6]	protein_coding
ENSRNOG00000019293	Polr2l	polymerase (RNA) II (DNA directed) polypeptide L [Source:RefSeq peptide;Acc:NP_001137383]	protein_coding
ENSRNOG00000019297	Homer2	Homer protein homolog 2 [Source:UniProtKB/Swiss-Prot;Acc:O88801]	protein_coding					1.15214	0.000542269
ENSRNOG00000019318	Syt3	Synaptotagmin-3 [Source:UniProtKB/Swiss-Prot;Acc:P40748]	protein_coding					0.897755	0.0408878
ENSRNOG00000019321	Cck	Cholecystokinin Cholecystokinin-39 Cholecystokinin-33 Cholecystokinin-22 Cholecystokinin-12 Cholecystokinin-8 [Source:UniProtKB/Swiss-Prot;Acc:P01355]	protein_coding
ENSRNOG00000019333	Hipk1	homeodomain interacting protein kinase 1 [Source:MGI Symbol;Acc:MGI:1314873]	protein_coding	-0.57822	0.0084076	-0.57822	0.0084076
ENSRNOG00000019342	Sult1a1	Sulfotransferase 1A1 [Source:UniProtKB/Swiss-Prot;Acc:P17988]	protein_coding			-1.24342	7.26272e-07
ENSRNOG00000019354	Ptch1	protein patched homolog 1 [Source:RefSeq peptide;Acc:NP_446018]	protein_coding
ENSRNOG00000019400	Dag1	dystroglycan precursor [Source:RefSeq peptide;Acc:NP_446149]	protein_coding					-0.566739	0.033402
ENSRNOG00000019422	Egr1	Early growth response protein 1 [Source:UniProtKB/Swiss-Prot;Acc:P08154]	protein_coding					0.555653	0.0351091
ENSRNOG00000019423	Dvl1	Segment polarity protein dishevelled homolog DVL-1 [Source:UniProtKB/Swiss-Prot;Acc:Q9WVB9]	protein_coding
ENSRNOG00000019428	Higd1a	HIG1 domain family member 1A [Source:UniProtKB/Swiss-Prot;Acc:Q8VH49]	protein_coding
ENSRNOG00000019430	Coro1a	Coronin-1A [Source:UniProtKB/Swiss-Prot;Acc:Q91ZN1]	protein_coding	-0.49417	0.0112256			-0.512868	0.0239281
ENSRNOG00000019453	RPS5	Ribosomal protein S5, isoform CRA_b; Rps5 protein; Uncharacterized protein [Source:UniProtKB/TrEMBL;Acc:B0BN81]	protein_coding			0.456987	0.0300099
ENSRNOG00000019455	Ap4b1	AP-4 complex subunit beta-1 [Source:RefSeq peptide;Acc:NP_001101179]	protein_coding			-0.585326	0.0391329
ENSRNOG00000019476	Agap1	arf-GAP with GTPase, ANK repeat and PH domain-containing protein 1 [Source:RefSeq peptide;Acc:NP_001101700]	protein_coding
ENSRNOG00000019485	Bckdk	[3-methyl-2-oxobutanoate dehydrogenase [lipoamide]] kinase, mitochondrial [Source:UniProtKB/Swiss-Prot;Acc:Q00972]	protein_coding
ENSRNOG00000019497	Mrpl17	39S ribosomal protein L17, mitochondrial [Source:UniProtKB/Swiss-Prot;Acc:Q6PDW6]	protein_coding					0.535625	0.0467371
ENSRNOG00000019511	Mrps18a	28S ribosomal protein S18a, mitochondrial [Source:RefSeq peptide;Acc:NP_942051]	protein_coding
ENSRNOG00000019529	Btbd1	BTB/POZ domain-containing protein 1 [Source:RefSeq peptide;Acc:NP_001011932]	protein_coding					0.566912	0.0141215
ENSRNOG00000019549	Akap12	A-kinase anchor protein 12 [Source:UniProtKB/Swiss-Prot;Acc:Q5QD51]	protein_coding
ENSRNOG00000019564	Sptbn2	spectrin beta chain, non-erythrocytic 2 [Source:RefSeq peptide;Acc:NP_062040]	protein_coding
ENSRNOG00000019575	Rell2	RELT-like protein 2 [Source:UniProtKB/Swiss-Prot;Acc:Q5FVJ4]	protein_coding			0.603559	0.0464858
ENSRNOG00000019578	Rps16	40S ribosomal protein S16 [Source:UniProtKB/Swiss-Prot;Acc:P62250]	protein_coding					0.509572	0.035544
ENSRNOG00000019582	Mthfd1l	monofunctional C1-tetrahydrofolate synthase, mitochondrial [Source:RefSeq peptide;Acc:NP_001101932]	protein_coding	-0.709446	0.0180864	-0.709446	0.0180864
ENSRNOG00000019601	Mapk3	Mitogen-activated protein kinase 3 [Source:UniProtKB/Swiss-Prot;Acc:P21708]	protein_coding
ENSRNOG00000019650	Rbm4b	RNA-binding protein 4B [Source:UniProtKB/Swiss-Prot;Acc:Q64LC9]	protein_coding	-0.553061	0.0167864	-0.553061	0.0167864
ENSRNOG00000019682	Timm13	Mitochondrial import inner membrane translocase subunit Tim13 [Source:UniProtKB/Swiss-Prot;Acc:P62076]	protein_coding					0.736538	0.00587293
ENSRNOG00000019704	Resp18	Regulated endocrine-specific protein 18 Regulated endocrine-specific protein 18 Triskadecapeptide [Source:UniProtKB/Swiss-Prot;Acc:P47940]	protein_coding
ENSRNOG00000019721	Ypel3	yippee-like 3 [Source:RefSeq peptide;Acc:NP_001129170]	protein_coding
ENSRNOG00000019724	Ganab	neutral alpha-glucosidase AB [Source:RefSeq peptide;Acc:NP_001099804]	protein_coding	-0.490466	0.0478539	-0.490466	0.0478539
ENSRNOG00000019728	Itgam	integrin alpha-M precursor [Source:RefSeq peptide;Acc:NP_036843]	protein_coding			1.60177	0.000353817
ENSRNOG00000019740	Hdgfrp3	Hepatoma-derived growth factor-related protein 3 [Source:UniProtKB/Swiss-Prot;Acc:Q923W4]	protein_coding	0.42674	0.0374041	0.42674	0.0374041
ENSRNOG00000019754	Gdap2	Ganglioside-induced differentiation-associated-protein 2 [Source:UniProtKB/Swiss-Prot;Acc:Q66H63]	protein_coding			-0.594319	0.0144936
ENSRNOG00000019772	Dnpep	aspartyl aminopeptidase [Source:RefSeq peptide;Acc:NP_001020050]	protein_coding
ENSRNOG00000019798	Stub1	STIP1 homology and U-Box containing protein 1 [Source:RefSeq peptide;Acc:NP_001020796]	protein_coding
ENSRNOG00000019804	B3gat3	galactosylgalactosylxylosylprotein 3-beta-glucuronosyltransferase 3 [Source:RefSeq peptide;Acc:NP_001121656]	protein_coding			-0.546462	0.00905889
ENSRNOG00000019832	Bbs1	Bardet-Biedl syndrome 1 protein [Source:RefSeq peptide;Acc:NP_001101039]	protein_coding
ENSRNOG00000019892	Lrrfip1	Leucine-rich repeat flightless-interacting protein 1 [Source:UniProtKB/Swiss-Prot;Acc:Q66HF9]	protein_coding			0.77413	0.0205846
ENSRNOG00000019913	Mta2	metastasis-associated protein MTA2 [Source:RefSeq peptide;Acc:NP_001094210]	protein_coding
ENSRNOG00000019937	Kcnk1	Potassium channel subfamily K member 1 [Source:UniProtKB/Swiss-Prot;Acc:Q9Z2T2]	protein_coding			-0.771941	0.00141453
ENSRNOG00000019944	Fkbp8	Peptidyl-prolyl cis-trans isomerase FKBP8 [Source:UniProtKB/Swiss-Prot;Acc:Q3B7U9]	protein_coding
ENSRNOG00000019956	Kdm4a	lysine-specific demethylase 4A [Source:RefSeq peptide;Acc:NP_001101436]	protein_coding			0.668885	0.00168296
ENSRNOG00000019959	Kcnc3	potassium voltage-gated channel subfamily C member 3 [Source:RefSeq peptide;Acc:NP_446449]	protein_coding
ENSRNOG00000019973	Arl3	ADP-ribosylation factor-like protein 3 [Source:UniProtKB/Swiss-Prot;Acc:P37996]	protein_coding
ENSRNOG00000019974	Uba52	Ubiquitin-60S ribosomal protein L40 Ubiquitin 60S ribosomal protein L40 [Source:UniProtKB/Swiss-Prot;Acc:P62986]	protein_coding	0.471162	0.0262316	0.471162	0.0262316
ENSRNOG00000019987	Scand1	SCAN domain-containing protein 1 [Source:RefSeq peptide;Acc:NP_001102069]	protein_coding
ENSRNOG00000019995	Dnajc18	dnaJ homolog subfamily C member 18 [Source:RefSeq peptide;Acc:NP_001013909]	protein_coding
ENSRNOG00000020030	Crlf1	cytokine receptor-like factor 1 precursor [Source:RefSeq peptide;Acc:NP_001099544]	protein_coding
ENSRNOG00000020056	Fam134c	uncharacterized protein LOC360632 [Source:RefSeq peptide;Acc:NP_001129276]	protein_coding
ENSRNOG00000020060	Atf5	Cyclic AMP-dependent transcription factor ATF-5 [Source:UniProtKB/Swiss-Prot;Acc:Q6P788]	protein_coding			0.619749	0.0215482
ENSRNOG00000020086	RGD1311066	Protein RGD1311066; RGD1311066 protein; Similar to RIKEN cDNA 0610011L14 gene [Source:UniProtKB/TrEMBL;Acc:B1WC03]	protein_coding	-0.429508	0.0353649	-0.429508	0.0353649
ENSRNOG00000020093		40S ribosomal protein S12 [Source:UniProtKB/TrEMBL;Acc:D3ZHB3]	protein_coding
ENSRNOG00000020095	Pcdhb3	protocadherin beta-3 [Source:RefSeq peptide;Acc:NP_001014783]	protein_coding
ENSRNOG00000020110	B3gnt1	N-acetyllactosaminide beta-1,3-N-acetylglucosaminyltransferase [Source:RefSeq peptide;Acc:NP_001099794]	protein_coding
ENSRNOG00000020139	RGD1565775	LOC361980 protein [Source:UniProtKB/TrEMBL;Acc:Q56A23]	protein_coding
ENSRNOG00000020140	Pigq	phosphatidylinositol N-acetylglucosaminyltransferase subunit Q [Source:RefSeq peptide;Acc:NP_001007608]	protein_coding	-0.605613	0.0164555	-0.605613	0.0164555
ENSRNOG00000020185	Wdr6	WD repeat-containing protein 6 [Source:UniProtKB/Swiss-Prot;Acc:Q5XFW6]	protein_coding
ENSRNOG00000020201	Yif1a	Yip1p-interacting factor [Source:RefSeq peptide;Acc:NP_742014]	protein_coding					1.45096	0.000155505
ENSRNOG00000020202	Asrgl1	L-asparaginase [Source:UniProtKB/Swiss-Prot;Acc:Q8VI04]	protein_coding			0.802765	2.76571e-05
ENSRNOG00000020229	Homer3	Homer protein homolog 3 [Source:UniProtKB/Swiss-Prot;Acc:Q9Z2X5]	protein_coding
ENSRNOG00000020233	Rabac1	Prenylated Rab acceptor protein 1 [Source:UniProtKB/Swiss-Prot;Acc:O35394]	protein_coding
ENSRNOG00000020247	Cnih2	Protein cornichon homolog 2 [Source:UniProtKB/Swiss-Prot;Acc:Q5BJU5]	protein_coding
ENSRNOG00000020255	Sars	Serine--tRNA ligase, cytoplasmic [Source:UniProtKB/Swiss-Prot;Acc:Q6P799]	protein_coding			0.632525	0.0089517
ENSRNOG00000020266	Eef2	Elongation factor 2 [Source:UniProtKB/Swiss-Prot;Acc:P05197]	protein_coding
ENSRNOG00000020296	Usmg5	Up-regulated during skeletal muscle growth protein 5 [Source:UniProtKB/Swiss-Prot;Acc:Q9JJW3]	protein_coding
ENSRNOG00000020315	Taf13	transcription initiation factor TFIID subunit 13 [Source:RefSeq peptide;Acc:NP_001101186]	protein_coding			0.591807	0.0415362
ENSRNOG00000020362	Zfp574	Zinc finger protein 574 [Source:UniProtKB/Swiss-Prot;Acc:Q504L7]	protein_coding
ENSRNOG00000020386	Ash1l	probable histone-lysine N-methyltransferase ASH1L [Source:RefSeq peptide;Acc:NP_001101159]	protein_coding			0.396012	0.0269504
ENSRNOG00000020393	Rhog	rho-related GTP-binding protein RhoG [Source:RefSeq peptide;Acc:NP_001032272]	protein_coding					1.00235	0.0359495
ENSRNOG00000020407	Atcay	Caytaxin [Source:UniProtKB/Swiss-Prot;Acc:Q1M168]	protein_coding	-0.543223	0.0104407	-0.543223	0.0104407
ENSRNOG00000020442	Ubl5	ubiquitin-like protein 5 [Source:RefSeq peptide;Acc:NP_001041708]	protein_coding					0.4717	0.032906
ENSRNOG00000020457	Tacc2	transforming acidic coiled coil 2 isoform 1 [Source:RefSeq peptide;Acc:NP_001004415]	protein_coding	-0.595958	0.0301634	-0.595958	0.0301634
ENSRNOG00000020467	Nrep	Neuronal regeneration-related protein [Source:UniProtKB/Swiss-Prot;Acc:Q80Z34]	protein_coding
ENSRNOG00000020475	Sart1	U4/U6.U5 tri-snRNP-associated protein 1 [Source:UniProtKB/Swiss-Prot;Acc:Q5XIW8]	protein_coding	0.717487	0.00916102	0.717487	0.00916102
ENSRNOG00000020478	Camk4	Calcium/calmodulin-dependent protein kinase type IV [Source:UniProtKB/Swiss-Prot;Acc:P13234]	protein_coding
ENSRNOG00000020480	Fads1	Fatty acid desaturase 1 [Source:UniProtKB/Swiss-Prot;Acc:Q920R3]	protein_coding
ENSRNOG00000020485	Vav3	guanine nucleotide exchange factor VAV3 [Source:RefSeq peptide;Acc:NP_001178643]	protein_coding	-0.983615	0.00203236	-0.983615	0.00203236
ENSRNOG00000020495	Eif3k	eukaryotic translation initiation factor 3 subunit K [Source:RefSeq peptide;Acc:NP_001099712]	protein_coding
ENSRNOG00000020506	Khnyn-ps1	Uncharacterized protein [Source:UniProtKB/TrEMBL;Acc:D3Z8M3]	protein_coding
ENSRNOG00000020533	Htra1	Serine protease HTRA1 [Source:UniProtKB/Swiss-Prot;Acc:Q9QZK5]	protein_coding
ENSRNOG00000020542	Krtcap2	Keratinocyte-associated protein 2 [Source:UniProtKB/Swiss-Prot;Acc:B2RZC9]	protein_coding
ENSRNOG00000020543	Nosip	nitric oxide synthase-interacting protein [Source:RefSeq peptide;Acc:NP_001099730]	protein_coding					0.724658	0.0497773
ENSRNOG00000020595	Rps11	40S ribosomal protein S11 [Source:UniProtKB/Swiss-Prot;Acc:P62282]	protein_coding
ENSRNOG00000020619	Eif3g	Eukaryotic translation initiation factor 3 subunit G [Source:UniProtKB/Swiss-Prot;Acc:Q5RK09]	protein_coding
ENSRNOG00000020642	Flad1	FAD synthase [Source:RefSeq peptide;Acc:NP_001103608]	protein_coding
ENSRNOG00000020643	Bub3	budding uninhibited by benzimidazoles 3 homolog (S. cerevisiae) [Source:MGI Symbol;Acc:MGI:1343463]	protein_coding			-0.74567	0.0205071
ENSRNOG00000020658	Aarsd1	Alanyl-tRNA editing protein Aarsd1 [Source:UniProtKB/Swiss-Prot;Acc:Q5XI97]	protein_coding
ENSRNOG00000020660	Cfl1	Cofilin-1 [Source:UniProtKB/Swiss-Prot;Acc:P45592]	protein_coding
ENSRNOG00000020667	Shisa5	Protein shisa-5 [Source:UniProtKB/Swiss-Prot;Acc:Q5XIH2]	protein_coding			0.727993	0.0121488
ENSRNOG00000020676	Ppp1r14a	Protein phosphatase 1 regulatory subunit 14A [Source:UniProtKB/Swiss-Prot;Acc:Q99MC0]	protein_coding
ENSRNOG00000020683	Hnrnpul1	heterogeneous nuclear ribonucleoprotein U-like protein 1 [Source:RefSeq peptide;Acc:NP_001101947]	protein_coding					-0.916193	1.62455e-05
ENSRNOG00000020698	Rnd2	rho-related GTP-binding protein RhoN [Source:RefSeq peptide;Acc:NP_001010953]	protein_coding
ENSRNOG00000020769	Crebrf	Protein RGD1310862 [Source:UniProtKB/TrEMBL;Acc:D4A811]	protein_coding
ENSRNOG00000020776	Dhcr7	7-dehydrocholesterol reductase [Source:UniProtKB/Swiss-Prot;Acc:Q9Z2Z8]	protein_coding	0.67795	0.0403091	0.67795	0.0403091
ENSRNOG00000020813	Ltbp3	latent-transforming growth factor beta-binding protein 3 precursor [Source:RefSeq peptide;Acc:NP_001178490]	protein_coding
ENSRNOG00000020845	Tyrobp	TYRO protein tyrosine kinase-binding protein [Source:UniProtKB/Swiss-Prot;Acc:Q6X9T7]	protein_coding
ENSRNOG00000020871	Ltbp4	latent transforming growth factor beta binding protein 4 precursor [Source:RefSeq peptide;Acc:NP_001163807]	protein_coding
ENSRNOG00000020878	Keap1	kelch-like ECH-associated protein 1 [Source:RefSeq peptide;Acc:NP_476493]	protein_coding
ENSRNOG00000020902	G6pc3	Glucose-6-phosphatase 3 [Source:UniProtKB/Swiss-Prot;Acc:Q6AZ83]	protein_coding					0.743554	0.0288544
ENSRNOG00000020905	Hdac5	histone deacetylase 5 [Source:RefSeq peptide;Acc:NP_445902]	protein_coding					-0.706979	0.0261387
ENSRNOG00000020941	Psenen	Gamma-secretase subunit PEN-2 [Source:UniProtKB/Swiss-Prot;Acc:Q6QI68]	protein_coding
ENSRNOG00000020962	Pogz	pogo transposable element with ZNF domain [Source:RefSeq peptide;Acc:NP_001101163]	protein_coding					-0.481633	0.0403989
ENSRNOG00000020977	Arpp19	cAMP-regulated phosphoprotein 19 [Source:UniProtKB/Swiss-Prot;Acc:Q712U5]	protein_coding			1.6727	2.21998e-10
ENSRNOG00000021017	Car11	carbonic anhydrase-related protein 11 precursor [Source:RefSeq peptide;Acc:NP_783639]	protein_coding	0.485852	0.0318428	0.485852	0.0318428
ENSRNOG00000021027	Dbp	D site-binding protein [Source:UniProtKB/Swiss-Prot;Acc:P16443]	protein_coding
ENSRNOG00000021031	Grn	granulins isoform a precursor [Source:RefSeq peptide;Acc:NP_058809]	protein_coding
ENSRNOG00000021051	Cyth2	cytohesin-2 [Source:RefSeq peptide;Acc:NP_446363]	protein_coding
ENSRNOG00000021067	Fxyd7	FXYD domain-containing ion transport regulator 7 [Source:UniProtKB/Swiss-Prot;Acc:P59649]	protein_coding
ENSRNOG00000021081	Vps72	vacuolar protein sorting-associated protein 72 homolog [Source:RefSeq peptide;Acc:NP_001101165]	protein_coding					0.85739	0.0030694
ENSRNOG00000021084	Mpeg1	macrophage-expressed gene 1 protein precursor [Source:RefSeq peptide;Acc:NP_072139]	protein_coding
ENSRNOG00000021087	Lgi4	leucine-rich repeat LGI family member 4 precursor [Source:RefSeq peptide;Acc:NP_955793]	protein_coding	-0.43725	0.0471787	-0.43725	0.0471787
ENSRNOG00000021090	Pygm	glycogen phosphorylase, muscle form [Source:RefSeq peptide;Acc:NP_036770]	protein_coding
ENSRNOG00000021125	Prdx5	Peroxiredoxin-5, mitochondrial [Source:UniProtKB/Swiss-Prot;Acc:Q9R063]	protein_coding
ENSRNOG00000021138	Cers2	LAG1 homolog, ceramide synthase 2 [Source:RefSeq peptide;Acc:NP_001028872]	protein_coding					1.00896	0.00349401
ENSRNOG00000021143	Setdb1	histone-lysine N-methyltransferase SETDB1 [Source:RefSeq peptide;Acc:NP_001258104]	protein_coding			-0.417008	0.0476634
ENSRNOG00000021164	Stip1	Stress-induced-phosphoprotein 1 [Source:UniProtKB/Swiss-Prot;Acc:O35814]	protein_coding
ENSRNOG00000021177	Cox8a	Cytochrome c oxidase subunit 8A, mitochondrial [Source:UniProtKB/Swiss-Prot;Acc:P80433]	protein_coding
ENSRNOG00000021179	Naa40	N-alpha-acetyltransferase 40, NatD catalytic subunit [Source:RefSeq peptide;Acc:NP_001101988]	protein_coding
ENSRNOG00000021201	Txnip	Thioredoxin-interacting protein [Source:UniProtKB/Swiss-Prot;Acc:Q5M7W1]	protein_coding					0.598061	0.0154708
ENSRNOG00000021206	Pla2g16	Group XVI phospholipase A1/A2 [Source:UniProtKB/Swiss-Prot;Acc:P53817]	protein_coding
ENSRNOG00000021232	Ddrgk1	DDRGK domain-containing protein 1 [Source:RefSeq peptide;Acc:NP_001099982]	protein_coding	0.628199	0.0189307
ENSRNOG00000021269	Chgb	Secretogranin-1 CCB peptide short form CCB peptide long form [Source:UniProtKB/Swiss-Prot;Acc:O35314]	protein_coding
ENSRNOG00000021314	Fdft1	Squalene synthase [Source:UniProtKB/Swiss-Prot;Acc:Q02769]	protein_coding
ENSRNOG00000021338	Tmem132a	transmembrane protein 132A precursor [Source:RefSeq peptide;Acc:NP_821140]	protein_coding			-0.449933	0.0305041
ENSRNOG00000021373	Cox14	Cytochrome c oxidase assembly protein COX14 [Source:UniProtKB/Swiss-Prot;Acc:Q5XFV8]	protein_coding
ENSRNOG00000021412	Slfn13	schlafen family member 13 [Source:RefSeq peptide;Acc:NP_001013992]	protein_coding			1.10416	0.00623222
ENSRNOG00000021435			processed_pseudogene
ENSRNOG00000021441	Reln	reelin precursor [Source:RefSeq peptide;Acc:NP_536319]	protein_coding			-0.684634	0.00814749
ENSRNOG00000021507		Uncharacterized protein [Source:UniProtKB/TrEMBL;Acc:F1M2V4]	protein_coding			0.497662	0.0276705
ENSRNOG00000021569	Tiam1	T cell lymphoma invasion and metastasis 1 [Source:MGI Symbol;Acc:MGI:103306]	protein_coding
ENSRNOG00000021638	Eef1d	Elongation factor 1-delta [Source:UniProtKB/Swiss-Prot;Acc:Q68FR9]	protein_coding
ENSRNOG00000021663	RGD1561849	uncharacterized protein LOC500393 [Source:RefSeq peptide;Acc:NP_001102730]	protein_coding	0.418581	0.0240209	0.418581	0.0240209
ENSRNOG00000021669	Mybl1	myb-related protein A [Source:RefSeq peptide;Acc:NP_001100102]	protein_coding			-0.723614	0.044253
ENSRNOG00000021678	Alkbh3	Alpha-ketoglutarate-dependent dioxygenase alkB homolog 3 [Source:UniProtKB/Swiss-Prot;Acc:Q5XIC8]	protein_coding					0.921766	0.00306337
ENSRNOG00000021735	Akr1cl	aldo-keto reductase family 1, member C-like [Source:RefSeq peptide;Acc:NP_001103370]	protein_coding
ENSRNOG00000021745	Bhlhe22	class E basic helix-loop-helix protein 22 [Source:RefSeq peptide;Acc:NP_001102410]	protein_coding
ENSRNOG00000021815	Lig3	DNA ligase 3 [Source:RefSeq peptide;Acc:NP_001012011]	protein_coding	-0.51137	0.0294614	-0.51137	0.0294614
ENSRNOG00000021849			pseudogene					1.04469	0.0165898
ENSRNOG00000021866	Bola3	bolA-like protein 3 [Source:RefSeq peptide;Acc:NP_001100071]	protein_coding					0.810598	0.0291748
ENSRNOG00000021871	Gcn1l1	GCN1 general control of amino-acid synthesis 1-like 1 [Source:RefSeq peptide;Acc:NP_001162135]	protein_coding	-0.529056	0.0176934			-0.578334	0.0184496
ENSRNOG00000021882	Tmed9	Transmembrane emp24 domain-containing protein 9 [Source:UniProtKB/Swiss-Prot;Acc:Q5I0E7]	protein_coding
ENSRNOG00000021904	Tecpr2		protein_coding
ENSRNOG00000021918	Cep76	centrosomal protein 76kDa [Source:RefSeq peptide;Acc:NP_001093984]	protein_coding
ENSRNOG00000021960			pseudogene
ENSRNOG00000022022			pseudogene			2.10327	6.82372e-10
ENSRNOG00000022116	Gjb6	gap junction beta-6 protein [Source:RefSeq peptide;Acc:NP_445840]	protein_coding
ENSRNOG00000022144			protein_coding					1.15186	0.0269512
ENSRNOG00000022218	Ifi44	interferon-induced protein 44 [Source:RefSeq peptide;Acc:NP_001101199]	protein_coding	1.17345	0.00444443	1.17345	0.00444443
ENSRNOG00000022275			pseudogene
ENSRNOG00000022354	Pusl1	tRNA pseudouridine synthase-like 1 [Source:RefSeq peptide;Acc:NP_001102169]	protein_coding
ENSRNOG00000022382			pseudogene
ENSRNOG00000022386	Opalin	opalin [Source:RefSeq peptide;Acc:NP_001017386]	protein_coding
ENSRNOG00000022472	Snap47	Synaptosomal-associated protein 47 [Source:UniProtKB/Swiss-Prot;Acc:Q6P6S0]	protein_coding					-0.735144	0.0403989
ENSRNOG00000022490			processed_pseudogene
ENSRNOG00000022595	Snurf	SNRPN upstream reading frame protein [Source:RefSeq peptide;Acc:NP_001257641]	protein_coding
ENSRNOG00000022619	Fth1	ferritin heavy chain [Source:RefSeq peptide;Acc:NP_036980]	protein_coding			0.577254	0.00225723
ENSRNOG00000022657	Tmem97	Transmembrane protein 97 [Source:UniProtKB/Swiss-Prot;Acc:Q5U3Y7]	protein_coding					0.725545	0.0171062
ENSRNOG00000022681	RGD1561113	Protein RGD1561113 [Source:UniProtKB/TrEMBL;Acc:D3ZBT2]	protein_coding					0.88689	0.00357228
ENSRNOG00000022727	Tmem127	transmembrane protein 127 [Source:RefSeq peptide;Acc:NP_001094448]	protein_coding
ENSRNOG00000022748	Tmem126a	Transmembrane protein 126A [Source:UniProtKB/Swiss-Prot;Acc:Q5HZA9]	protein_coding
ENSRNOG00000022860	Swi5	DNA repair protein SWI5 homolog [Source:UniProtKB/Swiss-Prot;Acc:Q63ZV7]	protein_coding			-0.676542	0.00093385
ENSRNOG00000022871	2610008E11Rik	RIKEN cDNA 2610008E11 gene [Source:MGI Symbol;Acc:MGI:1919378]	protein_coding					-0.799502	0.0155482
ENSRNOG00000022921	Dact2	dapper, antagonist of beta-catenin, homolog 2 [Source:RefSeq peptide;Acc:NP_001100934]	protein_coding
ENSRNOG00000022922	Slc25a12	solute carrier family 25 (mitochondrial carrier, Aralar), member 12 [Source:MGI Symbol;Acc:MGI:1926080]	protein_coding	-0.558598	0.00987824	-0.558598	0.00987824
ENSRNOG00000022957	Ctxn3	cortexin 3 [Source:RefSeq peptide;Acc:NP_001128168]	protein_coding
ENSRNOG00000023020	Fdx1l	adrenodoxin-like protein, mitochondrial [Source:RefSeq peptide;Acc:NP_001101472]	protein_coding
ENSRNOG00000023086	Arpp19	cAMP-regulated phosphoprotein 19 [Source:RefSeq peptide;Acc:NP_113848]	protein_coding			0.944085	0.000704517
ENSRNOG00000023237			protein_coding			0.589016	0.0144666
ENSRNOG00000023238	Dgkd	Protein Dgkd [Source:UniProtKB/TrEMBL;Acc:F1M5T2]	protein_coding	-0.548975	0.0135196	-0.548975	0.0135196
ENSRNOG00000023261	Ube2q2l	ubiquitin-conjugating enzyme E2Q family member 2-like [Source:RefSeq peptide;Acc:NP_001129469]	protein_coding					0.736095	0.0479448
ENSRNOG00000023271	Parl	presenilins-associated rhomboid-like protein, mitochondrial precursor [Source:RefSeq peptide;Acc:NP_001030326]	protein_coding					0.659404	0.0347837
ENSRNOG00000023280	Als2	Alsin [Source:UniProtKB/Swiss-Prot;Acc:P0C5Y8]	protein_coding
ENSRNOG00000023333	Aff2		protein_coding			-0.83261	0.038769
ENSRNOG00000023334	Parp14	poly [Source:RefSeq peptide;Acc:NP_001178588]	protein_coding					0.637614	0.0329063
ENSRNOG00000023383	Ddx3x	ATP-dependent RNA helicase DDX3X [Source:RefSeq peptide;Acc:NP_001101716]	protein_coding					-0.719299	0.0179681
ENSRNOG00000023385	Rpl37a	60S ribosomal protein L37a [Source:UniProtKB/Swiss-Prot;Acc:D4AAZ6]	protein_coding
ENSRNOG00000023386	Gorasp2	Golgi reassembly-stacking protein 2 [Source:RefSeq peptide;Acc:NP_001007721]	protein_coding
ENSRNOG00000023387		Protein LOC679739; RCG41951, isoform CRA_a [Source:UniProtKB/TrEMBL;Acc:D3ZCZ9]	protein_coding
ENSRNOG00000023389	Ephx4	epoxide hydrolase 4 [Source:RefSeq peptide;Acc:NP_001099464]	protein_coding
ENSRNOG00000023453	Lrba	lipopolysaccharide-responsive and beige-like anchor protein [Source:RefSeq peptide;Acc:NP_001102025]	protein_coding
ENSRNOG00000023458	Dcaf12l1	DDB1- and CUL4-associated factor 12-like protein 1 [Source:RefSeq peptide;Acc:NP_001101411]	protein_coding					0.635022	0.0207673
ENSRNOG00000023459	Lurap1	Leucine rich adaptor protein 1 [Source:UniProtKB/Swiss-Prot;Acc:D4A8G3]	protein_coding
ENSRNOG00000023463	Parp9	poly [Source:RefSeq peptide;Acc:NP_001096821]	protein_coding	1.13275	0.00014575	1.13275	0.00014575
ENSRNOG00000023492	Greb1l	growth regulation by estrogen in breast cancer-like [Source:MGI Symbol;Acc:MGI:3576497]	protein_coding
ENSRNOG00000023603	Fam123c		protein_coding
ENSRNOG00000023639	Rpusd1	RNA pseudouridylate synthase domain-containing protein 1 [Source:RefSeq peptide;Acc:NP_001099244]	protein_coding
ENSRNOG00000023647	Aldoa	Fructose-bisphosphate aldolase A [Source:UniProtKB/Swiss-Prot;Acc:P05065]	protein_coding
ENSRNOG00000023786		Ybx1 protein [Source:UniProtKB/TrEMBL;Acc:Q3ZAV2]	protein_coding					0.755483	0.034035
ENSRNOG00000023803	Cmya5		protein_coding
ENSRNOG00000023816	Aph1a	anterior pharynx defective 1 homolog A [Source:RefSeq peptide;Acc:NP_001014277]	protein_coding					0.617691	0.0329063
ENSRNOG00000023896	Dusp6	Dual specificity protein phosphatase 6 [Source:UniProtKB/Swiss-Prot;Acc:Q64346]	protein_coding					0.620631	0.0354607
ENSRNOG00000024120	Rxfp1	relaxin receptor 1 precursor [Source:RefSeq peptide;Acc:NP_958820]	protein_coding
ENSRNOG00000024125	Slain1	SLAIN motif-containing protein 1 [Source:RefSeq peptide;Acc:NP_001014161]	protein_coding
ENSRNOG00000024140	Sft2d1	Vesicle transport protein SFT2A [Source:UniProtKB/Swiss-Prot;Acc:Q5U3Y5]	protein_coding
ENSRNOG00000024145	Trim65	tripartite motif-containing protein 65 [Source:RefSeq peptide;Acc:NP_001129186]	protein_coding
ENSRNOG00000024159	Fcer1g	High affinity immunoglobulin epsilon receptor subunit gamma [Source:UniProtKB/Swiss-Prot;Acc:P20411]	protein_coding
ENSRNOG00000024170	Phf5a	PHD finger-like domain-containing protein 5A [Source:UniProtKB/Swiss-Prot;Acc:P83871]	protein_coding
ENSRNOG00000024212	Papd5	PAP-associated domain-containing protein 5 [Source:RefSeq peptide;Acc:NP_001100886]	protein_coding			0.453071	0.0244173
ENSRNOG00000024243	Cadm4	Cell adhesion molecule 4 [Source:UniProtKB/Swiss-Prot;Acc:Q1WIM1]	protein_coding	-0.618972	0.00961908	-0.618972	0.00961908
ENSRNOG00000024244	Ttyh3	protein tweety homolog 3 [Source:RefSeq peptide;Acc:NP_001100594]	protein_coding	-0.56804	0.0374887			-0.646118	0.0264781
ENSRNOG00000024250	Wwc3		protein_coding	-0.563464	0.0323896	-0.563464	0.0323896
ENSRNOG00000024278	Rbm42	RNA-binding protein 42 [Source:UniProtKB/Swiss-Prot;Acc:Q6AXT7]	protein_coding					1.09467	0.000532452
ENSRNOG00000024309	Cox6b1	cytochrome c oxidase subunit 6B1 [Source:RefSeq peptide;Acc:NP_001138745]	protein_coding
ENSRNOG00000024322	Shroom2	Protein Shroom2 [Source:UniProtKB/Swiss-Prot;Acc:Q7TP36]	protein_coding
ENSRNOG00000024577	Gamt	guanidinoacetate N-methyltransferase [Source:RefSeq peptide;Acc:NP_036925]	protein_coding
ENSRNOG00000024661	Hn1l	Hematological and neurological expressed 1-like protein [Source:UniProtKB/Swiss-Prot;Acc:Q5BK20]	protein_coding					0.862011	0.00206939
ENSRNOG00000024677	Arhgap33		protein_coding			-0.845471	0.0233736
ENSRNOG00000024845	Mrps21	28S ribosomal protein S21, mitochondrial [Source:RefSeq peptide;Acc:NP_001119566]	protein_coding
ENSRNOG00000024867	Eme2	Uncharacterized protein [Source:UniProtKB/TrEMBL;Acc:D3ZC60]	protein_coding	-0.81381	0.00233837	-0.81381	0.00233837
ENSRNOG00000024923	Nnat	Neuronatin [Source:UniProtKB/Swiss-Prot;Acc:Q62649]	protein_coding					-0.648923	0.0175029
ENSRNOG00000024929	Nudcd1	nudC domain-containing protein 1 [Source:RefSeq peptide;Acc:NP_001124033]	protein_coding
ENSRNOG00000024961	Usp35		protein_coding			-0.885367	0.023243
ENSRNOG00000024967	Uqcrb	cytochrome b-c1 complex subunit 7 [Source:RefSeq peptide;Acc:NP_001121025]	protein_coding
ENSRNOG00000025034	RGD1304567	UPF0688 protein C1orf174 homolog [Source:RefSeq peptide;Acc:NP_001009711]	protein_coding			-0.624987	0.0370439
ENSRNOG00000025083	Pacsin1	protein kinase C and casein kinase substrate in neurons protein 1 [Source:RefSeq peptide;Acc:NP_058990]	protein_coding					-0.555688	0.0313177
ENSRNOG00000025115	Exph5		protein_coding
ENSRNOG00000025157		Protein LOC310177 [Source:UniProtKB/TrEMBL;Acc:D3ZS22]	protein_coding	0.929605	0.0143349	0.929605	0.0143349
ENSRNOG00000025166	Prps1	Ribose-phosphate pyrophosphokinase 1 [Source:UniProtKB/Swiss-Prot;Acc:P60892]	protein_coding					0.534226	0.0175579
ENSRNOG00000025174	Kat6a	Histone acetyltransferase KAT6A [Source:UniProtKB/Swiss-Prot;Acc:Q5TKR9]	protein_coding					-0.58948	0.0284016
ENSRNOG00000025179	Rpl13a-ps1	ribosomal protein 13A, pseudogene 1 [Source:MGI Symbol;Acc:MGI:3648883]	protein_coding	0.50878	0.0471255	0.50878	0.0471255
ENSRNOG00000025185	Nup188	Protein Nup188 [Source:UniProtKB/TrEMBL;Acc:F1LRC6]	protein_coding			-1.00484	2.55185e-05
ENSRNOG00000025217		Cleavage and polyadenylation-specificity factor subunit 4 [Source:UniProtKB/TrEMBL;Acc:D4A905]	protein_coding
ENSRNOG00000025235	Tmem130	transmembrane protein 130 precursor [Source:RefSeq peptide;Acc:NP_001163870]	protein_coding					0.61068	0.0245102
ENSRNOG00000025252	Yars2	Tyrosine--tRNA ligase, mitochondrial [Source:UniProtKB/Swiss-Prot;Acc:Q5I0L3]	protein_coding
ENSRNOG00000025416	Dpy19l4	Protein Dpy19l4; Putative uncharacterized protein RGD1305828_predicted [Source:UniProtKB/TrEMBL;Acc:D3Z939]	protein_coding					-0.641487	0.0435942
ENSRNOG00000025443	Map1lc3a	Microtubule-associated proteins 1A/1B light chain 3A [Source:UniProtKB/Swiss-Prot;Acc:Q6XVN8]	protein_coding
ENSRNOG00000025556			protein_coding	1.67613	0.000811585	1.67613	0.000811585
ENSRNOG00000025639	Slc39a12	zinc transporter ZIP12 [Source:RefSeq peptide;Acc:NP_001099594]	protein_coding
ENSRNOG00000025695	Tns3	tensin 3 [Source:RefSeq peptide;Acc:NP_001163930]	protein_coding
ENSRNOG00000025804			pseudogene			-0.718363	0.0144936
ENSRNOG00000025806	Prr3	Proline-rich protein 3 [Source:UniProtKB/Swiss-Prot;Acc:Q6MG07]	protein_coding					1.08264	0.00680583
ENSRNOG00000025810	Grcc10	uncharacterized protein LOC100362005 [Source:RefSeq peptide;Acc:NP_001185654]	protein_coding			0.745902	0.0145304
ENSRNOG00000025877	Prr12		protein_coding					-0.989023	0.0280711
ENSRNOG00000025923	Zmiz2	zinc finger, MIZ-type containing 2 [Source:RefSeq peptide;Acc:NP_001093977]	protein_coding
ENSRNOG00000026008	Gtf2e1	general transcription factor IIE, polypeptide 1 (alpha subunit) [Source:RefSeq peptide;Acc:NP_001094026]	protein_coding
ENSRNOG00000026048	Gbf1	Golgi-specific brefeldin A-resistance guanine nucleotide exchange factor 1 [Source:RefSeq peptide;Acc:NP_001178563]	protein_coding	-0.557003	0.0154845			-0.610109	0.0134883
ENSRNOG00000026055	Neurod6	neuronal differentiation 6 [Source:RefSeq peptide;Acc:NP_001102707]	protein_coding
ENSRNOG00000026108	Tcof1	treacle protein [Source:RefSeq peptide;Acc:NP_001099613]	protein_coding			0.880902	0.0361156
ENSRNOG00000026117			protein_coding	-0.623829	0.00689037	-0.623829	0.00689037
ENSRNOG00000026119	Ywhah	14-3-3 protein eta [Source:UniProtKB/Swiss-Prot;Acc:P68511]	protein_coding
ENSRNOG00000026124	Id3	DNA-binding protein inhibitor ID-3 [Source:UniProtKB/Swiss-Prot;Acc:P41138]	protein_coding
ENSRNOG00000026248	Nmt2	glycylpeptide N-tetradecanoyltransferase 2 [Source:RefSeq peptide;Acc:NP_997473]	protein_coding			0.617331	0.0211289
ENSRNOG00000026293	Jun	Transcription factor AP-1 [Source:UniProtKB/Swiss-Prot;Acc:P17325]	protein_coding
ENSRNOG00000026316	Wdr43	WD repeat domain 43 [Source:RefSeq peptide;Acc:NP_001032880]	protein_coding					-0.840373	0.00097609
ENSRNOG00000026383			pseudogene
ENSRNOG00000026425	Ppp6r2	serine/threonine-protein phosphatase 6 regulatory subunit 2 [Source:RefSeq peptide;Acc:NP_001100259]	protein_coding	-0.461994	0.0294244	-0.461994	0.0294244
ENSRNOG00000026466	Lrrtm3	leucine-rich repeat transmembrane neuronal protein 3 precursor [Source:RefSeq peptide;Acc:NP_001099857]	protein_coding	-0.412648	0.0332015	-0.412648	0.0332015
ENSRNOG00000026472	Kctd8	BTB/POZ domain-containing protein KCTD8 [Source:RefSeq peptide;Acc:NP_001093642]	protein_coding			-0.745397	0.0481207
ENSRNOG00000026511	Clec2g	C-type lectin domain family 2 member D11 [Source:UniProtKB/Swiss-Prot;Acc:Q0H8B9]	protein_coding					0.845201	0.00669971
ENSRNOG00000026519			protein_coding
ENSRNOG00000026679	Scn4b	Sodium channel subunit beta-4 [Source:UniProtKB/Swiss-Prot;Acc:Q7M730]	protein_coding					-0.719766	0.0461122
ENSRNOG00000026705	Dgki	diacylglycerol kinase iota [Source:RefSeq peptide;Acc:NP_942077]	protein_coding					-0.549948	0.0213227
ENSRNOG00000026716	Rpl9	60S ribosomal protein L9 [Source:UniProtKB/Swiss-Prot;Acc:P17077]	protein_coding
ENSRNOG00000026793	Nt5dc3	5'-nucleotidase domain-containing protein 3 [Source:RefSeq peptide;Acc:NP_001128359]	protein_coding					-0.61708	0.0111421
ENSRNOG00000026799	Zbtb9	zinc finger and BTB domain containing 9 [Source:RefSeq peptide;Acc:NP_998729]	protein_coding					0.767836	0.043412
ENSRNOG00000026833	Ube4a	ubiquitin conjugation factor E4 A [Source:RefSeq peptide;Acc:NP_997493]	protein_coding
ENSRNOG00000026917			pseudogene	0.405877	0.0479472	0.405877	0.0479472
ENSRNOG00000026928			protein_coding	0.592674	0.0231308	0.592674	0.0231308
ENSRNOG00000027022			pseudogene
ENSRNOG00000027049	Atp5j2	ATP synthase subunit f, mitochondrial [Source:UniProtKB/Swiss-Prot;Acc:D3ZAF6]	protein_coding
ENSRNOG00000027089	Ell2	Protein Ell2 [Source:UniProtKB/TrEMBL;Acc:F1LSH1]	protein_coding
ENSRNOG00000027145	Rora	nuclear receptor ROR-alpha [Source:RefSeq peptide;Acc:NP_001100304]	protein_coding
ENSRNOG00000027220	Pcdhgb8	protocadherin gamma-B3 precursor [Source:RefSeq peptide;Acc:NP_001032236]	protein_coding
ENSRNOG00000027230	Fhod3	FH1/FH2 domain-containing protein 3 [Source:RefSeq peptide;Acc:NP_001258261]	protein_coding
ENSRNOG00000027240	Kndc1	kinase non-catalytic C-lobe domain (KIND) containing 1 [Source:MGI Symbol;Acc:MGI:1923734]	protein_coding
ENSRNOG00000027260	Adprh	[Protein ADP-ribosylarginine] hydrolase [Source:UniProtKB/Swiss-Prot;Acc:Q02589]	protein_coding
ENSRNOG00000027271	RGD1359290	Ribosomal_L22 domain containing protein RGD1359290 [Source:RefSeq peptide;Acc:NP_001041363]	protein_coding
ENSRNOG00000027320	Eif2c1	protein argonaute-1 [Source:RefSeq peptide;Acc:NP_001178694]	protein_coding
ENSRNOG00000027360	Srsf7	splicing factor, arginine/serine-rich 7 [Source:RefSeq peptide;Acc:NP_001034124]	protein_coding					-0.729718	0.0100692
ENSRNOG00000027434	Fitm2	fat storage-inducing transmembrane protein 2 [Source:RefSeq peptide;Acc:NP_001101269]	protein_coding	-0.697487	0.0161277	-0.697487	0.0161277
ENSRNOG00000027660			protein_coding	0.69932	0.0428562	0.69932	0.0428562
ENSRNOG00000027694	RPS7	40S ribosomal protein S7 [Source:UniProtKB/Swiss-Prot;Acc:P62083]	protein_coding
ENSRNOG00000027770	Trpm3	transient receptor potential cation channel subfamily M member 3 [Source:RefSeq peptide;Acc:NP_001178491]	protein_coding
ENSRNOG00000027791	Cox7a2l2	Cytochrome c oxidase subunit 7A2, mitochondrial [Source:UniProtKB/Swiss-Prot;Acc:P35171]	protein_coding
ENSRNOG00000027903	Trim46	tripartite motif-containing 46 [Source:MGI Symbol;Acc:MGI:2673000]	protein_coding					-1.13843	0.000165502
ENSRNOG00000027923	Mynn	myoneurin [Source:RefSeq peptide;Acc:NP_001012178]	protein_coding			-0.532211	0.0418544
ENSRNOG00000027988	Zhx3	Zinc fingers and homeoboxes protein 3 [Source:UniProtKB/Swiss-Prot;Acc:Q80Z36]	protein_coding			-0.606612	0.00194862
ENSRNOG00000028017	Tmem109	Transmembrane protein 109 [Source:UniProtKB/Swiss-Prot;Acc:Q6AYQ4]	protein_coding			-0.618976	0.0276464
ENSRNOG00000028105	Hars	histidyl-tRNA synthetase, cytoplasmic [Source:RefSeq peptide;Acc:NP_001020585]	protein_coding
ENSRNOG00000028149	Kansl1l	Protein LOC367289 [Source:UniProtKB/TrEMBL;Acc:D3ZGR4]	protein_coding	-0.799505	0.0213339			-0.748808	0.0400575
ENSRNOG00000028356	Chchd10	coiled-coil-helix-coiled-coil-helix domain-containing protein 10, mitochondrial [Source:RefSeq peptide;Acc:NP_001007009]	protein_coding
ENSRNOG00000028359	Exoc6b	exocyst complex component 6B [Source:RefSeq peptide;Acc:NP_001102716]	protein_coding					0.542903	0.0171062
ENSRNOG00000028366	Gphn	gephyrin [Source:RefSeq peptide;Acc:NP_074056]	protein_coding	-0.43931	0.0404923	-0.43931	0.0404923
ENSRNOG00000028426	Mcf2l	Guanine nucleotide exchange factor DBS [Source:UniProtKB/Swiss-Prot;Acc:Q63406]	protein_coding
ENSRNOG00000028427			processed_pseudogene
ENSRNOG00000028451	Cox7b	Cytochrome c oxidase subunit 7B, mitochondrial [Source:UniProtKB/Swiss-Prot;Acc:P80431]	protein_coding			0.576939	0.00422233
ENSRNOG00000028505	Rps18	40S ribosomal protein S18 [Source:UniProtKB/Swiss-Prot;Acc:P62271]	protein_coding
ENSRNOG00000028543			protein_coding
ENSRNOG00000028580	Pcnxl2	Protein Pcnxl2 [Source:UniProtKB/TrEMBL;Acc:D4AB99]	protein_coding			0.500692	0.0364322
ENSRNOG00000028690		Protein LOC100364909 [Source:UniProtKB/TrEMBL;Acc:D3ZFA8]	protein_coding
ENSRNOG00000028717	Ndufb7	NADH dehydrogenase [Source:RefSeq peptide;Acc:NP_001101912]	protein_coding
ENSRNOG00000028742	Fam40b	family with sequence similarity 40, member B [Source:MGI Symbol;Acc:MGI:2444363]	protein_coding
ENSRNOG00000028746	Gsto1	glutathione S-transferase omega-1 [Source:RefSeq peptide;Acc:NP_001007603]	protein_coding			-0.477251	0.0209837
ENSRNOG00000028834	Polr2a	DNA-directed RNA polymerase [Source:UniProtKB/TrEMBL;Acc:D3ZGF8]	protein_coding			-0.565983	0.00303307
ENSRNOG00000028844	Slc9a5	sodium/hydrogen exchanger 5 precursor [Source:RefSeq peptide;Acc:NP_620213]	protein_coding
ENSRNOG00000028904	Vps9d1	uncharacterized protein LOC307923 [Source:RefSeq peptide;Acc:NP_001100910]	protein_coding			0.630237	0.0263823
ENSRNOG00000028939	RPS29	40S ribosomal protein S29 [Source:UniProtKB/Swiss-Prot;Acc:P62275]	protein_coding
ENSRNOG00000028974			pseudogene					0.78332	0.0261337
ENSRNOG00000028993	RPL12	60S ribosomal protein L12 [Source:UniProtKB/Swiss-Prot;Acc:P23358]	protein_coding	-0.753811	0.0484963	-0.753811	0.0484963
ENSRNOG00000029014			pseudogene
ENSRNOG00000029049	Zdhhc14	probable palmitoyltransferase ZDHHC14 [Source:RefSeq peptide;Acc:NP_001034432]	protein_coding					-0.767918	0.0160518
ENSRNOG00000029061	Hirip3	HIRA-interacting protein 3 [Source:RefSeq peptide;Acc:NP_001020896]	protein_coding	0.790585	0.0348461	0.790585	0.0348461
ENSRNOG00000029133	Aes	Amino-terminal enhancer of split [Source:UniProtKB/Swiss-Prot;Acc:P63003]	protein_coding			0.704757	0.000112738
ENSRNOG00000029145			Mt_tRNA					0.975096	0.0345474
ENSRNOG00000029165	Stx1a	Syntaxin-1A [Source:UniProtKB/Swiss-Prot;Acc:P32851]	protein_coding
ENSRNOG00000029170			protein_coding			1.0278	0.0244888
ENSRNOG00000029316	Gtf2f2	general transcription factor IIF subunit 2 [Source:RefSeq peptide;Acc:NP_112304]	protein_coding
ENSRNOG00000029341			protein_coding					0.898989	0.0329269
ENSRNOG00000029370	Abhd3	abhydrolase domain-containing protein 3 [Source:RefSeq peptide;Acc:NP_001099632]	protein_coding
ENSRNOG00000029377	RPL38	60S ribosomal protein L38 [Source:UniProtKB/Swiss-Prot;Acc:P63174]	protein_coding
ENSRNOG00000029394	Dusp8	dual specificity protein phosphatase 8 [Source:RefSeq peptide;Acc:NP_001101980]	protein_coding					-0.704582	0.0059082
ENSRNOG00000029443	RPS29	40S ribosomal protein S29 [Source:UniProtKB/Swiss-Prot;Acc:P62275]	protein_coding
ENSRNOG00000029572	Apeh	acylamino-acid-releasing enzyme [Source:RefSeq peptide;Acc:NP_036632]	protein_coding					-0.570371	0.0467371
ENSRNOG00000029610	Kcnd2	potassium voltage-gated channel subfamily D member 2 precursor [Source:RefSeq peptide;Acc:NP_113918]	protein_coding
ENSRNOG00000029658	Rnf213	ring finger protein 213 [Source:MGI Symbol;Acc:MGI:1289196]	protein_coding					0.654953	0.0109558
ENSRNOG00000029670		Protein RGD1564606 [Source:UniProtKB/TrEMBL;Acc:F1LT35]	protein_coding					0.545018	0.0347522
ENSRNOG00000029726	Gstm1	glutathione S-transferase Mu 1 [Source:RefSeq peptide;Acc:NP_058710]	protein_coding
ENSRNOG00000029737	RGD1563613	Protein RGD1563613 [Source:UniProtKB/TrEMBL;Acc:D4AE10]	protein_coding	-0.875266	0.0089517	-0.875266	0.0089517
ENSRNOG00000029799	Tomm34	Mitochondrial import receptor subunit TOM34 [Source:UniProtKB/Swiss-Prot;Acc:Q3KRD5]	protein_coding
ENSRNOG00000029810	Tspan4	tetraspanin-4 [Source:RefSeq peptide;Acc:NP_001013088]	protein_coding			-1.35892	0.00167779
ENSRNOG00000029871	Slc8a3	Sodium/calcium exchanger 3 [Source:UniProtKB/Swiss-Prot;Acc:P70549]	protein_coding
ENSRNOG00000029876	Gucy1a2	Guanylate cyclase soluble subunit alpha-2 [Source:UniProtKB/Swiss-Prot;Acc:Q9WVI4]	protein_coding			-0.554143	0.0122937
ENSRNOG00000029886	Hba-a2	Hemoglobin subunit alpha-1/2 [Source:UniProtKB/Swiss-Prot;Acc:P01946]	protein_coding
ENSRNOG00000029941	Grina	Protein lifeguard 1 [Source:UniProtKB/Swiss-Prot;Acc:Q6P6R0]	protein_coding
ENSRNOG00000029958			processed_pseudogene					0.519773	0.0278844
ENSRNOG00000030016	Robo3	roundabout homolog 3 [Source:RefSeq peptide;Acc:NP_001101605]	protein_coding					0.84113	0.0345474
ENSRNOG00000030091	Dusp14	dual specificity phosphatase 14 [Source:RefSeq peptide;Acc:NP_001257764]	protein_coding					0.761755	0.0395209
ENSRNOG00000030111	Cyp11b2	cytochrome P450 11B2, mitochondrial [Source:RefSeq peptide;Acc:NP_036670]	protein_coding					1.30916	4.56948e-06
ENSRNOG00000030118	Msn	moesin [Source:RefSeq peptide;Acc:NP_110490]	protein_coding			0.457919	0.0423142
ENSRNOG00000030124	Ptpn11	Tyrosine-protein phosphatase non-receptor type 11 [Source:UniProtKB/Swiss-Prot;Acc:P41499]	protein_coding			-0.434389	0.0370439
ENSRNOG00000030237	Cox7c	Cytochrome c oxidase subunit 7C, mitochondrial [Source:UniProtKB/Swiss-Prot;Acc:P80432]	protein_coding
ENSRNOG00000030299			protein_coding
ENSRNOG00000030339			Mt_tRNA
ENSRNOG00000030364		Uncharacterized protein [Source:UniProtKB/TrEMBL;Acc:D3ZN79]	protein_coding
ENSRNOG00000030371	COX2	cytochrome c oxidase subunit II (mitochondrion) [Source:RefSeq peptide;Acc:YP_665632]	protein_coding
ENSRNOG00000030391	Ei24	Etoposide-induced protein 2.4 homolog [Source:UniProtKB/Swiss-Prot;Acc:Q4KM77]	protein_coding
ENSRNOG00000030404	Arrb1	Beta-arrestin-1 [Source:UniProtKB/Swiss-Prot;Acc:P29066]	protein_coding	-0.498055	0.0484963	-0.498055	0.0484963
ENSRNOG00000030408	Dnajb12	dnaJ homolog subfamily B member 12 [Source:RefSeq peptide;Acc:NP_001013929]	protein_coding
ENSRNOG00000030547	Dpp6	dipeptidyl aminopeptidase-like protein 6 [Source:RefSeq peptide;Acc:NP_074041]	protein_coding
ENSRNOG00000030585			protein_coding					0.926438	0.017057
ENSRNOG00000030625	Tf	Serotransferrin [Source:UniProtKB/Swiss-Prot;Acc:P12346]	protein_coding
ENSRNOG00000030679			processed_pseudogene
ENSRNOG00000030705	Cpsf1	cleavage and polyadenylation specificity factor subunit 1 [Source:RefSeq peptide;Acc:NP_001124043]	protein_coding					-0.742683	0.0164738
ENSRNOG00000030714	Bsn	protein bassoon [Source:RefSeq peptide;Acc:NP_062019]	protein_coding	-0.596747	0.0157997	-0.596747	0.0157997
ENSRNOG00000030715	Cfh	complement factor H precursor [Source:RefSeq peptide;Acc:NP_569093]	protein_coding			0.652131	0.00056759
ENSRNOG00000030747	RPL38	60S ribosomal protein L38 [Source:UniProtKB/Swiss-Prot;Acc:P63174]	protein_coding
ENSRNOG00000030775	Adarb2	double-stranded RNA-specific editase B2 [Source:RefSeq peptide;Acc:NP_579836]	protein_coding
ENSRNOG00000030790	Ctnnd1	catenin delta-1 [Source:RefSeq peptide;Acc:NP_001101210]	protein_coding			0.477399	0.0205554
ENSRNOG00000030807	Ybx1	Nuclease-sensitive element-binding protein 1 [Source:UniProtKB/TrEMBL;Acc:F1LPL7]	protein_coding			0.891825	0.0380817
ENSRNOG00000030821	Wibg	partner of Y14 and mago [Source:RefSeq peptide;Acc:NP_001102456]	protein_coding					-0.887074	0.0167475
ENSRNOG00000030871	Calm2	calmodulin [Source:RefSeq peptide;Acc:NP_059022]	protein_coding
ENSRNOG00000030877	Htr2c	5-hydroxytryptamine receptor 2C [Source:RefSeq peptide;Acc:NP_036897]	protein_coding
ENSRNOG00000030954	Fat1	protocadherin Fat 1 precursor [Source:RefSeq peptide;Acc:NP_114007]	protein_coding
ENSRNOG00000031022	Rpl36al	60S ribosomal protein L36a [Source:UniProtKB/Swiss-Prot;Acc:P83883]	protein_coding
ENSRNOG00000031098	RGD1560186	Protein RGD1560186 [Source:UniProtKB/TrEMBL;Acc:D4A201]	protein_coding
ENSRNOG00000031129	Carm1	Histone-arginine methyltransferase CARM1 [Source:UniProtKB/Swiss-Prot;Acc:Q4AE70]	protein_coding
ENSRNOG00000031136	Ntng1	netrin-G1 precursor [Source:RefSeq peptide;Acc:NP_001099935]	protein_coding
ENSRNOG00000031138	Irgm	Immunity-related GTPase family M protein [Source:UniProtKB/Swiss-Prot;Acc:Q6AYC2]	protein_coding	0.859598	0.0195997	0.859598	0.0195997
ENSRNOG00000031205	RGD1563124		protein_coding
ENSRNOG00000031230		Hemoglobin subunit beta-2 [Source:UniProtKB/Swiss-Prot;Acc:P11517]	protein_coding					-0.620784	0.036254
ENSRNOG00000031244	RGD1560194	Protein LOC100361311 [Source:UniProtKB/TrEMBL;Acc:D3ZU22]	protein_coding
ENSRNOG00000031247	Lekr1	leucine-, glutamate- and lysine-rich protein 1 [Source:RefSeq peptide;Acc:NP_001108501]	protein_coding
ENSRNOG00000031275	RGD1559938		processed_pseudogene					-0.79711	0.00608225
ENSRNOG00000031303			protein_coding
ENSRNOG00000031346	Rabl5	Rab-like protein 5 [Source:UniProtKB/Swiss-Prot;Acc:Q5FVJ7]	protein_coding	-0.736585	0.0478539	-0.736585	0.0478539
ENSRNOG00000031381	RGD1561333	Protein RGD1561333 [Source:UniProtKB/TrEMBL;Acc:D4A6W6]	protein_coding
ENSRNOG00000031421	Eif1a	Eukaryotic translation initiation factor 1A [Source:UniProtKB/Swiss-Prot;Acc:Q6VV72]	protein_coding					0.7983	0.00519166
ENSRNOG00000031474	Rps19l1		protein_coding
ENSRNOG00000031506	Ftl	ferritin light chain 1 [Source:RefSeq peptide;Acc:NP_071945]	protein_coding
ENSRNOG00000031628	EEF1B2L	Ac2-067; Uncharacterized protein [Source:UniProtKB/TrEMBL;Acc:Q7TPK5]	protein_coding	0.583801	0.0164198	0.583801	0.0164198
ENSRNOG00000031641	Rpl35a	60S ribosomal protein L35a [Source:UniProtKB/Swiss-Prot;Acc:P04646]	protein_coding			-0.525344	0.0367024
ENSRNOG00000031685			Mt_tRNA
ENSRNOG00000031748	KIFC2	kinesin-like protein KIFC2 precursor [Source:RefSeq peptide;Acc:NP_942047]	protein_coding					0.520814	0.0455234
ENSRNOG00000031789	Rangap1	RAN GTPase activating protein 1 [Source:RefSeq peptide;Acc:NP_001231784]	protein_coding			0.583305	0.0253879
ENSRNOG00000031798	RPL38	60S ribosomal protein L38 [Source:UniProtKB/Swiss-Prot;Acc:P63174]	protein_coding
ENSRNOG00000031802	MP68	6.8 kDa mitochondrial proteolipid [Source:UniProtKB/Swiss-Prot;Acc:D3Z9R8]	protein_coding
ENSRNOG00000031834	Nkain4	sodium/potassium-transporting ATPase subunit beta-1-interacting protein 4 precursor [Source:RefSeq peptide;Acc:NP_001100020]	protein_coding
ENSRNOG00000031849	RGD1310110	uncharacterized protein LOC361032 [Source:RefSeq peptide;Acc:NP_001101844]	protein_coding
ENSRNOG00000031859	RGD1562402	Protein RGD1562402 [Source:UniProtKB/TrEMBL;Acc:D3ZF07]	protein_coding					0.551402	0.0497826
ENSRNOG00000031889	Rpl6	60S ribosomal protein L6 [Source:UniProtKB/TrEMBL;Acc:F1LQS3]	protein_coding			0.668466	0.000737075
ENSRNOG00000031912		uncharacterized protein LOC367195 [Source:RefSeq peptide;Acc:NP_001041385]	protein_coding
ENSRNOG00000031927	Klk6	kallikrein-6 precursor [Source:RefSeq peptide;Acc:NP_062048]	protein_coding
ENSRNOG00000031939			protein_coding
ENSRNOG00000032002	Hapln1	Hyaluronan and proteoglycan link protein 1 [Source:UniProtKB/Swiss-Prot;Acc:P03994]	protein_coding	0.678001	0.00389341
ENSRNOG00000032027	Tmem42	transmembrane protein 42 [Source:RefSeq peptide;Acc:NP_001178815]	protein_coding
ENSRNOG00000032048	Zfp462	Protein Zfp462 [Source:UniProtKB/TrEMBL;Acc:D3ZFG7]	protein_coding
ENSRNOG00000032112			Mt_tRNA
ENSRNOG00000032204	Uqcrb	Protein Uqcrb; RCG60159; Uqcrb protein [Source:UniProtKB/TrEMBL;Acc:B2RYS2]	protein_coding
ENSRNOG00000032274			Mt_tRNA
ENSRNOG00000032297	Msmo1	Methylsterol monooxygenase 1 [Source:UniProtKB/Swiss-Prot;Acc:O35532]	protein_coding
ENSRNOG00000032328	Diras2	GTP-binding protein Di-Ras2 [Source:RefSeq peptide;Acc:NP_001163049]	protein_coding					-0.562303	0.00949603
ENSRNOG00000032381	Naglu		protein_coding
ENSRNOG00000032470			pseudogene
ENSRNOG00000032517	Cntn6	contactin-6 precursor [Source:RefSeq peptide;Acc:NP_037357]	protein_coding
ENSRNOG00000032635	Rpl8	60S ribosomal protein L8 [Source:UniProtKB/Swiss-Prot;Acc:P62919]	protein_coding
ENSRNOG00000032701	Slc6a8	Sodium- and chloride-dependent creatine transporter 1 [Source:UniProtKB/Swiss-Prot;Acc:P28570]	protein_coding	-0.503022	0.0283436	-0.503022	0.0283436
ENSRNOG00000032708	RT1-Bb	rano class II histocompatibility antigen, B-1 beta chain precursor [Source:RefSeq peptide;Acc:NP_001004084]	protein_coding					1.32686	0.0261337
ENSRNOG00000032765	RGD1559955	Protein RGD1559955 [Source:UniProtKB/TrEMBL;Acc:D3ZKG6]	protein_coding
ENSRNOG00000032803	Rpl21	60S ribosomal protein L21 [Source:RefSeq peptide;Acc:NP_445782]	protein_coding
ENSRNOG00000032825			processed_pseudogene
ENSRNOG00000032844	RT1-Da	RT1 class II, locus Da precursor [Source:RefSeq peptide;Acc:NP_001008847]	protein_coding
ENSRNOG00000032878	CXXC5	CXXC-type zinc finger protein 5 [Source:UniProtKB/Swiss-Prot;Acc:Q5XIQ3]	protein_coding
ENSRNOG00000032902	Ybx1	nuclease-sensitive element-binding protein 1 [Source:RefSeq peptide;Acc:NP_113751]	protein_coding					0.812048	0.00892339
ENSRNOG00000032908	Acaa1a	3-ketoacyl-CoA thiolase A, peroxisomal [Source:RefSeq peptide;Acc:NP_036621]	protein_coding					-0.830208	0.043881
ENSRNOG00000032936	Shank3	SH3 and multiple ankyrin repeat domains protein 3 [Source:UniProtKB/Swiss-Prot;Acc:Q9JLU4]	protein_coding	-0.650811	0.0271309	-0.650811	0.0271309
ENSRNOG00000033057	RGD1560797	Glyceraldehyde-3-phosphate dehydrogenase [Source:UniProtKB/TrEMBL;Acc:D3ZGY4]	protein_coding	-0.384356	0.0469337	-0.384356	0.0469337
ENSRNOG00000033058		Protein LOC100359825 [Source:UniProtKB/TrEMBL;Acc:D4A771]	protein_coding	-0.56218	0.0108255	-0.56218	0.0108255
ENSRNOG00000033100			processed_pseudogene
ENSRNOG00000033110	Svep1	Sushi, von Willebrand factor type A, EGF and pentraxin domain-containing protein 1 [Source:UniProtKB/Swiss-Prot;Acc:P0C6B8]	protein_coding
ENSRNOG00000033119	Plcb4	1-phosphatidylinositol 4,5-bisphosphate phosphodiesterase beta-4 [Source:RefSeq peptide;Acc:NP_077329]	protein_coding			-0.75242	0.0080958
ENSRNOG00000033134	Mef2c	myocyte enhancer factor 2C [Source:MGI Symbol;Acc:MGI:99458]	protein_coding	0.616039	0.00932858	0.616039	0.00932858
ENSRNOG00000033152	RPS18	40S ribosomal protein S18 [Source:UniProtKB/Swiss-Prot;Acc:P62271]	protein_coding			0.517249	0.0110175
ENSRNOG00000033215	RT1-Db1	rano class II histocompatibility antigen, D-1 beta chain precursor [Source:RefSeq peptide;Acc:NP_001008884]	protein_coding
ENSRNOG00000033261	Fam107a	protein FAM107A [Source:RefSeq peptide;Acc:NP_001020300]	protein_coding
ENSRNOG00000033498	Cib1	Calcium and integrin-binding protein 1 [Source:UniProtKB/Swiss-Prot;Acc:Q9R010]	protein_coding
ENSRNOG00000033517			protein_coding	0.411029	0.0471734	0.411029	0.0471734
ENSRNOG00000033545			Mt_tRNA			-0.899578	0.0276464
ENSRNOG00000033556	Spen	uncharacterized protein LOC690911 [Source:RefSeq peptide;Acc:NP_001258424]	protein_coding	-0.527681	0.015585	-0.527681	0.015585
ENSRNOG00000033611	Wdr83os	protein Asterix [Source:RefSeq peptide;Acc:NP_001099417]	protein_coding					0.787465	0.0138457
ENSRNOG00000033615	ND3	NADH dehydrogenase subunit 3 (mitochondrion) [Source:RefSeq peptide;Acc:YP_665636]	protein_coding					0.719536	0.0171062
ENSRNOG00000033653	Mpp3	MAGUK p55 subfamily member 3 [Source:UniProtKB/Swiss-Prot;Acc:O88954]	protein_coding	-0.771423	0.0184589	-0.771423	0.0184589
ENSRNOG00000033667	Lmbr1l	limb region 1-like homolog [Source:RefSeq peptide;Acc:NP_001013972]	protein_coding
ENSRNOG00000033803	RPL37	60S ribosomal protein L37 [Source:UniProtKB/Swiss-Prot;Acc:P61928]	protein_coding
ENSRNOG00000033843	RGD1562953	60S ribosomal protein L7a [Source:RefSeq peptide;Acc:NP_001107863]	protein_coding					0.711948	0.0172138
ENSRNOG00000033844	Bex1	Protein BEX1 [Source:UniProtKB/Swiss-Prot;Acc:Q3MKQ2]	protein_coding	0.565311	0.0374041	0.565311	0.0374041
ENSRNOG00000033863	RGD1560470	Protein RGD1560470 [Source:UniProtKB/TrEMBL;Acc:D3ZTF0]	protein_coding
ENSRNOG00000033913			processed_pseudogene
ENSRNOG00000033932			Mt_tRNA					0.915608	0.0141353
ENSRNOG00000034005	Celsr3	Cadherin EGF LAG seven-pass G-type receptor 3 [Source:UniProtKB/Swiss-Prot;Acc:O88278]	protein_coding
ENSRNOG00000034016	Ube2d4	Ubiquitin-conjugating enzyme E2 D2B [Source:UniProtKB/Swiss-Prot;Acc:P70711]	protein_coding			-1.64021	9.93035e-05
ENSRNOG00000034037	Zfp426l	zinc finger protein 426-like [Source:RefSeq peptide;Acc:NP_001128490]	protein_coding
ENSRNOG00000034161		Cytochrome c oxidase subunit 6B1; Protein LOC681754 [Source:UniProtKB/TrEMBL;Acc:D3ZD09]	protein_coding
ENSRNOG00000034180	RPL37	60S ribosomal protein L37 [Source:UniProtKB/Swiss-Prot;Acc:P61928]	protein_coding
ENSRNOG00000034182	NDUFB4	Protein LOC100361934 [Source:UniProtKB/TrEMBL;Acc:F1M7T1]	protein_coding			0.665564	0.0195257
ENSRNOG00000034198	Wbp5	WW domain-binding protein 5 [Source:RefSeq peptide;Acc:NP_001120974]	protein_coding
ENSRNOG00000034272	Pias1	E3 SUMO-protein ligase PIAS1 [Source:RefSeq peptide;Acc:NP_001100299]	protein_coding	0.490001	0.0163548	0.490001	0.0163548
ENSRNOG00000035409	rno-mir-3068	rno-mir-3068 [Source:miRBase;Acc:MI0021534]	miRNA			-0.930144	0.00434788
ENSRNOG00000036604	Ifit2	interferon-induced protein with tetratricopeptide repeats 2 [Source:RefSeq peptide;Acc:NP_001019924]	protein_coding			1.07297	0.0133701
ENSRNOG00000036678	Aspscr1	alveolar soft part sarcoma chromosome region, candidate 1 (human) [Source:MGI Symbol;Acc:MGI:1916188]	protein_coding	-0.678886	0.0495152	-0.678886	0.0495152
ENSRNOG00000036696	Hgs	Hepatocyte growth factor-regulated tyrosine kinase substrate [Source:UniProtKB/Swiss-Prot;Acc:Q9JJ50]	protein_coding
ENSRNOG00000036697	Mafg	Transcription factor MafG [Source:UniProtKB/Swiss-Prot;Acc:Q76MX4]	protein_coding
ENSRNOG00000036701	Actg1	Actin, cytoplasmic 2 Actin, cytoplasmic 2, N-terminally processed [Source:UniProtKB/Swiss-Prot;Acc:P63259]	protein_coding
ENSRNOG00000036827	Ppp1r1a	Protein phosphatase 1 regulatory subunit 1A [Source:UniProtKB/Swiss-Prot;Acc:P19103]	protein_coding
ENSRNOG00000036869	Tmem88b	transmembrane protein 88B [Source:RefSeq peptide;Acc:NP_001102896]	protein_coding
ENSRNOG00000036894	Cisd3	CDGSH iron sulfur domain-containing protein 3, mitochondrial [Source:RefSeq peptide;Acc:NP_001099305]	protein_coding					0.692893	0.031184
ENSRNOG00000036921	TMSB10		protein_coding			0.898178	0.0252041
ENSRNOG00000037239	Flna	filamin-A [Source:RefSeq peptide;Acc:NP_001128071]	protein_coding
ENSRNOG00000037264	Hcfc1	host cell factor 1 [Source:RefSeq peptide;Acc:NP_001132979]	protein_coding					-0.64264	0.0132812
ENSRNOG00000037274	L1cam	neural cell adhesion molecule L1 precursor [Source:RefSeq peptide;Acc:NP_059041]	protein_coding					-0.577085	0.023682
ENSRNOG00000037402	Myeov2	uncharacterized protein LOC681389 [Source:RefSeq peptide;Acc:NP_001102514]	protein_coding
ENSRNOG00000037462	Eml6		protein_coding					-0.711726	0.0257548
ENSRNOG00000037607	RPLP2		protein_coding			0.974518	0.00115938
ENSRNOG00000037640			protein_coding
ENSRNOG00000037738	8430410A17Rik	RIKEN cDNA 8430410A17 gene [Source:MGI Symbol;Acc:MGI:1914053]	protein_coding
ENSRNOG00000037850	Marc2	MOSC domain-containing protein 2, mitochondrial precursor [Source:RefSeq peptide;Acc:NP_599237]	protein_coding	0.88306	0.0157997			0.782543	0.019143
ENSRNOG00000037909	Ppm1f	Protein phosphatase 1F [Source:UniProtKB/Swiss-Prot;Acc:Q9WVR7]	protein_coding	0.698576	0.0455815	0.698576	0.0455815
ENSRNOG00000037951	Nhsl2	Protein Nhsl2 [Source:UniProtKB/TrEMBL;Acc:D4A4H2]	protein_coding	-0.693368	0.0381756
ENSRNOG00000038045	Rpl34	ribosomal protein L34 [Source:MGI Symbol;Acc:MGI:1915686]	protein_coding
ENSRNOG00000038047	MT1	Metallothionein-1 [Source:UniProtKB/Swiss-Prot;Acc:P02803]	protein_coding	2.86093	1.1722e-11			2.34118	4.28794e-09
ENSRNOG00000038074		Uncharacterized protein [Source:UniProtKB/TrEMBL;Acc:D4A4D5]	protein_coding
ENSRNOG00000038150	RGD1560394	uncharacterized protein LOC289728 precursor [Source:RefSeq peptide;Acc:NP_001099484]	protein_coding
ENSRNOG00000038218	Ndufc1	Protein Ndufc1; RCG49984, isoform CRA_a [Source:UniProtKB/TrEMBL;Acc:D3ZS75]	protein_coding					0.949031	0.000738409
ENSRNOG00000038228	Serp2	stress-associated endoplasmic reticulum protein 2 [Source:RefSeq peptide;Acc:NP_001102574]	protein_coding
ENSRNOG00000038297	Plekhd1	Pleckstrin homology domain-containing family D member 1 [Source:UniProtKB/Swiss-Prot;Acc:B1WBU8]	protein_coding
ENSRNOG00000038322			protein_coding					1.0919	0.0228767
ENSRNOG00000038328	Gjc2	Gap junction gamma-2 protein [Source:UniProtKB/Swiss-Prot;Acc:Q80XF7]	protein_coding
ENSRNOG00000038519			protein_coding			-1.1246	0.00193165
ENSRNOG00000038610	RGD1564688	Glyceraldehyde-3-phosphate dehydrogenase [Source:UniProtKB/TrEMBL;Acc:E9PTN6]	protein_coding			-0.568832	0.0208747
ENSRNOG00000038864			protein_coding
ENSRNOG00000038902	RGD1565641	uncharacterized protein LOC499567 [Source:RefSeq peptide;Acc:NP_001102649]	protein_coding	0.803132	0.0299923	0.803132	0.0299923
ENSRNOG00000038951	Cox17	COX17 homolog, cytochrome c oxidase assembly protein [Source:RefSeq peptide;Acc:NP_445992]	protein_coding
ENSRNOG00000039249		Uncharacterized protein [Source:UniProtKB/TrEMBL;Acc:D4ABZ9]	protein_coding
ENSRNOG00000039297	Mrpl52	39S ribosomal protein L52, mitochondrial [Source:RefSeq peptide;Acc:NP_001101845]	protein_coding
ENSRNOG00000039454	Pcdhgb7	protocadherin gamma-B7 precursor [Source:RefSeq peptide;Acc:NP_001012215]	protein_coding					0.667374	0.0245726
ENSRNOG00000039850	Pigp	phosphatidylinositol N-acetylglucosaminyltransferase subunit P [Source:RefSeq peptide;Acc:NP_001093228]	protein_coding					0.83555	0.0126606
ENSRNOG00000040005	Ndufa1	NADH dehydrogenase [Source:RefSeq peptide;Acc:NP_001102283]	protein_coding
ENSRNOG00000040110	Foxn2	Protein RGD1562291 [Source:UniProtKB/TrEMBL;Acc:F1LZM0]	protein_coding
ENSRNOG00000040145	Abracl	uncharacterized protein LOC685045 [Source:RefSeq peptide;Acc:NP_001093117]	protein_coding
ENSRNOG00000042123	RGD1560884	uncharacterized protein LOC502957 [Source:RefSeq peptide;Acc:NP_001128113]	protein_coding			0.825945	0.00327304
ENSRNOG00000042249			protein_coding
ENSRNOG00000042253	Ecd	ecdysoneless homolog (Drosophila) [Source:MGI Symbol;Acc:MGI:1917851]	protein_coding					-0.825769	0.0219251
ENSRNOG00000042335			protein_coding
ENSRNOG00000042406	Ntan1	protein N-terminal asparagine amidohydrolase [Source:RefSeq peptide;Acc:NP_001020295]	protein_coding			0.545647	0.0145304
ENSRNOG00000042499	Tmsb10	Thymosin beta-10 [Source:UniProtKB/Swiss-Prot;Acc:P63312]	protein_coding
ENSRNOG00000042560	Bag4	BAG family molecular chaperone regulator 4 [Source:RefSeq peptide;Acc:NP_001020301]	protein_coding	0.497829	0.0218544	0.497829	0.0218544
ENSRNOG00000042653	1810043H04Rik	RIKEN cDNA 1810043H04 gene [Source:MGI Symbol;Acc:MGI:1913676]	protein_coding			0.998537	0.000579468
ENSRNOG00000042689	Tma7	coiled-coil domain-containing protein 72 [Source:RefSeq peptide;Acc:NP_001119520]	protein_coding
ENSRNOG00000042720	Mrpl28	Protein Mrpl28; Similar to 39S ribosomal protein L28, mitochondrial (L28mt) (MRP-L28) [Source:UniProtKB/TrEMBL;Acc:D3ZJY1]	protein_coding
ENSRNOG00000042731	Slc25a18	Mitochondrial glutamate carrier 2 [Source:UniProtKB/Swiss-Prot;Acc:Q505J6]	protein_coding
ENSRNOG00000042869		Uncharacterized protein [Source:UniProtKB/TrEMBL;Acc:D4A786]	protein_coding
ENSRNOG00000042940			pseudogene	0.812136	0.0297117	0.812136	0.0297117
ENSRNOG00000042960	Rgcc	Regulator of cell cycle RGCC [Source:UniProtKB/Swiss-Prot;Acc:Q9Z2P4]	protein_coding
ENSRNOG00000042978	Ncald	Neurocalcin-delta [Source:UniProtKB/Swiss-Prot;Acc:Q5PQN0]	protein_coding
ENSRNOG00000043059	Aplf	aprataxin and PNK-like factor [Source:RefSeq peptide;Acc:NP_001166853]	protein_coding			0.914863	0.025463
ENSRNOG00000043098	Mt2A	Metallothionein-2 [Source:UniProtKB/Swiss-Prot;Acc:P04355]	protein_coding
ENSRNOG00000043114	Tomm7	translocase of outer mitochondrial membrane 7 homolog [Source:RefSeq peptide;Acc:NP_001128646]	protein_coding
ENSRNOG00000043128	Armcx4	armadillo repeat containing, X-linked 4 [Source:MGI Symbol;Acc:MGI:2147887]	protein_coding					-0.657963	0.00771964
ENSRNOG00000043201	Adck3	Chaperone activity of bc1 complex-like, mitochondrial [Source:UniProtKB/Swiss-Prot;Acc:Q5BJQ0]	protein_coding	-0.804508	0.00400269	-0.804508	0.00400269
ENSRNOG00000043328	Chmp2a	charged multivesicular body protein 2a [Source:RefSeq peptide;Acc:NP_001102376]	protein_coding
ENSRNOG00000043350	Cap2	Adenylyl cyclase-associated protein 2 [Source:UniProtKB/Swiss-Prot;Acc:P52481]	protein_coding			0.389369	0.0493405
ENSRNOG00000043377	Fdps	farnesyl pyrophosphate synthase [Source:RefSeq peptide;Acc:NP_114028]	protein_coding
ENSRNOG00000043387	Cpe	carboxypeptidase E [Source:MGI Symbol;Acc:MGI:101932]	protein_coding	0.420162	0.0296062	0.420162	0.0296062
ENSRNOG00000043465	Arc	Activity-regulated cytoskeleton-associated protein [Source:UniProtKB/Swiss-Prot;Acc:Q63053]	protein_coding
ENSRNOG00000044615	Mir1949	rno-mir-1949 [Source:miRBase;Acc:MI0015441]	miRNA	-0.942676	0.0305041	-0.942676	0.0305041
ENSRNOG00000045015	rno-mir-1843	rno-mir-1843 [Source:miRBase;Acc:MI0021535]	miRNA			-2.11711	1.4787e-05
ENSRNOG00000045589			miRNA
ENSRNOG00000045651	Anp32a	acidic leucine-rich nuclear phosphoprotein 32 family member A [Source:RefSeq peptide;Acc:NP_037035]	protein_coding	0.63193	0.00138886	0.63193	0.00138886
ENSRNOG00000045699			protein_coding
ENSRNOG00000045728			protein_coding	0.573628	0.0370784	0.573628	0.0370784
ENSRNOG00000045731			processed_pseudogene			0.653626	0.00656295
ENSRNOG00000045747	Capns1	Calpain small subunit 1 [Source:UniProtKB/Swiss-Prot;Acc:Q64537]	protein_coding					-0.870927	0.00664099
ENSRNOG00000045752	Rrm1	ribonucleotide reductase M1 [Source:RefSeq peptide;Acc:NP_001013254]	protein_coding
ENSRNOG00000045753			protein_coding
ENSRNOG00000045851			miRNA
ENSRNOG00000045885	RPS17		protein_coding
ENSRNOG00000045890			pseudogene			1.8223	0.000177453
ENSRNOG00000045989		globin, alpha [Source:RefSeq peptide;Acc:NP_001013875]	protein_coding
ENSRNOG00000046021	Pcsk1n	PEN-20; Proprotein convertase subtilisin/kexin type 1 inhibitor [Source:UniProtKB/TrEMBL;Acc:G3V6X7]	protein_coding
ENSRNOG00000046081			miRNA			1.05726	0.00037857
ENSRNOG00000046154			protein_coding					-1.08768	0.00395695
ENSRNOG00000046170			protein_coding	-0.96999	0.0202619	-0.96999	0.0202619
ENSRNOG00000046179			miRNA
ENSRNOG00000046186			pseudogene	-0.860116	0.0426744	-0.860116	0.0426744
ENSRNOG00000046190			miRNA					0.908896	0.00782864
ENSRNOG00000046254	Emr1	EGF-like module-containing mucin-like hormone receptor-like 1 [Source:UniProtKB/Swiss-Prot;Acc:Q5Y4N8]	protein_coding	0.608501	0.0379203	0.608501	0.0379203
ENSRNOG00000046313			pseudogene
ENSRNOG00000046349		Protein LOC100364176 [Source:UniProtKB/TrEMBL;Acc:D3ZPN7]	protein_coding					0.81889	0.00850759
ENSRNOG00000046360	Dact3	dapper homolog 3 [Source:RefSeq peptide;Acc:NP_001178876]	protein_coding
ENSRNOG00000046363			miRNA	-1.15581	0.00190374	-1.15581	0.00190374
ENSRNOG00000046381			protein_coding	0.595456	0.00449507	0.595456	0.00449507
ENSRNOG00000046390		Protein LOC679974 [Source:UniProtKB/TrEMBL;Acc:D3ZCE6]	protein_coding			0.600739	0.0299923
ENSRNOG00000046391		Protein Srp54a [Source:UniProtKB/TrEMBL;Acc:D3ZIM7]	protein_coding					0.735514	0.0140294
ENSRNOG00000046393	FAU	Ubiquitin-like protein FUBI [Source:UniProtKB/Swiss-Prot;Acc:Q05474]	protein_coding					0.540269	0.0286051
ENSRNOG00000046449			protein_coding
ENSRNOG00000046452	Fcgr2b	Low affinity immunoglobulin gamma Fc region receptor II [Source:UniProtKB/Swiss-Prot;Acc:Q63203]	protein_coding			0.834983	0.015585
ENSRNOG00000046506			processed_pseudogene					-1.01774	0.000991529
ENSRNOG00000046585			protein_coding
ENSRNOG00000046600			protein_coding			1.18641	0.000289313
ENSRNOG00000046615			miRNA			-1.08246	0.00075547
ENSRNOG00000046636	HIST1H4B		protein_coding
ENSRNOG00000046682			processed_pseudogene			0.848752	0.00181468
ENSRNOG00000046698	Gps1	COP9 signalosome complex subunit 1 isoform 2 [Source:RefSeq peptide;Acc:NP_001257868]	protein_coding	-0.4524	0.0210567	-0.4524	0.0210567
ENSRNOG00000046705	Snx3	sorting nexin-3 [Source:RefSeq peptide;Acc:NP_001037748]	protein_coding
ENSRNOG00000046707			miRNA
ENSRNOG00000046731	Cacna1a	voltage-dependent P/Q-type calcium channel subunit alpha-1A [Source:RefSeq peptide;Acc:NP_037050]	protein_coding			-0.615668	0.00286975
ENSRNOG00000046793		Protein LOC100362458 [Source:UniProtKB/TrEMBL;Acc:B2RYE6]	protein_coding
ENSRNOG00000046828			protein_coding			1.20638	0.0004533
ENSRNOG00000046832			protein_coding			0.5454	0.0476634
ENSRNOG00000046834	C3	complement C3 precursor [Source:RefSeq peptide;Acc:NP_058690]	protein_coding			0.998696	0.000101215
ENSRNOG00000046857	Osbpl1a	oxysterol-binding protein-related protein 1 [Source:RefSeq peptide;Acc:NP_742020]	protein_coding
ENSRNOG00000046880			miRNA
ENSRNOG00000046883	D17Wsu104e	DNA segment, Chr 17, Wayne State University 104, expressed [Source:MGI Symbol;Acc:MGI:2156020]	protein_coding					0.767864	0.025986
ENSRNOG00000046891	Hk1	hexokinase 1 [Source:MGI Symbol;Acc:MGI:96103]	protein_coding			0.47346	0.0211557
ENSRNOG00000046947	Ak5	uncharacterized protein LOC365985 [Source:RefSeq peptide;Acc:NP_001102421]	protein_coding					-0.605333	0.0348224
ENSRNOG00000047002	Fstl5	follistatin-related protein 5 precursor [Source:RefSeq peptide;Acc:NP_001258124]	protein_coding
ENSRNOG00000047028	Mmp24	matrix metalloproteinase-24 precursor [Source:RefSeq peptide;Acc:NP_113945]	protein_coding
ENSRNOG00000047111		Nol6 protein; Uncharacterized protein [Source:UniProtKB/TrEMBL;Acc:B0BNB6]	protein_coding
ENSRNOG00000047167			miRNA	-0.779377	0.0247784	-0.779377	0.0247784
ENSRNOG00000047222	Ipo8	importin 8 [Source:MGI Symbol;Acc:MGI:2444611]	protein_coding
ENSRNOG00000047225			protein_coding
ENSRNOG00000047236	Pde4d	phosphodiesterase 4D, cAMP specific [Source:MGI Symbol;Acc:MGI:99555]	protein_coding
ENSRNOG00000047261	Mapre2		protein_coding					0.531145	0.0495984
ENSRNOG00000047276			protein_coding
ENSRNOG00000047280	Cttn	Cortactin; Cortactin, isoform CRA_e; Protein Cttn [Source:UniProtKB/TrEMBL;Acc:Q66HL2]	protein_coding
ENSRNOG00000047296			protein_coding
ENSRNOG00000047309	2700089E24Rik	RIKEN cDNA 2700089E24 gene [Source:MGI Symbol;Acc:MGI:1914379]	protein_coding
ENSRNOG00000047321	Hba2	Hemoglobin subunit alpha-1/2 [Source:UniProtKB/Swiss-Prot;Acc:P01946]	protein_coding
ENSRNOG00000047348			protein_coding	-0.564783	0.0353649	-0.564783	0.0353649
ENSRNOG00000047351			miRNA
ENSRNOG00000047365	FAU	Ubiquitin-like protein FUBI [Source:UniProtKB/Swiss-Prot;Acc:Q05474]	protein_coding
ENSRNOG00000047374	Gnas	GNAS isoform GNASL [Source:RefSeq peptide;Acc:NP_062005]	protein_coding
ENSRNOG00000047378			processed_pseudogene
ENSRNOG00000047386	Smg1	SMG1 homolog, phosphatidylinositol 3-kinase-related kinase (C. elegans) [Source:MGI Symbol;Acc:MGI:1919742]	protein_coding			-0.583919	0.0306785
ENSRNOG00000047450	Lmo3	LIM domain only 3 [Source:MGI Symbol;Acc:MGI:102810]	protein_coding	0.400691	0.0423142	0.400691	0.0423142
ENSRNOG00000047475			miRNA			1.04405	0.00056759
ENSRNOG00000047491	Tro	trophinin [Source:MGI Symbol;Acc:MGI:1928994]	protein_coding
ENSRNOG00000047504			protein_coding
ENSRNOG00000047525	Zcchc18	zinc finger, CCHC domain containing 18 [Source:MGI Symbol;Acc:MGI:1914245]	protein_coding			-0.45804	0.0128899
ENSRNOG00000047574	Nrxn3	neurexin-3-alpha precursor [Source:RefSeq peptide;Acc:NP_446269]	protein_coding
ENSRNOG00000047625	Atg4d	autophagy-related 4D [Source:RefSeq peptide;Acc:NP_001094483]	protein_coding					-0.681557	0.0283244
ENSRNOG00000047657			protein_coding			1.09189	0.00483802
ENSRNOG00000047683	BRMS1		protein_coding					0.806737	0.0245102
ENSRNOG00000047706		MHC class I antigen [Source:UniProtKB/TrEMBL;Acc:Q9XS16]	protein_coding			0.631134	0.0262434
ENSRNOG00000047768	Lamb2	laminin subunit beta-2 precursor [Source:RefSeq peptide;Acc:NP_037106]	protein_coding			0.627001	0.0273888
ENSRNOG00000047853	Deb1	differentially expressed in B16F10 1 [Source:MGI Symbol;Acc:MGI:1349474]	protein_coding					0.598938	0.00808068
ENSRNOG00000047874	Th1l	TH1-like homolog (Drosophila) [Source:MGI Symbol;Acc:MGI:1926424]	protein_coding
ENSRNOG00000047931	Tmsb4x	Thymosin beta-4 Hematopoietic system regulatory peptide [Source:UniProtKB/Swiss-Prot;Acc:P62329]	protein_coding
ENSRNOG00000047991			miRNA	-0.734836	0.000735003	-0.734836	0.000735003
ENSRNOG00000048012			miRNA			1.04783	0.000453146
ENSRNOG00000048043	F2r	proteinase-activated receptor 1 precursor [Source:RefSeq peptide;Acc:NP_037082]	protein_coding
ENSRNOG00000048055			miRNA			1.06234	0.000476296
ENSRNOG00000048109			protein_coding					0.553521	0.036254
ENSRNOG00000048137			processed_pseudogene	0.706874	0.0028588	0.706874	0.0028588
ENSRNOG00000048154			miRNA
ENSRNOG00000048171			protein_coding					1.12468	0.00344703
ENSRNOG00000048174	Uqcrq	Cytochrome b-c1 complex subunit 8 [Source:UniProtKB/Swiss-Prot;Acc:Q7TQ16]	protein_coding
ENSRNOG00000048184			protein_coding			1.1887	0.000270391
ENSRNOG00000048194	Capns1	Calpain small subunit 1 [Source:UniProtKB/Swiss-Prot;Acc:Q64537]	protein_coding					-0.894282	0.00287582
ENSRNOG00000048211			miRNA			0.990878	0.000823202
ENSRNOG00000048226	Hmgn1	high-mobility group nucleosome binding domain 1 [Source:RefSeq peptide;Acc:NP_001013202]	protein_coding
ENSRNOG00000048260			miRNA
ENSRNOG00000048264	Hist1h1d	histone cluster 1, H1d [Source:MGI Symbol;Acc:MGI:107502]	protein_coding					0.711563	0.0341296
ENSRNOG00000048273	Apod	apolipoprotein D precursor [Source:RefSeq peptide;Acc:NP_036909]	protein_coding
ENSRNOG00000048288	Taf12	TAF12 RNA polymerase II, TATA box binding protein (TBP)-associated factor [Source:RefSeq peptide;Acc:NP_001108508]	protein_coding	0.82483	0.0287883	0.82483	0.0287883
ENSRNOG00000048297	Qk	Protein Qk [Source:UniProtKB/TrEMBL;Acc:F1LMH5]	protein_coding			0.419601	0.0259845
ENSRNOG00000048356	RGD1308750		protein_coding	0.736227	0.0033904	0.736227	0.0033904
ENSRNOG00000048426			protein_coding
ENSRNOG00000048433	Tshz2	teashirt zinc finger family member 2 [Source:MGI Symbol;Acc:MGI:2153084]	protein_coding
ENSRNOG00000048456	RPL8		protein_coding
ENSRNOG00000048523	RPL8		protein_coding
ENSRNOG00000048531			miRNA
ENSRNOG00000048564	Rps12	ribosomal protein S12 [Source:MGI Symbol;Acc:MGI:98105]	protein_coding
ENSRNOG00000048595			miRNA			1.06548	0.000365863
ENSRNOG00000048698			protein_coding
ENSRNOG00000048701	RPL38	60S ribosomal protein L38 [Source:UniProtKB/Swiss-Prot;Acc:P63174]	protein_coding
ENSRNOG00000048730			miRNA
ENSRNOG00000048789			processed_pseudogene	0.619794	0.00987824	0.619794	0.00987824
ENSRNOG00000048812	Gpx1	glutathione peroxidase 1 [Source:RefSeq peptide;Acc:NP_110453]	protein_coding					0.785339	0.00784744
ENSRNOG00000048862	Mrps36	28S ribosomal protein S36, mitochondrial [Source:RefSeq peptide;Acc:NP_001178534]	protein_coding
ENSRNOG00000048872			miRNA			1.05144	0.000408358
ENSRNOG00000048877			protein_coding					-0.876065	0.0315523
ENSRNOG00000048912			miRNA			-1.10038	7.15567e-06
ENSRNOG00000048927		Protein LOC100361180 [Source:UniProtKB/TrEMBL;Acc:D3ZHU9]	protein_coding			-0.96504	0.000308952
ENSRNOG00000048931			miRNA			-0.915221	0.0172587
ENSRNOG00000048958		Protein LOC100360654 [Source:UniProtKB/TrEMBL;Acc:D4A7Z2]	protein_coding
ENSRNOG00000048961	Bhlhe41		protein_coding			0.765402	0.0165745
ENSRNOG00000048981	Ahsa1	AHA1, activator of heat shock protein ATPase 1 [Source:MGI Symbol;Acc:MGI:2387603]	protein_coding			0.728118	0.0019457
ENSRNOG00000048994			miRNA
ENSRNOG00000049020	Tceal3	Protein LOC679974 [Source:UniProtKB/TrEMBL;Acc:D3ZCE6]	protein_coding			0.516796	0.0129445
ENSRNOG00000049060			miRNA
ENSRNOG00000049066	Mrfap1	MORF4 family-associated protein 1 [Source:UniProtKB/Swiss-Prot;Acc:Q5M820]	protein_coding
ENSRNOG00000049067	Igip		protein_coding
ENSRNOG00000049075	Fabp5	Fatty acid-binding protein, epidermal [Source:UniProtKB/Swiss-Prot;Acc:P55053]	protein_coding	0.840693	0.0140542	0.840693	0.0140542
ENSRNOG00000049121	Bysl	bystin [Source:RefSeq peptide;Acc:NP_872615]	protein_coding					1.53483	0.00102673
ENSRNOG00000049138			protein_coding
ENSRNOG00000049221	Kdm4b	lysine-specific demethylase 4B [Source:RefSeq peptide;Acc:NP_001037701]	protein_coding
ENSRNOG00000049232	Tcf7l2	transcription factor 7-like 2 [Source:RefSeq peptide;Acc:NP_001177981]	protein_coding
ENSRNOG00000049336	Lime1	lck-interacting transmembrane adapter 1 precursor [Source:RefSeq peptide;Acc:NP_001102084]	protein_coding	-0.900764	0.0028353			-0.674436	0.0359672
ENSRNOG00000049350			miRNA
ENSRNOG00000049378	Dennd5b	DENN/MADD domain containing 5B [Source:MGI Symbol;Acc:MGI:2444273]	protein_coding	-0.470143	0.0253226	-0.470143	0.0253226
ENSRNOG00000049394		Protein LOC679739; RCG41951, isoform CRA_a [Source:UniProtKB/TrEMBL;Acc:D3ZCZ9]	protein_coding
ENSRNOG00000049442	RPS28		protein_coding					2.2512	1.84918e-10
ENSRNOG00000049452			protein_coding
ENSRNOG00000049456	Slc35f3	solute carrier family 35, member F3 [Source:MGI Symbol;Acc:MGI:2444426]	protein_coding					-0.982466	0.0347837
ENSRNOG00000049497	Eif6	Eukaryotic translation initiation factor 6 [Source:UniProtKB/Swiss-Prot;Acc:Q3KRD8]	protein_coding			0.867221	0.010578
ENSRNOG00000049575	Atn1	Atrophin 1; Atrophin-1 [Source:UniProtKB/TrEMBL;Acc:G3V7W3]	protein_coding	-0.825295	0.022127	-0.825295	0.022127
ENSRNOG00000049677			protein_coding	1.03059	0.00665661	1.03059	0.00665661
ENSRNOG00000049681	Mapre2	microtubule-associated protein RP/EB family member 2 [Source:RefSeq peptide;Acc:NP_001094470]	protein_coding
ENSRNOG00000049693	Cbr1	Carbonyl reductase [NADPH] 1 [Source:UniProtKB/Swiss-Prot;Acc:P47727]	protein_coding
ENSRNOG00000049736			protein_coding	0.630058	0.0480043	0.630058	0.0480043
ENSRNOG00000049758	Tbc1d16		protein_coding	-1.00855	0.0228078
ENSRNOG00000049809			protein_coding	0.43046	0.039809	0.43046	0.039809
ENSRNOG00000049937	Pdxk	pyridoxal kinase [Source:RefSeq peptide;Acc:NP_113957]	protein_coding	-0.660736	0.0185628	-0.660736	0.0185628
ENSRNOG00000049939			protein_coding			0.537561	0.0150191
ENSRNOG00000049945			miRNA
ENSRNOG00000049949	Hapln4	hyaluronan and proteoglycan link protein 4 precursor [Source:RefSeq peptide;Acc:NP_001101868]	protein_coding
ENSRNOG00000049957	Ddx17	DEAD (Asp-Glu-Ala-Asp) box polypeptide 17 [Source:RefSeq peptide;Acc:NP_001015018]	protein_coding
ENSRNOG00000049997	Ppp4r4	serine/threonine-protein phosphatase 4 regulatory subunit 4 [Source:RefSeq peptide;Acc:NP_001128104]	protein_coding					-0.625954	0.0455128
ENSRNOG00000050078	Cd34	hematopoietic progenitor cell antigen CD34 precursor [Source:RefSeq peptide;Acc:NP_001100672]	protein_coding
ENSRNOG00000050090	Slc6a17	Sodium-dependent neutral amino acid transporter SLC6A17 [Source:UniProtKB/Swiss-Prot;Acc:P31662]	protein_coding	-0.545197	0.00864549	-0.545197	0.00864549
ENSRNOG00000050131			protein_coding	0.898493	0.000789764			0.815796	0.00771964
ENSRNOG00000050136			processed_pseudogene
ENSRNOG00000050156			miRNA
ENSRNOG00000050169	Pet100	uncharacterized protein LOC688786 [Source:RefSeq peptide;Acc:NP_001182174]	protein_coding
ENSRNOG00000050214	Amt	aminomethyltransferase, mitochondrial [Source:RefSeq peptide;Acc:NP_001014026]	protein_coding
ENSRNOG00000050224	Stambpl1	STAM binding protein like 1 [Source:MGI Symbol;Acc:MGI:1923880]	protein_coding	0.603716	0.0172426			0.598101	0.0347176
ENSRNOG00000050275			protein_coding
ENSRNOG00000050318	Fsd1	fibronectin type III and SPRY domain-containing protein 1 [Source:RefSeq peptide;Acc:NP_001100388]	protein_coding					0.844026	0.00528632
ENSRNOG00000050434			miRNA			1.04635	0.000416466
ENSRNOG00000050451			miRNA					0.956184	0.000316664
ENSRNOG00000050452			miRNA
ENSRNOG00000050462			miRNA
ENSRNOG00000050483	Pradc1	protease-associated domain containing 1 [Source:MGI Symbol;Acc:MGI:1920577]	protein_coding	-0.797826	0.040874	-0.797826	0.040874
ENSRNOG00000050507	Hapln4	hyaluronan and proteoglycan link protein 4 precursor [Source:RefSeq peptide;Acc:NP_001101868]	protein_coding
ENSRNOG00000050510	Rab1b	ras-related protein Rab-1B [Source:RefSeq peptide;Acc:NP_001103449]	protein_coding	0.526257	0.0271309	0.526257	0.0271309
ENSRNOG00000050514			protein_coding
ENSRNOG00000050534	Gcnt1	beta-1,3-galactosyl-O-glycosyl-glycoprotein beta-1,6-N-acetylglucosaminyltransferase [Source:RefSeq peptide;Acc:NP_071612]	protein_coding
ENSRNOG00000050538			miRNA
ENSRNOG00000050540			miRNA			-0.732488	0.00225252
ENSRNOG00000050545			miRNA
ENSRNOG00000050578	Rheb	GTP-binding protein Rheb [Source:UniProtKB/Swiss-Prot;Acc:Q62639]	protein_coding
ENSRNOG00000050585	Pgam1	Phosphoglycerate mutase 1 [Source:UniProtKB/Swiss-Prot;Acc:P25113]	protein_coding					0.516093	0.0427033
ENSRNOG00000050614	Rn28s		miRNA
ENSRNOG00000050630	RGD1565368	Uncharacterized protein [Source:UniProtKB/TrEMBL;Acc:E9PTV9]	protein_coding	-0.458681	0.0185465	-0.458681	0.0185465
ENSRNOG00000050636	Arhgef10l	Rho guanine nucleotide exchange factor (GEF) 10-like [Source:MGI Symbol;Acc:MGI:1920004]	protein_coding
ENSRNOG00000050639	Nwd1	NACHT and WD repeat domain containing 1 [Source:MGI Symbol;Acc:MGI:2442268]	protein_coding
ENSRNOG00000050692			pseudogene
ENSRNOG00000050748	Dpp9		protein_coding	-0.622056	0.00970293	-0.622056	0.00970293
ENSRNOG00000050752			miRNA
ENSRNOG00000050758			processed_pseudogene			0.809092	0.000950183
ENSRNOG00000050759			processed_pseudogene	0.697281	0.00814749	0.697281	0.00814749
ENSRNOG00000050765			miRNA
ENSRNOG00000050841	Ache	acetylcholinesterase [Source:MGI Symbol;Acc:MGI:87876]	protein_coding	-1.02642	0.00533542	-1.02642	0.00533542
ENSRNOG00000050843	Mut	Protein LOC100361295; RCG43751 [Source:UniProtKB/TrEMBL;Acc:D3ZKG1]	protein_coding
ENSRNOG00000050849	Leprot	Leptin receptor gene-related protein [Source:UniProtKB/Swiss-Prot;Acc:Q9JLS8]	protein_coding			0.486517	0.0472214
ENSRNOG00000050855			protein_coding					-0.703558	0.0368725
ENSRNOG00000050899			pseudogene
ENSRNOG00000050902			miRNA
ENSRNOG00000050933	HIST1H4B		protein_coding
ENSRNOG00000050963			miRNA			-1.08893	6.61434e-06
ENSRNOG00000050978	Hmgn1	high-mobility group nucleosome binding domain 1 [Source:RefSeq peptide;Acc:NP_001013202]	protein_coding			1.03319	0.00226225
ENSRNOG00000050989			processed_pseudogene	0.605544	0.00524058	0.605544	0.00524058
ENSRNOG00000050994	Cttn	cortactin isoform B [Source:RefSeq peptide;Acc:NP_068640]	protein_coding
