# Supplementary material for: Transcriptome analysis in calorie-restricted rats implicates epigenetic and post-translational mechanisms in neuroprotection and aging
Source: Genome Biol. 2015 Dec 22;16:285. doi: 10.1186/s13059-015-0847-2 (PMC4699360; doi:10.1186/s13059-015-0847-2)
Supplement: Additional file 8: Table S6. — The 137 longevity genes and the DAVID enrichments. (XLSX 48 kb) [file 13059_2015_847_MOESM8_ESM.xlsx]

## Sheet: true longevity genes
ENSRNOG00000007462	39692	septin-8 [Source:RefSeq peptide;Acc:NP_001100472]	protein_coding
ENSRNOG00000040145	Abracl	uncharacterized protein LOC685045 [Source:RefSeq peptide;Acc:NP_001093117]	protein_coding
ENSRNOG00000029133	Aes	Amino-terminal enhancer of split [Source:UniProtKB/Swiss-Prot;Acc:P63003]	protein_coding
ENSRNOG00000017965	Afg3l2	AFG3-like protein 2 [Source:RefSeq peptide;Acc:NP_001128336]	protein_coding
ENSRNOG00000017731	Agpat4	1-acyl-sn-glycerol-3-phosphate acyltransferase delta [Source:UniProtKB/Swiss-Prot;Acc:Q924S1]	protein_coding
ENSRNOG00000048981	Ahsa1	AHA1, activator of heat shock protein ATPase 1 [Source:MGI Symbol;Acc:MGI:2387603]	protein_coding
ENSRNOG00000010668	Anxa6	annexin A6 [Source:RefSeq peptide;Acc:NP_077070]	protein_coding
ENSRNOG00000001709	Ap2m1	AP-2 complex subunit mu [Source:UniProtKB/Swiss-Prot;Acc:P84092]	protein_coding
ENSRNOG00000023086	Arpp19	cAMP-regulated phosphoprotein 19 [Source:RefSeq peptide;Acc:NP_113848]	protein_coding
ENSRNOG00000020977	Arpp19	cAMP-regulated phosphoprotein 19 [Source:UniProtKB/Swiss-Prot;Acc:Q712U5]	protein_coding
ENSRNOG00000020202	Asrgl1	L-asparaginase [Source:UniProtKB/Swiss-Prot;Acc:Q8VI04]	protein_coding
ENSRNOG00000002934	Atp1b1	Sodium/potassium-transporting ATPase subunit beta-1 [Source:UniProtKB/Swiss-Prot;Acc:P07340]	protein_coding
ENSRNOG00000007392	Atp6v1f	V-type proton ATPase subunit F [Source:UniProtKB/Swiss-Prot;Acc:P50408]	protein_coding
ENSRNOG00000013300	Atpif1	ATPase inhibitor, mitochondrial [Source:UniProtKB/Swiss-Prot;Acc:Q03344]	protein_coding
ENSRNOG00000019832	Bbs1	Bardet-Biedl syndrome 1 protein [Source:RefSeq peptide;Acc:NP_001101039]	protein_coding
ENSRNOG00000048961	Bhlhe41		protein_coding
ENSRNOG00000018735	Cd74	H-2 class II histocompatibility antigen gamma chain [Source:UniProtKB/Swiss-Prot;Acc:P10247]	protein_coding
ENSRNOG00000004330	Chrdl1	chordin-like protein 1 [Source:RefSeq peptide;Acc:NP_955796]	protein_coding
ENSRNOG00000003958	Commd10	COMM domain-containing protein 10 [Source:RefSeq peptide;Acc:NP_001004276]	protein_coding
ENSRNOG00000021373	Cox14	Cytochrome c oxidase assembly protein COX14 [Source:UniProtKB/Swiss-Prot;Acc:Q5XFV8]	protein_coding
ENSRNOG00000017817	Cox4i1	Cytochrome c oxidase subunit 4 isoform 1, mitochondrial [Source:UniProtKB/Swiss-Prot;Acc:P10888]	protein_coding
ENSRNOG00000005931	Cpq	Carboxypeptidase Q [Source:UniProtKB/Swiss-Prot;Acc:Q6IRK9]	protein_coding
ENSRNOG00000005796	Ctnna1	catenin alpha-1 [Source:RefSeq peptide;Acc:NP_001007146]	protein_coding
ENSRNOG00000011984	Cxcl14	C-X-C motif chemokine 14 precursor [Source:RefSeq peptide;Acc:NP_001013155]	protein_coding
ENSRNOG00000021051	Cyth2	cytohesin-2 [Source:RefSeq peptide;Acc:NP_446363]	protein_coding
ENSRNOG00000013254	Dctn6	dynactin subunit 6 [Source:RefSeq peptide;Acc:NP_001099555]	protein_coding
ENSRNOG00000021232	Ddrgk1	DDRGK domain-containing protein 1 [Source:RefSeq peptide;Acc:NP_001099982]	protein_coding
ENSRNOG00000009166	Ddx24	ATP-dependent RNA helicase DDX24 [Source:RefSeq peptide;Acc:NP_954550]	protein_coding
ENSRNOG00000001520	Dlx1	homeobox protein DLX-1 [Source:RefSeq peptide;Acc:NP_001094001]	protein_coding
ENSRNOG00000013011	Dnajb4	dnaJ homolog subfamily B member 4 [Source:RefSeq peptide;Acc:NP_001013094]	protein_coding
ENSRNOG00000000379	Dnajc12	DnaJ homolog subfamily C member 12 [Source:UniProtKB/Swiss-Prot;Acc:Q925T0]	protein_coding
ENSRNOG00000031628	EEF1B2L	Ac2-067; Uncharacterized protein [Source:UniProtKB/TrEMBL;Acc:Q7TPK5]	protein_coding
ENSRNOG00000005053	Egln3	egl nine homolog 3 [Source:RefSeq peptide;Acc:NP_062244]	protein_coding
ENSRNOG00000049497	Eif6	Eukaryotic translation initiation factor 6 [Source:UniProtKB/Swiss-Prot;Acc:Q3KRD8]	protein_coding
ENSRNOG00000018631	Enkur	enkurin [Source:RefSeq peptide;Acc:NP_001099596]	protein_coding
ENSRNOG00000043377	Fdps	farnesyl pyrophosphate synthase [Source:RefSeq peptide;Acc:NP_114028]	protein_coding
ENSRNOG00000016385	Gabrd	Gamma-aminobutyric acid receptor subunit delta [Source:UniProtKB/Swiss-Prot;Acc:P18506]	protein_coding
ENSRNOG00000000007	Gad1	Glutamate decarboxylase 1 [Source:UniProtKB/Swiss-Prot;Acc:P18088]	protein_coding
ENSRNOG00000003011	Gadd45gip1	Growth arrest and DNA damage-inducible proteins-interacting protein 1 [Source:UniProtKB/Swiss-Prot;Acc:Q5XJW2]	protein_coding
ENSRNOG00000025810	Grcc10	uncharacterized protein LOC100362005 [Source:RefSeq peptide;Acc:NP_001185654]	protein_coding
ENSRNOG00000000368	Grik2	glutamate receptor, ionotropic kainate 2 precursor [Source:RefSeq peptide;Acc:NP_062182]	protein_coding
ENSRNOG00000029876	Gucy1a2	Guanylate cyclase soluble subunit alpha-2 [Source:UniProtKB/Swiss-Prot;Acc:Q9WVI4]	protein_coding
ENSRNOG00000018796	Herpud1	homocysteine-responsive endoplasmic reticulum-resident ubiquitin-like domain member 1 protein [Source:RefSeq peptide;Acc:NP_445975]	protein_coding
ENSRNOG00000019333	Hipk1	homeodomain interacting protein kinase 1 [Source:MGI Symbol;Acc:MGI:1314873]	protein_coding
ENSRNOG00000046891	Hk1	hexokinase 1 [Source:MGI Symbol;Acc:MGI:96103]	protein_coding
ENSRNOG00000005861	Hsd11b1	Corticosteroid 11-beta-dehydrogenase isozyme 1 [Source:UniProtKB/Swiss-Prot;Acc:P16232]	protein_coding
ENSRNOG00000036604	Ifit2	interferon-induced protein with tetratricopeptide repeats 2 [Source:RefSeq peptide;Acc:NP_001019924]	protein_coding
ENSRNOG00000015144	Ist1	IST1 homolog [Source:UniProtKB/Swiss-Prot;Acc:Q568Z6]	protein_coding
ENSRNOG00000001795	Itgb5	integrin, beta 5 precursor [Source:RefSeq peptide;Acc:NP_671480]	protein_coding
ENSRNOG00000011157	Jak1	tyrosine-protein kinase JAK1 [Source:RefSeq peptide;Acc:NP_445918]	protein_coding
ENSRNOG00000005544	Kansl1	KAT8 regulatory NSL complex subunit 1 [Source:MGI Symbol;Acc:MGI:1923969]	protein_coding
ENSRNOG00000013390	Kbtbd8	Kelch repeat and BTB domain-containing protein 8 [Source:UniProtKB/Swiss-Prot;Acc:B1H285]	protein_coding
ENSRNOG00000003813	Kcnk10	Potassium channel subfamily K member 10 [Source:UniProtKB/Swiss-Prot;Acc:Q9JIS4]	protein_coding
ENSRNOG00000004289	Kdm6a	lysine (K)-specific demethylase 6A [Source:MGI Symbol;Acc:MGI:1095419]	protein_coding
ENSRNOG00000011431	Mfhas1	malignant fibrous histiocytoma amplified sequence 1 [Source:RefSeq peptide;Acc:NP_001100786]	protein_coding
ENSRNOG00000015989	Mrpl32	39S ribosomal protein L32, mitochondrial precursor [Source:RefSeq peptide;Acc:NP_001099586]	protein_coding
ENSRNOG00000008279	Mrps15	28S ribosomal protein S15, mitochondrial [Source:UniProtKB/Swiss-Prot;Acc:Q5XI37]	protein_coding
ENSRNOG00000010748	Mtus1	Microtubule-associated tumor suppressor 1 homolog [Source:UniProtKB/Swiss-Prot;Acc:Q6IMY1]	protein_coding
ENSRNOG00000015781	Ndst3	bifunctional heparan sulfate N-deacetylase/N-sulfotransferase 3 [Source:RefSeq peptide;Acc:NP_001178645]	protein_coding
ENSRNOG00000017571	Ndufa2	NADH dehydrogenase [Source:RefSeq peptide;Acc:NP_001099623]	protein_coding
ENSRNOG00000005698	Ndufa5	NADH dehydrogenase [ubiquinone] 1 alpha subcomplex subunit 5 [Source:UniProtKB/Swiss-Prot;Acc:Q63362]	protein_coding
ENSRNOG00000034182	NDUFB4	Protein LOC100361934 [Source:UniProtKB/TrEMBL;Acc:F1M7T1]	protein_coding
ENSRNOG00000011949	Ndufb5	NADH dehydrogenase [Source:RefSeq peptide;Acc:NP_001099896]	protein_coding
ENSRNOG00000013916	Nefm	neurofilament medium polypeptide [Source:RefSeq peptide;Acc:NP_058725]	protein_coding
ENSRNOG00000004616	Npm1	Nucleophosmin [Source:UniProtKB/Swiss-Prot;Acc:P13084]	protein_coding
ENSRNOG00000020467	Nrep	Neuronal regeneration-related protein [Source:UniProtKB/Swiss-Prot;Acc:Q80Z34]	protein_coding
ENSRNOG00000003209	Pcp4l1	Purkinje cell protein 4-like protein 1 [Source:RefSeq peptide;Acc:NP_001119565]	protein_coding
ENSRNOG00000000990	Pdap1	28 kDa heat- and acid-stable phosphoprotein [Source:UniProtKB/Swiss-Prot;Acc:Q62785]	protein_coding
ENSRNOG00000017163	Pfkp	6-phosphofructokinase type C [Source:RefSeq peptide;Acc:NP_996729]	protein_coding
ENSRNOG00000012786	Pgrmc1	Membrane-associated progesterone receptor component 1 [Source:UniProtKB/Swiss-Prot;Acc:P70580]	protein_coding
ENSRNOG00000006004	Phc2	polyhomeotic-like 2 [Source:RefSeq peptide;Acc:NP_001013187]	protein_coding
ENSRNOG00000020140	Pigq	phosphatidylinositol N-acetylglucosaminyltransferase subunit Q [Source:RefSeq peptide;Acc:NP_001007608]	protein_coding
ENSRNOG00000018903	Pik3r1	phosphatidylinositol 3-kinase regulatory subunit alpha [Source:RefSeq peptide;Acc:NP_037137]	protein_coding
ENSRNOG00000033119	Plcb4	1-phosphatidylinositol 4,5-bisphosphate phosphodiesterase beta-4 [Source:RefSeq peptide;Acc:NP_077329]	protein_coding
ENSRNOG00000007763	Plod1	procollagen-lysine,2-oxoglutarate 5-dioxygenase 1 precursor [Source:RefSeq peptide;Acc:NP_446279]	protein_coding
ENSRNOG00000012722	Ppdpf	Pancreatic progenitor cell differentiation and proliferation factor [Source:UniProtKB/Swiss-Prot;Acc:Q5PR01]	protein_coding
ENSRNOG00000015450	Ppp1r16a	protein phosphatase 1 regulatory subunit 16A [Source:RefSeq peptide;Acc:NP_001124038]	protein_coding
ENSRNOG00000011745	Psma1	Proteasome subunit alpha type-1 [Source:UniProtKB/Swiss-Prot;Acc:P18420]	protein_coding
ENSRNOG00000003675	Ptchd1	patched domain-containing protein 1 [Source:RefSeq peptide;Acc:NP_001178663]	protein_coding
ENSRNOG00000006231	Ptpro	receptor-type tyrosine-protein phosphatase O precursor [Source:RefSeq peptide;Acc:NP_059032]	protein_coding
ENSRNOG00000003253	Qdpr	Dihydropteridine reductase [Source:UniProtKB/Swiss-Prot;Acc:P11348]	protein_coding
ENSRNOG00000017074	RAB28	ras-related protein Rab-28 [Source:RefSeq peptide;Acc:NP_446430]	protein_coding
ENSRNOG00000021441	Reln	reelin precursor [Source:RefSeq peptide;Acc:NP_536319]	protein_coding
ENSRNOG00000019704	Resp18	Regulated endocrine-specific protein 18 Regulated endocrine-specific protein 18 Triskadecapeptide [Source:UniProtKB/Swiss-Prot;Acc:P47940]	protein_coding
ENSRNOG00000006614	Rfx7	regulatory factor X domain containing 2 [Source:RefSeq peptide;Acc:NP_001120962]	protein_coding
ENSRNOG00000042960	Rgcc	Regulator of cell cycle RGCC [Source:UniProtKB/Swiss-Prot;Acc:Q9Z2P4]	protein_coding
ENSRNOG00000042123	RGD1560884	uncharacterized protein LOC502957 [Source:RefSeq peptide;Acc:NP_001128113]	protein_coding
ENSRNOG00000018676	RGD1562987	UPF0729 protein C18orf32 homolog [Source:UniProtKB/Swiss-Prot;Acc:B1WC88]	protein_coding
ENSRNOG00000019236	Rnf220	ring finger protein 220 [Source:MGI Symbol;Acc:MGI:1913993]	protein_coding
ENSRNOG00000005975	Rpl30	60S ribosomal protein L30 [Source:UniProtKB/Swiss-Prot;Acc:P62890]	protein_coding
ENSRNOG00000031889	Rpl6	60S ribosomal protein L6 [Source:UniProtKB/TrEMBL;Acc:F1LQS3]	protein_coding
ENSRNOG00000037607	RPLP2		protein_coding
ENSRNOG00000033152	RPS18	40S ribosomal protein S18 [Source:UniProtKB/Swiss-Prot;Acc:P62271]	protein_coding
ENSRNOG00000019453	RPS5	Ribosomal protein S5, isoform CRA_b; Rps5 protein; Uncharacterized protein [Source:UniProtKB/TrEMBL;Acc:B0BN81]	protein_coding
ENSRNOG00000023639	Rpusd1	RNA pseudouridylate synthase domain-containing protein 1 [Source:RefSeq peptide;Acc:NP_001099244]	protein_coding
ENSRNOG00000020255	Sars	Serine--tRNA ligase, cytoplasmic [Source:UniProtKB/Swiss-Prot;Acc:Q6P799]	protein_coding
ENSRNOG00000047386	Smg1	SMG1 homolog, phosphatidylinositol 3-kinase-related kinase (C. elegans) [Source:MGI Symbol;Acc:MGI:1919742]	protein_coding
ENSRNOG00000018067	Smn1	survival motor neuron protein [Source:RefSeq peptide;Acc:NP_071954]	protein_coding
ENSRNOG00000009388	Sptssb	serine palmitoyltransferase, small subunit B [Source:RefSeq peptide;Acc:NP_001258230]	protein_coding
ENSRNOG00000022860	Swi5	DNA repair protein SWI5 homolog [Source:UniProtKB/Swiss-Prot;Acc:Q63ZV7]	protein_coding
ENSRNOG00000017136	SYT17	Synaptotagmin-17 [Source:UniProtKB/Swiss-Prot;Acc:Q62807]	protein_coding
ENSRNOG00000017628	Tagln	Transgelin [Source:UniProtKB/Swiss-Prot;Acc:P31232]	protein_coding
ENSRNOG00000049020	Tceal3	Protein LOC679974 [Source:UniProtKB/TrEMBL;Acc:D3ZCE6]	protein_coding
ENSRNOG00000007587	Tcp11l2	T-complex protein 11-like protein 2 [Source:UniProtKB/Swiss-Prot;Acc:Q568Z0]	protein_coding
ENSRNOG00000012404	Thrsp	thyroid hormone-inducible hepatic protein [Source:RefSeq peptide;Acc:NP_036835]	protein_coding
ENSRNOG00000011290	Tm2d3	TM2 domain-containing protein 3 [Source:RefSeq peptide;Acc:NP_001099737]	protein_coding
ENSRNOG00000007901	Tmed10	Transmembrane emp24 domain-containing protein 10 [Source:UniProtKB/Swiss-Prot;Acc:Q63584]	protein_coding
ENSRNOG00000008757	Tmem218	Transmembrane protein 218 [Source:UniProtKB/Swiss-Prot;Acc:Q5U3Y9]	protein_coding
ENSRNOG00000006697	Tmem55a	Transmembrane protein 55A [Source:UniProtKB/Swiss-Prot;Acc:Q4V888]	protein_coding
ENSRNOG00000036921	TMSB10		protein_coding
ENSRNOG00000004585	Tmtc2	transmembrane and TPR repeat-containing protein 2 precursor [Source:RefSeq peptide;Acc:NP_001164648]	protein_coding
ENSRNOG00000013837	Trp53bp1	transformation related protein 53 binding protein 1 [Source:MGI Symbol;Acc:MGI:1351320]	protein_coding
ENSRNOG00000005442	Tspan9	tetraspanin-9 [Source:RefSeq peptide;Acc:NP_001101360]	protein_coding
ENSRNOG00000006816	Ubr5	ubiquitin protein ligase E3 component n-recognin 5 [Source:MGI Symbol;Acc:MGI:1918040]	protein_coding
ENSRNOG00000020296	Usmg5	Up-regulated during skeletal muscle growth protein 5 [Source:UniProtKB/Swiss-Prot;Acc:Q9JJW3]	protein_coding
ENSRNOG00000028904	Vps9d1	uncharacterized protein LOC307923 [Source:RefSeq peptide;Acc:NP_001100910]	protein_coding
ENSRNOG00000011382	Wdr33	WD repeat-containing protein 33 [Source:RefSeq peptide;Acc:NP_001100868]	protein_coding
ENSRNOG00000001436	Ywhag	14-3-3 protein gamma 14-3-3 protein gamma, N-terminally processed [Source:UniProtKB/Swiss-Prot;Acc:P61983]	protein_coding
ENSRNOG00000014380	Zfp788	zinc finger protein 788 [Source:MGI Symbol;Acc:MGI:1914857]	protein_coding
ENSRNOG00000028427			processed_pseudogene
ENSRNOG00000022490			processed_pseudogene
ENSRNOG00000048137			processed_pseudogene
ENSRNOG00000045731			processed_pseudogene
ENSRNOG00000033913			processed_pseudogene
ENSRNOG00000046170			protein_coding
ENSRNOG00000047504			protein_coding
ENSRNOG00000048927		Protein LOC100361180 [Source:UniProtKB/TrEMBL;Acc:D3ZHU9]	protein_coding
ENSRNOG00000031912		uncharacterized protein LOC367195 [Source:RefSeq peptide;Acc:NP_001041385]	protein_coding
ENSRNOG00000023237			protein_coding
ENSRNOG00000026928			protein_coding
ENSRNOG00000048184			protein_coding
ENSRNOG00000046600			protein_coding
ENSRNOG00000046828			protein_coding
ENSRNOG00000011957			pseudogene
ENSRNOG00000025804			pseudogene
ENSRNOG00000007358			pseudogene
ENSRNOG00000022022			pseudogene

## Sheet: DAVID
Annotation Cluster 1	Enrichment Score: 2.572260809849689
Category	Term	Count	%	PValue	Genes	List Total	Pop Hits	Pop Total	Fold Enrichment	Bonferroni	Benjamini	FDR
GOTERM_CC_FAT	GO:0005739~mitochondrion	19	18.8119	0.000457692	NDUFA5, NDUFB4, NDUFB5, NDUFA2, MRPS15, SARS, EGLN3, FDPS, QDPR, COX4I1, HK1, AFG3L2, USMG5, GADD45GIP1, ATPIF1, MRPL32, GAD1, MTUS1, AP2M1	68	1250	10776	2.40875	0.0912448	0.0912448	0.576268
GOTERM_CC_FAT	GO:0019866~organelle inner membrane	9	8.91089	0.000525985	EIF6, NDUFB4, NDUFA5, NDUFA2, USMG5, NDUFB5, COX4I1, ATPIF1, AFG3L2	68	301	10776	4.73832	0.10413	0.0534958	0.661991
GOTERM_CC_FAT	GO:0044429~mitochondrial part	11	10.8911	0.00121107	NDUFB4, NDUFA5, NDUFA2, USMG5, NDUFB5, MRPS15, HK1, COX4I1, ATPIF1, AFG3L2, MRPL32	68	515	10776	3.38481	0.223739	0.0809568	1.51817
GOTERM_CC_FAT	GO:0031090~organelle membrane	15	14.8515	0.00165494	EIF6, NDUFA5, NDUFB4, NDUFA2, HERPUD1, NDUFB5, COX4I1, HK1, AFG3L2, ATP6V1F, USMG5, HSD11B1, TMED10, ATPIF1, AP2M1	68	941	10776	2.5261	0.292607	0.0829031	2.06926
GOTERM_CC_FAT	GO:0031966~mitochondrial membrane	9	8.91089	0.00173473	NDUFB4, NDUFA5, NDUFA2, USMG5, NDUFB5, HK1, COX4I1, ATPIF1, AFG3L2	68	362	10776	3.93988	0.304326	0.0700039	2.16803
GOTERM_CC_FAT	GO:0005743~mitochondrial inner membrane	8	7.92079	0.00180947	NDUFB4, NDUFA5, NDUFA2, USMG5, NDUFB5, COX4I1, ATPIF1, AFG3L2	68	283	10776	4.47973	0.315126	0.0526384	2.26045
GOTERM_CC_FAT	GO:0031967~organelle envelope	11	10.8911	0.00190098	EIF6, NDUFB4, NDUFA5, NDUFA2, USMG5, NDUFB5, HSD11B1, HK1, COX4I1, ATPIF1, AFG3L2	68	547	10776	3.18679	0.328125	0.048495	2.37351
GOTERM_CC_FAT	GO:0031975~envelope	11	10.8911	0.00200609	EIF6, NDUFB4, NDUFA5, NDUFA2, USMG5, NDUFB5, HSD11B1, HK1, COX4I1, ATPIF1, AFG3L2	68	551	10776	3.16366	0.342752	0.045562	2.50322
KEGG_PATHWAY	rno05016:Huntington's disease	7	6.93069	0.00208528	NDUFB4, NDUFA5, NDUFA2, NDUFB5, PLCB4, COX4I1, AP2M1	41	190	5590	5.02311	0.16433	0.16433	2.22582
GOTERM_CC_FAT	GO:0005740~mitochondrial envelope	9	8.91089	0.0026319	NDUFB4, NDUFA5, NDUFA2, USMG5, NDUFB5, HK1, COX4I1, ATPIF1, AFG3L2	68	387	10776	3.68536	0.423507	0.0535899	3.27223
KEGG_PATHWAY	rno00190:Oxidative phosphorylation	6	5.94059	0.00271318	NDUFB4, NDUFA5, NDUFA2, NDUFB5, COX4I1, ATP6V1F	41	137	5590	5.97116	0.208362	0.110259	2.88718
KEGG_PATHWAY	rno05010:Alzheimer's disease	6	5.94059	0.0124736	NDUFB4, NDUFA5, NDUFA2, NDUFB5, PLCB4, COX4I1	41	197	5590	4.15253	0.660225	0.23652	12.6592
KEGG_PATHWAY	rno05012:Parkinson's disease	5	4.9505	0.0179623	NDUFB4, NDUFA5, NDUFA2, NDUFB5, COX4I1	41	142	5590	4.80076	0.789611	0.267842	17.7538
SP_PIR_KEYWORDS	mitochondrion	8	7.92079	0.0505216	NDUFA5, USMG5, MRPS15, EGLN3, HK1, COX4I1, ATPIF1, MTUS1	68	452	8979	2.33706	0.999826	0.661155	46.7711
Annotation Cluster 2	Enrichment Score: 2.175440800872284
Category	Term	Count	%	PValue	Genes	List Total	Pop Hits	Pop Total	Fold Enrichment	Bonferroni	Benjamini	FDR
GOTERM_BP_FAT	GO:0006414~translational elongation	6	5.94059	0.000164773	RPL30, RPS18, RPL6, RPLP2, EEF1B2L, RPS5	67	95	12092	11.3986	0.135558	0.135558	0.255937
SP_PIR_KEYWORDS	protein biosynthesis	7	6.93069	0.000659794	RPL30, RPS18, RPL6, SARS, RPLP2, EEF1B2L, RPS5	68	143	8979	6.4637	0.104365	0.0536199	0.799569
GOTERM_CC_FAT	GO:0033279~ribosomal subunit	5	4.9505	0.00173487	RPS18, MRPS15, NPM1, MRPL32, RPS5	68	83	10776	9.54642	0.304345	0.0586908	2.16819
SP_PIR_KEYWORDS	ribosome	5	4.9505	0.00231263	RPL30, RPS18, RPL6, RPLP2, RPS5	68	75	8979	8.80294	0.320676	0.120925	2.77686
SP_PIR_KEYWORDS	ribosomal protein	6	5.94059	0.00259429	RPL30, RPS18, MRPS15, RPL6, RPLP2, RPS5	68	128	8979	6.18957	0.351965	0.102778	3.11019
KEGG_PATHWAY	rno03010:Ribosome	5	4.9505	0.00275022	RPL30, RPS18, RPL6, RPLP2, RPS5	41	83	5590	8.21334	0.210886	0.0759122	2.92607
GOTERM_CC_FAT	GO:0015935~small ribosomal subunit	4	3.9604	0.00325385	RPS18, MRPS15, NPM1, RPS5	68	48	10776	13.2059	0.493972	0.0600456	4.03095
GOTERM_CC_FAT	GO:0005840~ribosome	8	7.92079	0.00440715	RPL30, RPS18, MRPS15, RPL6, NPM1, RPLP2, MRPL32, RPS5	68	332	10776	3.81857	0.602726	0.074043	5.42339
SP_PIR_KEYWORDS	ribonucleoprotein	6	5.94059	0.00541	RPL30, RPS18, MRPS15, RPL6, RPLP2, RPS5	68	152	8979	5.21227	0.595831	0.165719	6.38516
GOTERM_CC_FAT	GO:0005829~cytosol	15	14.8515	0.0079046	SARS, PFKP, RPLP2, HK1, RPS5, SMN1, RPL30, YWHAG, RPS18, PLCB4, RPL6, NPM1, AGPAT4, PIK3R1, AP2M1	68	1118	10776	2.12617	0.8096	0.119783	9.53311
GOTERM_BP_FAT	GO:0006412~translation	8	7.92079	0.00854083	RPL30, RPS18, MRPS15, RPL6, SARS, RPLP2, EEF1B2L, RPS5	67	428	12092	3.37341	0.999491	0.780522	12.4878
GOTERM_CC_FAT	GO:0030529~ribonucleoprotein complex	9	8.91089	0.0130582	RPL30, RPS18, MRPS15, RPL6, NPM1, RPLP2, MRPL32, RPS5, SMN1	68	508	10776	2.80755	0.935889	0.178172	15.29
GOTERM_MF_FAT	GO:0003735~structural constituent of ribosome	6	5.94059	0.0227129	RPL30, RPS18, MRPS15, RPL6, RPLP2, RPS5	66	298	11963	3.64948	0.997833	0.997833	26.0331
GOTERM_MF_FAT	GO:0005198~structural molecule activity	8	7.92079	0.0366348	RPL30, RPS18, MRPS15, RPL6, RPLP2, CTNNA1, RPS5, NEFM	66	578	11963	2.50876	0.999953	0.963909	38.7296
GOTERM_CC_FAT	GO:0043228~non-membrane-bounded organelle	18	17.8218	0.0508819	EIF6, MRPS15, RPLP2, TMSB10, DCTN6, CTNNA1, RPS5, RPL30, RPS18, PLCB4, HIPK1, RPL6, PGRMC1, NPM1, DDX24, JAK1, MRPL32, NEFM	68	1823	10776	1.56471	0.999982	0.494471	48.2769
GOTERM_CC_FAT	GO:0043232~intracellular non-membrane-bounded organelle	18	17.8218	0.0508819	EIF6, MRPS15, RPLP2, TMSB10, DCTN6, CTNNA1, RPS5, RPL30, RPS18, PLCB4, HIPK1, RPL6, PGRMC1, NPM1, DDX24, JAK1, MRPL32, NEFM	68	1823	10776	1.56471	0.999982	0.494471	48.2769
GOTERM_CC_FAT	GO:0005856~cytoskeleton	9	8.91089	0.227061	EIF6, PLCB4, HIPK1, NPM1, JAK1, TMSB10, DCTN6, CTNNA1, NEFM	68	940	10776	1.51727	1	0.903711	96.1282
Annotation Cluster 3	Enrichment Score: 1.9081527254233746
Category	Term	Count	%	PValue	Genes	List Total	Pop Hits	Pop Total	Fold Enrichment	Bonferroni	Benjamini	FDR
GOTERM_BP_FAT	GO:0030182~neuron differentiation	9	8.91089	0.00328598	BBS1, DLX1, NREP, CHRDL1, PGRMC1, RELN, CYTH2, AFG3L2, CTNNA1	67	457	12092	3.55426	0.945502	0.766552	4.98976
GOTERM_BP_FAT	GO:0031175~neuron projection development	7	6.93069	0.00366512	BBS1, NREP, PGRMC1, RELN, CYTH2, AFG3L2, CTNNA1	67	273	12092	4.62763	0.961067	0.661074	5.55024
GOTERM_BP_FAT	GO:0048667~cell morphogenesis involved in neuron differentiation	6	5.94059	0.00537354	BBS1, NREP, PGRMC1, RELN, AFG3L2, CTNNA1	67	207	12092	5.23124	0.99146	0.696008	8.03766
GOTERM_BP_FAT	GO:0048858~cell projection morphogenesis	6	5.94059	0.00955291	BBS1, NREP, PGRMC1, RELN, AFG3L2, CTNNA1	67	238	12092	4.54986	0.999794	0.702457	13.8667
GOTERM_BP_FAT	GO:0000904~cell morphogenesis involved in differentiation	6	5.94059	0.0102195	BBS1, NREP, PGRMC1, RELN, AFG3L2, CTNNA1	67	242	12092	4.47465	0.999886	0.678597	14.7638
GOTERM_BP_FAT	GO:0032990~cell part morphogenesis	6	5.94059	0.0112783	BBS1, NREP, PGRMC1, RELN, AFG3L2, CTNNA1	67	248	12092	4.36639	0.999956	0.671782	16.1709
GOTERM_BP_FAT	GO:0048666~neuron development	7	6.93069	0.0114436	BBS1, NREP, PGRMC1, RELN, CYTH2, AFG3L2, CTNNA1	67	347	12092	3.64076	0.999962	0.638485	16.3886
GOTERM_BP_FAT	GO:0030030~cell projection organization	7	6.93069	0.0137012	BBS1, NREP, PGRMC1, RELN, CYTH2, AFG3L2, CTNNA1	67	361	12092	3.49957	0.999995	0.670009	19.3091
GOTERM_BP_FAT	GO:0007409~axonogenesis	5	4.9505	0.018636	NREP, PGRMC1, RELN, AFG3L2, CTNNA1	67	186	12092	4.85155	1	0.721741	25.3641
GOTERM_BP_FAT	GO:0048812~neuron projection morphogenesis	5	4.9505	0.0297468	NREP, PGRMC1, RELN, AFG3L2, CTNNA1	67	215	12092	4.19715	1	0.811461	37.4761
GOTERM_BP_FAT	GO:0000902~cell morphogenesis	6	5.94059	0.0377812	BBS1, NREP, PGRMC1, RELN, AFG3L2, CTNNA1	67	340	12092	3.1849	1	0.77242	45.0603
GOTERM_BP_FAT	GO:0032989~cellular component morphogenesis	6	5.94059	0.0540698	BBS1, NREP, PGRMC1, RELN, AFG3L2, CTNNA1	67	376	12092	2.87996	1	0.85992	57.8714
Annotation Cluster 4	Enrichment Score: 1.4277164475676962
Category	Term	Count	%	PValue	Genes	List Total	Pop Hits	Pop Total	Fold Enrichment	Bonferroni	Benjamini	FDR
GOTERM_BP_FAT	GO:0060284~regulation of cell development	6	5.94059	0.00891708	DLX1, NREP, YWHAG, CTNNA1, NEFM, PIK3R1	67	234	12092	4.62763	0.999636	0.732778	13.0028
GOTERM_BP_FAT	GO:0050767~regulation of neurogenesis	5	4.9505	0.0263639	DLX1, NREP, YWHAG, CTNNA1, NEFM	67	207	12092	4.35936	1	0.814932	33.9987
GOTERM_BP_FAT	GO:0051960~regulation of nervous system development	5	4.9505	0.0357723	DLX1, NREP, YWHAG, CTNNA1, NEFM	67	228	12092	3.95784	1	0.832874	43.2492
GOTERM_BP_FAT	GO:0045664~regulation of neuron differentiation	3	2.9703	0.231395	NREP, YWHAG, NEFM	67	167	12092	3.24211	1	0.984306	98.3307
Annotation Cluster 5	Enrichment Score: 1.0746563326375813
Category	Term	Count	%	PValue	Genes	List Total	Pop Hits	Pop Total	Fold Enrichment	Bonferroni	Benjamini	FDR
GOTERM_BP_FAT	GO:0021543~pallium development	3	2.9703	0.0361969	BBS1, DLX1, RELN	67	55	12092	9.84423	1	0.820098	43.6366
GOTERM_BP_FAT	GO:0021537~telencephalon development	3	2.9703	0.0706698	BBS1, DLX1, RELN	67	80	12092	6.76791	1	0.901126	68.0109
GOTERM_BP_FAT	GO:0030900~forebrain development	3	2.9703	0.233414	BBS1, DLX1, RELN	67	168	12092	3.22281	1	0.983794	98.3976
Annotation Cluster 6	Enrichment Score: 0.9235919953117793
Category	Term	Count	%	PValue	Genes	List Total	Pop Hits	Pop Total	Fold Enrichment	Bonferroni	Benjamini	FDR
GOTERM_BP_FAT	GO:0065003~macromolecular complex assembly	8	7.92079	0.028246	EIF6, GRIK2, NPM1, PFKP, ATPIF1, CTNNA1, SMN1, CD74	67	544	12092	2.65408	1	0.815221	35.9551
GOTERM_BP_FAT	GO:0043933~macromolecular complex subunit organization	8	7.92079	0.0368763	EIF6, GRIK2, NPM1, PFKP, ATPIF1, CTNNA1, SMN1, CD74	67	576	12092	2.50663	1	0.810003	44.2514
GOTERM_BP_FAT	GO:0034622~cellular macromolecular complex assembly	4	3.9604	0.139332	EIF6, GRIK2, NPM1, SMN1	67	237	12092	3.04604	1	0.950933	90.3037
GOTERM_BP_FAT	GO:0022613~ribonucleoprotein complex biogenesis	3	2.9703	0.162128	EIF6, NPM1, SMN1	67	132	12092	4.10176	1	0.964101	93.6128
GOTERM_BP_FAT	GO:0034621~cellular macromolecular complex subunit organization	4	3.9604	0.175903	EIF6, GRIK2, NPM1, SMN1	67	265	12092	2.72419	1	0.971647	95.0643
GOTERM_CC_FAT	GO:0031981~nuclear lumen	6	5.94059	0.694318	EIF6, HIPK1, PGRMC1, NPM1, DDX24, SMN1	68	927	10776	1.0257	1	0.994858	100
Annotation Cluster 7	Enrichment Score: 0.8864564557839374
Category	Term	Count	%	PValue	Genes	List Total	Pop Hits	Pop Total	Fold Enrichment	Bonferroni	Benjamini	FDR
GOTERM_BP_FAT	GO:0043066~negative regulation of apoptosis	6	5.94059	0.0350206	DLX1, GRIK2, HK1, CTNNA1, PIK3R1, CD74	67	333	12092	3.25185	1	0.843347	42.5573
GOTERM_BP_FAT	GO:0043069~negative regulation of programmed cell death	6	5.94059	0.0369791	DLX1, GRIK2, HK1, CTNNA1, PIK3R1, CD74	67	338	12092	3.20374	1	0.795289	44.3438
GOTERM_BP_FAT	GO:0060548~negative regulation of cell death	6	5.94059	0.0373788	DLX1, GRIK2, HK1, CTNNA1, PIK3R1, CD74	67	339	12092	3.19429	1	0.783624	44.7019
GOTERM_BP_FAT	GO:0042981~regulation of apoptosis	8	7.92079	0.0749864	DLX1, HERPUD1, HIPK1, GRIK2, HK1, CTNNA1, PIK3R1, CD74	67	677	12092	2.13267	1	0.891688	70.2451
GOTERM_BP_FAT	GO:0043067~regulation of programmed cell death	8	7.92079	0.0792225	DLX1, HERPUD1, HIPK1, GRIK2, HK1, CTNNA1, PIK3R1, CD74	67	686	12092	2.1047	1	0.890408	72.295
GOTERM_BP_FAT	GO:0010941~regulation of cell death	8	7.92079	0.0806656	DLX1, HERPUD1, HIPK1, GRIK2, HK1, CTNNA1, PIK3R1, CD74	67	689	12092	2.09553	1	0.887718	72.9626
GOTERM_BP_FAT	GO:0045596~negative regulation of cell differentiation	4	3.9604	0.109273	DLX1, CTNNA1, PIK3R1, CD74	67	212	12092	3.40524	1	0.922491	83.4629
GOTERM_CC_FAT	GO:0044459~plasma membrane part	9	8.91089	0.620454	GABRD, ANXA6, ATP1B1, RAB28, GRIK2, HK1, CTNNA1, CD74, AP2M1	68	1358	10776	1.05025	1	0.990984	99.9995
GOTERM_CC_FAT	GO:0005886~plasma membrane	12	11.8812	0.906394	GABRD, ANXA6, ATP1B1, RAB28, GRIK2, HK1, ITGB5, CTNNA1, MTUS1, PIK3R1, CD74, AP2M1	68	2396	10776	0.793676	1	0.999939	100
SP_PIR_KEYWORDS	cell membrane	5	4.9505	0.958228	GABRD, RAB28, GRIK2, MTUS1, AP2M1	68	1033	8979	0.639129	1	1	100
Annotation Cluster 8	Enrichment Score: 0.8847668291532141
Category	Term	Count	%	PValue	Genes	List Total	Pop Hits	Pop Total	Fold Enrichment	Bonferroni	Benjamini	FDR
GOTERM_BP_FAT	GO:0046907~intracellular transport	7	6.93069	0.0512691	YWHAG, GRIK2, NPM1, TMED10, NEFM, CD74, AP2M1	67	492	12092	2.56777	1	0.856086	55.8893
GOTERM_BP_FAT	GO:0006886~intracellular protein transport	5	4.9505	0.070706	YWHAG, GRIK2, TMED10, CD74, AP2M1	67	286	12092	3.1552	1	0.89304	68.0303
GOTERM_BP_FAT	GO:0034613~cellular protein localization	5	4.9505	0.0962859	YWHAG, GRIK2, TMED10, CD74, AP2M1	67	319	12092	2.8288	1	0.92247	79.2879
GOTERM_BP_FAT	GO:0070727~cellular macromolecule localization	5	4.9505	0.0979615	YWHAG, GRIK2, TMED10, CD74, AP2M1	67	321	12092	2.81118	1	0.920471	79.8771
GOTERM_BP_FAT	GO:0008104~protein localization	7	6.93069	0.148658	YWHAG, GRIK2, NPM1, TMED10, TMSB10, CD74, AP2M1	67	658	12092	1.91997	1	0.954628	91.8148
GOTERM_BP_FAT	GO:0015031~protein transport	5	4.9505	0.3519	YWHAG, GRIK2, TMED10, CD74, AP2M1	67	549	12092	1.64369	1	0.991203	99.8823
GOTERM_BP_FAT	GO:0045184~establishment of protein localization	5	4.9505	0.358176	YWHAG, GRIK2, TMED10, CD74, AP2M1	67	554	12092	1.62886	1	0.991608	99.8988
Annotation Cluster 9	Enrichment Score: 0.8735246449812637
Category	Term	Count	%	PValue	Genes	List Total	Pop Hits	Pop Total	Fold Enrichment	Bonferroni	Benjamini	FDR
GOTERM_BP_FAT	GO:0065003~macromolecular complex assembly	8	7.92079	0.028246	EIF6, GRIK2, NPM1, PFKP, ATPIF1, CTNNA1, SMN1, CD74	67	544	12092	2.65408	1	0.815221	35.9551
GOTERM_BP_FAT	GO:0043933~macromolecular complex subunit organization	8	7.92079	0.0368763	EIF6, GRIK2, NPM1, PFKP, ATPIF1, CTNNA1, SMN1, CD74	67	576	12092	2.50663	1	0.810003	44.2514
GOTERM_BP_FAT	GO:0070271~protein complex biogenesis	6	5.94059	0.0757197	GRIK2, NPM1, PFKP, ATPIF1, CTNNA1, CD74	67	415	12092	2.60931	1	0.886413	70.6098
GOTERM_BP_FAT	GO:0006461~protein complex assembly	6	5.94059	0.0757197	GRIK2, NPM1, PFKP, ATPIF1, CTNNA1, CD74	67	415	12092	2.60931	1	0.886413	70.6098
GOTERM_BP_FAT	GO:0051259~protein oligomerization	4	3.9604	0.10813	NPM1, PFKP, ATPIF1, CTNNA1	67	211	12092	3.42138	1	0.930199	83.1296
GOTERM_BP_FAT	GO:0051260~protein homooligomerization	3	2.9703	0.115681	NPM1, PFKP, ATPIF1	67	107	12092	5.06012	1	0.929395	85.2193
GOTERM_MF_FAT	GO:0046983~protein dimerization activity	6	5.94059	0.158526	GRIK2, DNAJC12, NPM1, GUCY1A2, HK1, ATPIF1	66	528	11963	2.05975	1	0.998617	89.6215
GOTERM_MF_FAT	GO:0042803~protein homodimerization activity	4	3.9604	0.248923	GRIK2, NPM1, HK1, ATPIF1	66	318	11963	2.27997	1	0.998286	97.6649
GOTERM_MF_FAT	GO:0042802~identical protein binding	5	4.9505	0.397487	GRIK2, NPM1, HK1, ATPIF1, PHC2	66	588	11963	1.54131	1	0.99965	99.8706
GOTERM_BP_FAT	GO:0008285~negative regulation of cell proliferation	3	2.9703	0.424275	NPM1, ATPIF1, CTNNA1	67	264	12092	2.05088	1	0.996098	99.9813
GOTERM_BP_FAT	GO:0042127~regulation of cell proliferation	5	4.9505	0.495178	HIPK1, NPM1, EGLN3, ATPIF1, CTNNA1	67	665	12092	1.35697	1	0.997167	99.9976
Annotation Cluster 10	Enrichment Score: 0.7474843210507802
Category	Term	Count	%	PValue	Genes	List Total	Pop Hits	Pop Total	Fold Enrichment	Bonferroni	Benjamini	FDR
GOTERM_BP_FAT	GO:0019226~transmission of nerve impulse	5	4.9505	0.0685799	GABRD, GRIK2, AFG3L2, GAD1, SMN1	67	283	12092	3.18865	1	0.90232	66.8737
GOTERM_CC_FAT	GO:0045202~synapse	6	5.94059	0.0862517	GABRD, PLCB4, GRIK2, GAD1, SYT17, NEFM	68	379	10776	2.50877	1	0.670089	67.9768
GOTERM_BP_FAT	GO:0007268~synaptic transmission	4	3.9604	0.117411	GABRD, GRIK2, GAD1, SMN1	67	219	12092	3.29639	1	0.927832	85.6626
GOTERM_BP_FAT	GO:0007267~cell-cell signaling	4	3.9604	0.268768	GABRD, GRIK2, GAD1, SMN1	67	330	12092	2.18761	1	0.985837	99.2311
GOTERM_BP_FAT	GO:0050877~neurological system process	6	5.94059	0.980676	GABRD, BBS1, GRIK2, AFG3L2, GAD1, SMN1	67	1849	12092	0.585649	1	1	100
Annotation Cluster 11	Enrichment Score: 0.7351895984849616
Category	Term	Count	%	PValue	Genes	List Total	Pop Hits	Pop Total	Fold Enrichment	Bonferroni	Benjamini	FDR
SP_PIR_KEYWORDS	mitochondrion	8	7.92079	0.0505216	NDUFA5, USMG5, MRPS15, EGLN3, HK1, COX4I1, ATPIF1, MTUS1	68	452	8979	2.33706	0.999826	0.661155	46.7711
SP_PIR_KEYWORDS	transit peptide	4	3.9604	0.321152	MRPS15, EGLN3, COX4I1, ATPIF1	68	267	8979	1.97819	1	0.997207	99.1009
UP_SEQ_FEATURE	transit peptide:Mitochondrion	4	3.9604	0.383923	MRPS15, EGLN3, COX4I1, ATPIF1	63	262	7317	1.77317	1	1	99.7891
Annotation Cluster 12	Enrichment Score: 0.734680835499281
Category	Term	Count	%	PValue	Genes	List Total	Pop Hits	Pop Total	Fold Enrichment	Bonferroni	Benjamini	FDR
GOTERM_BP_FAT	GO:0018212~peptidyl-tyrosine modification	3	2.9703	0.0155475	HK1, JAK1, RELN	67	35	12092	15.4695	0.999999	0.68473	21.6264
GOTERM_BP_FAT	GO:0018108~peptidyl-tyrosine phosphorylation	3	2.9703	0.0155475	HK1, JAK1, RELN	67	35	12092	15.4695	0.999999	0.68473	21.6264
GOTERM_BP_FAT	GO:0006796~phosphate metabolic process	7	6.93069	0.317466	HK1, JAK1, RELN, PTPRO, PIK3R1, CD74, ATP6V1F	67	849	12092	1.48804	1	0.986815	99.7367
GOTERM_BP_FAT	GO:0006793~phosphorus metabolic process	7	6.93069	0.319423	HK1, JAK1, RELN, PTPRO, PIK3R1, CD74, ATP6V1F	67	851	12092	1.48454	1	0.986513	99.7482
GOTERM_BP_FAT	GO:0016310~phosphorylation	6	5.94059	0.351401	HK1, JAK1, RELN, PIK3R1, CD74, ATP6V1F	67	715	12092	1.5145	1	0.991637	99.8809
GOTERM_BP_FAT	GO:0007243~protein kinase cascade	3	2.9703	0.429932	JAK1, PIK3R1, CD74	67	267	12092	2.02784	1	0.996235	99.984
GOTERM_BP_FAT	GO:0006468~protein amino acid phosphorylation	5	4.9505	0.438088	HK1, JAK1, RELN, PIK3R1, CD74	67	618	12092	1.46017	1	0.996068	99.9872
GOTERM_MF_FAT	GO:0004672~protein kinase activity	3	2.9703	0.817349	HK1, JAK1, RELN	66	563	11963	0.965849	1	1	100
Annotation Cluster 13	Enrichment Score: 0.7203392095009777
Category	Term	Count	%	PValue	Genes	List Total	Pop Hits	Pop Total	Fold Enrichment	Bonferroni	Benjamini	FDR
GOTERM_MF_FAT	GO:0019899~enzyme binding	6	5.94059	0.128444	YWHAG, PLCB4, GRIK2, NPM1, ATPIF1, PIK3R1	66	492	11963	2.21046	1	0.999897	83.5429
GOTERM_MF_FAT	GO:0019901~protein kinase binding	3	2.9703	0.209869	YWHAG, PLCB4, PIK3R1	66	157	11963	3.46352	1	0.996712	95.4578
GOTERM_MF_FAT	GO:0019900~kinase binding	3	2.9703	0.256047	YWHAG, PLCB4, PIK3R1	66	180	11963	3.02096	1	0.9977	97.9394
Annotation Cluster 14	Enrichment Score: 0.7094995556930467
Category	Term	Count	%	PValue	Genes	List Total	Pop Hits	Pop Total	Fold Enrichment	Bonferroni	Benjamini	FDR
GOTERM_BP_FAT	GO:0048167~regulation of synaptic plasticity	3	2.9703	0.0722111	YWHAG, GRIK2, BHLHE41	67	81	12092	6.68436	1	0.890141	68.8261
GOTERM_BP_FAT	GO:0050804~regulation of synaptic transmission	3	2.9703	0.227363	YWHAG, GRIK2, BHLHE41	67	165	12092	3.28141	1	0.984171	98.1892
GOTERM_BP_FAT	GO:0051969~regulation of transmission of nerve impulse	3	2.9703	0.249594	YWHAG, GRIK2, BHLHE41	67	176	12092	3.07632	1	0.985456	98.85
GOTERM_BP_FAT	GO:0044057~regulation of system process	4	3.9604	0.252523	ANXA6, YWHAG, GRIK2, BHLHE41	67	319	12092	2.26304	1	0.984233	98.9179
GOTERM_BP_FAT	GO:0031644~regulation of neurological system process	3	2.9703	0.273932	YWHAG, GRIK2, BHLHE41	67	188	12092	2.87996	1	0.986262	99.3113
Annotation Cluster 15	Enrichment Score: 0.7039307759880935
Category	Term	Count	%	PValue	Genes	List Total	Pop Hits	Pop Total	Fold Enrichment	Bonferroni	Benjamini	FDR
GOTERM_BP_FAT	GO:0000226~microtubule cytoskeleton organization	3	2.9703	0.10687	BBS1, NPM1, NEFM	67	102	12092	5.30817	1	0.932817	82.7552
GOTERM_BP_FAT	GO:0007010~cytoskeleton organization	4	3.9604	0.251053	BBS1, NPM1, TMSB10, NEFM	67	318	12092	2.27016	1	0.984845	98.8843
GOTERM_BP_FAT	GO:0007017~microtubule-based process	3	2.9703	0.288128	BBS1, NPM1, NEFM	67	195	12092	2.77658	1	0.985469	99.4934
Annotation Cluster 16	Enrichment Score: 0.5920860203044918
Category	Term	Count	%	PValue	Genes	List Total	Pop Hits	Pop Total	Fold Enrichment	Bonferroni	Benjamini	FDR
GOTERM_CC_FAT	GO:0045202~synapse	6	5.94059	0.0862517	GABRD, PLCB4, GRIK2, GAD1, SYT17, NEFM	68	379	10776	2.50877	1	0.670089	67.9768
GOTERM_CC_FAT	GO:0043005~neuron projection	5	4.9505	0.2867	PLCB4, GRIK2, RELN, GAD1, NEFM	68	436	10776	1.81732	1	0.933849	98.595
GOTERM_CC_FAT	GO:0042995~cell projection	7	6.93069	0.297215	BBS1, PLCB4, GRIK2, RELN, CTNNA1, GAD1, NEFM	68	727	10776	1.52585	1	0.934793	98.8352
GOTERM_CC_FAT	GO:0030424~axon	3	2.9703	0.347311	GRIK2, GAD1, NEFM	68	197	10776	2.41326	1	0.948817	99.5421
GOTERM_CC_FAT	GO:0030425~dendrite	3	2.9703	0.429126	PLCB4, GRIK2, RELN	68	234	10776	2.03167	1	0.971286	99.9156
Annotation Cluster 17	Enrichment Score: 0.5606518129848952
Category	Term	Count	%	PValue	Genes	List Total	Pop Hits	Pop Total	Fold Enrichment	Bonferroni	Benjamini	FDR
GOTERM_BP_FAT	GO:0006164~purine nucleotide biosynthetic process	3	2.9703	0.213299	ATP1B1, GUCY1A2, ATP6V1F	67	158	12092	3.42679	1	0.983066	97.6028
GOTERM_BP_FAT	GO:0044271~nitrogen compound biosynthetic process	4	3.9604	0.267286	ATP1B1, QDPR, GUCY1A2, ATP6V1F	67	329	12092	2.19426	1	0.986373	99.2065
GOTERM_BP_FAT	GO:0009165~nucleotide biosynthetic process	3	2.9703	0.284074	ATP1B1, GUCY1A2, ATP6V1F	67	193	12092	2.80535	1	0.985304	99.4466
GOTERM_BP_FAT	GO:0034654~nucleobase, nucleoside, nucleotide and nucleic acid biosynthetic process	3	2.9703	0.298254	ATP1B1, GUCY1A2, ATP6V1F	67	200	12092	2.70716	1	0.986282	99.5946
GOTERM_BP_FAT	GO:0034404~nucleobase, nucleoside and nucleotide biosynthetic process	3	2.9703	0.298254	ATP1B1, GUCY1A2, ATP6V1F	67	200	12092	2.70716	1	0.986282	99.5946
GOTERM_BP_FAT	GO:0006163~purine nucleotide metabolic process	3	2.9703	0.300277	ATP1B1, GUCY1A2, ATP6V1F	67	201	12092	2.6937	1	0.985134	99.6124
Annotation Cluster 18	Enrichment Score: 0.5216911165108938
Category	Term	Count	%	PValue	Genes	List Total	Pop Hits	Pop Total	Fold Enrichment	Bonferroni	Benjamini	FDR
GOTERM_BP_FAT	GO:0006006~glucose metabolic process	3	2.9703	0.249594	PFKP, HK1, PIK3R1	67	176	12092	3.07632	1	0.985456	98.85
GOTERM_BP_FAT	GO:0019318~hexose metabolic process	3	2.9703	0.30432	PFKP, HK1, PIK3R1	67	203	12092	2.66716	1	0.985312	99.6458
GOTERM_BP_FAT	GO:0005996~monosaccharide metabolic process	3	2.9703	0.358394	PFKP, HK1, PIK3R1	67	230	12092	2.35406	1	0.991143	99.8994
Annotation Cluster 19	Enrichment Score: 0.4786835793535039
Category	Term	Count	%	PValue	Genes	List Total	Pop Hits	Pop Total	Fold Enrichment	Bonferroni	Benjamini	FDR
GOTERM_CC_FAT	GO:0016023~cytoplasmic membrane-bounded vesicle	6	5.94059	0.221356	ANXA6, RESP18, TMED10, CTNNA1, SYT17, AP2M1	68	520	10776	1.82851	1	0.917098	95.7515
GOTERM_CC_FAT	GO:0031988~membrane-bounded vesicle	6	5.94059	0.247922	ANXA6, RESP18, TMED10, CTNNA1, SYT17, AP2M1	68	543	10776	1.75106	1	0.907624	97.259
GOTERM_CC_FAT	GO:0031410~cytoplasmic vesicle	6	5.94059	0.310721	ANXA6, RESP18, TMED10, CTNNA1, SYT17, AP2M1	68	595	10776	1.59802	1	0.937808	99.0883
GOTERM_CC_FAT	GO:0031982~vesicle	6	5.94059	0.355569	ANXA6, RESP18, TMED10, CTNNA1, SYT17, AP2M1	68	631	10776	1.50685	1	0.948301	99.6101
GOTERM_CC_FAT	GO:0030141~secretory granule	3	2.9703	0.367616	RESP18, TMED10, CTNNA1	68	206	10776	2.30782	1	0.949863	99.6927
GOTERM_CC_FAT	GO:0005794~Golgi apparatus	5	4.9505	0.602288	RESP18, TMED10, SYT17, MTUS1, CD74	68	667	10776	1.18794	1	0.989829	99.9991
Annotation Cluster 20	Enrichment Score: 0.38799920657476844
Category	Term	Count	%	PValue	Genes	List Total	Pop Hits	Pop Total	Fold Enrichment	Bonferroni	Benjamini	FDR
GOTERM_CC_FAT	GO:0005783~endoplasmic reticulum	8	7.92079	0.203099	HERPUD1, PLCB4, PLOD1, RESP18, PGRMC1, HSD11B1, TMTC2, CD74	68	773	10776	1.64006	1	0.917691	94.3075
GOTERM_CC_FAT	GO:0000267~cell fraction	7	6.93069	0.564455	PLCB4, PLOD1, GRIK2, PGRMC1, PFKP, HSD11B1, TMED10	68	967	10776	1.14715	1	0.987	99.9972
SP_PIR_KEYWORDS	endoplasmic reticulum	4	3.9604	0.59795	PLOD1, RESP18, PGRMC1, HSD11B1	68	411	8979	1.2851	1	0.999287	99.9985
Annotation Cluster 21	Enrichment Score: 0.3728890374439243
Category	Term	Count	%	PValue	Genes	List Total	Pop Hits	Pop Total	Fold Enrichment	Bonferroni	Benjamini	FDR
GOTERM_CC_FAT	GO:0005792~microsome	4	3.9604	0.222623	PLCB4, PGRMC1, HSD11B1, TMED10	68	262	10776	2.4194	1	0.908589	95.838
GOTERM_CC_FAT	GO:0042598~vesicular fraction	4	3.9604	0.235789	PLCB4, PGRMC1, HSD11B1, TMED10	68	270	10776	2.34771	1	0.903843	96.6453
GOTERM_CC_FAT	GO:0000267~cell fraction	7	6.93069	0.564455	PLCB4, PLOD1, GRIK2, PGRMC1, PFKP, HSD11B1, TMED10	68	967	10776	1.14715	1	0.987	99.9972
GOTERM_CC_FAT	GO:0005624~membrane fraction	5	4.9505	0.658831	PLCB4, GRIK2, PGRMC1, HSD11B1, TMED10	68	716	10776	1.10664	1	0.993225	99.9999
GOTERM_CC_FAT	GO:0005626~insoluble fraction	5	4.9505	0.699934	PLCB4, GRIK2, PGRMC1, HSD11B1, TMED10	68	755	10776	1.04947	1	0.994707	100
Annotation Cluster 22	Enrichment Score: 0.30346248866778014
Category	Term	Count	%	PValue	Genes	List Total	Pop Hits	Pop Total	Fold Enrichment	Bonferroni	Benjamini	FDR
GOTERM_BP_FAT	GO:0045860~positive regulation of protein kinase activity	3	2.9703	0.280018	NPM1, RELN, CD74	67	191	12092	2.83473	1	0.98603	99.3958
GOTERM_BP_FAT	GO:0033674~positive regulation of kinase activity	3	2.9703	0.29623	NPM1, RELN, CD74	67	199	12092	2.72077	1	0.98661	99.576
GOTERM_BP_FAT	GO:0051347~positive regulation of transferase activity	3	2.9703	0.314412	NPM1, RELN, CD74	67	208	12092	2.60304	1	0.98688	99.7178
GOTERM_BP_FAT	GO:0045859~regulation of protein kinase activity	3	2.9703	0.43743	NPM1, RELN, CD74	67	271	12092	1.99791	1	0.996258	99.987
GOTERM_BP_FAT	GO:0043085~positive regulation of catalytic activity	4	3.9604	0.438732	PSMA1, NPM1, RELN, CD74	67	444	12092	1.62592	1	0.995872	99.9874
GOTERM_BP_FAT	GO:0043549~regulation of kinase activity	3	2.9703	0.463258	NPM1, RELN, CD74	67	285	12092	1.89976	1	0.996136	99.9937
GOTERM_BP_FAT	GO:0051338~regulation of transferase activity	3	2.9703	0.488402	NPM1, RELN, CD74	67	299	12092	1.81081	1	0.996998	99.997
GOTERM_BP_FAT	GO:0044093~positive regulation of molecular function	4	3.9604	0.527156	PSMA1, NPM1, RELN, CD74	67	507	12092	1.42389	1	0.998174	99.9991
UP_SEQ_FEATURE	splice variant	8	7.92079	0.540737	PLCB4, NPM1, ARPP19, HSD11B1, RELN, MTUS1, PIK3R1, CD74	63	812	7317	1.14426	1	1	99.995
SP_PIR_KEYWORDS	alternative splicing	7	6.93069	0.612597	PLCB4, NPM1, ARPP19, RELN, MTUS1, PIK3R1, CD74	68	845	8979	1.09386	1	0.999252	99.999
GOTERM_BP_FAT	GO:0042325~regulation of phosphorylation	3	2.9703	0.645643	NPM1, RELN, CD74	67	399	12092	1.35697	1	0.999761	100
GOTERM_BP_FAT	GO:0051174~regulation of phosphorus metabolic process	3	2.9703	0.667019	NPM1, RELN, CD74	67	415	12092	1.30466	1	0.999816	100
GOTERM_BP_FAT	GO:0019220~regulation of phosphate metabolic process	3	2.9703	0.667019	NPM1, RELN, CD74	67	415	12092	1.30466	1	0.999816	100
SP_PIR_KEYWORDS	disulfide bond	5	4.9505	0.993419	GABRD, ATP1B1, NPM1, RELN, CD74	68	1340	8979	0.492702	1	1	100
Annotation Cluster 23	Enrichment Score: 0.29037486962717113
Category	Term	Count	%	PValue	Genes	List Total	Pop Hits	Pop Total	Fold Enrichment	Bonferroni	Benjamini	FDR
GOTERM_CC_FAT	GO:0016604~nuclear body	3	2.9703	0.140749	HIPK1, NPM1, SMN1	68	106	10776	4.48502	1	0.828186	85.2663
GOTERM_CC_FAT	GO:0031981~nuclear lumen	6	5.94059	0.694318	EIF6, HIPK1, PGRMC1, NPM1, DDX24, SMN1	68	927	10776	1.0257	1	0.994858	100
GOTERM_CC_FAT	GO:0044451~nucleoplasm part	3	2.9703	0.753708	HIPK1, NPM1, SMN1	68	430	10776	1.10561	1	0.997463	100
GOTERM_CC_FAT	GO:0005654~nucleoplasm	3	2.9703	0.936037	HIPK1, NPM1, SMN1	68	695	10776	0.684046	1	0.999984	100
Annotation Cluster 24	Enrichment Score: 0.27191209462843624
Category	Term	Count	%	PValue	Genes	List Total	Pop Hits	Pop Total	Fold Enrichment	Bonferroni	Benjamini	FDR
GOTERM_CC_FAT	GO:0070013~intracellular organelle lumen	9	8.91089	0.452284	EIF6, MRPS15, HIPK1, RESP18, PGRMC1, NPM1, DDX24, MRPL32, SMN1	68	1178	10776	1.21073	1	0.972534	99.9499
GOTERM_CC_FAT	GO:0043233~organelle lumen	9	8.91089	0.494128	EIF6, MRPS15, HIPK1, RESP18, PGRMC1, NPM1, DDX24, MRPL32, SMN1	68	1221	10776	1.16809	1	0.978707	99.9816
GOTERM_CC_FAT	GO:0031974~membrane-enclosed lumen	9	8.91089	0.526675	EIF6, MRPS15, HIPK1, RESP18, PGRMC1, NPM1, DDX24, MRPL32, SMN1	68	1255	10776	1.13644	1	0.981837	99.9921
GOTERM_CC_FAT	GO:0031981~nuclear lumen	6	5.94059	0.694318	EIF6, HIPK1, PGRMC1, NPM1, DDX24, SMN1	68	927	10776	1.0257	1	0.994858	100
Annotation Cluster 25	Enrichment Score: 0.2667336713335722
Category	Term	Count	%	PValue	Genes	List Total	Pop Hits	Pop Total	Fold Enrichment	Bonferroni	Benjamini	FDR
GOTERM_BP_FAT	GO:0006811~ion transport	6	5.94059	0.30015	GABRD, ANXA6, ATP1B1, GRIK2, ATP6V1F, KCNK10	67	668	12092	1.62106	1	0.985925	99.6113
SP_PIR_KEYWORDS	ion transport	5	4.9505	0.412592	GABRD, ATP1B1, GRIK2, ATP6V1F, KCNK10	68	437	8979	1.5108	1	0.997324	99.8453
GOTERM_MF_FAT	GO:0022836~gated channel activity	3	2.9703	0.431425	GABRD, GRIK2, KCNK10	66	269	11963	2.02146	1	0.999769	99.9395
GOTERM_BP_FAT	GO:0015672~monovalent inorganic cation transport	3	2.9703	0.472319	ATP1B1, ATP6V1F, KCNK10	67	290	12092	1.86701	1	0.996284	99.9952
GOTERM_BP_FAT	GO:0006812~cation transport	4	3.9604	0.50674	ANXA6, ATP1B1, ATP6V1F, KCNK10	67	492	12092	1.4673	1	0.997539	99.9983
GOTERM_MF_FAT	GO:0005216~ion channel activity	3	2.9703	0.548854	GABRD, GRIK2, KCNK10	66	336	11963	1.61837	1	0.999986	99.9971
GOTERM_MF_FAT	GO:0022838~substrate specific channel activity	3	2.9703	0.564911	GABRD, GRIK2, KCNK10	66	346	11963	1.5716	1	0.999975	99.9982
SP_PIR_KEYWORDS	ionic channel	3	2.9703	0.575967	GABRD, GRIK2, KCNK10	68	257	8979	1.54137	1	0.999226	99.9971
GOTERM_MF_FAT	GO:0022803~passive transmembrane transporter activity	3	2.9703	0.585181	GABRD, GRIK2, KCNK10	66	359	11963	1.51469	1	0.999977	99.999
GOTERM_MF_FAT	GO:0015267~channel activity	3	2.9703	0.585181	GABRD, GRIK2, KCNK10	66	359	11963	1.51469	1	0.999977	99.999
GOTERM_BP_FAT	GO:0030001~metal ion transport	3	2.9703	0.651084	ANXA6, ATP1B1, KCNK10	67	403	12092	1.34351	1	0.999754	100
SP_PIR_KEYWORDS	transport	8	7.92079	0.673465	GABRD, NDUFA5, ATP1B1, GRIK2, TMED10, AP2M1, ATP6V1F, KCNK10	68	1042	8979	1.01377	1	0.999585	99.9999
UP_SEQ_FEATURE	topological domain:Cytoplasmic	7	6.93069	0.993826	GABRD, ATP1B1, GRIK2, HSD11B1, TMED10, CD74, KCNK10	63	1516	7317	0.53628	1	1	100
Annotation Cluster 26	Enrichment Score: 0.2240284234291442
Category	Term	Count	%	PValue	Genes	List Total	Pop Hits	Pop Total	Fold Enrichment	Bonferroni	Benjamini	FDR
GOTERM_BP_FAT	GO:0019725~cellular homeostasis	4	3.9604	0.451759	HERPUD1, GRIK2, NPM1, AFG3L2	67	453	12092	1.59362	1	0.996276	99.9913
GOTERM_BP_FAT	GO:0042592~homeostatic process	5	4.9505	0.552131	BBS1, HERPUD1, GRIK2, NPM1, AFG3L2	67	714	12092	1.26385	1	0.998688	99.9996
GOTERM_BP_FAT	GO:0006873~cellular ion homeostasis	3	2.9703	0.604233	HERPUD1, GRIK2, AFG3L2	67	370	12092	1.46333	1	0.999493	99.9999
GOTERM_BP_FAT	GO:0055082~cellular chemical homeostasis	3	2.9703	0.61162	HERPUD1, GRIK2, AFG3L2	67	375	12092	1.44382	1	0.999534	100
GOTERM_BP_FAT	GO:0050801~ion homeostasis	3	2.9703	0.64973	HERPUD1, GRIK2, AFG3L2	67	402	12092	1.34685	1	0.999765	100
GOTERM_BP_FAT	GO:0048878~chemical homeostasis	3	2.9703	0.755896	HERPUD1, GRIK2, AFG3L2	67	492	12092	1.10047	1	0.999978	100
Annotation Cluster 27	Enrichment Score: 0.15525877604212313
Category	Term	Count	%	PValue	Genes	List Total	Pop Hits	Pop Total	Fold Enrichment	Bonferroni	Benjamini	FDR
GOTERM_BP_FAT	GO:0045934~negative regulation of nucleobase, nucleoside, nucleotide and nucleic acid metabolic process	4	3.9604	0.448873	DLX1, AES, NPM1, ATPIF1	67	451	12092	1.60069	1	0.996313	99.9905
GOTERM_BP_FAT	GO:0051172~negative regulation of nitrogen compound metabolic process	4	3.9604	0.458946	DLX1, AES, NPM1, ATPIF1	67	458	12092	1.57622	1	0.996294	99.9929
GOTERM_BP_FAT	GO:0010605~negative regulation of macromolecule metabolic process	5	4.9505	0.468704	PSMA1, DLX1, AES, NPM1, PIK3R1	67	643	12092	1.4034	1	0.996268	99.9946
GOTERM_BP_FAT	GO:0051253~negative regulation of RNA metabolic process	3	2.9703	0.536484	DLX1, AES, NPM1	67	327	12092	1.65576	1	0.998359	99.9994
GOTERM_BP_FAT	GO:0051252~regulation of RNA metabolic process	5	4.9505	0.921833	DLX1, AES, NPM1, RFX7, BHLHE41	67	1254	12092	0.719608	1	1	100
GOTERM_MF_FAT	GO:0030528~transcription regulator activity	4	3.9604	0.933161	DLX1, AES, NPM1, BHLHE41	66	1051	11963	0.689848	1	1	100
GOTERM_MF_FAT	GO:0003677~DNA binding	5	4.9505	0.94467	DLX1, DNAJC12, NPM1, RFX7, BHLHE41	66	1348	11963	0.67232	1	1	100
GOTERM_BP_FAT	GO:0006355~regulation of transcription, DNA-dependent	4	3.9604	0.969207	DLX1, AES, RFX7, BHLHE41	67	1224	12092	0.589796	1	1	100
GOTERM_BP_FAT	GO:0045449~regulation of transcription	5	4.9505	0.981805	DLX1, AES, NPM1, RFX7, BHLHE41	67	1608	12092	0.561187	1	1	100
Annotation Cluster 28	Enrichment Score: 0.09180125564697289
Category	Term	Count	%	PValue	Genes	List Total	Pop Hits	Pop Total	Fold Enrichment	Bonferroni	Benjamini	FDR
SP_PIR_KEYWORDS	transmembrane protein	6	5.94059	0.220874	GABRD, ATP1B1, GRIK2, HSD11B1, COX4I1, CD74	68	433	8979	1.82971	1	0.990256	95.196
SP_PIR_KEYWORDS	ion transport	5	4.9505	0.412592	GABRD, ATP1B1, GRIK2, ATP6V1F, KCNK10	68	437	8979	1.5108	1	0.997324	99.8453
SP_PIR_KEYWORDS	Signal-anchor	3	2.9703	0.426697	ATP1B1, HSD11B1, CD74	68	194	8979	2.04192	1	0.996993	99.8849
SP_PIR_KEYWORDS	membrane	20	19.802	0.870989	GABRD, NDUFA5, ATP1B1, GRIK2, TMEM218, COX4I1, HK1, CD74, KCNK10, TMEM55A, USMG5, PLOD1, RAB28, PGRMC1, HSD11B1, TMED10, AGPAT4, SYT17, MTUS1, AP2M1	68	3063	8979	0.862188	1	0.999992	100
SP_PIR_KEYWORDS	glycoprotein	11	10.8911	0.938696	GABRD, ATP1B1, CHRDL1, PLOD1, GRIK2, HSD11B1, TMED10, RELN, NEFM, CD74, KCNK10	68	1949	8979	0.745246	1	0.999999	100
SP_PIR_KEYWORDS	signal	8	7.92079	0.950264	GABRD, CHRDL1, PLOD1, RESP18, GRIK2, TMED10, RELN, PTPRO	68	1517	8979	0.696343	1	1	100
SP_PIR_KEYWORDS	Secreted	3	2.9703	0.981734	CHRDL1, RESP18, RELN	68	765	8979	0.51782	1	1	100
UP_SEQ_FEATURE	signal peptide	8	7.92079	0.983036	GABRD, CHRDL1, PLOD1, RESP18, GRIK2, TMED10, RELN, PTPRO	63	1516	7317	0.612891	1	1	100
UP_SEQ_FEATURE	transmembrane region	12	11.8812	0.983594	GABRD, USMG5, ATP1B1, GRIK2, PGRMC1, TMEM218, HSD11B1, TMED10, AGPAT4, CD74, TMEM55A, KCNK10	63	2097	7317	0.664623	1	1	100
UP_SEQ_FEATURE	glycosylation site:N-linked (GlcNAc...)	10	9.90099	0.985063	GABRD, ATP1B1, CHRDL1, PLOD1, GRIK2, HSD11B1, TMED10, RELN, CD74, KCNK10	63	1831	7317	0.634314	1	1	100
SP_PIR_KEYWORDS	transmembrane	12	11.8812	0.989139	GABRD, USMG5, ATP1B1, GRIK2, PGRMC1, TMEM218, HSD11B1, TMED10, AGPAT4, CD74, TMEM55A, KCNK10	68	2478	8979	0.639439	1	1	100
SP_PIR_KEYWORDS	disulfide bond	5	4.9505	0.993419	GABRD, ATP1B1, NPM1, RELN, CD74	68	1340	8979	0.492702	1	1	100
UP_SEQ_FEATURE	topological domain:Cytoplasmic	7	6.93069	0.993826	GABRD, ATP1B1, GRIK2, HSD11B1, TMED10, CD74, KCNK10	63	1516	7317	0.53628	1	1	100
UP_SEQ_FEATURE	topological domain:Extracellular	4	3.9604	0.998538	GABRD, ATP1B1, GRIK2, CD74	63	1181	7317	0.393371	1	1	100
UP_SEQ_FEATURE	disulfide bond	4	3.9604	0.999321	GABRD, ATP1B1, RELN, CD74	63	1272	7317	0.365229	1	1	100
GOTERM_CC_FAT	GO:0016021~integral to membrane	16	15.8416	0.999383	GABRD, ATP1B1, HERPUD1, PTCHD1, GRIK2, TMEM218, TSPAN9, PIGQ, CD74, KCNK10, TMEM55A, USMG5, PGRMC1, HSD11B1, TMED10, AGPAT4	68	4336	10776	0.584762	1	1	100
GOTERM_CC_FAT	GO:0031224~intrinsic to membrane	16	15.8416	0.999694	GABRD, ATP1B1, HERPUD1, PTCHD1, GRIK2, TMEM218, TSPAN9, PIGQ, CD74, KCNK10, TMEM55A, USMG5, PGRMC1, HSD11B1, TMED10, AGPAT4	68	4467	10776	0.567613	1	1	100
Annotation Cluster 29	Enrichment Score: 0.07636368200318412
Category	Term	Count	%	PValue	Genes	List Total	Pop Hits	Pop Total	Fold Enrichment	Bonferroni	Benjamini	FDR
GOTERM_MF_FAT	GO:0032555~purine ribonucleotide binding	8	7.92079	0.758705	RAB28, SARS, DDX24, PFKP, GUCY1A2, HK1, JAK1, AFG3L2	66	1557	11963	0.931317	1	1	100
GOTERM_MF_FAT	GO:0032553~ribonucleotide binding	8	7.92079	0.759313	RAB28, SARS, DDX24, PFKP, GUCY1A2, HK1, JAK1, AFG3L2	66	1558	11963	0.930719	1	1	100
GOTERM_MF_FAT	GO:0017076~purine nucleotide binding	8	7.92079	0.802496	RAB28, SARS, DDX24, PFKP, GUCY1A2, HK1, JAK1, AFG3L2	66	1634	11963	0.88743	1	1	100
GOTERM_MF_FAT	GO:0005524~ATP binding	6	5.94059	0.820282	SARS, DDX24, PFKP, HK1, JAK1, AFG3L2	66	1245	11963	0.87353	1	1	100
GOTERM_MF_FAT	GO:0032559~adenyl ribonucleotide binding	6	5.94059	0.833725	SARS, DDX24, PFKP, HK1, JAK1, AFG3L2	66	1270	11963	0.856335	1	1	100
SP_PIR_KEYWORDS	kinase	3	2.9703	0.83985	PFKP, HK1, JAK1	68	432	8979	0.916973	1	0.999992	100
GOTERM_MF_FAT	GO:0000166~nucleotide binding	9	8.91089	0.854692	RAB28, SARS, DDX24, PFKP, GUCY1A2, HSD11B1, HK1, JAK1, AFG3L2	66	1955	11963	0.834434	1	1	100
SP_PIR_KEYWORDS	nucleotide-binding	6	5.94059	0.861026	RAB28, SARS, DDX24, PFKP, GUCY1A2, HK1	68	966	8979	0.82015	1	0.999992	100
GOTERM_MF_FAT	GO:0030554~adenyl nucleotide binding	6	5.94059	0.869755	SARS, DDX24, PFKP, HK1, JAK1, AFG3L2	66	1346	11963	0.807983	1	1	100
GOTERM_MF_FAT	GO:0001883~purine nucleoside binding	6	5.94059	0.879711	SARS, DDX24, PFKP, HK1, JAK1, AFG3L2	66	1370	11963	0.793829	1	1	100
GOTERM_MF_FAT	GO:0001882~nucleoside binding	6	5.94059	0.884059	SARS, DDX24, PFKP, HK1, JAK1, AFG3L2	66	1381	11963	0.787506	1	1	100
SP_PIR_KEYWORDS	atp-binding	4	3.9604	0.917206	SARS, DDX24, PFKP, HK1	68	728	8979	0.725517	1	0.999999	100
Annotation Cluster 30	Enrichment Score: 0.03007410286630879
Category	Term	Count	%	PValue	Genes	List Total	Pop Hits	Pop Total	Fold Enrichment	Bonferroni	Benjamini	FDR
GOTERM_MF_FAT	GO:0043167~ion binding	13	12.8713	0.906123	GABRD, ANXA6, ATP1B1, PLCB4, PLOD1, UBR5, PGRMC1, PFKP, GUCY1A2, EGLN3, RELN, PHC2, KCNK10	66	2943	11963	0.800662	1	1	100
GOTERM_MF_FAT	GO:0046872~metal ion binding	12	11.8812	0.932788	ANXA6, ATP1B1, PLCB4, PLOD1, UBR5, PGRMC1, PFKP, GUCY1A2, EGLN3, RELN, PHC2, KCNK10	66	2854	11963	0.76212	1	1	100
GOTERM_MF_FAT	GO:0043169~cation binding	12	11.8812	0.940174	ANXA6, ATP1B1, PLCB4, PLOD1, UBR5, PGRMC1, PFKP, GUCY1A2, EGLN3, RELN, PHC2, KCNK10	66	2893	11963	0.751846	1	1	100
GOTERM_MF_FAT	GO:0046914~transition metal ion binding	7	6.93069	0.953949	PLOD1, UBR5, PGRMC1, GUCY1A2, EGLN3, RELN, PHC2	66	1874	11963	0.677056	1	1	100
