# Supplementary material for: Transcriptome analysis in calorie-restricted rats implicates epigenetic and post-translational mechanisms in neuroprotection and aging
Source: Genome Biol. 2015 Dec 22;16:285. doi: 10.1186/s13059-015-0847-2 (PMC4699360; doi:10.1186/s13059-015-0847-2)
Supplement: Additional file 9: Table S7. — The 28 longevity genes that have been identified as longevity-associated genes (LAGs) or partners of LAGs. (XLSX 10 kb) [file 13059_2015_847_MOESM9_ESM.xlsx]

## Sheet: Sheet1
True longevity genes identified in rat cerebral cortex present in mouse, drosophila or c.elegans longevity networks
Gene	Rat Ensembl	Mouse Ensembl	LAG/Partner	Longevity Network	Effect on longevity
Ywhag	ENSRNOG00000001436	ENSMUSG00000051391	Partner of LAG	Mouse
Dlx1	ENSRNOG00000001520	WBGene00000463	LAG partner	c. elegans
Commd10	ENSRNOG00000003958	FBGN0030323	Partner of LAG	Drosophila
Npm1	ENSRNOG00000004616	ENSMUSG00000057113	Partner of LAG	Mouse
Npm1	ENSRNOG00000004616	FBGN0016685	Partner of LAG	Drosophila
Npm1	ENSRNOG00000004616	FBGN0039735	Partner of LAG	Drosophila
Egln3	ENSRNOG00000005053	WBGene00001178	non-WLN LAG	c. elegans	20-30% [68]
Ndufa5	ENSRNOG00000005698	WBGene00007880	non-WLN LAG	c. elegans
Rpl30	ENSRNOG00000005975	WBGene00004444	LAG in WLN	c. elegans	13% [69]
Ubr5	ENSRNOG00000006816	ENSMUSG00000037487	Partner of LAG	Mouse
Ubr5	ENSRNOG00000006816	FBGN0002431	Partner of LAG	Drosophila
Plod1	ENSRNOG00000007763	FBGN0036147	Partner of LAG	Drosophila
Ndufb5	ENSRNOG00000011949	FBGN0011455	LAG not in DLN	Drosophila	Increased female lifespan 24%, male increase 18% [70].
Ndufb5	ENSRNOG00000011949	WBGene00016118	non-WLN LAG	c. elegans	50% and 30% respectively [71, 72]
Trp53bp1	ENSRNOG00000013837	ENSMUSG00000043909	LAG (not in MLN)	Mouse	Double KO recovery of accelerated ageing phenotype (BRCA1 mutant mice) [73]
Nefm	ENSRNOG00000013916	WBGene00002050	LAG partner	c. elegans
Nefm	ENSRNOG00000013916	WBGene00003485	LAG partner	c. elegans
Zfp788	ENSRNOG00000014380	FBGN0020309	Partner of LAG	Drosophila
Ist1	ENSRNOG00000015144	FBGN0035715	Partner of LAG	Drosophila
Tagln	ENSRNOG00000017628	FBGN0035499	Partner of LAG	Drosophila
DAgpat4	ENSRNOG00000017731	FBGN0036622	Partner of LAG	Drosophila
Cox4i1	ENSRNOG00000017817	FBGN0032833	Partner of LAG	Drosophila
Cox4i1	ENSRNOG00000017817	WBGene00012354	LAG in WLN	c. elegans	Life span extension of 40-100% [72, 74–76]
Afg3l2	ENSRNOG00000017965	WBGene00004978	non-WLN LAG	c. elegans	23% [77]
Smn1	ENSRNOG00000018067	WBGene00004887	LAG in WLN	c. elegans	Smn1 – in c.elegans RNA interference results in a 40% decrease in median lifespan in daf-2 mutants, 13% decrease in lifespan in daf-2/daf-16 double mutants and a 26% decrease in median lifespan in a wild-type background. (Samuelson et al (2007)
Pik3r1	ENSRNOG00000018903	ENSMUSG00000041417	Partner of LAG	Mouse
Pik3r1	ENSRNOG00000018903	FBGN0020622	Partner of LAG	Drosophila
Pik3r1	ENSRNOG00000018903	WBGene00000001	LAG partner	c. elegans
Rnf220	ENSRNOG00000019236	FBGN0039013	Partner of LAG	Drosophila
RPS5	ENSRNOG00000019453	WBGene00004474	LAG in WLN	c. elegans	Life span extension 75% [71]
Cyth2	ENSRNOG00000021051	FBGN0086779	Partner of LAG	Drosophila
Cytochrome c oxidase subunit Va	ENSRNOG00000022490	FBGN0019624	Partner of LAG	Drosophila
Cytochrome c oxidase subunit Va	ENSRNOG00000022490	WBGene00012553	LAG in WLN	c. elegans
rps-11	ENSRNOG00000023237	WBGene00004480	LAG in WLN	c. elegans
Rpl6	ENSRNOG00000031889	WBGene00004417	LAG partner	c. elegans
Plcb4	ENSRNOG00000033119	WBGene00001177	LAG in WLN	c. elegans	KO = 83% mean lifespan extension [78].
rps-12	ENSRNOG00000033913	WBGene00004481	LAG partner	c. elegans
