# Supplementary material for: Transcriptome analysis in calorie-restricted rats implicates epigenetic and post-translational mechanisms in neuroprotection and aging
Source: Genome Biol. 2015 Dec 22;16:285. doi: 10.1186/s13059-015-0847-2 (PMC4699360; doi:10.1186/s13059-015-0847-2)
Supplement: Additional file 10: Table S8. — The primers, amplicons, and probes used in the qPCRs. (XLSX 9 kb) [file 13059_2015_847_MOESM10_ESM.xlsx]

## Sheet: QPCR PRIMERS
	left	right	amplicon	probe
hrpt1	tcaacgggggacataaaagt	tcaattatatcttcaacaatcaagacg	tcaacgggggacataaaagttattggtggagatgatctctcaactttaactgga aagaacgtcttgattgttgaagatataattga	22
GRIN2C	aggctctgctgtggtcctc	acacgcccagctgtagga	aggctctgctgtggtcctcacccccaaggagccaggctccgccttcctacagct gggcgtgt	116
GRM1	ggcgagttctcactcattgg	tccacctcatagccttcgat	ggcgagttctcactcattggaagtgatggatgggcagacagagatgaagtcatc gaaggctatgaggtgga	112
GRID2	tggtttgtgtacgggtcctt	ggttgccaaagttgtgtatgg	tggtttgtgtacgggtcctttgtacagcaaggtggggaagtaccatacacaact ttggcaacc	60
