# Supplementary material for: Transcriptome analysis in calorie-restricted rats implicates epigenetic and post-translational mechanisms in neuroprotection and aging
Source: Genome Biol. 2015 Dec 22;16:285. doi: 10.1186/s13059-015-0847-2 (PMC4699360; doi:10.1186/s13059-015-0847-2)
Supplement: Additional file 11: Data 1. — The transfection efficiencies and viability after transfection with mimics and inhibitors. (XLSX 62 kb) [file 13059_2015_847_MOESM11_ESM.xlsx]

## Sheet: ctxtna2 miR-98
Experimental group	neg mimic			neg inhibitor			mir16 pos			mir98 inhibitor			mir98 mimic			untreated
Biological Replicates	neg mimic	neg mimic	neg mimic	neg inhibitor	neg inhibitor	neg inhibitor	gapdh pos	gapdh pos	gapdh pos	mir98 inhibitor	mir98 inhibitor	mir98 inhibitor	mir98 mimic	mir98 mimic	mir98 mimic	untreated	untreated	untreated
Ct mir98	28.0571			28.3461			28.0457			29.9657			23.698			28.4096
Ct snord96a	30.5138			30.9779			29.9083			30.352			32.1209			29.9275
Ct snord95	30.0378			30.9227			29.8013			30.1366			31.127			30.2602
Ct snord68	30.7121			31.4163			30.7055			31.2877			31.8457			30.7042
AVERAGE CTs and SD
Experimental group	neg mimic	neg inhibitor	mir-16 pos	mir98 inhib	mir98 mimic	untreated
AVG Ct mir98	28.0571	28.3461	28.0457	29.9657	23.698	28.4096
SD ct mir98	#DIV/0!	#DIV/0!	#DIV/0!	#DIV/0!	#DIV/0!	#DIV/0!
AVG Ct ref1	30.5138	30.9779	29.9083	30.352	32.1209	29.9275
SD ct ref 1	#DIV/0!	#DIV/0!	#DIV/0!	#DIV/0!	#DIV/0!	#DIV/0!
AVG Ct ref2	30.0378	30.9227	29.8013	30.1366	31.127	30.2602
SD ct ref 2	#DIV/0!	#DIV/0!	#DIV/0!	#DIV/0!	#DIV/0!	#DIV/0!
AVG Ct ref4	30.7121	31.4163	30.7055	31.2877	31.8457	30.7042
SD ct ref 4	#DIV/0!	#DIV/0!	#DIV/0!	#DIV/0!	#DIV/0!	#DIV/0!
Delta CT
Experimental group	neg mimic	neg inhibitor	mir-16 pos	mir98 inhib	mir98 mimic	untreated
AVG deltaCT mir98	-2.36281	-2.7587	-2.08995	-0.622331	-7.99709	-1.88598
Geomean of reference genes	30.4199	31.1048	30.1357	30.588	31.6951	30.2956
SD delta CT	#DIV/0!	#DIV/0!	#DIV/0!	#DIV/0!	#DIV/0!	#DIV/0!
Comparison	neg mimic	neg inhibitor	mir-16 pos	mir98 inhib	mir98 mimic	untreated
deltadeltaCT	-0.476837	-0.872721	-0.20397	1.26365	-6.11111	0
2(-deltadeltaCT)	1.39169	1.83111	1.15186	0.41649	69.1239	1
true fold change	0.391689	0.831113	0.151864	-1.40102	68.1239	0
deltadeltaCT - stdev	#DIV/0!	#DIV/0!	#DIV/0!	#DIV/0!	#DIV/0!	#DIV/0!
deltadeltaCT + stdev	#DIV/0!	#DIV/0!	#DIV/0!	#DIV/0!	#DIV/0!	#DIV/0!
2(-deltadeltaCT) SD -	#DIV/0!	#DIV/0!	#DIV/0!	#DIV/0!	#DIV/0!	#DIV/0!
2(-deltadeltaCT) SD +	#DIV/0!	#DIV/0!	#DIV/0!	#DIV/0!	#DIV/0!	#DIV/0!
true FC SD -	#DIV/0!	#DIV/0!	#DIV/0!	#DIV/0!	#DIV/0!	#DIV/0!
true FC SD +	#DIV/0!	#DIV/0!	#DIV/0!	#DIV/0!	#DIV/0!	#DIV/0!

## Sheet: ctxtna2 miR-16 control
CTX TNA2 miR-16 expression
Comparison	neg mimic	neg inhibitor	mir-16 pos	mir98 inhib	mir98 mimic	transfection reagent only	untreated
deltadeltaCT	8.15746	1.03481	2.75574	1.54548	0.0698278		0
2(-deltadeltaCT)	0.00350235	0.488079	0.14806	0.342581	0.952752		1
true fold change	-1.02	-1.04885	-5.75401	-1.1919	-0.0495914	-0.02	0
deltadeltaCT - stdev	-0.0455024	-0.0175223	0.175539	0.300323	0.176326	0.104462	0.0203573
deltadeltaCT + stdev	-0.0455024	-0.0175223	0.175539	0.300323	0.176326	0.104462	0.0203573
2(-deltadeltaCT) SD -	1.03204	1.01222	0.885437	0.812071	0.884954	0.930152	0.985989
2(-deltadeltaCT) SD +	1.03204	1.01222	0.885437	0.812071	0.884954	0.930152	0.985989
true FC SD -	0.0320425	0.0122196	-0.129386	-0.23142	-0.130003	-0.0750935	-0.0142106
true FC SD +	0.0320425	0.0122196	-0.129386	-0.23142	-0.130003	-0.0750935	-0.0142106

## Sheet: ctxtna2 pos gapdh control
Experimental group	neg mimic			neg inhibitor			gapdh pos			mir98 inhibitor			mir98 mimic			neg transfect only			untreated
Biological Replicates	neg mimic	neg mimic	neg mimic	neg inhibitor	neg inhibitor	neg inhibitor	gapdh pos	gapdh pos	gapdh pos	mir98 inhibitor	mir98 inhibitor	mir98 inhibitor	mir98 mimic	mir98 mimic	mir98 mimic	neg transfect only	neg transfect only	neg transfect only	untreated	untreated	untreated
Ct GAPDH	32.5512	32.5531		34.3986	34.3901		32.7172	32.4603		30.5059	30.0419		30.697	30.9683		31.9344	31.6523		28.901	28.8574
Ct ACTB	29.7429	29.8092		30.4487	30.4154		26.7665	26.7579		26.5379	26.4986		26.8329	26.8548		27.9604	28.0948		25.4485	25.4338
AVERAGE CTs and SD
Experimental group	neg mimic	neg inhibitor	gapdh	mir98 inhib	mir98 mimic	neg trans only	untreated
AVG Ct miR-182	32.5521	34.3944	32.5887	30.2739	30.8327	31.7933	28.8792
SD ct miR-182	0.00133791	0.0060179	0.181659	0.328114	0.1918	0.199497	0.030776
AVG Ct ref1	29.776	30.4321	26.7622	26.5182	26.8439	28.0276	25.4411
SD ct ref 1	0.0468403	0.0235402	0.0061204	0.0277913	0.0154736	0.0950347	0.0104187
AVG Ct ref2
SD ct ref 2
AVG Ct ref4
SD ct ref 4
Delta CT
Experimental group	neg mimic	neg inhibitor	gapdh	mir98 inhib	mir98 mimic	neg trans only	untreated
AVG deltaCT mir 182	2.7761	3.9623	5.82654	3.75562	3.98877	3.76567	3.43806
Geomean of reference genes	29.776	30.4321	26.7622	26.5182	26.8439	28.0276	25.4411
SD delta CT	-0.0455024	-0.0175223	0.175539	0.300323	0.176326	0.104462	0.0203573
Comparison	neg mimic	neg inhibitor	gapdh	mir98 inhib	mir98 mimic	neg trans only	untreated
deltadeltaCT	-0.661964	0.524233	2.38848	0.317556	0.550705	0.32761	0
2(-deltadeltaCT)	1.58224	0.695329	0.190984	0.802428	0.682686	0.796855	1
true fold change	0.582236	-0.438169	-4.23604	-0.246218	-0.464801	-0.254933	0
deltadeltaCT - stdev	-0.0455024	-0.0175223	0.175539	0.300323	0.176326	0.104462	0.0203573
deltadeltaCT + stdev	-0.0455024	-0.0175223	0.175539	0.300323	0.176326	0.104462	0.0203573
2(-deltadeltaCT) SD -	1.03204	1.01222	0.885437	0.812071	0.884954	0.930152	0.985989
2(-deltadeltaCT) SD +	1.03204	1.01222	0.885437	0.812071	0.884954	0.930152	0.985989
true FC SD -	0.0320425	0.0122196	-0.129386	-0.23142	-0.130003	-0.0750935	-0.0142106
true FC SD +	0.0320425	0.0122196	-0.129386	-0.23142	-0.130003	-0.0750935	-0.0142106

## Sheet: ctxtna2 pos control
Experimental group	mir98 inh			mir98 mim			pos control GAPDH			neg inh			neg mim			neg transfect only			untreated
Biological Replicates	mir98 inh	mir98 inh	mir98 inh	mir98 mim	mir98 mim	mir98 mim	gapdh pos	gapdh pos	gapdh pos	neg inh	neg inh	neg inh	neg mim	neg mim	neg mim	neg transfect only	neg transfect only	neg transfect only	untreated	untreated	untreated
Ct GAPDH	35.6147	26.4372	25.3466	24.1359	24.5762	24.7504	27.2323	26.9663	27.7525	25.5108	25.3551	25.9577	28.4556	25.3835	24.2278	24.6868	26.0113	23.9073	24.8919	24.5911	24.5761
Ct ACTB	31.1991	20.9043	19.9673	18.9936	18.8375	19.0545	19.1755	18.9624	20.2772	19.8289	19.9641	20.5104	22.094	19.5137	18.5086	19.2233	19.9962	18.1269	19.4183	18.7385	18.7429
AVERAGE CTs and SD
Experimental group
AVG Ct gapdh	25.8919	24.4875	27.317	25.6079	26.0223	24.8685	24.6864
SD ct gapdh	0.771186	0.316701	0.399886	0.312803	2.1851	1.06372	0.178172
AVG Ct actb	20.4358	18.9619	19.4717	20.1011	20.0388	19.1155	18.9665
SD ct actb	0.662589	0.111953	0.70566	0.360836	1.84945	0.939308	0.391246
AVG Ct ref2
SD ct ref 2
AVG Ct ref4
SD ct ref 4
Delta CT
Experimental group	mir98 inhib	mir98 mimic	gapdh	neg mimic	neg inhibitor	neg trans only	untreated
AVG deltaCT gapdh	5.4561	5.5256	7.84535	5.50677	5.9835	5.75301	5.71981
Geomean of reference genes	20.4358	18.9619	19.4717	20.1011	20.0388	19.1155	18.9665
SD delta CT	0.108597	0.204748	-0.305774	-0.0480334	0.335647	0.124408	-0.213074
Comparison	mir98 inhib	mir98 mimic	gapdh	neg mimic	neg inhibitor	neg trans only	untreated
deltadeltaCT	-0.263703	-0.194207	2.12555	-0.213034	0.263696	0.0332044	0
2(-deltadeltaCT)	1.20056	1.1441	0.229164	1.15912	0.832951	0.977247	1
true fold change	0.200556	0.144095	-3.36369	0.159123	-0.20055	-0.0232824	0
deltadeltaCT - stdev	0.108597	0.204748	-0.305774	-0.0480334	0.335647	0.124408	-0.213074
deltadeltaCT + stdev	0.108597	0.204748	-0.305774	-0.0480334	0.335647	0.124408	-0.213074
2(-deltadeltaCT) SD -	0.927489	0.86769	1.23608	1.03385	0.792429	0.917381	1.15916
2(-deltadeltaCT) SD +	0.927489	0.86769	1.23608	1.03385	0.792429	0.917381	1.15916
true FC SD -	-0.0781794	-0.152485	0.236082	0.0338547	-0.261943	-0.0900602	0.159156
true FC SD +	-0.0781794	-0.152485	0.236082	0.0338547	-0.261943	-0.0900602	0.159156

## Sheet: percentage viability after tran
	number of cells according to standard curve	cell number sd	48 hours % viability compared to untreated control						96 hours % viability compared to untreated control
miR-98* inhibitor	39182.9	4218.74	50.9128		mir98 inhibitor		49766.9	2693.47	75.545
miR-98* mimic	64264.1	2031.39	83.5024		mir98 mimic		66626.5	2592.04	101.137
pos control GAPDH	62963.2	9058.25	81.812
neg. inhibitors	54793.6	12808.7	71.1968
neg. mimics	66397.5	8175.9	86.2745
TF control	67230.1	2618.38	87.3563		TF control		57525.4	4847.62	87.3223
untreated cells	76960.8	4966.89	100		control		65877.2	1631.3	100
Blank
	48 hours % viability compared to untreated control	96 hours % viability compared to untreated control
miR-98* inhibitor	50.9128	75.545
miR-98* mimic	83.5024	101.137
TF control	87.3563	87.3223
untreated cells	100	100

## Sheet: viability - control for h202 tr
Measurement count: 1 Filter: 570															1	2	3	4	5	6	7	8	9	10	11	12
	1	2	3	4	5	6	7	8	9	10	11	12		A
A														B
B														C	0.33	0.361	0.369	0.332	0.347	0.247	0.445	0.476	0.437	0.47	0.389	0.451
C	0.631	0.808	0.665	0.651	0.66	0.602	0.705	0.733	0.704	0.726	0.699	0.715		D	0.377	0.413	0.38	0.412	0.359	0.444	0.461	0.448	0.467	0.445	0.442	0.443
D	0.65	0.674	0.66	0.678	0.647	0.699	0.714	0.705	0.724	0.7	0.709	0.699		E	0.033	0.04	0.033	0.043	-0.014	0.039
E	0.509	0.507	0.503	0.517	0.583	0.537
F
G															OD values
H															Normal	median OD	stdev OD
															mir98 inhibitor	0.318	0.017254
															mir98 mimic	0.419	0.0166042
Measurement count: 1 Filter: 595															TF control	0.367	0.0310532
	1	2	3	4	5	6	7	8	9	10	11	12			control	0.4175	0.0104499
A
B															Blank	0.029
C	0.301	0.447	0.296	0.319	0.313	0.355	0.26	0.257	0.267	0.256	0.31	0.264
D	0.273	0.261	0.28	0.266	0.288	0.255	0.253	0.257	0.257	0.255	0.267	0.256			Cell numbers (calc from standard)
E	0.476	0.467	0.47	0.474	0.597	0.498									Normal	median cell number	stdev
F															mir98 inhibitor	49642	2693.47
G															mir98 mimic	65408.9	2592.04
H															TF control	57291.3	4847.62
															control	65174.7	1631.3
															Percentage viability compared to control
															Normal	% viability	% dead
															mir98 inhibitor	76.1677	23.8323
															mir98 mimic	100.359	-0.359281
															TF control	87.9042	12.0958
															control	100	0

## Sheet: viability h202
Measurement count: 1 Filter: 570															1	2	3	4	5	6	7	8	9	10	11	12
	1	2	3	4	5	6	7	8	9	10	11	12		A
A														B
B														C	0.051	0.057	0.051	0.069	0.055	0.041	0.082	0.08	0.094	0.051	0.084	0.054
C	0.504	0.506	0.485	0.499	0.491	0.546	0.532	0.533	0.549	0.52	0.54	0.506		D	0.058	0.045	0.055	0.063	0.071	0.08	0.139	0.07	0.081	0.063	0.068	0.189
D	0.517	0.516	0.518	0.53	0.529	0.549	0.613	0.519	0.568	0.536	0.553	0.636		E	0.033	0.04	0.033	0.043	-0.014	0.039
E	0.509	0.507	0.503	0.517	0.583	0.537
F
G															OD values
H															H2O2	median OD	stdev OD
															mir98 inhibitor	0.026	0.00918695
															mir98 mimic	0.052	0.00621825
Measurement count: 1 Filter: 595															TF control	0.0315	0.0123288
	1	2	3	4	5	6	7	8	9	10	11	12			control	0.0465	0.00759386
A
B															Blank	0.029
C	0.453	0.449	0.434	0.43	0.436	0.505	0.45	0.453	0.455	0.469	0.456	0.452
D	0.459	0.471	0.463	0.467	0.458	0.469	0.474	0.449	0.487	0.473	0.485	0.447			Cell numbers (calc from standard)
E	0.476	0.467	0.47	0.474	0.597	0.498									H2O2	median cell number	stdev
F															mir98 inhibitor	4058.78	1434.15
G															mir98 mimic	8117.57	970.713
H															TF control	4917.37	1924.62
															control	7258.98	1185.45
															Percentage viability compared to control
															H2O2	% viability	% dead	"+/-"
															mir98 inhibitor	55.914	44.086	19.7569
															mir98 mimic	111.828	-11.828	13.3726
															TF control	67.7419	32.2581	26.5136
															control	100	0	16.3309
